# Supplementary material for: Comparative Molecular Dynamics Study of the Thermal Stability of CheY Proteins from Hyperthermophilic and Mesophilic Organisms
Source: J Chem Inf Model. 2026 Mar 10;66(6):3259–75. doi: 10.1021/acs.jcim.5c02944 (PMC13014450; doi:10.1021/acs.jcim.5c02944)
Supplement: Supplementary file 1 [file ci5c02944_si_001.zip]

Archive with 49 entries (39 files):
- 12.Data_Availability_Statement_Alas_etal_JCIM/
- 12.Data_Availability_Statement_Alas_etal_JCIM/.DS_Store
- __MACOSX/
- __MACOSX/12.Data_Availability_Statement_Alas_etal_JCIM/
- __MACOSX/12.Data_Availability_Statement_Alas_etal_JCIM/._.DS_Store
- 12.Data_Availability_Statement_Alas_etal_JCIM/1TMY/
- 12.Data_Availability_Statement_Alas_etal_JCIM/1TMY/topol.top
- __MACOSX/12.Data_Availability_Statement_Alas_etal_JCIM/1TMY/
- __MACOSX/12.Data_Availability_Statement_Alas_etal_JCIM/1TMY/._topol.top
- 12.Data_Availability_Statement_Alas_etal_JCIM/1TMY/1TMY_solv_ions.gro
- __MACOSX/12.Data_Availability_Statement_Alas_etal_JCIM/1TMY/._1TMY_solv_ions.gro
- 12.Data_Availability_Statement_Alas_etal_JCIM/1TMY/posre.itp
- __MACOSX/12.Data_Availability_Statement_Alas_etal_JCIM/1TMY/._posre.itp
- 12.Data_Availability_Statement_Alas_etal_JCIM/1TMY/em.log
- __MACOSX/12.Data_Availability_Statement_Alas_etal_JCIM/1TMY/._em.log
- 12.Data_Availability_Statement_Alas_etal_JCIM/1TMY/conf0.pdb
- __MACOSX/12.Data_Availability_Statement_Alas_etal_JCIM/1TMY/._conf0.pdb
- 12.Data_Availability_Statement_Alas_etal_JCIM/1TMY/md_1ms.log
- __MACOSX/12.Data_Availability_Statement_Alas_etal_JCIM/1TMY/._md_1ms.log
- 12.Data_Availability_Statement_Alas_etal_JCIM/1TMY/1TMY.pdb
- __MACOSX/12.Data_Availability_Statement_Alas_etal_JCIM/1TMY/._1TMY.pdb
- 12.Data_Availability_Statement_Alas_etal_JCIM/3CHY/
- 12.Data_Availability_Statement_Alas_etal_JCIM/3CHY/topol.top
- __MACOSX/12.Data_Availability_Statement_Alas_etal_JCIM/3CHY/
- __MACOSX/12.Data_Availability_Statement_Alas_etal_JCIM/3CHY/._topol.top
- 12.Data_Availability_Statement_Alas_etal_JCIM/3CHY/posre.itp
- __MACOSX/12.Data_Availability_Statement_Alas_etal_JCIM/3CHY/._posre.itp
- 12.Data_Availability_Statement_Alas_etal_JCIM/3CHY/3chy_solv_ions.gro
- __MACOSX/12.Data_Availability_Statement_Alas_etal_JCIM/3CHY/._3chy_solv_ions.gro
- 12.Data_Availability_Statement_Alas_etal_JCIM/3CHY/em.log
- __MACOSX/12.Data_Availability_Statement_Alas_etal_JCIM/3CHY/._em.log
- 12.Data_Availability_Statement_Alas_etal_JCIM/3CHY/conf0.pdb
- __MACOSX/12.Data_Availability_Statement_Alas_etal_JCIM/3CHY/._conf0.pdb
- 12.Data_Availability_Statement_Alas_etal_JCIM/3CHY/3CHY.pdb
- __MACOSX/12.Data_Availability_Statement_Alas_etal_JCIM/3CHY/._3CHY.pdb
- 12.Data_Availability_Statement_Alas_etal_JCIM/3CHY/md_1ms.log
- __MACOSX/12.Data_Availability_Statement_Alas_etal_JCIM/3CHY/._md_1ms.log
- 12.Data_Availability_Statement_Alas_etal_JCIM/Scripts_mdp/
- 12.Data_Availability_Statement_Alas_etal_JCIM/Scripts_mdp/md.mdp
- 12.Data_Availability_Statement_Alas_etal_JCIM/Scripts_mdp/ions.mdp
- 12.Data_Availability_Statement_Alas_etal_JCIM/Scripts_mdp/nvt.mdp
- 12.Data_Availability_Statement_Alas_etal_JCIM/Scripts_mdp/minim.mdp
- 12.Data_Availability_Statement_Alas_etal_JCIM/Scripts_mdp/npt.mdp
- 12.Data_Availability_Statement_Alas_etal_JCIM/README.txt
- __MACOSX/12.Data_Availability_Statement_Alas_etal_JCIM/._README.txt
- 12.Data_Availability_Statement_Alas_etal_JCIM/Script_SS/
- 12.Data_Availability_Statement_Alas_etal_JCIM/Script_SS/SS_analysis.py
- __MACOSX/12.Data_Availability_Statement_Alas_etal_JCIM/Script_SS/
- __MACOSX/12.Data_Availability_Statement_Alas_etal_JCIM/Script_SS/._SS_analysis.py
