# Supplementary material for: Comparative Molecular Dynamics Study of the Thermal Stability of CheY Proteins from Hyperthermophilic and Mesophilic Organisms
Source: J Chem Inf Model. 2026 Mar 10;66(6):3259–75. doi: 10.1021/acs.jcim.5c02944 (PMC13014450; doi:10.1021/acs.jcim.5c02944)
Supplement: Supplementary file 1 [file ci5c02944_si_001.zip › 12.Data_Availability_Statement_Alas_etal_JCIM/1TMY/topol.top]

;
;	File 'topol.top' was generated
;	By user: yari (1010)
;	On host: nazgul
;	At date: Mon Jan 17 16:17:11 2022
;
;	This is a standalone topology file
;
;	Created by:
;	                :-) GROMACS - gmx pdb2gmx, 2020.3-MODIFIED (-:
;	
;	Executable:   /opt/lufac/gromacs-gpu/bin/gmx
;	Data prefix:  /opt/lufac/gromacs-gpu
;	Working dir:  /STORAGE/yari
;	Command line:
;	  gmx pdb2gmx -f 1TMY_clean.pdb -o 1TMY_processed.gro -water spce -ignh
;	Force field was read from the standard GROMACS share directory.
;

; Include forcefield parameters
#include "amber99sb.ff/forcefield.itp"

[ moleculetype ]
; Name            nrexcl
Protein             3

[ atoms ]
;   nr       type  resnr residue  atom   cgnr     charge       mass  typeB    chargeB      massB
; residue   2 GLY rtp NGLY q +1.0
     1         N3      2    GLY      N      1     0.2943      14.01
     2          H      2    GLY     H1      2     0.1642      1.008
     3          H      2    GLY     H2      3     0.1642      1.008
     4          H      2    GLY     H3      4     0.1642      1.008
     5         CT      2    GLY     CA      5      -0.01      12.01
     6         HP      2    GLY    HA1      6     0.0895      1.008
     7         HP      2    GLY    HA2      7     0.0895      1.008
     8          C      2    GLY      C      8     0.6163      12.01
     9          O      2    GLY      O      9    -0.5722         16   ; qtot 1
; residue   3 LYS rtp LYS  q +1.0
    10          N      3    LYS      N     10    -0.3479      14.01
    11          H      3    LYS      H     11     0.2747      1.008
    12         CT      3    LYS     CA     12      -0.24      12.01
    13         H1      3    LYS     HA     13     0.1426      1.008
    14         CT      3    LYS     CB     14    -0.0094      12.01
    15         HC      3    LYS    HB1     15     0.0362      1.008
    16         HC      3    LYS    HB2     16     0.0362      1.008
    17         CT      3    LYS     CG     17     0.0187      12.01
    18         HC      3    LYS    HG1     18     0.0103      1.008
    19         HC      3    LYS    HG2     19     0.0103      1.008
    20         CT      3    LYS     CD     20    -0.0479      12.01
    21         HC      3    LYS    HD1     21     0.0621      1.008
    22         HC      3    LYS    HD2     22     0.0621      1.008
    23         CT      3    LYS     CE     23    -0.0143      12.01
    24         HP      3    LYS    HE1     24     0.1135      1.008
    25         HP      3    LYS    HE2     25     0.1135      1.008
    26         N3      3    LYS     NZ     26    -0.3854      14.01
    27          H      3    LYS    HZ1     27       0.34      1.008
    28          H      3    LYS    HZ2     28       0.34      1.008
    29          H      3    LYS    HZ3     29       0.34      1.008
    30          C      3    LYS      C     30     0.7341      12.01
    31          O      3    LYS      O     31    -0.5894         16   ; qtot 2
; residue   4 ARG rtp ARG  q +1.0
    32          N      4    ARG      N     32    -0.3479      14.01
    33          H      4    ARG      H     33     0.2747      1.008
    34         CT      4    ARG     CA     34    -0.2637      12.01
    35         H1      4    ARG     HA     35      0.156      1.008
    36         CT      4    ARG     CB     36    -0.0007      12.01
    37         HC      4    ARG    HB1     37     0.0327      1.008
    38         HC      4    ARG    HB2     38     0.0327      1.008
    39         CT      4    ARG     CG     39      0.039      12.01
    40         HC      4    ARG    HG1     40     0.0285      1.008
    41         HC      4    ARG    HG2     41     0.0285      1.008
    42         CT      4    ARG     CD     42     0.0486      12.01
    43         H1      4    ARG    HD1     43     0.0687      1.008
    44         H1      4    ARG    HD2     44     0.0687      1.008
    45         N2      4    ARG     NE     45    -0.5295      14.01
    46          H      4    ARG     HE     46     0.3456      1.008
    47         CA      4    ARG     CZ     47     0.8076      12.01
    48         N2      4    ARG    NH1     48    -0.8627      14.01
    49          H      4    ARG   HH11     49     0.4478      1.008
    50          H      4    ARG   HH12     50     0.4478      1.008
    51         N2      4    ARG    NH2     51    -0.8627      14.01
    52          H      4    ARG   HH21     52     0.4478      1.008
    53          H      4    ARG   HH22     53     0.4478      1.008
    54          C      4    ARG      C     54     0.7341      12.01
    55          O      4    ARG      O     55    -0.5894         16   ; qtot 3
; residue   5 VAL rtp VAL  q  0.0
    56          N      5    VAL      N     56    -0.4157      14.01
    57          H      5    VAL      H     57     0.2719      1.008
    58         CT      5    VAL     CA     58    -0.0875      12.01
    59         H1      5    VAL     HA     59     0.0969      1.008
    60         CT      5    VAL     CB     60     0.2985      12.01
    61         HC      5    VAL     HB     61    -0.0297      1.008
    62         CT      5    VAL    CG1     62    -0.3192      12.01
    63         HC      5    VAL   HG11     63     0.0791      1.008
    64         HC      5    VAL   HG12     64     0.0791      1.008
    65         HC      5    VAL   HG13     65     0.0791      1.008
    66         CT      5    VAL    CG2     66    -0.3192      12.01
    67         HC      5    VAL   HG21     67     0.0791      1.008
    68         HC      5    VAL   HG22     68     0.0791      1.008
    69         HC      5    VAL   HG23     69     0.0791      1.008
    70          C      5    VAL      C     70     0.5973      12.01
    71          O      5    VAL      O     71    -0.5679         16   ; qtot 3
; residue   6 LEU rtp LEU  q  0.0
    72          N      6    LEU      N     72    -0.4157      14.01
    73          H      6    LEU      H     73     0.2719      1.008
    74         CT      6    LEU     CA     74    -0.0518      12.01
    75         H1      6    LEU     HA     75     0.0922      1.008
    76         CT      6    LEU     CB     76    -0.1102      12.01
    77         HC      6    LEU    HB1     77     0.0457      1.008
    78         HC      6    LEU    HB2     78     0.0457      1.008
    79         CT      6    LEU     CG     79     0.3531      12.01
    80         HC      6    LEU     HG     80    -0.0361      1.008
    81         CT      6    LEU    CD1     81    -0.4121      12.01
    82         HC      6    LEU   HD11     82        0.1      1.008
    83         HC      6    LEU   HD12     83        0.1      1.008
    84         HC      6    LEU   HD13     84        0.1      1.008
    85         CT      6    LEU    CD2     85    -0.4121      12.01
    86         HC      6    LEU   HD21     86        0.1      1.008
    87         HC      6    LEU   HD22     87        0.1      1.008
    88         HC      6    LEU   HD23     88        0.1      1.008
    89          C      6    LEU      C     89     0.5973      12.01
    90          O      6    LEU      O     90    -0.5679         16   ; qtot 3
; residue   7 ILE rtp ILE  q  0.0
    91          N      7    ILE      N     91    -0.4157      14.01
    92          H      7    ILE      H     92     0.2719      1.008
    93         CT      7    ILE     CA     93    -0.0597      12.01
    94         H1      7    ILE     HA     94     0.0869      1.008
    95         CT      7    ILE     CB     95     0.1303      12.01
    96         HC      7    ILE     HB     96     0.0187      1.008
    97         CT      7    ILE    CG2     97    -0.3204      12.01
    98         HC      7    ILE   HG21     98     0.0882      1.008
    99         HC      7    ILE   HG22     99     0.0882      1.008
   100         HC      7    ILE   HG23    100     0.0882      1.008
   101         CT      7    ILE    CG1    101     -0.043      12.01
   102         HC      7    ILE   HG11    102     0.0236      1.008
   103         HC      7    ILE   HG12    103     0.0236      1.008
   104         CT      7    ILE     CD    104     -0.066      12.01
   105         HC      7    ILE    HD1    105     0.0186      1.008
   106         HC      7    ILE    HD2    106     0.0186      1.008
   107         HC      7    ILE    HD3    107     0.0186      1.008
   108          C      7    ILE      C    108     0.5973      12.01
   109          O      7    ILE      O    109    -0.5679         16   ; qtot 3
; residue   8 VAL rtp VAL  q  0.0
   110          N      8    VAL      N    110    -0.4157      14.01
   111          H      8    VAL      H    111     0.2719      1.008
   112         CT      8    VAL     CA    112    -0.0875      12.01
   113         H1      8    VAL     HA    113     0.0969      1.008
   114         CT      8    VAL     CB    114     0.2985      12.01
   115         HC      8    VAL     HB    115    -0.0297      1.008
   116         CT      8    VAL    CG1    116    -0.3192      12.01
   117         HC      8    VAL   HG11    117     0.0791      1.008
   118         HC      8    VAL   HG12    118     0.0791      1.008
   119         HC      8    VAL   HG13    119     0.0791      1.008
   120         CT      8    VAL    CG2    120    -0.3192      12.01
   121         HC      8    VAL   HG21    121     0.0791      1.008
   122         HC      8    VAL   HG22    122     0.0791      1.008
   123         HC      8    VAL   HG23    123     0.0791      1.008
   124          C      8    VAL      C    124     0.5973      12.01
   125          O      8    VAL      O    125    -0.5679         16   ; qtot 3
; residue   9 ASP rtp ASP  q -1.0
   126          N      9    ASP      N    126    -0.5163      14.01
   127          H      9    ASP      H    127     0.2936      1.008
   128         CT      9    ASP     CA    128     0.0381      12.01
   129         H1      9    ASP     HA    129      0.088      1.008
   130         CT      9    ASP     CB    130    -0.0303      12.01
   131         HC      9    ASP    HB1    131    -0.0122      1.008
   132         HC      9    ASP    HB2    132    -0.0122      1.008
   133          C      9    ASP     CG    133     0.7994      12.01
   134         O2      9    ASP    OD1    134    -0.8014         16
   135         O2      9    ASP    OD2    135    -0.8014         16
   136          C      9    ASP      C    136     0.5366      12.01
   137          O      9    ASP      O    137    -0.5819         16   ; qtot 2
; residue  10 ASP rtp ASP  q -1.0
   138          N     10    ASP      N    138    -0.5163      14.01
   139          H     10    ASP      H    139     0.2936      1.008
   140         CT     10    ASP     CA    140     0.0381      12.01
   141         H1     10    ASP     HA    141      0.088      1.008
   142         CT     10    ASP     CB    142    -0.0303      12.01
   143         HC     10    ASP    HB1    143    -0.0122      1.008
   144         HC     10    ASP    HB2    144    -0.0122      1.008
   145          C     10    ASP     CG    145     0.7994      12.01
   146         O2     10    ASP    OD1    146    -0.8014         16
   147         O2     10    ASP    OD2    147    -0.8014         16
   148          C     10    ASP      C    148     0.5366      12.01
   149          O     10    ASP      O    149    -0.5819         16   ; qtot 1
; residue  11 ALA rtp ALA  q  0.0
   150          N     11    ALA      N    150    -0.4157      14.01
   151          H     11    ALA      H    151     0.2719      1.008
   152         CT     11    ALA     CA    152     0.0337      12.01
   153         H1     11    ALA     HA    153     0.0823      1.008
   154         CT     11    ALA     CB    154    -0.1825      12.01
   155         HC     11    ALA    HB1    155     0.0603      1.008
   156         HC     11    ALA    HB2    156     0.0603      1.008
   157         HC     11    ALA    HB3    157     0.0603      1.008
   158          C     11    ALA      C    158     0.5973      12.01
   159          O     11    ALA      O    159    -0.5679         16   ; qtot 1
; residue  12 ALA rtp ALA  q  0.0
   160          N     12    ALA      N    160    -0.4157      14.01
   161          H     12    ALA      H    161     0.2719      1.008
   162         CT     12    ALA     CA    162     0.0337      12.01
   163         H1     12    ALA     HA    163     0.0823      1.008
   164         CT     12    ALA     CB    164    -0.1825      12.01
   165         HC     12    ALA    HB1    165     0.0603      1.008
   166         HC     12    ALA    HB2    166     0.0603      1.008
   167         HC     12    ALA    HB3    167     0.0603      1.008
   168          C     12    ALA      C    168     0.5973      12.01
   169          O     12    ALA      O    169    -0.5679         16   ; qtot 1
; residue  13 PHE rtp PHE  q  0.0
   170          N     13    PHE      N    170    -0.4157      14.01
   171          H     13    PHE      H    171     0.2719      1.008
   172         CT     13    PHE     CA    172    -0.0024      12.01
   173         H1     13    PHE     HA    173     0.0978      1.008
   174         CT     13    PHE     CB    174    -0.0343      12.01
   175         HC     13    PHE    HB1    175     0.0295      1.008
   176         HC     13    PHE    HB2    176     0.0295      1.008
   177         CA     13    PHE     CG    177     0.0118      12.01
   178         CA     13    PHE    CD1    178    -0.1256      12.01
   179         HA     13    PHE    HD1    179      0.133      1.008
   180         CA     13    PHE    CE1    180    -0.1704      12.01
   181         HA     13    PHE    HE1    181      0.143      1.008
   182         CA     13    PHE     CZ    182    -0.1072      12.01
   183         HA     13    PHE     HZ    183     0.1297      1.008
   184         CA     13    PHE    CE2    184    -0.1704      12.01
   185         HA     13    PHE    HE2    185      0.143      1.008
   186         CA     13    PHE    CD2    186    -0.1256      12.01
   187         HA     13    PHE    HD2    187      0.133      1.008
   188          C     13    PHE      C    188     0.5973      12.01
   189          O     13    PHE      O    189    -0.5679         16   ; qtot 1
; residue  14 MET rtp MET  q  0.0
   190          N     14    MET      N    190    -0.4157      14.01
   191          H     14    MET      H    191     0.2719      1.008
   192         CT     14    MET     CA    192    -0.0237      12.01
   193         H1     14    MET     HA    193      0.088      1.008
   194         CT     14    MET     CB    194     0.0342      12.01
   195         HC     14    MET    HB1    195     0.0241      1.008
   196         HC     14    MET    HB2    196     0.0241      1.008
   197         CT     14    MET     CG    197     0.0018      12.01
   198         H1     14    MET    HG1    198      0.044      1.008
   199         H1     14    MET    HG2    199      0.044      1.008
   200          S     14    MET     SD    200    -0.2737      32.06
   201         CT     14    MET     CE    201    -0.0536      12.01
   202         H1     14    MET    HE1    202     0.0684      1.008
   203         H1     14    MET    HE2    203     0.0684      1.008
   204         H1     14    MET    HE3    204     0.0684      1.008
   205          C     14    MET      C    205     0.5973      12.01
   206          O     14    MET      O    206    -0.5679         16   ; qtot 1
; residue  15 ARG rtp ARG  q +1.0
   207          N     15    ARG      N    207    -0.3479      14.01
   208          H     15    ARG      H    208     0.2747      1.008
   209         CT     15    ARG     CA    209    -0.2637      12.01
   210         H1     15    ARG     HA    210      0.156      1.008
   211         CT     15    ARG     CB    211    -0.0007      12.01
   212         HC     15    ARG    HB1    212     0.0327      1.008
   213         HC     15    ARG    HB2    213     0.0327      1.008
   214         CT     15    ARG     CG    214      0.039      12.01
   215         HC     15    ARG    HG1    215     0.0285      1.008
   216         HC     15    ARG    HG2    216     0.0285      1.008
   217         CT     15    ARG     CD    217     0.0486      12.01
   218         H1     15    ARG    HD1    218     0.0687      1.008
   219         H1     15    ARG    HD2    219     0.0687      1.008
   220         N2     15    ARG     NE    220    -0.5295      14.01
   221          H     15    ARG     HE    221     0.3456      1.008
   222         CA     15    ARG     CZ    222     0.8076      12.01
   223         N2     15    ARG    NH1    223    -0.8627      14.01
   224          H     15    ARG   HH11    224     0.4478      1.008
   225          H     15    ARG   HH12    225     0.4478      1.008
   226         N2     15    ARG    NH2    226    -0.8627      14.01
   227          H     15    ARG   HH21    227     0.4478      1.008
   228          H     15    ARG   HH22    228     0.4478      1.008
   229          C     15    ARG      C    229     0.7341      12.01
   230          O     15    ARG      O    230    -0.5894         16   ; qtot 2
; residue  16 MET rtp MET  q  0.0
   231          N     16    MET      N    231    -0.4157      14.01
   232          H     16    MET      H    232     0.2719      1.008
   233         CT     16    MET     CA    233    -0.0237      12.01
   234         H1     16    MET     HA    234      0.088      1.008
   235         CT     16    MET     CB    235     0.0342      12.01
   236         HC     16    MET    HB1    236     0.0241      1.008
   237         HC     16    MET    HB2    237     0.0241      1.008
   238         CT     16    MET     CG    238     0.0018      12.01
   239         H1     16    MET    HG1    239      0.044      1.008
   240         H1     16    MET    HG2    240      0.044      1.008
   241          S     16    MET     SD    241    -0.2737      32.06
   242         CT     16    MET     CE    242    -0.0536      12.01
   243         H1     16    MET    HE1    243     0.0684      1.008
   244         H1     16    MET    HE2    244     0.0684      1.008
   245         H1     16    MET    HE3    245     0.0684      1.008
   246          C     16    MET      C    246     0.5973      12.01
   247          O     16    MET      O    247    -0.5679         16   ; qtot 2
; residue  17 MET rtp MET  q  0.0
   248          N     17    MET      N    248    -0.4157      14.01
   249          H     17    MET      H    249     0.2719      1.008
   250         CT     17    MET     CA    250    -0.0237      12.01
   251         H1     17    MET     HA    251      0.088      1.008
   252         CT     17    MET     CB    252     0.0342      12.01
   253         HC     17    MET    HB1    253     0.0241      1.008
   254         HC     17    MET    HB2    254     0.0241      1.008
   255         CT     17    MET     CG    255     0.0018      12.01
   256         H1     17    MET    HG1    256      0.044      1.008
   257         H1     17    MET    HG2    257      0.044      1.008
   258          S     17    MET     SD    258    -0.2737      32.06
   259         CT     17    MET     CE    259    -0.0536      12.01
   260         H1     17    MET    HE1    260     0.0684      1.008
   261         H1     17    MET    HE2    261     0.0684      1.008
   262         H1     17    MET    HE3    262     0.0684      1.008
   263          C     17    MET      C    263     0.5973      12.01
   264          O     17    MET      O    264    -0.5679         16   ; qtot 2
; residue  18 LEU rtp LEU  q  0.0
   265          N     18    LEU      N    265    -0.4157      14.01
   266          H     18    LEU      H    266     0.2719      1.008
   267         CT     18    LEU     CA    267    -0.0518      12.01
   268         H1     18    LEU     HA    268     0.0922      1.008
   269         CT     18    LEU     CB    269    -0.1102      12.01
   270         HC     18    LEU    HB1    270     0.0457      1.008
   271         HC     18    LEU    HB2    271     0.0457      1.008
   272         CT     18    LEU     CG    272     0.3531      12.01
   273         HC     18    LEU     HG    273    -0.0361      1.008
   274         CT     18    LEU    CD1    274    -0.4121      12.01
   275         HC     18    LEU   HD11    275        0.1      1.008
   276         HC     18    LEU   HD12    276        0.1      1.008
   277         HC     18    LEU   HD13    277        0.1      1.008
   278         CT     18    LEU    CD2    278    -0.4121      12.01
   279         HC     18    LEU   HD21    279        0.1      1.008
   280         HC     18    LEU   HD22    280        0.1      1.008
   281         HC     18    LEU   HD23    281        0.1      1.008
   282          C     18    LEU      C    282     0.5973      12.01
   283          O     18    LEU      O    283    -0.5679         16   ; qtot 2
; residue  19 LYS rtp LYS  q +1.0
   284          N     19    LYS      N    284    -0.3479      14.01
   285          H     19    LYS      H    285     0.2747      1.008
   286         CT     19    LYS     CA    286      -0.24      12.01
   287         H1     19    LYS     HA    287     0.1426      1.008
   288         CT     19    LYS     CB    288    -0.0094      12.01
   289         HC     19    LYS    HB1    289     0.0362      1.008
   290         HC     19    LYS    HB2    290     0.0362      1.008
   291         CT     19    LYS     CG    291     0.0187      12.01
   292         HC     19    LYS    HG1    292     0.0103      1.008
   293         HC     19    LYS    HG2    293     0.0103      1.008
   294         CT     19    LYS     CD    294    -0.0479      12.01
   295         HC     19    LYS    HD1    295     0.0621      1.008
   296         HC     19    LYS    HD2    296     0.0621      1.008
   297         CT     19    LYS     CE    297    -0.0143      12.01
   298         HP     19    LYS    HE1    298     0.1135      1.008
   299         HP     19    LYS    HE2    299     0.1135      1.008
   300         N3     19    LYS     NZ    300    -0.3854      14.01
   301          H     19    LYS    HZ1    301       0.34      1.008
   302          H     19    LYS    HZ2    302       0.34      1.008
   303          H     19    LYS    HZ3    303       0.34      1.008
   304          C     19    LYS      C    304     0.7341      12.01
   305          O     19    LYS      O    305    -0.5894         16   ; qtot 3
; residue  20 ASP rtp ASP  q -1.0
   306          N     20    ASP      N    306    -0.5163      14.01
   307          H     20    ASP      H    307     0.2936      1.008
   308         CT     20    ASP     CA    308     0.0381      12.01
   309         H1     20    ASP     HA    309      0.088      1.008
   310         CT     20    ASP     CB    310    -0.0303      12.01
   311         HC     20    ASP    HB1    311    -0.0122      1.008
   312         HC     20    ASP    HB2    312    -0.0122      1.008
   313          C     20    ASP     CG    313     0.7994      12.01
   314         O2     20    ASP    OD1    314    -0.8014         16
   315         O2     20    ASP    OD2    315    -0.8014         16
   316          C     20    ASP      C    316     0.5366      12.01
   317          O     20    ASP      O    317    -0.5819         16   ; qtot 2
; residue  21 ILE rtp ILE  q  0.0
   318          N     21    ILE      N    318    -0.4157      14.01
   319          H     21    ILE      H    319     0.2719      1.008
   320         CT     21    ILE     CA    320    -0.0597      12.01
   321         H1     21    ILE     HA    321     0.0869      1.008
   322         CT     21    ILE     CB    322     0.1303      12.01
   323         HC     21    ILE     HB    323     0.0187      1.008
   324         CT     21    ILE    CG2    324    -0.3204      12.01
   325         HC     21    ILE   HG21    325     0.0882      1.008
   326         HC     21    ILE   HG22    326     0.0882      1.008
   327         HC     21    ILE   HG23    327     0.0882      1.008
   328         CT     21    ILE    CG1    328     -0.043      12.01
   329         HC     21    ILE   HG11    329     0.0236      1.008
   330         HC     21    ILE   HG12    330     0.0236      1.008
   331         CT     21    ILE     CD    331     -0.066      12.01
   332         HC     21    ILE    HD1    332     0.0186      1.008
   333         HC     21    ILE    HD2    333     0.0186      1.008
   334         HC     21    ILE    HD3    334     0.0186      1.008
   335          C     21    ILE      C    335     0.5973      12.01
   336          O     21    ILE      O    336    -0.5679         16   ; qtot 2
; residue  22 ILE rtp ILE  q  0.0
   337          N     22    ILE      N    337    -0.4157      14.01
   338          H     22    ILE      H    338     0.2719      1.008
   339         CT     22    ILE     CA    339    -0.0597      12.01
   340         H1     22    ILE     HA    340     0.0869      1.008
   341         CT     22    ILE     CB    341     0.1303      12.01
   342         HC     22    ILE     HB    342     0.0187      1.008
   343         CT     22    ILE    CG2    343    -0.3204      12.01
   344         HC     22    ILE   HG21    344     0.0882      1.008
   345         HC     22    ILE   HG22    345     0.0882      1.008
   346         HC     22    ILE   HG23    346     0.0882      1.008
   347         CT     22    ILE    CG1    347     -0.043      12.01
   348         HC     22    ILE   HG11    348     0.0236      1.008
   349         HC     22    ILE   HG12    349     0.0236      1.008
   350         CT     22    ILE     CD    350     -0.066      12.01
   351         HC     22    ILE    HD1    351     0.0186      1.008
   352         HC     22    ILE    HD2    352     0.0186      1.008
   353         HC     22    ILE    HD3    353     0.0186      1.008
   354          C     22    ILE      C    354     0.5973      12.01
   355          O     22    ILE      O    355    -0.5679         16   ; qtot 2
; residue  23 THR rtp THR  q  0.0
   356          N     23    THR      N    356    -0.4157      14.01
   357          H     23    THR      H    357     0.2719      1.008
   358         CT     23    THR     CA    358    -0.0389      12.01
   359         H1     23    THR     HA    359     0.1007      1.008
   360         CT     23    THR     CB    360     0.3654      12.01
   361         H1     23    THR     HB    361     0.0043      1.008
   362         CT     23    THR    CG2    362    -0.2438      12.01
   363         HC     23    THR   HG21    363     0.0642      1.008
   364         HC     23    THR   HG22    364     0.0642      1.008
   365         HC     23    THR   HG23    365     0.0642      1.008
   366         OH     23    THR    OG1    366    -0.6761         16
   367         HO     23    THR    HG1    367     0.4102      1.008
   368          C     23    THR      C    368     0.5973      12.01
   369          O     23    THR      O    369    -0.5679         16   ; qtot 2
; residue  24 LYS rtp LYS  q +1.0
   370          N     24    LYS      N    370    -0.3479      14.01
   371          H     24    LYS      H    371     0.2747      1.008
   372         CT     24    LYS     CA    372      -0.24      12.01
   373         H1     24    LYS     HA    373     0.1426      1.008
   374         CT     24    LYS     CB    374    -0.0094      12.01
   375         HC     24    LYS    HB1    375     0.0362      1.008
   376         HC     24    LYS    HB2    376     0.0362      1.008
   377         CT     24    LYS     CG    377     0.0187      12.01
   378         HC     24    LYS    HG1    378     0.0103      1.008
   379         HC     24    LYS    HG2    379     0.0103      1.008
   380         CT     24    LYS     CD    380    -0.0479      12.01
   381         HC     24    LYS    HD1    381     0.0621      1.008
   382         HC     24    LYS    HD2    382     0.0621      1.008
   383         CT     24    LYS     CE    383    -0.0143      12.01
   384         HP     24    LYS    HE1    384     0.1135      1.008
   385         HP     24    LYS    HE2    385     0.1135      1.008
   386         N3     24    LYS     NZ    386    -0.3854      14.01
   387          H     24    LYS    HZ1    387       0.34      1.008
   388          H     24    LYS    HZ2    388       0.34      1.008
   389          H     24    LYS    HZ3    389       0.34      1.008
   390          C     24    LYS      C    390     0.7341      12.01
   391          O     24    LYS      O    391    -0.5894         16   ; qtot 3
; residue  25 ALA rtp ALA  q  0.0
   392          N     25    ALA      N    392    -0.4157      14.01
   393          H     25    ALA      H    393     0.2719      1.008
   394         CT     25    ALA     CA    394     0.0337      12.01
   395         H1     25    ALA     HA    395     0.0823      1.008
   396         CT     25    ALA     CB    396    -0.1825      12.01
   397         HC     25    ALA    HB1    397     0.0603      1.008
   398         HC     25    ALA    HB2    398     0.0603      1.008
   399         HC     25    ALA    HB3    399     0.0603      1.008
   400          C     25    ALA      C    400     0.5973      12.01
   401          O     25    ALA      O    401    -0.5679         16   ; qtot 3
; residue  26 GLY rtp GLY  q  0.0
   402          N     26    GLY      N    402    -0.4157      14.01
   403          H     26    GLY      H    403     0.2719      1.008
   404         CT     26    GLY     CA    404    -0.0252      12.01
   405         H1     26    GLY    HA1    405     0.0698      1.008
   406         H1     26    GLY    HA2    406     0.0698      1.008
   407          C     26    GLY      C    407     0.5973      12.01
   408          O     26    GLY      O    408    -0.5679         16   ; qtot 3
; residue  27 TYR rtp TYR  q  0.0
   409          N     27    TYR      N    409    -0.4157      14.01
   410          H     27    TYR      H    410     0.2719      1.008
   411         CT     27    TYR     CA    411    -0.0014      12.01
   412         H1     27    TYR     HA    412     0.0876      1.008
   413         CT     27    TYR     CB    413    -0.0152      12.01
   414         HC     27    TYR    HB1    414     0.0295      1.008
   415         HC     27    TYR    HB2    415     0.0295      1.008
   416         CA     27    TYR     CG    416    -0.0011      12.01
   417         CA     27    TYR    CD1    417    -0.1906      12.01
   418         HA     27    TYR    HD1    418     0.1699      1.008
   419         CA     27    TYR    CE1    419    -0.2341      12.01
   420         HA     27    TYR    HE1    420     0.1656      1.008
   421          C     27    TYR     CZ    421     0.3226      12.01
   422         OH     27    TYR     OH    422    -0.5579         16
   423         HO     27    TYR     HH    423     0.3992      1.008
   424         CA     27    TYR    CE2    424    -0.2341      12.01
   425         HA     27    TYR    HE2    425     0.1656      1.008
   426         CA     27    TYR    CD2    426    -0.1906      12.01
   427         HA     27    TYR    HD2    427     0.1699      1.008
   428          C     27    TYR      C    428     0.5973      12.01
   429          O     27    TYR      O    429    -0.5679         16   ; qtot 3
; residue  28 GLU rtp GLU  q -1.0
   430          N     28    GLU      N    430    -0.5163      14.01
   431          H     28    GLU      H    431     0.2936      1.008
   432         CT     28    GLU     CA    432     0.0397      12.01
   433         H1     28    GLU     HA    433     0.1105      1.008
   434         CT     28    GLU     CB    434      0.056      12.01
   435         HC     28    GLU    HB1    435    -0.0173      1.008
   436         HC     28    GLU    HB2    436    -0.0173      1.008
   437         CT     28    GLU     CG    437     0.0136      12.01
   438         HC     28    GLU    HG1    438    -0.0425      1.008
   439         HC     28    GLU    HG2    439    -0.0425      1.008
   440          C     28    GLU     CD    440     0.8054      12.01
   441         O2     28    GLU    OE1    441    -0.8188         16
   442         O2     28    GLU    OE2    442    -0.8188         16
   443          C     28    GLU      C    443     0.5366      12.01
   444          O     28    GLU      O    444    -0.5819         16   ; qtot 2
; residue  29 VAL rtp VAL  q  0.0
   445          N     29    VAL      N    445    -0.4157      14.01
   446          H     29    VAL      H    446     0.2719      1.008
   447         CT     29    VAL     CA    447    -0.0875      12.01
   448         H1     29    VAL     HA    448     0.0969      1.008
   449         CT     29    VAL     CB    449     0.2985      12.01
   450         HC     29    VAL     HB    450    -0.0297      1.008
   451         CT     29    VAL    CG1    451    -0.3192      12.01
   452         HC     29    VAL   HG11    452     0.0791      1.008
   453         HC     29    VAL   HG12    453     0.0791      1.008
   454         HC     29    VAL   HG13    454     0.0791      1.008
   455         CT     29    VAL    CG2    455    -0.3192      12.01
   456         HC     29    VAL   HG21    456     0.0791      1.008
   457         HC     29    VAL   HG22    457     0.0791      1.008
   458         HC     29    VAL   HG23    458     0.0791      1.008
   459          C     29    VAL      C    459     0.5973      12.01
   460          O     29    VAL      O    460    -0.5679         16   ; qtot 2
; residue  30 ALA rtp ALA  q  0.0
   461          N     30    ALA      N    461    -0.4157      14.01
   462          H     30    ALA      H    462     0.2719      1.008
   463         CT     30    ALA     CA    463     0.0337      12.01
   464         H1     30    ALA     HA    464     0.0823      1.008
   465         CT     30    ALA     CB    465    -0.1825      12.01
   466         HC     30    ALA    HB1    466     0.0603      1.008
   467         HC     30    ALA    HB2    467     0.0603      1.008
   468         HC     30    ALA    HB3    468     0.0603      1.008
   469          C     30    ALA      C    469     0.5973      12.01
   470          O     30    ALA      O    470    -0.5679         16   ; qtot 2
; residue  31 GLY rtp GLY  q  0.0
   471          N     31    GLY      N    471    -0.4157      14.01
   472          H     31    GLY      H    472     0.2719      1.008
   473         CT     31    GLY     CA    473    -0.0252      12.01
   474         H1     31    GLY    HA1    474     0.0698      1.008
   475         H1     31    GLY    HA2    475     0.0698      1.008
   476          C     31    GLY      C    476     0.5973      12.01
   477          O     31    GLY      O    477    -0.5679         16   ; qtot 2
; residue  32 GLU rtp GLU  q -1.0
   478          N     32    GLU      N    478    -0.5163      14.01
   479          H     32    GLU      H    479     0.2936      1.008
   480         CT     32    GLU     CA    480     0.0397      12.01
   481         H1     32    GLU     HA    481     0.1105      1.008
   482         CT     32    GLU     CB    482      0.056      12.01
   483         HC     32    GLU    HB1    483    -0.0173      1.008
   484         HC     32    GLU    HB2    484    -0.0173      1.008
   485         CT     32    GLU     CG    485     0.0136      12.01
   486         HC     32    GLU    HG1    486    -0.0425      1.008
   487         HC     32    GLU    HG2    487    -0.0425      1.008
   488          C     32    GLU     CD    488     0.8054      12.01
   489         O2     32    GLU    OE1    489    -0.8188         16
   490         O2     32    GLU    OE2    490    -0.8188         16
   491          C     32    GLU      C    491     0.5366      12.01
   492          O     32    GLU      O    492    -0.5819         16   ; qtot 1
; residue  33 ALA rtp ALA  q  0.0
   493          N     33    ALA      N    493    -0.4157      14.01
   494          H     33    ALA      H    494     0.2719      1.008
   495         CT     33    ALA     CA    495     0.0337      12.01
   496         H1     33    ALA     HA    496     0.0823      1.008
   497         CT     33    ALA     CB    497    -0.1825      12.01
   498         HC     33    ALA    HB1    498     0.0603      1.008
   499         HC     33    ALA    HB2    499     0.0603      1.008
   500         HC     33    ALA    HB3    500     0.0603      1.008
   501          C     33    ALA      C    501     0.5973      12.01
   502          O     33    ALA      O    502    -0.5679         16   ; qtot 1
; residue  34 THR rtp THR  q  0.0
   503          N     34    THR      N    503    -0.4157      14.01
   504          H     34    THR      H    504     0.2719      1.008
   505         CT     34    THR     CA    505    -0.0389      12.01
   506         H1     34    THR     HA    506     0.1007      1.008
   507         CT     34    THR     CB    507     0.3654      12.01
   508         H1     34    THR     HB    508     0.0043      1.008
   509         CT     34    THR    CG2    509    -0.2438      12.01
   510         HC     34    THR   HG21    510     0.0642      1.008
   511         HC     34    THR   HG22    511     0.0642      1.008
   512         HC     34    THR   HG23    512     0.0642      1.008
   513         OH     34    THR    OG1    513    -0.6761         16
   514         HO     34    THR    HG1    514     0.4102      1.008
   515          C     34    THR      C    515     0.5973      12.01
   516          O     34    THR      O    516    -0.5679         16   ; qtot 1
; residue  35 ASN rtp ASN  q  0.0
   517          N     35    ASN      N    517    -0.4157      14.01
   518          H     35    ASN      H    518     0.2719      1.008
   519         CT     35    ASN     CA    519     0.0143      12.01
   520         H1     35    ASN     HA    520     0.1048      1.008
   521         CT     35    ASN     CB    521    -0.2041      12.01
   522         HC     35    ASN    HB1    522     0.0797      1.008
   523         HC     35    ASN    HB2    523     0.0797      1.008
   524          C     35    ASN     CG    524      0.713      12.01
   525          O     35    ASN    OD1    525    -0.5931         16
   526          N     35    ASN    ND2    526    -0.9191      14.01
   527          H     35    ASN   HD21    527     0.4196      1.008
   528          H     35    ASN   HD22    528     0.4196      1.008
   529          C     35    ASN      C    529     0.5973      12.01
   530          O     35    ASN      O    530    -0.5679         16   ; qtot 1
; residue  36 GLY rtp GLY  q  0.0
   531          N     36    GLY      N    531    -0.4157      14.01
   532          H     36    GLY      H    532     0.2719      1.008
   533         CT     36    GLY     CA    533    -0.0252      12.01
   534         H1     36    GLY    HA1    534     0.0698      1.008
   535         H1     36    GLY    HA2    535     0.0698      1.008
   536          C     36    GLY      C    536     0.5973      12.01
   537          O     36    GLY      O    537    -0.5679         16   ; qtot 1
; residue  37 ARG rtp ARG  q +1.0
   538          N     37    ARG      N    538    -0.3479      14.01
   539          H     37    ARG      H    539     0.2747      1.008
   540         CT     37    ARG     CA    540    -0.2637      12.01
   541         H1     37    ARG     HA    541      0.156      1.008
   542         CT     37    ARG     CB    542    -0.0007      12.01
   543         HC     37    ARG    HB1    543     0.0327      1.008
   544         HC     37    ARG    HB2    544     0.0327      1.008
   545         CT     37    ARG     CG    545      0.039      12.01
   546         HC     37    ARG    HG1    546     0.0285      1.008
   547         HC     37    ARG    HG2    547     0.0285      1.008
   548         CT     37    ARG     CD    548     0.0486      12.01
   549         H1     37    ARG    HD1    549     0.0687      1.008
   550         H1     37    ARG    HD2    550     0.0687      1.008
   551         N2     37    ARG     NE    551    -0.5295      14.01
   552          H     37    ARG     HE    552     0.3456      1.008
   553         CA     37    ARG     CZ    553     0.8076      12.01
   554         N2     37    ARG    NH1    554    -0.8627      14.01
   555          H     37    ARG   HH11    555     0.4478      1.008
   556          H     37    ARG   HH12    556     0.4478      1.008
   557         N2     37    ARG    NH2    557    -0.8627      14.01
   558          H     37    ARG   HH21    558     0.4478      1.008
   559          H     37    ARG   HH22    559     0.4478      1.008
   560          C     37    ARG      C    560     0.7341      12.01
   561          O     37    ARG      O    561    -0.5894         16   ; qtot 2
; residue  38 GLU rtp GLU  q -1.0
   562          N     38    GLU      N    562    -0.5163      14.01
   563          H     38    GLU      H    563     0.2936      1.008
   564         CT     38    GLU     CA    564     0.0397      12.01
   565         H1     38    GLU     HA    565     0.1105      1.008
   566         CT     38    GLU     CB    566      0.056      12.01
   567         HC     38    GLU    HB1    567    -0.0173      1.008
   568         HC     38    GLU    HB2    568    -0.0173      1.008
   569         CT     38    GLU     CG    569     0.0136      12.01
   570         HC     38    GLU    HG1    570    -0.0425      1.008
   571         HC     38    GLU    HG2    571    -0.0425      1.008
   572          C     38    GLU     CD    572     0.8054      12.01
   573         O2     38    GLU    OE1    573    -0.8188         16
   574         O2     38    GLU    OE2    574    -0.8188         16
   575          C     38    GLU      C    575     0.5366      12.01
   576          O     38    GLU      O    576    -0.5819         16   ; qtot 1
; residue  39 ALA rtp ALA  q  0.0
   577          N     39    ALA      N    577    -0.4157      14.01
   578          H     39    ALA      H    578     0.2719      1.008
   579         CT     39    ALA     CA    579     0.0337      12.01
   580         H1     39    ALA     HA    580     0.0823      1.008
   581         CT     39    ALA     CB    581    -0.1825      12.01
   582         HC     39    ALA    HB1    582     0.0603      1.008
   583         HC     39    ALA    HB2    583     0.0603      1.008
   584         HC     39    ALA    HB3    584     0.0603      1.008
   585          C     39    ALA      C    585     0.5973      12.01
   586          O     39    ALA      O    586    -0.5679         16   ; qtot 1
; residue  40 VAL rtp VAL  q  0.0
   587          N     40    VAL      N    587    -0.4157      14.01
   588          H     40    VAL      H    588     0.2719      1.008
   589         CT     40    VAL     CA    589    -0.0875      12.01
   590         H1     40    VAL     HA    590     0.0969      1.008
   591         CT     40    VAL     CB    591     0.2985      12.01
   592         HC     40    VAL     HB    592    -0.0297      1.008
   593         CT     40    VAL    CG1    593    -0.3192      12.01
   594         HC     40    VAL   HG11    594     0.0791      1.008
   595         HC     40    VAL   HG12    595     0.0791      1.008
   596         HC     40    VAL   HG13    596     0.0791      1.008
   597         CT     40    VAL    CG2    597    -0.3192      12.01
   598         HC     40    VAL   HG21    598     0.0791      1.008
   599         HC     40    VAL   HG22    599     0.0791      1.008
   600         HC     40    VAL   HG23    600     0.0791      1.008
   601          C     40    VAL      C    601     0.5973      12.01
   602          O     40    VAL      O    602    -0.5679         16   ; qtot 1
; residue  41 GLU rtp GLU  q -1.0
   603          N     41    GLU      N    603    -0.5163      14.01
   604          H     41    GLU      H    604     0.2936      1.008
   605         CT     41    GLU     CA    605     0.0397      12.01
   606         H1     41    GLU     HA    606     0.1105      1.008
   607         CT     41    GLU     CB    607      0.056      12.01
   608         HC     41    GLU    HB1    608    -0.0173      1.008
   609         HC     41    GLU    HB2    609    -0.0173      1.008
   610         CT     41    GLU     CG    610     0.0136      12.01
   611         HC     41    GLU    HG1    611    -0.0425      1.008
   612         HC     41    GLU    HG2    612    -0.0425      1.008
   613          C     41    GLU     CD    613     0.8054      12.01
   614         O2     41    GLU    OE1    614    -0.8188         16
   615         O2     41    GLU    OE2    615    -0.8188         16
   616          C     41    GLU      C    616     0.5366      12.01
   617          O     41    GLU      O    617    -0.5819         16   ; qtot 0
; residue  42 LYS rtp LYS  q +1.0
   618          N     42    LYS      N    618    -0.3479      14.01
   619          H     42    LYS      H    619     0.2747      1.008
   620         CT     42    LYS     CA    620      -0.24      12.01
   621         H1     42    LYS     HA    621     0.1426      1.008
   622         CT     42    LYS     CB    622    -0.0094      12.01
   623         HC     42    LYS    HB1    623     0.0362      1.008
   624         HC     42    LYS    HB2    624     0.0362      1.008
   625         CT     42    LYS     CG    625     0.0187      12.01
   626         HC     42    LYS    HG1    626     0.0103      1.008
   627         HC     42    LYS    HG2    627     0.0103      1.008
   628         CT     42    LYS     CD    628    -0.0479      12.01
   629         HC     42    LYS    HD1    629     0.0621      1.008
   630         HC     42    LYS    HD2    630     0.0621      1.008
   631         CT     42    LYS     CE    631    -0.0143      12.01
   632         HP     42    LYS    HE1    632     0.1135      1.008
   633         HP     42    LYS    HE2    633     0.1135      1.008
   634         N3     42    LYS     NZ    634    -0.3854      14.01
   635          H     42    LYS    HZ1    635       0.34      1.008
   636          H     42    LYS    HZ2    636       0.34      1.008
   637          H     42    LYS    HZ3    637       0.34      1.008
   638          C     42    LYS      C    638     0.7341      12.01
   639          O     42    LYS      O    639    -0.5894         16   ; qtot 1
; residue  43 TYR rtp TYR  q  0.0
   640          N     43    TYR      N    640    -0.4157      14.01
   641          H     43    TYR      H    641     0.2719      1.008
   642         CT     43    TYR     CA    642    -0.0014      12.01
   643         H1     43    TYR     HA    643     0.0876      1.008
   644         CT     43    TYR     CB    644    -0.0152      12.01
   645         HC     43    TYR    HB1    645     0.0295      1.008
   646         HC     43    TYR    HB2    646     0.0295      1.008
   647         CA     43    TYR     CG    647    -0.0011      12.01
   648         CA     43    TYR    CD1    648    -0.1906      12.01
   649         HA     43    TYR    HD1    649     0.1699      1.008
   650         CA     43    TYR    CE1    650    -0.2341      12.01
   651         HA     43    TYR    HE1    651     0.1656      1.008
   652          C     43    TYR     CZ    652     0.3226      12.01
   653         OH     43    TYR     OH    653    -0.5579         16
   654         HO     43    TYR     HH    654     0.3992      1.008
   655         CA     43    TYR    CE2    655    -0.2341      12.01
   656         HA     43    TYR    HE2    656     0.1656      1.008
   657         CA     43    TYR    CD2    657    -0.1906      12.01
   658         HA     43    TYR    HD2    658     0.1699      1.008
   659          C     43    TYR      C    659     0.5973      12.01
   660          O     43    TYR      O    660    -0.5679         16   ; qtot 1
; residue  44 LYS rtp LYS  q +1.0
   661          N     44    LYS      N    661    -0.3479      14.01
   662          H     44    LYS      H    662     0.2747      1.008
   663         CT     44    LYS     CA    663      -0.24      12.01
   664         H1     44    LYS     HA    664     0.1426      1.008
   665         CT     44    LYS     CB    665    -0.0094      12.01
   666         HC     44    LYS    HB1    666     0.0362      1.008
   667         HC     44    LYS    HB2    667     0.0362      1.008
   668         CT     44    LYS     CG    668     0.0187      12.01
   669         HC     44    LYS    HG1    669     0.0103      1.008
   670         HC     44    LYS    HG2    670     0.0103      1.008
   671         CT     44    LYS     CD    671    -0.0479      12.01
   672         HC     44    LYS    HD1    672     0.0621      1.008
   673         HC     44    LYS    HD2    673     0.0621      1.008
   674         CT     44    LYS     CE    674    -0.0143      12.01
   675         HP     44    LYS    HE1    675     0.1135      1.008
   676         HP     44    LYS    HE2    676     0.1135      1.008
   677         N3     44    LYS     NZ    677    -0.3854      14.01
   678          H     44    LYS    HZ1    678       0.34      1.008
   679          H     44    LYS    HZ2    679       0.34      1.008
   680          H     44    LYS    HZ3    680       0.34      1.008
   681          C     44    LYS      C    681     0.7341      12.01
   682          O     44    LYS      O    682    -0.5894         16   ; qtot 2
; residue  45 GLU rtp GLU  q -1.0
   683          N     45    GLU      N    683    -0.5163      14.01
   684          H     45    GLU      H    684     0.2936      1.008
   685         CT     45    GLU     CA    685     0.0397      12.01
   686         H1     45    GLU     HA    686     0.1105      1.008
   687         CT     45    GLU     CB    687      0.056      12.01
   688         HC     45    GLU    HB1    688    -0.0173      1.008
   689         HC     45    GLU    HB2    689    -0.0173      1.008
   690         CT     45    GLU     CG    690     0.0136      12.01
   691         HC     45    GLU    HG1    691    -0.0425      1.008
   692         HC     45    GLU    HG2    692    -0.0425      1.008
   693          C     45    GLU     CD    693     0.8054      12.01
   694         O2     45    GLU    OE1    694    -0.8188         16
   695         O2     45    GLU    OE2    695    -0.8188         16
   696          C     45    GLU      C    696     0.5366      12.01
   697          O     45    GLU      O    697    -0.5819         16   ; qtot 1
; residue  46 LEU rtp LEU  q  0.0
   698          N     46    LEU      N    698    -0.4157      14.01
   699          H     46    LEU      H    699     0.2719      1.008
   700         CT     46    LEU     CA    700    -0.0518      12.01
   701         H1     46    LEU     HA    701     0.0922      1.008
   702         CT     46    LEU     CB    702    -0.1102      12.01
   703         HC     46    LEU    HB1    703     0.0457      1.008
   704         HC     46    LEU    HB2    704     0.0457      1.008
   705         CT     46    LEU     CG    705     0.3531      12.01
   706         HC     46    LEU     HG    706    -0.0361      1.008
   707         CT     46    LEU    CD1    707    -0.4121      12.01
   708         HC     46    LEU   HD11    708        0.1      1.008
   709         HC     46    LEU   HD12    709        0.1      1.008
   710         HC     46    LEU   HD13    710        0.1      1.008
   711         CT     46    LEU    CD2    711    -0.4121      12.01
   712         HC     46    LEU   HD21    712        0.1      1.008
   713         HC     46    LEU   HD22    713        0.1      1.008
   714         HC     46    LEU   HD23    714        0.1      1.008
   715          C     46    LEU      C    715     0.5973      12.01
   716          O     46    LEU      O    716    -0.5679         16   ; qtot 1
; residue  47 LYS rtp LYS  q +1.0
   717          N     47    LYS      N    717    -0.3479      14.01
   718          H     47    LYS      H    718     0.2747      1.008
   719         CT     47    LYS     CA    719      -0.24      12.01
   720         H1     47    LYS     HA    720     0.1426      1.008
   721         CT     47    LYS     CB    721    -0.0094      12.01
   722         HC     47    LYS    HB1    722     0.0362      1.008
   723         HC     47    LYS    HB2    723     0.0362      1.008
   724         CT     47    LYS     CG    724     0.0187      12.01
   725         HC     47    LYS    HG1    725     0.0103      1.008
   726         HC     47    LYS    HG2    726     0.0103      1.008
   727         CT     47    LYS     CD    727    -0.0479      12.01
   728         HC     47    LYS    HD1    728     0.0621      1.008
   729         HC     47    LYS    HD2    729     0.0621      1.008
   730         CT     47    LYS     CE    730    -0.0143      12.01
   731         HP     47    LYS    HE1    731     0.1135      1.008
   732         HP     47    LYS    HE2    732     0.1135      1.008
   733         N3     47    LYS     NZ    733    -0.3854      14.01
   734          H     47    LYS    HZ1    734       0.34      1.008
   735          H     47    LYS    HZ2    735       0.34      1.008
   736          H     47    LYS    HZ3    736       0.34      1.008
   737          C     47    LYS      C    737     0.7341      12.01
   738          O     47    LYS      O    738    -0.5894         16   ; qtot 2
; residue  48 PRO rtp PRO  q  0.0
   739          N     48    PRO      N    739    -0.2548      14.01
   740         CT     48    PRO     CD    740     0.0192      12.01
   741         H1     48    PRO    HD1    741     0.0391      1.008
   742         H1     48    PRO    HD2    742     0.0391      1.008
   743         CT     48    PRO     CG    743     0.0189      12.01
   744         HC     48    PRO    HG1    744     0.0213      1.008
   745         HC     48    PRO    HG2    745     0.0213      1.008
   746         CT     48    PRO     CB    746     -0.007      12.01
   747         HC     48    PRO    HB1    747     0.0253      1.008
   748         HC     48    PRO    HB2    748     0.0253      1.008
   749         CT     48    PRO     CA    749    -0.0266      12.01
   750         H1     48    PRO     HA    750     0.0641      1.008
   751          C     48    PRO      C    751     0.5896      12.01
   752          O     48    PRO      O    752    -0.5748         16   ; qtot 2
; residue  49 ASP rtp ASP  q -1.0
   753          N     49    ASP      N    753    -0.5163      14.01
   754          H     49    ASP      H    754     0.2936      1.008
   755         CT     49    ASP     CA    755     0.0381      12.01
   756         H1     49    ASP     HA    756      0.088      1.008
   757         CT     49    ASP     CB    757    -0.0303      12.01
   758         HC     49    ASP    HB1    758    -0.0122      1.008
   759         HC     49    ASP    HB2    759    -0.0122      1.008
   760          C     49    ASP     CG    760     0.7994      12.01
   761         O2     49    ASP    OD1    761    -0.8014         16
   762         O2     49    ASP    OD2    762    -0.8014         16
   763          C     49    ASP      C    763     0.5366      12.01
   764          O     49    ASP      O    764    -0.5819         16   ; qtot 1
; residue  50 ILE rtp ILE  q  0.0
   765          N     50    ILE      N    765    -0.4157      14.01
   766          H     50    ILE      H    766     0.2719      1.008
   767         CT     50    ILE     CA    767    -0.0597      12.01
   768         H1     50    ILE     HA    768     0.0869      1.008
   769         CT     50    ILE     CB    769     0.1303      12.01
   770         HC     50    ILE     HB    770     0.0187      1.008
   771         CT     50    ILE    CG2    771    -0.3204      12.01
   772         HC     50    ILE   HG21    772     0.0882      1.008
   773         HC     50    ILE   HG22    773     0.0882      1.008
   774         HC     50    ILE   HG23    774     0.0882      1.008
   775         CT     50    ILE    CG1    775     -0.043      12.01
   776         HC     50    ILE   HG11    776     0.0236      1.008
   777         HC     50    ILE   HG12    777     0.0236      1.008
   778         CT     50    ILE     CD    778     -0.066      12.01
   779         HC     50    ILE    HD1    779     0.0186      1.008
   780         HC     50    ILE    HD2    780     0.0186      1.008
   781         HC     50    ILE    HD3    781     0.0186      1.008
   782          C     50    ILE      C    782     0.5973      12.01
   783          O     50    ILE      O    783    -0.5679         16   ; qtot 1
; residue  51 VAL rtp VAL  q  0.0
   784          N     51    VAL      N    784    -0.4157      14.01
   785          H     51    VAL      H    785     0.2719      1.008
   786         CT     51    VAL     CA    786    -0.0875      12.01
   787         H1     51    VAL     HA    787     0.0969      1.008
   788         CT     51    VAL     CB    788     0.2985      12.01
   789         HC     51    VAL     HB    789    -0.0297      1.008
   790         CT     51    VAL    CG1    790    -0.3192      12.01
   791         HC     51    VAL   HG11    791     0.0791      1.008
   792         HC     51    VAL   HG12    792     0.0791      1.008
   793         HC     51    VAL   HG13    793     0.0791      1.008
   794         CT     51    VAL    CG2    794    -0.3192      12.01
   795         HC     51    VAL   HG21    795     0.0791      1.008
   796         HC     51    VAL   HG22    796     0.0791      1.008
   797         HC     51    VAL   HG23    797     0.0791      1.008
   798          C     51    VAL      C    798     0.5973      12.01
   799          O     51    VAL      O    799    -0.5679         16   ; qtot 1
; residue  52 THR rtp THR  q  0.0
   800          N     52    THR      N    800    -0.4157      14.01
   801          H     52    THR      H    801     0.2719      1.008
   802         CT     52    THR     CA    802    -0.0389      12.01
   803         H1     52    THR     HA    803     0.1007      1.008
   804         CT     52    THR     CB    804     0.3654      12.01
   805         H1     52    THR     HB    805     0.0043      1.008
   806         CT     52    THR    CG2    806    -0.2438      12.01
   807         HC     52    THR   HG21    807     0.0642      1.008
   808         HC     52    THR   HG22    808     0.0642      1.008
   809         HC     52    THR   HG23    809     0.0642      1.008
   810         OH     52    THR    OG1    810    -0.6761         16
   811         HO     52    THR    HG1    811     0.4102      1.008
   812          C     52    THR      C    812     0.5973      12.01
   813          O     52    THR      O    813    -0.5679         16   ; qtot 1
; residue  53 MET rtp MET  q  0.0
   814          N     53    MET      N    814    -0.4157      14.01
   815          H     53    MET      H    815     0.2719      1.008
   816         CT     53    MET     CA    816    -0.0237      12.01
   817         H1     53    MET     HA    817      0.088      1.008
   818         CT     53    MET     CB    818     0.0342      12.01
   819         HC     53    MET    HB1    819     0.0241      1.008
   820         HC     53    MET    HB2    820     0.0241      1.008
   821         CT     53    MET     CG    821     0.0018      12.01
   822         H1     53    MET    HG1    822      0.044      1.008
   823         H1     53    MET    HG2    823      0.044      1.008
   824          S     53    MET     SD    824    -0.2737      32.06
   825         CT     53    MET     CE    825    -0.0536      12.01
   826         H1     53    MET    HE1    826     0.0684      1.008
   827         H1     53    MET    HE2    827     0.0684      1.008
   828         H1     53    MET    HE3    828     0.0684      1.008
   829          C     53    MET      C    829     0.5973      12.01
   830          O     53    MET      O    830    -0.5679         16   ; qtot 1
; residue  54 ASP rtp ASP  q -1.0
   831          N     54    ASP      N    831    -0.5163      14.01
   832          H     54    ASP      H    832     0.2936      1.008
   833         CT     54    ASP     CA    833     0.0381      12.01
   834         H1     54    ASP     HA    834      0.088      1.008
   835         CT     54    ASP     CB    835    -0.0303      12.01
   836         HC     54    ASP    HB1    836    -0.0122      1.008
   837         HC     54    ASP    HB2    837    -0.0122      1.008
   838          C     54    ASP     CG    838     0.7994      12.01
   839         O2     54    ASP    OD1    839    -0.8014         16
   840         O2     54    ASP    OD2    840    -0.8014         16
   841          C     54    ASP      C    841     0.5366      12.01
   842          O     54    ASP      O    842    -0.5819         16   ; qtot 0
; residue  55 ILE rtp ILE  q  0.0
   843          N     55    ILE      N    843    -0.4157      14.01
   844          H     55    ILE      H    844     0.2719      1.008
   845         CT     55    ILE     CA    845    -0.0597      12.01
   846         H1     55    ILE     HA    846     0.0869      1.008
   847         CT     55    ILE     CB    847     0.1303      12.01
   848         HC     55    ILE     HB    848     0.0187      1.008
   849         CT     55    ILE    CG2    849    -0.3204      12.01
   850         HC     55    ILE   HG21    850     0.0882      1.008
   851         HC     55    ILE   HG22    851     0.0882      1.008
   852         HC     55    ILE   HG23    852     0.0882      1.008
   853         CT     55    ILE    CG1    853     -0.043      12.01
   854         HC     55    ILE   HG11    854     0.0236      1.008
   855         HC     55    ILE   HG12    855     0.0236      1.008
   856         CT     55    ILE     CD    856     -0.066      12.01
   857         HC     55    ILE    HD1    857     0.0186      1.008
   858         HC     55    ILE    HD2    858     0.0186      1.008
   859         HC     55    ILE    HD3    859     0.0186      1.008
   860          C     55    ILE      C    860     0.5973      12.01
   861          O     55    ILE      O    861    -0.5679         16   ; qtot 0
; residue  56 THR rtp THR  q  0.0
   862          N     56    THR      N    862    -0.4157      14.01
   863          H     56    THR      H    863     0.2719      1.008
   864         CT     56    THR     CA    864    -0.0389      12.01
   865         H1     56    THR     HA    865     0.1007      1.008
   866         CT     56    THR     CB    866     0.3654      12.01
   867         H1     56    THR     HB    867     0.0043      1.008
   868         CT     56    THR    CG2    868    -0.2438      12.01
   869         HC     56    THR   HG21    869     0.0642      1.008
   870         HC     56    THR   HG22    870     0.0642      1.008
   871         HC     56    THR   HG23    871     0.0642      1.008
   872         OH     56    THR    OG1    872    -0.6761         16
   873         HO     56    THR    HG1    873     0.4102      1.008
   874          C     56    THR      C    874     0.5973      12.01
   875          O     56    THR      O    875    -0.5679         16   ; qtot 0
; residue  57 MET rtp MET  q  0.0
   876          N     57    MET      N    876    -0.4157      14.01
   877          H     57    MET      H    877     0.2719      1.008
   878         CT     57    MET     CA    878    -0.0237      12.01
   879         H1     57    MET     HA    879      0.088      1.008
   880         CT     57    MET     CB    880     0.0342      12.01
   881         HC     57    MET    HB1    881     0.0241      1.008
   882         HC     57    MET    HB2    882     0.0241      1.008
   883         CT     57    MET     CG    883     0.0018      12.01
   884         H1     57    MET    HG1    884      0.044      1.008
   885         H1     57    MET    HG2    885      0.044      1.008
   886          S     57    MET     SD    886    -0.2737      32.06
   887         CT     57    MET     CE    887    -0.0536      12.01
   888         H1     57    MET    HE1    888     0.0684      1.008
   889         H1     57    MET    HE2    889     0.0684      1.008
   890         H1     57    MET    HE3    890     0.0684      1.008
   891          C     57    MET      C    891     0.5973      12.01
   892          O     57    MET      O    892    -0.5679         16   ; qtot 0
; residue  58 PRO rtp PRO  q  0.0
   893          N     58    PRO      N    893    -0.2548      14.01
   894         CT     58    PRO     CD    894     0.0192      12.01
   895         H1     58    PRO    HD1    895     0.0391      1.008
   896         H1     58    PRO    HD2    896     0.0391      1.008
   897         CT     58    PRO     CG    897     0.0189      12.01
   898         HC     58    PRO    HG1    898     0.0213      1.008
   899         HC     58    PRO    HG2    899     0.0213      1.008
   900         CT     58    PRO     CB    900     -0.007      12.01
   901         HC     58    PRO    HB1    901     0.0253      1.008
   902         HC     58    PRO    HB2    902     0.0253      1.008
   903         CT     58    PRO     CA    903    -0.0266      12.01
   904         H1     58    PRO     HA    904     0.0641      1.008
   905          C     58    PRO      C    905     0.5896      12.01
   906          O     58    PRO      O    906    -0.5748         16   ; qtot 0
; residue  59 GLU rtp GLU  q -1.0
   907          N     59    GLU      N    907    -0.5163      14.01
   908          H     59    GLU      H    908     0.2936      1.008
   909         CT     59    GLU     CA    909     0.0397      12.01
   910         H1     59    GLU     HA    910     0.1105      1.008
   911         CT     59    GLU     CB    911      0.056      12.01
   912         HC     59    GLU    HB1    912    -0.0173      1.008
   913         HC     59    GLU    HB2    913    -0.0173      1.008
   914         CT     59    GLU     CG    914     0.0136      12.01
   915         HC     59    GLU    HG1    915    -0.0425      1.008
   916         HC     59    GLU    HG2    916    -0.0425      1.008
   917          C     59    GLU     CD    917     0.8054      12.01
   918         O2     59    GLU    OE1    918    -0.8188         16
   919         O2     59    GLU    OE2    919    -0.8188         16
   920          C     59    GLU      C    920     0.5366      12.01
   921          O     59    GLU      O    921    -0.5819         16   ; qtot -1
; residue  60 MET rtp MET  q  0.0
   922          N     60    MET      N    922    -0.4157      14.01
   923          H     60    MET      H    923     0.2719      1.008
   924         CT     60    MET     CA    924    -0.0237      12.01
   925         H1     60    MET     HA    925      0.088      1.008
   926         CT     60    MET     CB    926     0.0342      12.01
   927         HC     60    MET    HB1    927     0.0241      1.008
   928         HC     60    MET    HB2    928     0.0241      1.008
   929         CT     60    MET     CG    929     0.0018      12.01
   930         H1     60    MET    HG1    930      0.044      1.008
   931         H1     60    MET    HG2    931      0.044      1.008
   932          S     60    MET     SD    932    -0.2737      32.06
   933         CT     60    MET     CE    933    -0.0536      12.01
   934         H1     60    MET    HE1    934     0.0684      1.008
   935         H1     60    MET    HE2    935     0.0684      1.008
   936         H1     60    MET    HE3    936     0.0684      1.008
   937          C     60    MET      C    937     0.5973      12.01
   938          O     60    MET      O    938    -0.5679         16   ; qtot -1
; residue  61 ASN rtp ASN  q  0.0
   939          N     61    ASN      N    939    -0.4157      14.01
   940          H     61    ASN      H    940     0.2719      1.008
   941         CT     61    ASN     CA    941     0.0143      12.01
   942         H1     61    ASN     HA    942     0.1048      1.008
   943         CT     61    ASN     CB    943    -0.2041      12.01
   944         HC     61    ASN    HB1    944     0.0797      1.008
   945         HC     61    ASN    HB2    945     0.0797      1.008
   946          C     61    ASN     CG    946      0.713      12.01
   947          O     61    ASN    OD1    947    -0.5931         16
   948          N     61    ASN    ND2    948    -0.9191      14.01
   949          H     61    ASN   HD21    949     0.4196      1.008
   950          H     61    ASN   HD22    950     0.4196      1.008
   951          C     61    ASN      C    951     0.5973      12.01
   952          O     61    ASN      O    952    -0.5679         16   ; qtot -1
; residue  62 GLY rtp GLY  q  0.0
   953          N     62    GLY      N    953    -0.4157      14.01
   954          H     62    GLY      H    954     0.2719      1.008
   955         CT     62    GLY     CA    955    -0.0252      12.01
   956         H1     62    GLY    HA1    956     0.0698      1.008
   957         H1     62    GLY    HA2    957     0.0698      1.008
   958          C     62    GLY      C    958     0.5973      12.01
   959          O     62    GLY      O    959    -0.5679         16   ; qtot -1
; residue  63 ILE rtp ILE  q  0.0
   960          N     63    ILE      N    960    -0.4157      14.01
   961          H     63    ILE      H    961     0.2719      1.008
   962         CT     63    ILE     CA    962    -0.0597      12.01
   963         H1     63    ILE     HA    963     0.0869      1.008
   964         CT     63    ILE     CB    964     0.1303      12.01
   965         HC     63    ILE     HB    965     0.0187      1.008
   966         CT     63    ILE    CG2    966    -0.3204      12.01
   967         HC     63    ILE   HG21    967     0.0882      1.008
   968         HC     63    ILE   HG22    968     0.0882      1.008
   969         HC     63    ILE   HG23    969     0.0882      1.008
   970         CT     63    ILE    CG1    970     -0.043      12.01
   971         HC     63    ILE   HG11    971     0.0236      1.008
   972         HC     63    ILE   HG12    972     0.0236      1.008
   973         CT     63    ILE     CD    973     -0.066      12.01
   974         HC     63    ILE    HD1    974     0.0186      1.008
   975         HC     63    ILE    HD2    975     0.0186      1.008
   976         HC     63    ILE    HD3    976     0.0186      1.008
   977          C     63    ILE      C    977     0.5973      12.01
   978          O     63    ILE      O    978    -0.5679         16   ; qtot -1
; residue  64 ASP rtp ASP  q -1.0
   979          N     64    ASP      N    979    -0.5163      14.01
   980          H     64    ASP      H    980     0.2936      1.008
   981         CT     64    ASP     CA    981     0.0381      12.01
   982         H1     64    ASP     HA    982      0.088      1.008
   983         CT     64    ASP     CB    983    -0.0303      12.01
   984         HC     64    ASP    HB1    984    -0.0122      1.008
   985         HC     64    ASP    HB2    985    -0.0122      1.008
   986          C     64    ASP     CG    986     0.7994      12.01
   987         O2     64    ASP    OD1    987    -0.8014         16
   988         O2     64    ASP    OD2    988    -0.8014         16
   989          C     64    ASP      C    989     0.5366      12.01
   990          O     64    ASP      O    990    -0.5819         16   ; qtot -2
; residue  65 ALA rtp ALA  q  0.0
   991          N     65    ALA      N    991    -0.4157      14.01
   992          H     65    ALA      H    992     0.2719      1.008
   993         CT     65    ALA     CA    993     0.0337      12.01
   994         H1     65    ALA     HA    994     0.0823      1.008
   995         CT     65    ALA     CB    995    -0.1825      12.01
   996         HC     65    ALA    HB1    996     0.0603      1.008
   997         HC     65    ALA    HB2    997     0.0603      1.008
   998         HC     65    ALA    HB3    998     0.0603      1.008
   999          C     65    ALA      C    999     0.5973      12.01
  1000          O     65    ALA      O   1000    -0.5679         16   ; qtot -2
; residue  66 ILE rtp ILE  q  0.0
  1001          N     66    ILE      N   1001    -0.4157      14.01
  1002          H     66    ILE      H   1002     0.2719      1.008
  1003         CT     66    ILE     CA   1003    -0.0597      12.01
  1004         H1     66    ILE     HA   1004     0.0869      1.008
  1005         CT     66    ILE     CB   1005     0.1303      12.01
  1006         HC     66    ILE     HB   1006     0.0187      1.008
  1007         CT     66    ILE    CG2   1007    -0.3204      12.01
  1008         HC     66    ILE   HG21   1008     0.0882      1.008
  1009         HC     66    ILE   HG22   1009     0.0882      1.008
  1010         HC     66    ILE   HG23   1010     0.0882      1.008
  1011         CT     66    ILE    CG1   1011     -0.043      12.01
  1012         HC     66    ILE   HG11   1012     0.0236      1.008
  1013         HC     66    ILE   HG12   1013     0.0236      1.008
  1014         CT     66    ILE     CD   1014     -0.066      12.01
  1015         HC     66    ILE    HD1   1015     0.0186      1.008
  1016         HC     66    ILE    HD2   1016     0.0186      1.008
  1017         HC     66    ILE    HD3   1017     0.0186      1.008
  1018          C     66    ILE      C   1018     0.5973      12.01
  1019          O     66    ILE      O   1019    -0.5679         16   ; qtot -2
; residue  67 LYS rtp LYS  q +1.0
  1020          N     67    LYS      N   1020    -0.3479      14.01
  1021          H     67    LYS      H   1021     0.2747      1.008
  1022         CT     67    LYS     CA   1022      -0.24      12.01
  1023         H1     67    LYS     HA   1023     0.1426      1.008
  1024         CT     67    LYS     CB   1024    -0.0094      12.01
  1025         HC     67    LYS    HB1   1025     0.0362      1.008
  1026         HC     67    LYS    HB2   1026     0.0362      1.008
  1027         CT     67    LYS     CG   1027     0.0187      12.01
  1028         HC     67    LYS    HG1   1028     0.0103      1.008
  1029         HC     67    LYS    HG2   1029     0.0103      1.008
  1030         CT     67    LYS     CD   1030    -0.0479      12.01
  1031         HC     67    LYS    HD1   1031     0.0621      1.008
  1032         HC     67    LYS    HD2   1032     0.0621      1.008
  1033         CT     67    LYS     CE   1033    -0.0143      12.01
  1034         HP     67    LYS    HE1   1034     0.1135      1.008
  1035         HP     67    LYS    HE2   1035     0.1135      1.008
  1036         N3     67    LYS     NZ   1036    -0.3854      14.01
  1037          H     67    LYS    HZ1   1037       0.34      1.008
  1038          H     67    LYS    HZ2   1038       0.34      1.008
  1039          H     67    LYS    HZ3   1039       0.34      1.008
  1040          C     67    LYS      C   1040     0.7341      12.01
  1041          O     67    LYS      O   1041    -0.5894         16   ; qtot -1
; residue  68 GLU rtp GLU  q -1.0
  1042          N     68    GLU      N   1042    -0.5163      14.01
  1043          H     68    GLU      H   1043     0.2936      1.008
  1044         CT     68    GLU     CA   1044     0.0397      12.01
  1045         H1     68    GLU     HA   1045     0.1105      1.008
  1046         CT     68    GLU     CB   1046      0.056      12.01
  1047         HC     68    GLU    HB1   1047    -0.0173      1.008
  1048         HC     68    GLU    HB2   1048    -0.0173      1.008
  1049         CT     68    GLU     CG   1049     0.0136      12.01
  1050         HC     68    GLU    HG1   1050    -0.0425      1.008
  1051         HC     68    GLU    HG2   1051    -0.0425      1.008
  1052          C     68    GLU     CD   1052     0.8054      12.01
  1053         O2     68    GLU    OE1   1053    -0.8188         16
  1054         O2     68    GLU    OE2   1054    -0.8188         16
  1055          C     68    GLU      C   1055     0.5366      12.01
  1056          O     68    GLU      O   1056    -0.5819         16   ; qtot -2
; residue  69 ILE rtp ILE  q  0.0
  1057          N     69    ILE      N   1057    -0.4157      14.01
  1058          H     69    ILE      H   1058     0.2719      1.008
  1059         CT     69    ILE     CA   1059    -0.0597      12.01
  1060         H1     69    ILE     HA   1060     0.0869      1.008
  1061         CT     69    ILE     CB   1061     0.1303      12.01
  1062         HC     69    ILE     HB   1062     0.0187      1.008
  1063         CT     69    ILE    CG2   1063    -0.3204      12.01
  1064         HC     69    ILE   HG21   1064     0.0882      1.008
  1065         HC     69    ILE   HG22   1065     0.0882      1.008
  1066         HC     69    ILE   HG23   1066     0.0882      1.008
  1067         CT     69    ILE    CG1   1067     -0.043      12.01
  1068         HC     69    ILE   HG11   1068     0.0236      1.008
  1069         HC     69    ILE   HG12   1069     0.0236      1.008
  1070         CT     69    ILE     CD   1070     -0.066      12.01
  1071         HC     69    ILE    HD1   1071     0.0186      1.008
  1072         HC     69    ILE    HD2   1072     0.0186      1.008
  1073         HC     69    ILE    HD3   1073     0.0186      1.008
  1074          C     69    ILE      C   1074     0.5973      12.01
  1075          O     69    ILE      O   1075    -0.5679         16   ; qtot -2
; residue  70 MET rtp MET  q  0.0
  1076          N     70    MET      N   1076    -0.4157      14.01
  1077          H     70    MET      H   1077     0.2719      1.008
  1078         CT     70    MET     CA   1078    -0.0237      12.01
  1079         H1     70    MET     HA   1079      0.088      1.008
  1080         CT     70    MET     CB   1080     0.0342      12.01
  1081         HC     70    MET    HB1   1081     0.0241      1.008
  1082         HC     70    MET    HB2   1082     0.0241      1.008
  1083         CT     70    MET     CG   1083     0.0018      12.01
  1084         H1     70    MET    HG1   1084      0.044      1.008
  1085         H1     70    MET    HG2   1085      0.044      1.008
  1086          S     70    MET     SD   1086    -0.2737      32.06
  1087         CT     70    MET     CE   1087    -0.0536      12.01
  1088         H1     70    MET    HE1   1088     0.0684      1.008
  1089         H1     70    MET    HE2   1089     0.0684      1.008
  1090         H1     70    MET    HE3   1090     0.0684      1.008
  1091          C     70    MET      C   1091     0.5973      12.01
  1092          O     70    MET      O   1092    -0.5679         16   ; qtot -2
; residue  71 LYS rtp LYS  q +1.0
  1093          N     71    LYS      N   1093    -0.3479      14.01
  1094          H     71    LYS      H   1094     0.2747      1.008
  1095         CT     71    LYS     CA   1095      -0.24      12.01
  1096         H1     71    LYS     HA   1096     0.1426      1.008
  1097         CT     71    LYS     CB   1097    -0.0094      12.01
  1098         HC     71    LYS    HB1   1098     0.0362      1.008
  1099         HC     71    LYS    HB2   1099     0.0362      1.008
  1100         CT     71    LYS     CG   1100     0.0187      12.01
  1101         HC     71    LYS    HG1   1101     0.0103      1.008
  1102         HC     71    LYS    HG2   1102     0.0103      1.008
  1103         CT     71    LYS     CD   1103    -0.0479      12.01
  1104         HC     71    LYS    HD1   1104     0.0621      1.008
  1105         HC     71    LYS    HD2   1105     0.0621      1.008
  1106         CT     71    LYS     CE   1106    -0.0143      12.01
  1107         HP     71    LYS    HE1   1107     0.1135      1.008
  1108         HP     71    LYS    HE2   1108     0.1135      1.008
  1109         N3     71    LYS     NZ   1109    -0.3854      14.01
  1110          H     71    LYS    HZ1   1110       0.34      1.008
  1111          H     71    LYS    HZ2   1111       0.34      1.008
  1112          H     71    LYS    HZ3   1112       0.34      1.008
  1113          C     71    LYS      C   1113     0.7341      12.01
  1114          O     71    LYS      O   1114    -0.5894         16   ; qtot -1
; residue  72 ILE rtp ILE  q  0.0
  1115          N     72    ILE      N   1115    -0.4157      14.01
  1116          H     72    ILE      H   1116     0.2719      1.008
  1117         CT     72    ILE     CA   1117    -0.0597      12.01
  1118         H1     72    ILE     HA   1118     0.0869      1.008
  1119         CT     72    ILE     CB   1119     0.1303      12.01
  1120         HC     72    ILE     HB   1120     0.0187      1.008
  1121         CT     72    ILE    CG2   1121    -0.3204      12.01
  1122         HC     72    ILE   HG21   1122     0.0882      1.008
  1123         HC     72    ILE   HG22   1123     0.0882      1.008
  1124         HC     72    ILE   HG23   1124     0.0882      1.008
  1125         CT     72    ILE    CG1   1125     -0.043      12.01
  1126         HC     72    ILE   HG11   1126     0.0236      1.008
  1127         HC     72    ILE   HG12   1127     0.0236      1.008
  1128         CT     72    ILE     CD   1128     -0.066      12.01
  1129         HC     72    ILE    HD1   1129     0.0186      1.008
  1130         HC     72    ILE    HD2   1130     0.0186      1.008
  1131         HC     72    ILE    HD3   1131     0.0186      1.008
  1132          C     72    ILE      C   1132     0.5973      12.01
  1133          O     72    ILE      O   1133    -0.5679         16   ; qtot -1
; residue  73 ASP rtp ASP  q -1.0
  1134          N     73    ASP      N   1134    -0.5163      14.01
  1135          H     73    ASP      H   1135     0.2936      1.008
  1136         CT     73    ASP     CA   1136     0.0381      12.01
  1137         H1     73    ASP     HA   1137      0.088      1.008
  1138         CT     73    ASP     CB   1138    -0.0303      12.01
  1139         HC     73    ASP    HB1   1139    -0.0122      1.008
  1140         HC     73    ASP    HB2   1140    -0.0122      1.008
  1141          C     73    ASP     CG   1141     0.7994      12.01
  1142         O2     73    ASP    OD1   1142    -0.8014         16
  1143         O2     73    ASP    OD2   1143    -0.8014         16
  1144          C     73    ASP      C   1144     0.5366      12.01
  1145          O     73    ASP      O   1145    -0.5819         16   ; qtot -2
; residue  74 PRO rtp PRO  q  0.0
  1146          N     74    PRO      N   1146    -0.2548      14.01
  1147         CT     74    PRO     CD   1147     0.0192      12.01
  1148         H1     74    PRO    HD1   1148     0.0391      1.008
  1149         H1     74    PRO    HD2   1149     0.0391      1.008
  1150         CT     74    PRO     CG   1150     0.0189      12.01
  1151         HC     74    PRO    HG1   1151     0.0213      1.008
  1152         HC     74    PRO    HG2   1152     0.0213      1.008
  1153         CT     74    PRO     CB   1153     -0.007      12.01
  1154         HC     74    PRO    HB1   1154     0.0253      1.008
  1155         HC     74    PRO    HB2   1155     0.0253      1.008
  1156         CT     74    PRO     CA   1156    -0.0266      12.01
  1157         H1     74    PRO     HA   1157     0.0641      1.008
  1158          C     74    PRO      C   1158     0.5896      12.01
  1159          O     74    PRO      O   1159    -0.5748         16   ; qtot -2
; residue  75 ASN rtp ASN  q  0.0
  1160          N     75    ASN      N   1160    -0.4157      14.01
  1161          H     75    ASN      H   1161     0.2719      1.008
  1162         CT     75    ASN     CA   1162     0.0143      12.01
  1163         H1     75    ASN     HA   1163     0.1048      1.008
  1164         CT     75    ASN     CB   1164    -0.2041      12.01
  1165         HC     75    ASN    HB1   1165     0.0797      1.008
  1166         HC     75    ASN    HB2   1166     0.0797      1.008
  1167          C     75    ASN     CG   1167      0.713      12.01
  1168          O     75    ASN    OD1   1168    -0.5931         16
  1169          N     75    ASN    ND2   1169    -0.9191      14.01
  1170          H     75    ASN   HD21   1170     0.4196      1.008
  1171          H     75    ASN   HD22   1171     0.4196      1.008
  1172          C     75    ASN      C   1172     0.5973      12.01
  1173          O     75    ASN      O   1173    -0.5679         16   ; qtot -2
; residue  76 ALA rtp ALA  q  0.0
  1174          N     76    ALA      N   1174    -0.4157      14.01
  1175          H     76    ALA      H   1175     0.2719      1.008
  1176         CT     76    ALA     CA   1176     0.0337      12.01
  1177         H1     76    ALA     HA   1177     0.0823      1.008
  1178         CT     76    ALA     CB   1178    -0.1825      12.01
  1179         HC     76    ALA    HB1   1179     0.0603      1.008
  1180         HC     76    ALA    HB2   1180     0.0603      1.008
  1181         HC     76    ALA    HB3   1181     0.0603      1.008
  1182          C     76    ALA      C   1182     0.5973      12.01
  1183          O     76    ALA      O   1183    -0.5679         16   ; qtot -2
; residue  77 LYS rtp LYS  q +1.0
  1184          N     77    LYS      N   1184    -0.3479      14.01
  1185          H     77    LYS      H   1185     0.2747      1.008
  1186         CT     77    LYS     CA   1186      -0.24      12.01
  1187         H1     77    LYS     HA   1187     0.1426      1.008
  1188         CT     77    LYS     CB   1188    -0.0094      12.01
  1189         HC     77    LYS    HB1   1189     0.0362      1.008
  1190         HC     77    LYS    HB2   1190     0.0362      1.008
  1191         CT     77    LYS     CG   1191     0.0187      12.01
  1192         HC     77    LYS    HG1   1192     0.0103      1.008
  1193         HC     77    LYS    HG2   1193     0.0103      1.008
  1194         CT     77    LYS     CD   1194    -0.0479      12.01
  1195         HC     77    LYS    HD1   1195     0.0621      1.008
  1196         HC     77    LYS    HD2   1196     0.0621      1.008
  1197         CT     77    LYS     CE   1197    -0.0143      12.01
  1198         HP     77    LYS    HE1   1198     0.1135      1.008
  1199         HP     77    LYS    HE2   1199     0.1135      1.008
  1200         N3     77    LYS     NZ   1200    -0.3854      14.01
  1201          H     77    LYS    HZ1   1201       0.34      1.008
  1202          H     77    LYS    HZ2   1202       0.34      1.008
  1203          H     77    LYS    HZ3   1203       0.34      1.008
  1204          C     77    LYS      C   1204     0.7341      12.01
  1205          O     77    LYS      O   1205    -0.5894         16   ; qtot -1
; residue  78 ILE rtp ILE  q  0.0
  1206          N     78    ILE      N   1206    -0.4157      14.01
  1207          H     78    ILE      H   1207     0.2719      1.008
  1208         CT     78    ILE     CA   1208    -0.0597      12.01
  1209         H1     78    ILE     HA   1209     0.0869      1.008
  1210         CT     78    ILE     CB   1210     0.1303      12.01
  1211         HC     78    ILE     HB   1211     0.0187      1.008
  1212         CT     78    ILE    CG2   1212    -0.3204      12.01
  1213         HC     78    ILE   HG21   1213     0.0882      1.008
  1214         HC     78    ILE   HG22   1214     0.0882      1.008
  1215         HC     78    ILE   HG23   1215     0.0882      1.008
  1216         CT     78    ILE    CG1   1216     -0.043      12.01
  1217         HC     78    ILE   HG11   1217     0.0236      1.008
  1218         HC     78    ILE   HG12   1218     0.0236      1.008
  1219         CT     78    ILE     CD   1219     -0.066      12.01
  1220         HC     78    ILE    HD1   1220     0.0186      1.008
  1221         HC     78    ILE    HD2   1221     0.0186      1.008
  1222         HC     78    ILE    HD3   1222     0.0186      1.008
  1223          C     78    ILE      C   1223     0.5973      12.01
  1224          O     78    ILE      O   1224    -0.5679         16   ; qtot -1
; residue  79 ILE rtp ILE  q  0.0
  1225          N     79    ILE      N   1225    -0.4157      14.01
  1226          H     79    ILE      H   1226     0.2719      1.008
  1227         CT     79    ILE     CA   1227    -0.0597      12.01
  1228         H1     79    ILE     HA   1228     0.0869      1.008
  1229         CT     79    ILE     CB   1229     0.1303      12.01
  1230         HC     79    ILE     HB   1230     0.0187      1.008
  1231         CT     79    ILE    CG2   1231    -0.3204      12.01
  1232         HC     79    ILE   HG21   1232     0.0882      1.008
  1233         HC     79    ILE   HG22   1233     0.0882      1.008
  1234         HC     79    ILE   HG23   1234     0.0882      1.008
  1235         CT     79    ILE    CG1   1235     -0.043      12.01
  1236         HC     79    ILE   HG11   1236     0.0236      1.008
  1237         HC     79    ILE   HG12   1237     0.0236      1.008
  1238         CT     79    ILE     CD   1238     -0.066      12.01
  1239         HC     79    ILE    HD1   1239     0.0186      1.008
  1240         HC     79    ILE    HD2   1240     0.0186      1.008
  1241         HC     79    ILE    HD3   1241     0.0186      1.008
  1242          C     79    ILE      C   1242     0.5973      12.01
  1243          O     79    ILE      O   1243    -0.5679         16   ; qtot -1
; residue  80 VAL rtp VAL  q  0.0
  1244          N     80    VAL      N   1244    -0.4157      14.01
  1245          H     80    VAL      H   1245     0.2719      1.008
  1246         CT     80    VAL     CA   1246    -0.0875      12.01
  1247         H1     80    VAL     HA   1247     0.0969      1.008
  1248         CT     80    VAL     CB   1248     0.2985      12.01
  1249         HC     80    VAL     HB   1249    -0.0297      1.008
  1250         CT     80    VAL    CG1   1250    -0.3192      12.01
  1251         HC     80    VAL   HG11   1251     0.0791      1.008
  1252         HC     80    VAL   HG12   1252     0.0791      1.008
  1253         HC     80    VAL   HG13   1253     0.0791      1.008
  1254         CT     80    VAL    CG2   1254    -0.3192      12.01
  1255         HC     80    VAL   HG21   1255     0.0791      1.008
  1256         HC     80    VAL   HG22   1256     0.0791      1.008
  1257         HC     80    VAL   HG23   1257     0.0791      1.008
  1258          C     80    VAL      C   1258     0.5973      12.01
  1259          O     80    VAL      O   1259    -0.5679         16   ; qtot -1
; residue  81 CYS rtp CYS  q  0.0
  1260          N     81    CYS      N   1260    -0.4157      14.01
  1261          H     81    CYS      H   1261     0.2719      1.008
  1262         CT     81    CYS     CA   1262     0.0213      12.01
  1263         H1     81    CYS     HA   1263     0.1124      1.008
  1264         CT     81    CYS     CB   1264    -0.1231      12.01
  1265         H1     81    CYS    HB1   1265     0.1112      1.008
  1266         H1     81    CYS    HB2   1266     0.1112      1.008
  1267         SH     81    CYS     SG   1267    -0.3119      32.06
  1268         HS     81    CYS     HG   1268     0.1933      1.008
  1269          C     81    CYS      C   1269     0.5973      12.01
  1270          O     81    CYS      O   1270    -0.5679         16   ; qtot -1
; residue  82 SER rtp SER  q  0.0
  1271          N     82    SER      N   1271    -0.4157      14.01
  1272          H     82    SER      H   1272     0.2719      1.008
  1273         CT     82    SER     CA   1273    -0.0249      12.01
  1274         H1     82    SER     HA   1274     0.0843      1.008
  1275         CT     82    SER     CB   1275     0.2117      12.01
  1276         H1     82    SER    HB1   1276     0.0352      1.008
  1277         H1     82    SER    HB2   1277     0.0352      1.008
  1278         OH     82    SER     OG   1278    -0.6546         16
  1279         HO     82    SER     HG   1279     0.4275      1.008
  1280          C     82    SER      C   1280     0.5973      12.01
  1281          O     82    SER      O   1281    -0.5679         16   ; qtot -1
; residue  83 ALA rtp ALA  q  0.0
  1282          N     83    ALA      N   1282    -0.4157      14.01
  1283          H     83    ALA      H   1283     0.2719      1.008
  1284         CT     83    ALA     CA   1284     0.0337      12.01
  1285         H1     83    ALA     HA   1285     0.0823      1.008
  1286         CT     83    ALA     CB   1286    -0.1825      12.01
  1287         HC     83    ALA    HB1   1287     0.0603      1.008
  1288         HC     83    ALA    HB2   1288     0.0603      1.008
  1289         HC     83    ALA    HB3   1289     0.0603      1.008
  1290          C     83    ALA      C   1290     0.5973      12.01
  1291          O     83    ALA      O   1291    -0.5679         16   ; qtot -1
; residue  84 MET rtp MET  q  0.0
  1292          N     84    MET      N   1292    -0.4157      14.01
  1293          H     84    MET      H   1293     0.2719      1.008
  1294         CT     84    MET     CA   1294    -0.0237      12.01
  1295         H1     84    MET     HA   1295      0.088      1.008
  1296         CT     84    MET     CB   1296     0.0342      12.01
  1297         HC     84    MET    HB1   1297     0.0241      1.008
  1298         HC     84    MET    HB2   1298     0.0241      1.008
  1299         CT     84    MET     CG   1299     0.0018      12.01
  1300         H1     84    MET    HG1   1300      0.044      1.008
  1301         H1     84    MET    HG2   1301      0.044      1.008
  1302          S     84    MET     SD   1302    -0.2737      32.06
  1303         CT     84    MET     CE   1303    -0.0536      12.01
  1304         H1     84    MET    HE1   1304     0.0684      1.008
  1305         H1     84    MET    HE2   1305     0.0684      1.008
  1306         H1     84    MET    HE3   1306     0.0684      1.008
  1307          C     84    MET      C   1307     0.5973      12.01
  1308          O     84    MET      O   1308    -0.5679         16   ; qtot -1
; residue  85 GLY rtp GLY  q  0.0
  1309          N     85    GLY      N   1309    -0.4157      14.01
  1310          H     85    GLY      H   1310     0.2719      1.008
  1311         CT     85    GLY     CA   1311    -0.0252      12.01
  1312         H1     85    GLY    HA1   1312     0.0698      1.008
  1313         H1     85    GLY    HA2   1313     0.0698      1.008
  1314          C     85    GLY      C   1314     0.5973      12.01
  1315          O     85    GLY      O   1315    -0.5679         16   ; qtot -1
; residue  86 GLN rtp GLN  q  0.0
  1316          N     86    GLN      N   1316    -0.4157      14.01
  1317          H     86    GLN      H   1317     0.2719      1.008
  1318         CT     86    GLN     CA   1318    -0.0031      12.01
  1319         H1     86    GLN     HA   1319      0.085      1.008
  1320         CT     86    GLN     CB   1320    -0.0036      12.01
  1321         HC     86    GLN    HB1   1321     0.0171      1.008
  1322         HC     86    GLN    HB2   1322     0.0171      1.008
  1323         CT     86    GLN     CG   1323    -0.0645      12.01
  1324         HC     86    GLN    HG1   1324     0.0352      1.008
  1325         HC     86    GLN    HG2   1325     0.0352      1.008
  1326          C     86    GLN     CD   1326     0.6951      12.01
  1327          O     86    GLN    OE1   1327    -0.6086         16
  1328          N     86    GLN    NE2   1328    -0.9407      14.01
  1329          H     86    GLN   HE21   1329     0.4251      1.008
  1330          H     86    GLN   HE22   1330     0.4251      1.008
  1331          C     86    GLN      C   1331     0.5973      12.01
  1332          O     86    GLN      O   1332    -0.5679         16   ; qtot -1
; residue  87 GLN rtp GLN  q  0.0
  1333          N     87    GLN      N   1333    -0.4157      14.01
  1334          H     87    GLN      H   1334     0.2719      1.008
  1335         CT     87    GLN     CA   1335    -0.0031      12.01
  1336         H1     87    GLN     HA   1336      0.085      1.008
  1337         CT     87    GLN     CB   1337    -0.0036      12.01
  1338         HC     87    GLN    HB1   1338     0.0171      1.008
  1339         HC     87    GLN    HB2   1339     0.0171      1.008
  1340         CT     87    GLN     CG   1340    -0.0645      12.01
  1341         HC     87    GLN    HG1   1341     0.0352      1.008
  1342         HC     87    GLN    HG2   1342     0.0352      1.008
  1343          C     87    GLN     CD   1343     0.6951      12.01
  1344          O     87    GLN    OE1   1344    -0.6086         16
  1345          N     87    GLN    NE2   1345    -0.9407      14.01
  1346          H     87    GLN   HE21   1346     0.4251      1.008
  1347          H     87    GLN   HE22   1347     0.4251      1.008
  1348          C     87    GLN      C   1348     0.5973      12.01
  1349          O     87    GLN      O   1349    -0.5679         16   ; qtot -1
; residue  88 ALA rtp ALA  q  0.0
  1350          N     88    ALA      N   1350    -0.4157      14.01
  1351          H     88    ALA      H   1351     0.2719      1.008
  1352         CT     88    ALA     CA   1352     0.0337      12.01
  1353         H1     88    ALA     HA   1353     0.0823      1.008
  1354         CT     88    ALA     CB   1354    -0.1825      12.01
  1355         HC     88    ALA    HB1   1355     0.0603      1.008
  1356         HC     88    ALA    HB2   1356     0.0603      1.008
  1357         HC     88    ALA    HB3   1357     0.0603      1.008
  1358          C     88    ALA      C   1358     0.5973      12.01
  1359          O     88    ALA      O   1359    -0.5679         16   ; qtot -1
; residue  89 MET rtp MET  q  0.0
  1360          N     89    MET      N   1360    -0.4157      14.01
  1361          H     89    MET      H   1361     0.2719      1.008
  1362         CT     89    MET     CA   1362    -0.0237      12.01
  1363         H1     89    MET     HA   1363      0.088      1.008
  1364         CT     89    MET     CB   1364     0.0342      12.01
  1365         HC     89    MET    HB1   1365     0.0241      1.008
  1366         HC     89    MET    HB2   1366     0.0241      1.008
  1367         CT     89    MET     CG   1367     0.0018      12.01
  1368         H1     89    MET    HG1   1368      0.044      1.008
  1369         H1     89    MET    HG2   1369      0.044      1.008
  1370          S     89    MET     SD   1370    -0.2737      32.06
  1371         CT     89    MET     CE   1371    -0.0536      12.01
  1372         H1     89    MET    HE1   1372     0.0684      1.008
  1373         H1     89    MET    HE2   1373     0.0684      1.008
  1374         H1     89    MET    HE3   1374     0.0684      1.008
  1375          C     89    MET      C   1375     0.5973      12.01
  1376          O     89    MET      O   1376    -0.5679         16   ; qtot -1
; residue  90 VAL rtp VAL  q  0.0
  1377          N     90    VAL      N   1377    -0.4157      14.01
  1378          H     90    VAL      H   1378     0.2719      1.008
  1379         CT     90    VAL     CA   1379    -0.0875      12.01
  1380         H1     90    VAL     HA   1380     0.0969      1.008
  1381         CT     90    VAL     CB   1381     0.2985      12.01
  1382         HC     90    VAL     HB   1382    -0.0297      1.008
  1383         CT     90    VAL    CG1   1383    -0.3192      12.01
  1384         HC     90    VAL   HG11   1384     0.0791      1.008
  1385         HC     90    VAL   HG12   1385     0.0791      1.008
  1386         HC     90    VAL   HG13   1386     0.0791      1.008
  1387         CT     90    VAL    CG2   1387    -0.3192      12.01
  1388         HC     90    VAL   HG21   1388     0.0791      1.008
  1389         HC     90    VAL   HG22   1389     0.0791      1.008
  1390         HC     90    VAL   HG23   1390     0.0791      1.008
  1391          C     90    VAL      C   1391     0.5973      12.01
  1392          O     90    VAL      O   1392    -0.5679         16   ; qtot -1
; residue  91 ILE rtp ILE  q  0.0
  1393          N     91    ILE      N   1393    -0.4157      14.01
  1394          H     91    ILE      H   1394     0.2719      1.008
  1395         CT     91    ILE     CA   1395    -0.0597      12.01
  1396         H1     91    ILE     HA   1396     0.0869      1.008
  1397         CT     91    ILE     CB   1397     0.1303      12.01
  1398         HC     91    ILE     HB   1398     0.0187      1.008
  1399         CT     91    ILE    CG2   1399    -0.3204      12.01
  1400         HC     91    ILE   HG21   1400     0.0882      1.008
  1401         HC     91    ILE   HG22   1401     0.0882      1.008
  1402         HC     91    ILE   HG23   1402     0.0882      1.008
  1403         CT     91    ILE    CG1   1403     -0.043      12.01
  1404         HC     91    ILE   HG11   1404     0.0236      1.008
  1405         HC     91    ILE   HG12   1405     0.0236      1.008
  1406         CT     91    ILE     CD   1406     -0.066      12.01
  1407         HC     91    ILE    HD1   1407     0.0186      1.008
  1408         HC     91    ILE    HD2   1408     0.0186      1.008
  1409         HC     91    ILE    HD3   1409     0.0186      1.008
  1410          C     91    ILE      C   1410     0.5973      12.01
  1411          O     91    ILE      O   1411    -0.5679         16   ; qtot -1
; residue  92 GLU rtp GLU  q -1.0
  1412          N     92    GLU      N   1412    -0.5163      14.01
  1413          H     92    GLU      H   1413     0.2936      1.008
  1414         CT     92    GLU     CA   1414     0.0397      12.01
  1415         H1     92    GLU     HA   1415     0.1105      1.008
  1416         CT     92    GLU     CB   1416      0.056      12.01
  1417         HC     92    GLU    HB1   1417    -0.0173      1.008
  1418         HC     92    GLU    HB2   1418    -0.0173      1.008
  1419         CT     92    GLU     CG   1419     0.0136      12.01
  1420         HC     92    GLU    HG1   1420    -0.0425      1.008
  1421         HC     92    GLU    HG2   1421    -0.0425      1.008
  1422          C     92    GLU     CD   1422     0.8054      12.01
  1423         O2     92    GLU    OE1   1423    -0.8188         16
  1424         O2     92    GLU    OE2   1424    -0.8188         16
  1425          C     92    GLU      C   1425     0.5366      12.01
  1426          O     92    GLU      O   1426    -0.5819         16   ; qtot -2
; residue  93 ALA rtp ALA  q  0.0
  1427          N     93    ALA      N   1427    -0.4157      14.01
  1428          H     93    ALA      H   1428     0.2719      1.008
  1429         CT     93    ALA     CA   1429     0.0337      12.01
  1430         H1     93    ALA     HA   1430     0.0823      1.008
  1431         CT     93    ALA     CB   1431    -0.1825      12.01
  1432         HC     93    ALA    HB1   1432     0.0603      1.008
  1433         HC     93    ALA    HB2   1433     0.0603      1.008
  1434         HC     93    ALA    HB3   1434     0.0603      1.008
  1435          C     93    ALA      C   1435     0.5973      12.01
  1436          O     93    ALA      O   1436    -0.5679         16   ; qtot -2
; residue  94 ILE rtp ILE  q  0.0
  1437          N     94    ILE      N   1437    -0.4157      14.01
  1438          H     94    ILE      H   1438     0.2719      1.008
  1439         CT     94    ILE     CA   1439    -0.0597      12.01
  1440         H1     94    ILE     HA   1440     0.0869      1.008
  1441         CT     94    ILE     CB   1441     0.1303      12.01
  1442         HC     94    ILE     HB   1442     0.0187      1.008
  1443         CT     94    ILE    CG2   1443    -0.3204      12.01
  1444         HC     94    ILE   HG21   1444     0.0882      1.008
  1445         HC     94    ILE   HG22   1445     0.0882      1.008
  1446         HC     94    ILE   HG23   1446     0.0882      1.008
  1447         CT     94    ILE    CG1   1447     -0.043      12.01
  1448         HC     94    ILE   HG11   1448     0.0236      1.008
  1449         HC     94    ILE   HG12   1449     0.0236      1.008
  1450         CT     94    ILE     CD   1450     -0.066      12.01
  1451         HC     94    ILE    HD1   1451     0.0186      1.008
  1452         HC     94    ILE    HD2   1452     0.0186      1.008
  1453         HC     94    ILE    HD3   1453     0.0186      1.008
  1454          C     94    ILE      C   1454     0.5973      12.01
  1455          O     94    ILE      O   1455    -0.5679         16   ; qtot -2
; residue  95 LYS rtp LYS  q +1.0
  1456          N     95    LYS      N   1456    -0.3479      14.01
  1457          H     95    LYS      H   1457     0.2747      1.008
  1458         CT     95    LYS     CA   1458      -0.24      12.01
  1459         H1     95    LYS     HA   1459     0.1426      1.008
  1460         CT     95    LYS     CB   1460    -0.0094      12.01
  1461         HC     95    LYS    HB1   1461     0.0362      1.008
  1462         HC     95    LYS    HB2   1462     0.0362      1.008
  1463         CT     95    LYS     CG   1463     0.0187      12.01
  1464         HC     95    LYS    HG1   1464     0.0103      1.008
  1465         HC     95    LYS    HG2   1465     0.0103      1.008
  1466         CT     95    LYS     CD   1466    -0.0479      12.01
  1467         HC     95    LYS    HD1   1467     0.0621      1.008
  1468         HC     95    LYS    HD2   1468     0.0621      1.008
  1469         CT     95    LYS     CE   1469    -0.0143      12.01
  1470         HP     95    LYS    HE1   1470     0.1135      1.008
  1471         HP     95    LYS    HE2   1471     0.1135      1.008
  1472         N3     95    LYS     NZ   1472    -0.3854      14.01
  1473          H     95    LYS    HZ1   1473       0.34      1.008
  1474          H     95    LYS    HZ2   1474       0.34      1.008
  1475          H     95    LYS    HZ3   1475       0.34      1.008
  1476          C     95    LYS      C   1476     0.7341      12.01
  1477          O     95    LYS      O   1477    -0.5894         16   ; qtot -1
; residue  96 ALA rtp ALA  q  0.0
  1478          N     96    ALA      N   1478    -0.4157      14.01
  1479          H     96    ALA      H   1479     0.2719      1.008
  1480         CT     96    ALA     CA   1480     0.0337      12.01
  1481         H1     96    ALA     HA   1481     0.0823      1.008
  1482         CT     96    ALA     CB   1482    -0.1825      12.01
  1483         HC     96    ALA    HB1   1483     0.0603      1.008
  1484         HC     96    ALA    HB2   1484     0.0603      1.008
  1485         HC     96    ALA    HB3   1485     0.0603      1.008
  1486          C     96    ALA      C   1486     0.5973      12.01
  1487          O     96    ALA      O   1487    -0.5679         16   ; qtot -1
; residue  97 GLY rtp GLY  q  0.0
  1488          N     97    GLY      N   1488    -0.4157      14.01
  1489          H     97    GLY      H   1489     0.2719      1.008
  1490         CT     97    GLY     CA   1490    -0.0252      12.01
  1491         H1     97    GLY    HA1   1491     0.0698      1.008
  1492         H1     97    GLY    HA2   1492     0.0698      1.008
  1493          C     97    GLY      C   1493     0.5973      12.01
  1494          O     97    GLY      O   1494    -0.5679         16   ; qtot -1
; residue  98 ALA rtp ALA  q  0.0
  1495          N     98    ALA      N   1495    -0.4157      14.01
  1496          H     98    ALA      H   1496     0.2719      1.008
  1497         CT     98    ALA     CA   1497     0.0337      12.01
  1498         H1     98    ALA     HA   1498     0.0823      1.008
  1499         CT     98    ALA     CB   1499    -0.1825      12.01
  1500         HC     98    ALA    HB1   1500     0.0603      1.008
  1501         HC     98    ALA    HB2   1501     0.0603      1.008
  1502         HC     98    ALA    HB3   1502     0.0603      1.008
  1503          C     98    ALA      C   1503     0.5973      12.01
  1504          O     98    ALA      O   1504    -0.5679         16   ; qtot -1
; residue  99 LYS rtp LYS  q +1.0
  1505          N     99    LYS      N   1505    -0.3479      14.01
  1506          H     99    LYS      H   1506     0.2747      1.008
  1507         CT     99    LYS     CA   1507      -0.24      12.01
  1508         H1     99    LYS     HA   1508     0.1426      1.008
  1509         CT     99    LYS     CB   1509    -0.0094      12.01
  1510         HC     99    LYS    HB1   1510     0.0362      1.008
  1511         HC     99    LYS    HB2   1511     0.0362      1.008
  1512         CT     99    LYS     CG   1512     0.0187      12.01
  1513         HC     99    LYS    HG1   1513     0.0103      1.008
  1514         HC     99    LYS    HG2   1514     0.0103      1.008
  1515         CT     99    LYS     CD   1515    -0.0479      12.01
  1516         HC     99    LYS    HD1   1516     0.0621      1.008
  1517         HC     99    LYS    HD2   1517     0.0621      1.008
  1518         CT     99    LYS     CE   1518    -0.0143      12.01
  1519         HP     99    LYS    HE1   1519     0.1135      1.008
  1520         HP     99    LYS    HE2   1520     0.1135      1.008
  1521         N3     99    LYS     NZ   1521    -0.3854      14.01
  1522          H     99    LYS    HZ1   1522       0.34      1.008
  1523          H     99    LYS    HZ2   1523       0.34      1.008
  1524          H     99    LYS    HZ3   1524       0.34      1.008
  1525          C     99    LYS      C   1525     0.7341      12.01
  1526          O     99    LYS      O   1526    -0.5894         16   ; qtot 0
; residue 100 ASP rtp ASP  q -1.0
  1527          N    100    ASP      N   1527    -0.5163      14.01
  1528          H    100    ASP      H   1528     0.2936      1.008
  1529         CT    100    ASP     CA   1529     0.0381      12.01
  1530         H1    100    ASP     HA   1530      0.088      1.008
  1531         CT    100    ASP     CB   1531    -0.0303      12.01
  1532         HC    100    ASP    HB1   1532    -0.0122      1.008
  1533         HC    100    ASP    HB2   1533    -0.0122      1.008
  1534          C    100    ASP     CG   1534     0.7994      12.01
  1535         O2    100    ASP    OD1   1535    -0.8014         16
  1536         O2    100    ASP    OD2   1536    -0.8014         16
  1537          C    100    ASP      C   1537     0.5366      12.01
  1538          O    100    ASP      O   1538    -0.5819         16   ; qtot -1
; residue 101 PHE rtp PHE  q  0.0
  1539          N    101    PHE      N   1539    -0.4157      14.01
  1540          H    101    PHE      H   1540     0.2719      1.008
  1541         CT    101    PHE     CA   1541    -0.0024      12.01
  1542         H1    101    PHE     HA   1542     0.0978      1.008
  1543         CT    101    PHE     CB   1543    -0.0343      12.01
  1544         HC    101    PHE    HB1   1544     0.0295      1.008
  1545         HC    101    PHE    HB2   1545     0.0295      1.008
  1546         CA    101    PHE     CG   1546     0.0118      12.01
  1547         CA    101    PHE    CD1   1547    -0.1256      12.01
  1548         HA    101    PHE    HD1   1548      0.133      1.008
  1549         CA    101    PHE    CE1   1549    -0.1704      12.01
  1550         HA    101    PHE    HE1   1550      0.143      1.008
  1551         CA    101    PHE     CZ   1551    -0.1072      12.01
  1552         HA    101    PHE     HZ   1552     0.1297      1.008
  1553         CA    101    PHE    CE2   1553    -0.1704      12.01
  1554         HA    101    PHE    HE2   1554      0.143      1.008
  1555         CA    101    PHE    CD2   1555    -0.1256      12.01
  1556         HA    101    PHE    HD2   1556      0.133      1.008
  1557          C    101    PHE      C   1557     0.5973      12.01
  1558          O    101    PHE      O   1558    -0.5679         16   ; qtot -1
; residue 102 ILE rtp ILE  q  0.0
  1559          N    102    ILE      N   1559    -0.4157      14.01
  1560          H    102    ILE      H   1560     0.2719      1.008
  1561         CT    102    ILE     CA   1561    -0.0597      12.01
  1562         H1    102    ILE     HA   1562     0.0869      1.008
  1563         CT    102    ILE     CB   1563     0.1303      12.01
  1564         HC    102    ILE     HB   1564     0.0187      1.008
  1565         CT    102    ILE    CG2   1565    -0.3204      12.01
  1566         HC    102    ILE   HG21   1566     0.0882      1.008
  1567         HC    102    ILE   HG22   1567     0.0882      1.008
  1568         HC    102    ILE   HG23   1568     0.0882      1.008
  1569         CT    102    ILE    CG1   1569     -0.043      12.01
  1570         HC    102    ILE   HG11   1570     0.0236      1.008
  1571         HC    102    ILE   HG12   1571     0.0236      1.008
  1572         CT    102    ILE     CD   1572     -0.066      12.01
  1573         HC    102    ILE    HD1   1573     0.0186      1.008
  1574         HC    102    ILE    HD2   1574     0.0186      1.008
  1575         HC    102    ILE    HD3   1575     0.0186      1.008
  1576          C    102    ILE      C   1576     0.5973      12.01
  1577          O    102    ILE      O   1577    -0.5679         16   ; qtot -1
; residue 103 VAL rtp VAL  q  0.0
  1578          N    103    VAL      N   1578    -0.4157      14.01
  1579          H    103    VAL      H   1579     0.2719      1.008
  1580         CT    103    VAL     CA   1580    -0.0875      12.01
  1581         H1    103    VAL     HA   1581     0.0969      1.008
  1582         CT    103    VAL     CB   1582     0.2985      12.01
  1583         HC    103    VAL     HB   1583    -0.0297      1.008
  1584         CT    103    VAL    CG1   1584    -0.3192      12.01
  1585         HC    103    VAL   HG11   1585     0.0791      1.008
  1586         HC    103    VAL   HG12   1586     0.0791      1.008
  1587         HC    103    VAL   HG13   1587     0.0791      1.008
  1588         CT    103    VAL    CG2   1588    -0.3192      12.01
  1589         HC    103    VAL   HG21   1589     0.0791      1.008
  1590         HC    103    VAL   HG22   1590     0.0791      1.008
  1591         HC    103    VAL   HG23   1591     0.0791      1.008
  1592          C    103    VAL      C   1592     0.5973      12.01
  1593          O    103    VAL      O   1593    -0.5679         16   ; qtot -1
; residue 104 LYS rtp LYS  q +1.0
  1594          N    104    LYS      N   1594    -0.3479      14.01
  1595          H    104    LYS      H   1595     0.2747      1.008
  1596         CT    104    LYS     CA   1596      -0.24      12.01
  1597         H1    104    LYS     HA   1597     0.1426      1.008
  1598         CT    104    LYS     CB   1598    -0.0094      12.01
  1599         HC    104    LYS    HB1   1599     0.0362      1.008
  1600         HC    104    LYS    HB2   1600     0.0362      1.008
  1601         CT    104    LYS     CG   1601     0.0187      12.01
  1602         HC    104    LYS    HG1   1602     0.0103      1.008
  1603         HC    104    LYS    HG2   1603     0.0103      1.008
  1604         CT    104    LYS     CD   1604    -0.0479      12.01
  1605         HC    104    LYS    HD1   1605     0.0621      1.008
  1606         HC    104    LYS    HD2   1606     0.0621      1.008
  1607         CT    104    LYS     CE   1607    -0.0143      12.01
  1608         HP    104    LYS    HE1   1608     0.1135      1.008
  1609         HP    104    LYS    HE2   1609     0.1135      1.008
  1610         N3    104    LYS     NZ   1610    -0.3854      14.01
  1611          H    104    LYS    HZ1   1611       0.34      1.008
  1612          H    104    LYS    HZ2   1612       0.34      1.008
  1613          H    104    LYS    HZ3   1613       0.34      1.008
  1614          C    104    LYS      C   1614     0.7341      12.01
  1615          O    104    LYS      O   1615    -0.5894         16   ; qtot 0
; residue 105 PRO rtp PRO  q  0.0
  1616          N    105    PRO      N   1616    -0.2548      14.01
  1617         CT    105    PRO     CD   1617     0.0192      12.01
  1618         H1    105    PRO    HD1   1618     0.0391      1.008
  1619         H1    105    PRO    HD2   1619     0.0391      1.008
  1620         CT    105    PRO     CG   1620     0.0189      12.01
  1621         HC    105    PRO    HG1   1621     0.0213      1.008
  1622         HC    105    PRO    HG2   1622     0.0213      1.008
  1623         CT    105    PRO     CB   1623     -0.007      12.01
  1624         HC    105    PRO    HB1   1624     0.0253      1.008
  1625         HC    105    PRO    HB2   1625     0.0253      1.008
  1626         CT    105    PRO     CA   1626    -0.0266      12.01
  1627         H1    105    PRO     HA   1627     0.0641      1.008
  1628          C    105    PRO      C   1628     0.5896      12.01
  1629          O    105    PRO      O   1629    -0.5748         16   ; qtot 0
; residue 106 PHE rtp PHE  q  0.0
  1630          N    106    PHE      N   1630    -0.4157      14.01
  1631          H    106    PHE      H   1631     0.2719      1.008
  1632         CT    106    PHE     CA   1632    -0.0024      12.01
  1633         H1    106    PHE     HA   1633     0.0978      1.008
  1634         CT    106    PHE     CB   1634    -0.0343      12.01
  1635         HC    106    PHE    HB1   1635     0.0295      1.008
  1636         HC    106    PHE    HB2   1636     0.0295      1.008
  1637         CA    106    PHE     CG   1637     0.0118      12.01
  1638         CA    106    PHE    CD1   1638    -0.1256      12.01
  1639         HA    106    PHE    HD1   1639      0.133      1.008
  1640         CA    106    PHE    CE1   1640    -0.1704      12.01
  1641         HA    106    PHE    HE1   1641      0.143      1.008
  1642         CA    106    PHE     CZ   1642    -0.1072      12.01
  1643         HA    106    PHE     HZ   1643     0.1297      1.008
  1644         CA    106    PHE    CE2   1644    -0.1704      12.01
  1645         HA    106    PHE    HE2   1645      0.143      1.008
  1646         CA    106    PHE    CD2   1646    -0.1256      12.01
  1647         HA    106    PHE    HD2   1647      0.133      1.008
  1648          C    106    PHE      C   1648     0.5973      12.01
  1649          O    106    PHE      O   1649    -0.5679         16   ; qtot 0
; residue 107 GLN rtp GLN  q  0.0
  1650          N    107    GLN      N   1650    -0.4157      14.01
  1651          H    107    GLN      H   1651     0.2719      1.008
  1652         CT    107    GLN     CA   1652    -0.0031      12.01
  1653         H1    107    GLN     HA   1653      0.085      1.008
  1654         CT    107    GLN     CB   1654    -0.0036      12.01
  1655         HC    107    GLN    HB1   1655     0.0171      1.008
  1656         HC    107    GLN    HB2   1656     0.0171      1.008
  1657         CT    107    GLN     CG   1657    -0.0645      12.01
  1658         HC    107    GLN    HG1   1658     0.0352      1.008
  1659         HC    107    GLN    HG2   1659     0.0352      1.008
  1660          C    107    GLN     CD   1660     0.6951      12.01
  1661          O    107    GLN    OE1   1661    -0.6086         16
  1662          N    107    GLN    NE2   1662    -0.9407      14.01
  1663          H    107    GLN   HE21   1663     0.4251      1.008
  1664          H    107    GLN   HE22   1664     0.4251      1.008
  1665          C    107    GLN      C   1665     0.5973      12.01
  1666          O    107    GLN      O   1666    -0.5679         16   ; qtot 0
; residue 108 PRO rtp PRO  q  0.0
  1667          N    108    PRO      N   1667    -0.2548      14.01
  1668         CT    108    PRO     CD   1668     0.0192      12.01
  1669         H1    108    PRO    HD1   1669     0.0391      1.008
  1670         H1    108    PRO    HD2   1670     0.0391      1.008
  1671         CT    108    PRO     CG   1671     0.0189      12.01
  1672         HC    108    PRO    HG1   1672     0.0213      1.008
  1673         HC    108    PRO    HG2   1673     0.0213      1.008
  1674         CT    108    PRO     CB   1674     -0.007      12.01
  1675         HC    108    PRO    HB1   1675     0.0253      1.008
  1676         HC    108    PRO    HB2   1676     0.0253      1.008
  1677         CT    108    PRO     CA   1677    -0.0266      12.01
  1678         H1    108    PRO     HA   1678     0.0641      1.008
  1679          C    108    PRO      C   1679     0.5896      12.01
  1680          O    108    PRO      O   1680    -0.5748         16   ; qtot 0
; residue 109 SER rtp SER  q  0.0
  1681          N    109    SER      N   1681    -0.4157      14.01
  1682          H    109    SER      H   1682     0.2719      1.008
  1683         CT    109    SER     CA   1683    -0.0249      12.01
  1684         H1    109    SER     HA   1684     0.0843      1.008
  1685         CT    109    SER     CB   1685     0.2117      12.01
  1686         H1    109    SER    HB1   1686     0.0352      1.008
  1687         H1    109    SER    HB2   1687     0.0352      1.008
  1688         OH    109    SER     OG   1688    -0.6546         16
  1689         HO    109    SER     HG   1689     0.4275      1.008
  1690          C    109    SER      C   1690     0.5973      12.01
  1691          O    109    SER      O   1691    -0.5679         16   ; qtot 0
; residue 110 ARG rtp ARG  q +1.0
  1692          N    110    ARG      N   1692    -0.3479      14.01
  1693          H    110    ARG      H   1693     0.2747      1.008
  1694         CT    110    ARG     CA   1694    -0.2637      12.01
  1695         H1    110    ARG     HA   1695      0.156      1.008
  1696         CT    110    ARG     CB   1696    -0.0007      12.01
  1697         HC    110    ARG    HB1   1697     0.0327      1.008
  1698         HC    110    ARG    HB2   1698     0.0327      1.008
  1699         CT    110    ARG     CG   1699      0.039      12.01
  1700         HC    110    ARG    HG1   1700     0.0285      1.008
  1701         HC    110    ARG    HG2   1701     0.0285      1.008
  1702         CT    110    ARG     CD   1702     0.0486      12.01
  1703         H1    110    ARG    HD1   1703     0.0687      1.008
  1704         H1    110    ARG    HD2   1704     0.0687      1.008
  1705         N2    110    ARG     NE   1705    -0.5295      14.01
  1706          H    110    ARG     HE   1706     0.3456      1.008
  1707         CA    110    ARG     CZ   1707     0.8076      12.01
  1708         N2    110    ARG    NH1   1708    -0.8627      14.01
  1709          H    110    ARG   HH11   1709     0.4478      1.008
  1710          H    110    ARG   HH12   1710     0.4478      1.008
  1711         N2    110    ARG    NH2   1711    -0.8627      14.01
  1712          H    110    ARG   HH21   1712     0.4478      1.008
  1713          H    110    ARG   HH22   1713     0.4478      1.008
  1714          C    110    ARG      C   1714     0.7341      12.01
  1715          O    110    ARG      O   1715    -0.5894         16   ; qtot 1
; residue 111 VAL rtp VAL  q  0.0
  1716          N    111    VAL      N   1716    -0.4157      14.01
  1717          H    111    VAL      H   1717     0.2719      1.008
  1718         CT    111    VAL     CA   1718    -0.0875      12.01
  1719         H1    111    VAL     HA   1719     0.0969      1.008
  1720         CT    111    VAL     CB   1720     0.2985      12.01
  1721         HC    111    VAL     HB   1721    -0.0297      1.008
  1722         CT    111    VAL    CG1   1722    -0.3192      12.01
  1723         HC    111    VAL   HG11   1723     0.0791      1.008
  1724         HC    111    VAL   HG12   1724     0.0791      1.008
  1725         HC    111    VAL   HG13   1725     0.0791      1.008
  1726         CT    111    VAL    CG2   1726    -0.3192      12.01
  1727         HC    111    VAL   HG21   1727     0.0791      1.008
  1728         HC    111    VAL   HG22   1728     0.0791      1.008
  1729         HC    111    VAL   HG23   1729     0.0791      1.008
  1730          C    111    VAL      C   1730     0.5973      12.01
  1731          O    111    VAL      O   1731    -0.5679         16   ; qtot 1
; residue 112 VAL rtp VAL  q  0.0
  1732          N    112    VAL      N   1732    -0.4157      14.01
  1733          H    112    VAL      H   1733     0.2719      1.008
  1734         CT    112    VAL     CA   1734    -0.0875      12.01
  1735         H1    112    VAL     HA   1735     0.0969      1.008
  1736         CT    112    VAL     CB   1736     0.2985      12.01
  1737         HC    112    VAL     HB   1737    -0.0297      1.008
  1738         CT    112    VAL    CG1   1738    -0.3192      12.01
  1739         HC    112    VAL   HG11   1739     0.0791      1.008
  1740         HC    112    VAL   HG12   1740     0.0791      1.008
  1741         HC    112    VAL   HG13   1741     0.0791      1.008
  1742         CT    112    VAL    CG2   1742    -0.3192      12.01
  1743         HC    112    VAL   HG21   1743     0.0791      1.008
  1744         HC    112    VAL   HG22   1744     0.0791      1.008
  1745         HC    112    VAL   HG23   1745     0.0791      1.008
  1746          C    112    VAL      C   1746     0.5973      12.01
  1747          O    112    VAL      O   1747    -0.5679         16   ; qtot 1
; residue 113 GLU rtp GLU  q -1.0
  1748          N    113    GLU      N   1748    -0.5163      14.01
  1749          H    113    GLU      H   1749     0.2936      1.008
  1750         CT    113    GLU     CA   1750     0.0397      12.01
  1751         H1    113    GLU     HA   1751     0.1105      1.008
  1752         CT    113    GLU     CB   1752      0.056      12.01
  1753         HC    113    GLU    HB1   1753    -0.0173      1.008
  1754         HC    113    GLU    HB2   1754    -0.0173      1.008
  1755         CT    113    GLU     CG   1755     0.0136      12.01
  1756         HC    113    GLU    HG1   1756    -0.0425      1.008
  1757         HC    113    GLU    HG2   1757    -0.0425      1.008
  1758          C    113    GLU     CD   1758     0.8054      12.01
  1759         O2    113    GLU    OE1   1759    -0.8188         16
  1760         O2    113    GLU    OE2   1760    -0.8188         16
  1761          C    113    GLU      C   1761     0.5366      12.01
  1762          O    113    GLU      O   1762    -0.5819         16   ; qtot 0
; residue 114 ALA rtp ALA  q  0.0
  1763          N    114    ALA      N   1763    -0.4157      14.01
  1764          H    114    ALA      H   1764     0.2719      1.008
  1765         CT    114    ALA     CA   1765     0.0337      12.01
  1766         H1    114    ALA     HA   1766     0.0823      1.008
  1767         CT    114    ALA     CB   1767    -0.1825      12.01
  1768         HC    114    ALA    HB1   1768     0.0603      1.008
  1769         HC    114    ALA    HB2   1769     0.0603      1.008
  1770         HC    114    ALA    HB3   1770     0.0603      1.008
  1771          C    114    ALA      C   1771     0.5973      12.01
  1772          O    114    ALA      O   1772    -0.5679         16   ; qtot 0
; residue 115 LEU rtp LEU  q  0.0
  1773          N    115    LEU      N   1773    -0.4157      14.01
  1774          H    115    LEU      H   1774     0.2719      1.008
  1775         CT    115    LEU     CA   1775    -0.0518      12.01
  1776         H1    115    LEU     HA   1776     0.0922      1.008
  1777         CT    115    LEU     CB   1777    -0.1102      12.01
  1778         HC    115    LEU    HB1   1778     0.0457      1.008
  1779         HC    115    LEU    HB2   1779     0.0457      1.008
  1780         CT    115    LEU     CG   1780     0.3531      12.01
  1781         HC    115    LEU     HG   1781    -0.0361      1.008
  1782         CT    115    LEU    CD1   1782    -0.4121      12.01
  1783         HC    115    LEU   HD11   1783        0.1      1.008
  1784         HC    115    LEU   HD12   1784        0.1      1.008
  1785         HC    115    LEU   HD13   1785        0.1      1.008
  1786         CT    115    LEU    CD2   1786    -0.4121      12.01
  1787         HC    115    LEU   HD21   1787        0.1      1.008
  1788         HC    115    LEU   HD22   1788        0.1      1.008
  1789         HC    115    LEU   HD23   1789        0.1      1.008
  1790          C    115    LEU      C   1790     0.5973      12.01
  1791          O    115    LEU      O   1791    -0.5679         16   ; qtot 0
; residue 116 ASN rtp ASN  q  0.0
  1792          N    116    ASN      N   1792    -0.4157      14.01
  1793          H    116    ASN      H   1793     0.2719      1.008
  1794         CT    116    ASN     CA   1794     0.0143      12.01
  1795         H1    116    ASN     HA   1795     0.1048      1.008
  1796         CT    116    ASN     CB   1796    -0.2041      12.01
  1797         HC    116    ASN    HB1   1797     0.0797      1.008
  1798         HC    116    ASN    HB2   1798     0.0797      1.008
  1799          C    116    ASN     CG   1799      0.713      12.01
  1800          O    116    ASN    OD1   1800    -0.5931         16
  1801          N    116    ASN    ND2   1801    -0.9191      14.01
  1802          H    116    ASN   HD21   1802     0.4196      1.008
  1803          H    116    ASN   HD22   1803     0.4196      1.008
  1804          C    116    ASN      C   1804     0.5973      12.01
  1805          O    116    ASN      O   1805    -0.5679         16   ; qtot 0
; residue 117 LYS rtp LYS  q +1.0
  1806          N    117    LYS      N   1806    -0.3479      14.01
  1807          H    117    LYS      H   1807     0.2747      1.008
  1808         CT    117    LYS     CA   1808      -0.24      12.01
  1809         H1    117    LYS     HA   1809     0.1426      1.008
  1810         CT    117    LYS     CB   1810    -0.0094      12.01
  1811         HC    117    LYS    HB1   1811     0.0362      1.008
  1812         HC    117    LYS    HB2   1812     0.0362      1.008
  1813         CT    117    LYS     CG   1813     0.0187      12.01
  1814         HC    117    LYS    HG1   1814     0.0103      1.008
  1815         HC    117    LYS    HG2   1815     0.0103      1.008
  1816         CT    117    LYS     CD   1816    -0.0479      12.01
  1817         HC    117    LYS    HD1   1817     0.0621      1.008
  1818         HC    117    LYS    HD2   1818     0.0621      1.008
  1819         CT    117    LYS     CE   1819    -0.0143      12.01
  1820         HP    117    LYS    HE1   1820     0.1135      1.008
  1821         HP    117    LYS    HE2   1821     0.1135      1.008
  1822         N3    117    LYS     NZ   1822    -0.3854      14.01
  1823          H    117    LYS    HZ1   1823       0.34      1.008
  1824          H    117    LYS    HZ2   1824       0.34      1.008
  1825          H    117    LYS    HZ3   1825       0.34      1.008
  1826          C    117    LYS      C   1826     0.7341      12.01
  1827          O    117    LYS      O   1827    -0.5894         16   ; qtot 1
; residue 118 VAL rtp VAL  q  0.0
  1828          N    118    VAL      N   1828    -0.4157      14.01
  1829          H    118    VAL      H   1829     0.2719      1.008
  1830         CT    118    VAL     CA   1830    -0.0875      12.01
  1831         H1    118    VAL     HA   1831     0.0969      1.008
  1832         CT    118    VAL     CB   1832     0.2985      12.01
  1833         HC    118    VAL     HB   1833    -0.0297      1.008
  1834         CT    118    VAL    CG1   1834    -0.3192      12.01
  1835         HC    118    VAL   HG11   1835     0.0791      1.008
  1836         HC    118    VAL   HG12   1836     0.0791      1.008
  1837         HC    118    VAL   HG13   1837     0.0791      1.008
  1838         CT    118    VAL    CG2   1838    -0.3192      12.01
  1839         HC    118    VAL   HG21   1839     0.0791      1.008
  1840         HC    118    VAL   HG22   1840     0.0791      1.008
  1841         HC    118    VAL   HG23   1841     0.0791      1.008
  1842          C    118    VAL      C   1842     0.5973      12.01
  1843          O    118    VAL      O   1843    -0.5679         16   ; qtot 1
; residue 119 SER rtp CSER q -1.0
  1844          N    119    SER      N   1844    -0.3821      14.01
  1845          H    119    SER      H   1845     0.2681      1.008
  1846         CT    119    SER     CA   1846    -0.2722      12.01
  1847         H1    119    SER     HA   1847     0.1304      1.008
  1848         CT    119    SER     CB   1848     0.1123      12.01
  1849         H1    119    SER    HB1   1849     0.0813      1.008
  1850         H1    119    SER    HB2   1850     0.0813      1.008
  1851         OH    119    SER     OG   1851    -0.6514         16
  1852         HO    119    SER     HG   1852     0.4474      1.008
  1853          C    119    SER      C   1853     0.8113      12.01
  1854         O2    119    SER    OC1   1854    -0.8132         16
  1855         O2    119    SER    OC2   1855    -0.8132         16   ; qtot 0

[ bonds ]
;  ai    aj funct            c0            c1            c2            c3
    1     2     1 
    1     3     1 
    1     4     1 
    1     5     1 
    5     6     1 
    5     7     1 
    5     8     1 
    8     9     1 
    8    10     1 
   10    11     1 
   10    12     1 
   12    13     1 
   12    14     1 
   12    30     1 
   14    15     1 
   14    16     1 
   14    17     1 
   17    18     1 
   17    19     1 
   17    20     1 
   20    21     1 
   20    22     1 
   20    23     1 
   23    24     1 
   23    25     1 
   23    26     1 
   26    27     1 
   26    28     1 
   26    29     1 
   30    31     1 
   30    32     1 
   32    33     1 
   32    34     1 
   34    35     1 
   34    36     1 
   34    54     1 
   36    37     1 
   36    38     1 
   36    39     1 
   39    40     1 
   39    41     1 
   39    42     1 
   42    43     1 
   42    44     1 
   42    45     1 
   45    46     1 
   45    47     1 
   47    48     1 
   47    51     1 
   48    49     1 
   48    50     1 
   51    52     1 
   51    53     1 
   54    55     1 
   54    56     1 
   56    57     1 
   56    58     1 
   58    59     1 
   58    60     1 
   58    70     1 
   60    61     1 
   60    62     1 
   60    66     1 
   62    63     1 
   62    64     1 
   62    65     1 
   66    67     1 
   66    68     1 
   66    69     1 
   70    71     1 
   70    72     1 
   72    73     1 
   72    74     1 
   74    75     1 
   74    76     1 
   74    89     1 
   76    77     1 
   76    78     1 
   76    79     1 
   79    80     1 
   79    81     1 
   79    85     1 
   81    82     1 
   81    83     1 
   81    84     1 
   85    86     1 
   85    87     1 
   85    88     1 
   89    90     1 
   89    91     1 
   91    92     1 
   91    93     1 
   93    94     1 
   93    95     1 
   93   108     1 
   95    96     1 
   95    97     1 
   95   101     1 
   97    98     1 
   97    99     1 
   97   100     1 
  101   102     1 
  101   103     1 
  101   104     1 
  104   105     1 
  104   106     1 
  104   107     1 
  108   109     1 
  108   110     1 
  110   111     1 
  110   112     1 
  112   113     1 
  112   114     1 
  112   124     1 
  114   115     1 
  114   116     1 
  114   120     1 
  116   117     1 
  116   118     1 
  116   119     1 
  120   121     1 
  120   122     1 
  120   123     1 
  124   125     1 
  124   126     1 
  126   127     1 
  126   128     1 
  128   129     1 
  128   130     1 
  128   136     1 
  130   131     1 
  130   132     1 
  130   133     1 
  133   134     1 
  133   135     1 
  136   137     1 
  136   138     1 
  138   139     1 
  138   140     1 
  140   141     1 
  140   142     1 
  140   148     1 
  142   143     1 
  142   144     1 
  142   145     1 
  145   146     1 
  145   147     1 
  148   149     1 
  148   150     1 
  150   151     1 
  150   152     1 
  152   153     1 
  152   154     1 
  152   158     1 
  154   155     1 
  154   156     1 
  154   157     1 
  158   159     1 
  158   160     1 
  160   161     1 
  160   162     1 
  162   163     1 
  162   164     1 
  162   168     1 
  164   165     1 
  164   166     1 
  164   167     1 
  168   169     1 
  168   170     1 
  170   171     1 
  170   172     1 
  172   173     1 
  172   174     1 
  172   188     1 
  174   175     1 
  174   176     1 
  174   177     1 
  177   178     1 
  177   186     1 
  178   179     1 
  178   180     1 
  180   181     1 
  180   182     1 
  182   183     1 
  182   184     1 
  184   185     1 
  184   186     1 
  186   187     1 
  188   189     1 
  188   190     1 
  190   191     1 
  190   192     1 
  192   193     1 
  192   194     1 
  192   205     1 
  194   195     1 
  194   196     1 
  194   197     1 
  197   198     1 
  197   199     1 
  197   200     1 
  200   201     1 
  201   202     1 
  201   203     1 
  201   204     1 
  205   206     1 
  205   207     1 
  207   208     1 
  207   209     1 
  209   210     1 
  209   211     1 
  209   229     1 
  211   212     1 
  211   213     1 
  211   214     1 
  214   215     1 
  214   216     1 
  214   217     1 
  217   218     1 
  217   219     1 
  217   220     1 
  220   221     1 
  220   222     1 
  222   223     1 
  222   226     1 
  223   224     1 
  223   225     1 
  226   227     1 
  226   228     1 
  229   230     1 
  229   231     1 
  231   232     1 
  231   233     1 
  233   234     1 
  233   235     1 
  233   246     1 
  235   236     1 
  235   237     1 
  235   238     1 
  238   239     1 
  238   240     1 
  238   241     1 
  241   242     1 
  242   243     1 
  242   244     1 
  242   245     1 
  246   247     1 
  246   248     1 
  248   249     1 
  248   250     1 
  250   251     1 
  250   252     1 
  250   263     1 
  252   253     1 
  252   254     1 
  252   255     1 
  255   256     1 
  255   257     1 
  255   258     1 
  258   259     1 
  259   260     1 
  259   261     1 
  259   262     1 
  263   264     1 
  263   265     1 
  265   266     1 
  265   267     1 
  267   268     1 
  267   269     1 
  267   282     1 
  269   270     1 
  269   271     1 
  269   272     1 
  272   273     1 
  272   274     1 
  272   278     1 
  274   275     1 
  274   276     1 
  274   277     1 
  278   279     1 
  278   280     1 
  278   281     1 
  282   283     1 
  282   284     1 
  284   285     1 
  284   286     1 
  286   287     1 
  286   288     1 
  286   304     1 
  288   289     1 
  288   290     1 
  288   291     1 
  291   292     1 
  291   293     1 
  291   294     1 
  294   295     1 
  294   296     1 
  294   297     1 
  297   298     1 
  297   299     1 
  297   300     1 
  300   301     1 
  300   302     1 
  300   303     1 
  304   305     1 
  304   306     1 
  306   307     1 
  306   308     1 
  308   309     1 
  308   310     1 
  308   316     1 
  310   311     1 
  310   312     1 
  310   313     1 
  313   314     1 
  313   315     1 
  316   317     1 
  316   318     1 
  318   319     1 
  318   320     1 
  320   321     1 
  320   322     1 
  320   335     1 
  322   323     1 
  322   324     1 
  322   328     1 
  324   325     1 
  324   326     1 
  324   327     1 
  328   329     1 
  328   330     1 
  328   331     1 
  331   332     1 
  331   333     1 
  331   334     1 
  335   336     1 
  335   337     1 
  337   338     1 
  337   339     1 
  339   340     1 
  339   341     1 
  339   354     1 
  341   342     1 
  341   343     1 
  341   347     1 
  343   344     1 
  343   345     1 
  343   346     1 
  347   348     1 
  347   349     1 
  347   350     1 
  350   351     1 
  350   352     1 
  350   353     1 
  354   355     1 
  354   356     1 
  356   357     1 
  356   358     1 
  358   359     1 
  358   360     1 
  358   368     1 
  360   361     1 
  360   362     1 
  360   366     1 
  362   363     1 
  362   364     1 
  362   365     1 
  366   367     1 
  368   369     1 
  368   370     1 
  370   371     1 
  370   372     1 
  372   373     1 
  372   374     1 
  372   390     1 
  374   375     1 
  374   376     1 
  374   377     1 
  377   378     1 
  377   379     1 
  377   380     1 
  380   381     1 
  380   382     1 
  380   383     1 
  383   384     1 
  383   385     1 
  383   386     1 
  386   387     1 
  386   388     1 
  386   389     1 
  390   391     1 
  390   392     1 
  392   393     1 
  392   394     1 
  394   395     1 
  394   396     1 
  394   400     1 
  396   397     1 
  396   398     1 
  396   399     1 
  400   401     1 
  400   402     1 
  402   403     1 
  402   404     1 
  404   405     1 
  404   406     1 
  404   407     1 
  407   408     1 
  407   409     1 
  409   410     1 
  409   411     1 
  411   412     1 
  411   413     1 
  411   428     1 
  413   414     1 
  413   415     1 
  413   416     1 
  416   417     1 
  416   426     1 
  417   418     1 
  417   419     1 
  419   420     1 
  419   421     1 
  421   422     1 
  421   424     1 
  422   423     1 
  424   425     1 
  424   426     1 
  426   427     1 
  428   429     1 
  428   430     1 
  430   431     1 
  430   432     1 
  432   433     1 
  432   434     1 
  432   443     1 
  434   435     1 
  434   436     1 
  434   437     1 
  437   438     1 
  437   439     1 
  437   440     1 
  440   441     1 
  440   442     1 
  443   444     1 
  443   445     1 
  445   446     1 
  445   447     1 
  447   448     1 
  447   449     1 
  447   459     1 
  449   450     1 
  449   451     1 
  449   455     1 
  451   452     1 
  451   453     1 
  451   454     1 
  455   456     1 
  455   457     1 
  455   458     1 
  459   460     1 
  459   461     1 
  461   462     1 
  461   463     1 
  463   464     1 
  463   465     1 
  463   469     1 
  465   466     1 
  465   467     1 
  465   468     1 
  469   470     1 
  469   471     1 
  471   472     1 
  471   473     1 
  473   474     1 
  473   475     1 
  473   476     1 
  476   477     1 
  476   478     1 
  478   479     1 
  478   480     1 
  480   481     1 
  480   482     1 
  480   491     1 
  482   483     1 
  482   484     1 
  482   485     1 
  485   486     1 
  485   487     1 
  485   488     1 
  488   489     1 
  488   490     1 
  491   492     1 
  491   493     1 
  493   494     1 
  493   495     1 
  495   496     1 
  495   497     1 
  495   501     1 
  497   498     1 
  497   499     1 
  497   500     1 
  501   502     1 
  501   503     1 
  503   504     1 
  503   505     1 
  505   506     1 
  505   507     1 
  505   515     1 
  507   508     1 
  507   509     1 
  507   513     1 
  509   510     1 
  509   511     1 
  509   512     1 
  513   514     1 
  515   516     1 
  515   517     1 
  517   518     1 
  517   519     1 
  519   520     1 
  519   521     1 
  519   529     1 
  521   522     1 
  521   523     1 
  521   524     1 
  524   525     1 
  524   526     1 
  526   527     1 
  526   528     1 
  529   530     1 
  529   531     1 
  531   532     1 
  531   533     1 
  533   534     1 
  533   535     1 
  533   536     1 
  536   537     1 
  536   538     1 
  538   539     1 
  538   540     1 
  540   541     1 
  540   542     1 
  540   560     1 
  542   543     1 
  542   544     1 
  542   545     1 
  545   546     1 
  545   547     1 
  545   548     1 
  548   549     1 
  548   550     1 
  548   551     1 
  551   552     1 
  551   553     1 
  553   554     1 
  553   557     1 
  554   555     1 
  554   556     1 
  557   558     1 
  557   559     1 
  560   561     1 
  560   562     1 
  562   563     1 
  562   564     1 
  564   565     1 
  564   566     1 
  564   575     1 
  566   567     1 
  566   568     1 
  566   569     1 
  569   570     1 
  569   571     1 
  569   572     1 
  572   573     1 
  572   574     1 
  575   576     1 
  575   577     1 
  577   578     1 
  577   579     1 
  579   580     1 
  579   581     1 
  579   585     1 
  581   582     1 
  581   583     1 
  581   584     1 
  585   586     1 
  585   587     1 
  587   588     1 
  587   589     1 
  589   590     1 
  589   591     1 
  589   601     1 
  591   592     1 
  591   593     1 
  591   597     1 
  593   594     1 
  593   595     1 
  593   596     1 
  597   598     1 
  597   599     1 
  597   600     1 
  601   602     1 
  601   603     1 
  603   604     1 
  603   605     1 
  605   606     1 
  605   607     1 
  605   616     1 
  607   608     1 
  607   609     1 
  607   610     1 
  610   611     1 
  610   612     1 
  610   613     1 
  613   614     1 
  613   615     1 
  616   617     1 
  616   618     1 
  618   619     1 
  618   620     1 
  620   621     1 
  620   622     1 
  620   638     1 
  622   623     1 
  622   624     1 
  622   625     1 
  625   626     1 
  625   627     1 
  625   628     1 
  628   629     1 
  628   630     1 
  628   631     1 
  631   632     1 
  631   633     1 
  631   634     1 
  634   635     1 
  634   636     1 
  634   637     1 
  638   639     1 
  638   640     1 
  640   641     1 
  640   642     1 
  642   643     1 
  642   644     1 
  642   659     1 
  644   645     1 
  644   646     1 
  644   647     1 
  647   648     1 
  647   657     1 
  648   649     1 
  648   650     1 
  650   651     1 
  650   652     1 
  652   653     1 
  652   655     1 
  653   654     1 
  655   656     1 
  655   657     1 
  657   658     1 
  659   660     1 
  659   661     1 
  661   662     1 
  661   663     1 
  663   664     1 
  663   665     1 
  663   681     1 
  665   666     1 
  665   667     1 
  665   668     1 
  668   669     1 
  668   670     1 
  668   671     1 
  671   672     1 
  671   673     1 
  671   674     1 
  674   675     1 
  674   676     1 
  674   677     1 
  677   678     1 
  677   679     1 
  677   680     1 
  681   682     1 
  681   683     1 
  683   684     1 
  683   685     1 
  685   686     1 
  685   687     1 
  685   696     1 
  687   688     1 
  687   689     1 
  687   690     1 
  690   691     1 
  690   692     1 
  690   693     1 
  693   694     1 
  693   695     1 
  696   697     1 
  696   698     1 
  698   699     1 
  698   700     1 
  700   701     1 
  700   702     1 
  700   715     1 
  702   703     1 
  702   704     1 
  702   705     1 
  705   706     1 
  705   707     1 
  705   711     1 
  707   708     1 
  707   709     1 
  707   710     1 
  711   712     1 
  711   713     1 
  711   714     1 
  715   716     1 
  715   717     1 
  717   718     1 
  717   719     1 
  719   720     1 
  719   721     1 
  719   737     1 
  721   722     1 
  721   723     1 
  721   724     1 
  724   725     1 
  724   726     1 
  724   727     1 
  727   728     1 
  727   729     1 
  727   730     1 
  730   731     1 
  730   732     1 
  730   733     1 
  733   734     1 
  733   735     1 
  733   736     1 
  737   738     1 
  737   739     1 
  739   740     1 
  739   749     1 
  740   741     1 
  740   742     1 
  740   743     1 
  743   744     1 
  743   745     1 
  743   746     1 
  746   747     1 
  746   748     1 
  746   749     1 
  749   750     1 
  749   751     1 
  751   752     1 
  751   753     1 
  753   754     1 
  753   755     1 
  755   756     1 
  755   757     1 
  755   763     1 
  757   758     1 
  757   759     1 
  757   760     1 
  760   761     1 
  760   762     1 
  763   764     1 
  763   765     1 
  765   766     1 
  765   767     1 
  767   768     1 
  767   769     1 
  767   782     1 
  769   770     1 
  769   771     1 
  769   775     1 
  771   772     1 
  771   773     1 
  771   774     1 
  775   776     1 
  775   777     1 
  775   778     1 
  778   779     1 
  778   780     1 
  778   781     1 
  782   783     1 
  782   784     1 
  784   785     1 
  784   786     1 
  786   787     1 
  786   788     1 
  786   798     1 
  788   789     1 
  788   790     1 
  788   794     1 
  790   791     1 
  790   792     1 
  790   793     1 
  794   795     1 
  794   796     1 
  794   797     1 
  798   799     1 
  798   800     1 
  800   801     1 
  800   802     1 
  802   803     1 
  802   804     1 
  802   812     1 
  804   805     1 
  804   806     1 
  804   810     1 
  806   807     1 
  806   808     1 
  806   809     1 
  810   811     1 
  812   813     1 
  812   814     1 
  814   815     1 
  814   816     1 
  816   817     1 
  816   818     1 
  816   829     1 
  818   819     1 
  818   820     1 
  818   821     1 
  821   822     1 
  821   823     1 
  821   824     1 
  824   825     1 
  825   826     1 
  825   827     1 
  825   828     1 
  829   830     1 
  829   831     1 
  831   832     1 
  831   833     1 
  833   834     1 
  833   835     1 
  833   841     1 
  835   836     1 
  835   837     1 
  835   838     1 
  838   839     1 
  838   840     1 
  841   842     1 
  841   843     1 
  843   844     1 
  843   845     1 
  845   846     1 
  845   847     1 
  845   860     1 
  847   848     1 
  847   849     1 
  847   853     1 
  849   850     1 
  849   851     1 
  849   852     1 
  853   854     1 
  853   855     1 
  853   856     1 
  856   857     1 
  856   858     1 
  856   859     1 
  860   861     1 
  860   862     1 
  862   863     1 
  862   864     1 
  864   865     1 
  864   866     1 
  864   874     1 
  866   867     1 
  866   868     1 
  866   872     1 
  868   869     1 
  868   870     1 
  868   871     1 
  872   873     1 
  874   875     1 
  874   876     1 
  876   877     1 
  876   878     1 
  878   879     1 
  878   880     1 
  878   891     1 
  880   881     1 
  880   882     1 
  880   883     1 
  883   884     1 
  883   885     1 
  883   886     1 
  886   887     1 
  887   888     1 
  887   889     1 
  887   890     1 
  891   892     1 
  891   893     1 
  893   894     1 
  893   903     1 
  894   895     1 
  894   896     1 
  894   897     1 
  897   898     1 
  897   899     1 
  897   900     1 
  900   901     1 
  900   902     1 
  900   903     1 
  903   904     1 
  903   905     1 
  905   906     1 
  905   907     1 
  907   908     1 
  907   909     1 
  909   910     1 
  909   911     1 
  909   920     1 
  911   912     1 
  911   913     1 
  911   914     1 
  914   915     1 
  914   916     1 
  914   917     1 
  917   918     1 
  917   919     1 
  920   921     1 
  920   922     1 
  922   923     1 
  922   924     1 
  924   925     1 
  924   926     1 
  924   937     1 
  926   927     1 
  926   928     1 
  926   929     1 
  929   930     1 
  929   931     1 
  929   932     1 
  932   933     1 
  933   934     1 
  933   935     1 
  933   936     1 
  937   938     1 
  937   939     1 
  939   940     1 
  939   941     1 
  941   942     1 
  941   943     1 
  941   951     1 
  943   944     1 
  943   945     1 
  943   946     1 
  946   947     1 
  946   948     1 
  948   949     1 
  948   950     1 
  951   952     1 
  951   953     1 
  953   954     1 
  953   955     1 
  955   956     1 
  955   957     1 
  955   958     1 
  958   959     1 
  958   960     1 
  960   961     1 
  960   962     1 
  962   963     1 
  962   964     1 
  962   977     1 
  964   965     1 
  964   966     1 
  964   970     1 
  966   967     1 
  966   968     1 
  966   969     1 
  970   971     1 
  970   972     1 
  970   973     1 
  973   974     1 
  973   975     1 
  973   976     1 
  977   978     1 
  977   979     1 
  979   980     1 
  979   981     1 
  981   982     1 
  981   983     1 
  981   989     1 
  983   984     1 
  983   985     1 
  983   986     1 
  986   987     1 
  986   988     1 
  989   990     1 
  989   991     1 
  991   992     1 
  991   993     1 
  993   994     1 
  993   995     1 
  993   999     1 
  995   996     1 
  995   997     1 
  995   998     1 
  999  1000     1 
  999  1001     1 
 1001  1002     1 
 1001  1003     1 
 1003  1004     1 
 1003  1005     1 
 1003  1018     1 
 1005  1006     1 
 1005  1007     1 
 1005  1011     1 
 1007  1008     1 
 1007  1009     1 
 1007  1010     1 
 1011  1012     1 
 1011  1013     1 
 1011  1014     1 
 1014  1015     1 
 1014  1016     1 
 1014  1017     1 
 1018  1019     1 
 1018  1020     1 
 1020  1021     1 
 1020  1022     1 
 1022  1023     1 
 1022  1024     1 
 1022  1040     1 
 1024  1025     1 
 1024  1026     1 
 1024  1027     1 
 1027  1028     1 
 1027  1029     1 
 1027  1030     1 
 1030  1031     1 
 1030  1032     1 
 1030  1033     1 
 1033  1034     1 
 1033  1035     1 
 1033  1036     1 
 1036  1037     1 
 1036  1038     1 
 1036  1039     1 
 1040  1041     1 
 1040  1042     1 
 1042  1043     1 
 1042  1044     1 
 1044  1045     1 
 1044  1046     1 
 1044  1055     1 
 1046  1047     1 
 1046  1048     1 
 1046  1049     1 
 1049  1050     1 
 1049  1051     1 
 1049  1052     1 
 1052  1053     1 
 1052  1054     1 
 1055  1056     1 
 1055  1057     1 
 1057  1058     1 
 1057  1059     1 
 1059  1060     1 
 1059  1061     1 
 1059  1074     1 
 1061  1062     1 
 1061  1063     1 
 1061  1067     1 
 1063  1064     1 
 1063  1065     1 
 1063  1066     1 
 1067  1068     1 
 1067  1069     1 
 1067  1070     1 
 1070  1071     1 
 1070  1072     1 
 1070  1073     1 
 1074  1075     1 
 1074  1076     1 
 1076  1077     1 
 1076  1078     1 
 1078  1079     1 
 1078  1080     1 
 1078  1091     1 
 1080  1081     1 
 1080  1082     1 
 1080  1083     1 
 1083  1084     1 
 1083  1085     1 
 1083  1086     1 
 1086  1087     1 
 1087  1088     1 
 1087  1089     1 
 1087  1090     1 
 1091  1092     1 
 1091  1093     1 
 1093  1094     1 
 1093  1095     1 
 1095  1096     1 
 1095  1097     1 
 1095  1113     1 
 1097  1098     1 
 1097  1099     1 
 1097  1100     1 
 1100  1101     1 
 1100  1102     1 
 1100  1103     1 
 1103  1104     1 
 1103  1105     1 
 1103  1106     1 
 1106  1107     1 
 1106  1108     1 
 1106  1109     1 
 1109  1110     1 
 1109  1111     1 
 1109  1112     1 
 1113  1114     1 
 1113  1115     1 
 1115  1116     1 
 1115  1117     1 
 1117  1118     1 
 1117  1119     1 
 1117  1132     1 
 1119  1120     1 
 1119  1121     1 
 1119  1125     1 
 1121  1122     1 
 1121  1123     1 
 1121  1124     1 
 1125  1126     1 
 1125  1127     1 
 1125  1128     1 
 1128  1129     1 
 1128  1130     1 
 1128  1131     1 
 1132  1133     1 
 1132  1134     1 
 1134  1135     1 
 1134  1136     1 
 1136  1137     1 
 1136  1138     1 
 1136  1144     1 
 1138  1139     1 
 1138  1140     1 
 1138  1141     1 
 1141  1142     1 
 1141  1143     1 
 1144  1145     1 
 1144  1146     1 
 1146  1147     1 
 1146  1156     1 
 1147  1148     1 
 1147  1149     1 
 1147  1150     1 
 1150  1151     1 
 1150  1152     1 
 1150  1153     1 
 1153  1154     1 
 1153  1155     1 
 1153  1156     1 
 1156  1157     1 
 1156  1158     1 
 1158  1159     1 
 1158  1160     1 
 1160  1161     1 
 1160  1162     1 
 1162  1163     1 
 1162  1164     1 
 1162  1172     1 
 1164  1165     1 
 1164  1166     1 
 1164  1167     1 
 1167  1168     1 
 1167  1169     1 
 1169  1170     1 
 1169  1171     1 
 1172  1173     1 
 1172  1174     1 
 1174  1175     1 
 1174  1176     1 
 1176  1177     1 
 1176  1178     1 
 1176  1182     1 
 1178  1179     1 
 1178  1180     1 
 1178  1181     1 
 1182  1183     1 
 1182  1184     1 
 1184  1185     1 
 1184  1186     1 
 1186  1187     1 
 1186  1188     1 
 1186  1204     1 
 1188  1189     1 
 1188  1190     1 
 1188  1191     1 
 1191  1192     1 
 1191  1193     1 
 1191  1194     1 
 1194  1195     1 
 1194  1196     1 
 1194  1197     1 
 1197  1198     1 
 1197  1199     1 
 1197  1200     1 
 1200  1201     1 
 1200  1202     1 
 1200  1203     1 
 1204  1205     1 
 1204  1206     1 
 1206  1207     1 
 1206  1208     1 
 1208  1209     1 
 1208  1210     1 
 1208  1223     1 
 1210  1211     1 
 1210  1212     1 
 1210  1216     1 
 1212  1213     1 
 1212  1214     1 
 1212  1215     1 
 1216  1217     1 
 1216  1218     1 
 1216  1219     1 
 1219  1220     1 
 1219  1221     1 
 1219  1222     1 
 1223  1224     1 
 1223  1225     1 
 1225  1226     1 
 1225  1227     1 
 1227  1228     1 
 1227  1229     1 
 1227  1242     1 
 1229  1230     1 
 1229  1231     1 
 1229  1235     1 
 1231  1232     1 
 1231  1233     1 
 1231  1234     1 
 1235  1236     1 
 1235  1237     1 
 1235  1238     1 
 1238  1239     1 
 1238  1240     1 
 1238  1241     1 
 1242  1243     1 
 1242  1244     1 
 1244  1245     1 
 1244  1246     1 
 1246  1247     1 
 1246  1248     1 
 1246  1258     1 
 1248  1249     1 
 1248  1250     1 
 1248  1254     1 
 1250  1251     1 
 1250  1252     1 
 1250  1253     1 
 1254  1255     1 
 1254  1256     1 
 1254  1257     1 
 1258  1259     1 
 1258  1260     1 
 1260  1261     1 
 1260  1262     1 
 1262  1263     1 
 1262  1264     1 
 1262  1269     1 
 1264  1265     1 
 1264  1266     1 
 1264  1267     1 
 1267  1268     1 
 1269  1270     1 
 1269  1271     1 
 1271  1272     1 
 1271  1273     1 
 1273  1274     1 
 1273  1275     1 
 1273  1280     1 
 1275  1276     1 
 1275  1277     1 
 1275  1278     1 
 1278  1279     1 
 1280  1281     1 
 1280  1282     1 
 1282  1283     1 
 1282  1284     1 
 1284  1285     1 
 1284  1286     1 
 1284  1290     1 
 1286  1287     1 
 1286  1288     1 
 1286  1289     1 
 1290  1291     1 
 1290  1292     1 
 1292  1293     1 
 1292  1294     1 
 1294  1295     1 
 1294  1296     1 
 1294  1307     1 
 1296  1297     1 
 1296  1298     1 
 1296  1299     1 
 1299  1300     1 
 1299  1301     1 
 1299  1302     1 
 1302  1303     1 
 1303  1304     1 
 1303  1305     1 
 1303  1306     1 
 1307  1308     1 
 1307  1309     1 
 1309  1310     1 
 1309  1311     1 
 1311  1312     1 
 1311  1313     1 
 1311  1314     1 
 1314  1315     1 
 1314  1316     1 
 1316  1317     1 
 1316  1318     1 
 1318  1319     1 
 1318  1320     1 
 1318  1331     1 
 1320  1321     1 
 1320  1322     1 
 1320  1323     1 
 1323  1324     1 
 1323  1325     1 
 1323  1326     1 
 1326  1327     1 
 1326  1328     1 
 1328  1329     1 
 1328  1330     1 
 1331  1332     1 
 1331  1333     1 
 1333  1334     1 
 1333  1335     1 
 1335  1336     1 
 1335  1337     1 
 1335  1348     1 
 1337  1338     1 
 1337  1339     1 
 1337  1340     1 
 1340  1341     1 
 1340  1342     1 
 1340  1343     1 
 1343  1344     1 
 1343  1345     1 
 1345  1346     1 
 1345  1347     1 
 1348  1349     1 
 1348  1350     1 
 1350  1351     1 
 1350  1352     1 
 1352  1353     1 
 1352  1354     1 
 1352  1358     1 
 1354  1355     1 
 1354  1356     1 
 1354  1357     1 
 1358  1359     1 
 1358  1360     1 
 1360  1361     1 
 1360  1362     1 
 1362  1363     1 
 1362  1364     1 
 1362  1375     1 
 1364  1365     1 
 1364  1366     1 
 1364  1367     1 
 1367  1368     1 
 1367  1369     1 
 1367  1370     1 
 1370  1371     1 
 1371  1372     1 
 1371  1373     1 
 1371  1374     1 
 1375  1376     1 
 1375  1377     1 
 1377  1378     1 
 1377  1379     1 
 1379  1380     1 
 1379  1381     1 
 1379  1391     1 
 1381  1382     1 
 1381  1383     1 
 1381  1387     1 
 1383  1384     1 
 1383  1385     1 
 1383  1386     1 
 1387  1388     1 
 1387  1389     1 
 1387  1390     1 
 1391  1392     1 
 1391  1393     1 
 1393  1394     1 
 1393  1395     1 
 1395  1396     1 
 1395  1397     1 
 1395  1410     1 
 1397  1398     1 
 1397  1399     1 
 1397  1403     1 
 1399  1400     1 
 1399  1401     1 
 1399  1402     1 
 1403  1404     1 
 1403  1405     1 
 1403  1406     1 
 1406  1407     1 
 1406  1408     1 
 1406  1409     1 
 1410  1411     1 
 1410  1412     1 
 1412  1413     1 
 1412  1414     1 
 1414  1415     1 
 1414  1416     1 
 1414  1425     1 
 1416  1417     1 
 1416  1418     1 
 1416  1419     1 
 1419  1420     1 
 1419  1421     1 
 1419  1422     1 
 1422  1423     1 
 1422  1424     1 
 1425  1426     1 
 1425  1427     1 
 1427  1428     1 
 1427  1429     1 
 1429  1430     1 
 1429  1431     1 
 1429  1435     1 
 1431  1432     1 
 1431  1433     1 
 1431  1434     1 
 1435  1436     1 
 1435  1437     1 
 1437  1438     1 
 1437  1439     1 
 1439  1440     1 
 1439  1441     1 
 1439  1454     1 
 1441  1442     1 
 1441  1443     1 
 1441  1447     1 
 1443  1444     1 
 1443  1445     1 
 1443  1446     1 
 1447  1448     1 
 1447  1449     1 
 1447  1450     1 
 1450  1451     1 
 1450  1452     1 
 1450  1453     1 
 1454  1455     1 
 1454  1456     1 
 1456  1457     1 
 1456  1458     1 
 1458  1459     1 
 1458  1460     1 
 1458  1476     1 
 1460  1461     1 
 1460  1462     1 
 1460  1463     1 
 1463  1464     1 
 1463  1465     1 
 1463  1466     1 
 1466  1467     1 
 1466  1468     1 
 1466  1469     1 
 1469  1470     1 
 1469  1471     1 
 1469  1472     1 
 1472  1473     1 
 1472  1474     1 
 1472  1475     1 
 1476  1477     1 
 1476  1478     1 
 1478  1479     1 
 1478  1480     1 
 1480  1481     1 
 1480  1482     1 
 1480  1486     1 
 1482  1483     1 
 1482  1484     1 
 1482  1485     1 
 1486  1487     1 
 1486  1488     1 
 1488  1489     1 
 1488  1490     1 
 1490  1491     1 
 1490  1492     1 
 1490  1493     1 
 1493  1494     1 
 1493  1495     1 
 1495  1496     1 
 1495  1497     1 
 1497  1498     1 
 1497  1499     1 
 1497  1503     1 
 1499  1500     1 
 1499  1501     1 
 1499  1502     1 
 1503  1504     1 
 1503  1505     1 
 1505  1506     1 
 1505  1507     1 
 1507  1508     1 
 1507  1509     1 
 1507  1525     1 
 1509  1510     1 
 1509  1511     1 
 1509  1512     1 
 1512  1513     1 
 1512  1514     1 
 1512  1515     1 
 1515  1516     1 
 1515  1517     1 
 1515  1518     1 
 1518  1519     1 
 1518  1520     1 
 1518  1521     1 
 1521  1522     1 
 1521  1523     1 
 1521  1524     1 
 1525  1526     1 
 1525  1527     1 
 1527  1528     1 
 1527  1529     1 
 1529  1530     1 
 1529  1531     1 
 1529  1537     1 
 1531  1532     1 
 1531  1533     1 
 1531  1534     1 
 1534  1535     1 
 1534  1536     1 
 1537  1538     1 
 1537  1539     1 
 1539  1540     1 
 1539  1541     1 
 1541  1542     1 
 1541  1543     1 
 1541  1557     1 
 1543  1544     1 
 1543  1545     1 
 1543  1546     1 
 1546  1547     1 
 1546  1555     1 
 1547  1548     1 
 1547  1549     1 
 1549  1550     1 
 1549  1551     1 
 1551  1552     1 
 1551  1553     1 
 1553  1554     1 
 1553  1555     1 
 1555  1556     1 
 1557  1558     1 
 1557  1559     1 
 1559  1560     1 
 1559  1561     1 
 1561  1562     1 
 1561  1563     1 
 1561  1576     1 
 1563  1564     1 
 1563  1565     1 
 1563  1569     1 
 1565  1566     1 
 1565  1567     1 
 1565  1568     1 
 1569  1570     1 
 1569  1571     1 
 1569  1572     1 
 1572  1573     1 
 1572  1574     1 
 1572  1575     1 
 1576  1577     1 
 1576  1578     1 
 1578  1579     1 
 1578  1580     1 
 1580  1581     1 
 1580  1582     1 
 1580  1592     1 
 1582  1583     1 
 1582  1584     1 
 1582  1588     1 
 1584  1585     1 
 1584  1586     1 
 1584  1587     1 
 1588  1589     1 
 1588  1590     1 
 1588  1591     1 
 1592  1593     1 
 1592  1594     1 
 1594  1595     1 
 1594  1596     1 
 1596  1597     1 
 1596  1598     1 
 1596  1614     1 
 1598  1599     1 
 1598  1600     1 
 1598  1601     1 
 1601  1602     1 
 1601  1603     1 
 1601  1604     1 
 1604  1605     1 
 1604  1606     1 
 1604  1607     1 
 1607  1608     1 
 1607  1609     1 
 1607  1610     1 
 1610  1611     1 
 1610  1612     1 
 1610  1613     1 
 1614  1615     1 
 1614  1616     1 
 1616  1617     1 
 1616  1626     1 
 1617  1618     1 
 1617  1619     1 
 1617  1620     1 
 1620  1621     1 
 1620  1622     1 
 1620  1623     1 
 1623  1624     1 
 1623  1625     1 
 1623  1626     1 
 1626  1627     1 
 1626  1628     1 
 1628  1629     1 
 1628  1630     1 
 1630  1631     1 
 1630  1632     1 
 1632  1633     1 
 1632  1634     1 
 1632  1648     1 
 1634  1635     1 
 1634  1636     1 
 1634  1637     1 
 1637  1638     1 
 1637  1646     1 
 1638  1639     1 
 1638  1640     1 
 1640  1641     1 
 1640  1642     1 
 1642  1643     1 
 1642  1644     1 
 1644  1645     1 
 1644  1646     1 
 1646  1647     1 
 1648  1649     1 
 1648  1650     1 
 1650  1651     1 
 1650  1652     1 
 1652  1653     1 
 1652  1654     1 
 1652  1665     1 
 1654  1655     1 
 1654  1656     1 
 1654  1657     1 
 1657  1658     1 
 1657  1659     1 
 1657  1660     1 
 1660  1661     1 
 1660  1662     1 
 1662  1663     1 
 1662  1664     1 
 1665  1666     1 
 1665  1667     1 
 1667  1668     1 
 1667  1677     1 
 1668  1669     1 
 1668  1670     1 
 1668  1671     1 
 1671  1672     1 
 1671  1673     1 
 1671  1674     1 
 1674  1675     1 
 1674  1676     1 
 1674  1677     1 
 1677  1678     1 
 1677  1679     1 
 1679  1680     1 
 1679  1681     1 
 1681  1682     1 
 1681  1683     1 
 1683  1684     1 
 1683  1685     1 
 1683  1690     1 
 1685  1686     1 
 1685  1687     1 
 1685  1688     1 
 1688  1689     1 
 1690  1691     1 
 1690  1692     1 
 1692  1693     1 
 1692  1694     1 
 1694  1695     1 
 1694  1696     1 
 1694  1714     1 
 1696  1697     1 
 1696  1698     1 
 1696  1699     1 
 1699  1700     1 
 1699  1701     1 
 1699  1702     1 
 1702  1703     1 
 1702  1704     1 
 1702  1705     1 
 1705  1706     1 
 1705  1707     1 
 1707  1708     1 
 1707  1711     1 
 1708  1709     1 
 1708  1710     1 
 1711  1712     1 
 1711  1713     1 
 1714  1715     1 
 1714  1716     1 
 1716  1717     1 
 1716  1718     1 
 1718  1719     1 
 1718  1720     1 
 1718  1730     1 
 1720  1721     1 
 1720  1722     1 
 1720  1726     1 
 1722  1723     1 
 1722  1724     1 
 1722  1725     1 
 1726  1727     1 
 1726  1728     1 
 1726  1729     1 
 1730  1731     1 
 1730  1732     1 
 1732  1733     1 
 1732  1734     1 
 1734  1735     1 
 1734  1736     1 
 1734  1746     1 
 1736  1737     1 
 1736  1738     1 
 1736  1742     1 
 1738  1739     1 
 1738  1740     1 
 1738  1741     1 
 1742  1743     1 
 1742  1744     1 
 1742  1745     1 
 1746  1747     1 
 1746  1748     1 
 1748  1749     1 
 1748  1750     1 
 1750  1751     1 
 1750  1752     1 
 1750  1761     1 
 1752  1753     1 
 1752  1754     1 
 1752  1755     1 
 1755  1756     1 
 1755  1757     1 
 1755  1758     1 
 1758  1759     1 
 1758  1760     1 
 1761  1762     1 
 1761  1763     1 
 1763  1764     1 
 1763  1765     1 
 1765  1766     1 
 1765  1767     1 
 1765  1771     1 
 1767  1768     1 
 1767  1769     1 
 1767  1770     1 
 1771  1772     1 
 1771  1773     1 
 1773  1774     1 
 1773  1775     1 
 1775  1776     1 
 1775  1777     1 
 1775  1790     1 
 1777  1778     1 
 1777  1779     1 
 1777  1780     1 
 1780  1781     1 
 1780  1782     1 
 1780  1786     1 
 1782  1783     1 
 1782  1784     1 
 1782  1785     1 
 1786  1787     1 
 1786  1788     1 
 1786  1789     1 
 1790  1791     1 
 1790  1792     1 
 1792  1793     1 
 1792  1794     1 
 1794  1795     1 
 1794  1796     1 
 1794  1804     1 
 1796  1797     1 
 1796  1798     1 
 1796  1799     1 
 1799  1800     1 
 1799  1801     1 
 1801  1802     1 
 1801  1803     1 
 1804  1805     1 
 1804  1806     1 
 1806  1807     1 
 1806  1808     1 
 1808  1809     1 
 1808  1810     1 
 1808  1826     1 
 1810  1811     1 
 1810  1812     1 
 1810  1813     1 
 1813  1814     1 
 1813  1815     1 
 1813  1816     1 
 1816  1817     1 
 1816  1818     1 
 1816  1819     1 
 1819  1820     1 
 1819  1821     1 
 1819  1822     1 
 1822  1823     1 
 1822  1824     1 
 1822  1825     1 
 1826  1827     1 
 1826  1828     1 
 1828  1829     1 
 1828  1830     1 
 1830  1831     1 
 1830  1832     1 
 1830  1842     1 
 1832  1833     1 
 1832  1834     1 
 1832  1838     1 
 1834  1835     1 
 1834  1836     1 
 1834  1837     1 
 1838  1839     1 
 1838  1840     1 
 1838  1841     1 
 1842  1843     1 
 1842  1844     1 
 1844  1845     1 
 1844  1846     1 
 1846  1847     1 
 1846  1848     1 
 1846  1853     1 
 1848  1849     1 
 1848  1850     1 
 1848  1851     1 
 1851  1852     1 
 1853  1854     1 
 1853  1855     1 

[ pairs ]
;  ai    aj funct            c0            c1            c2            c3
    1     9     1 
    1    10     1 
    2     6     1 
    2     7     1 
    2     8     1 
    3     6     1 
    3     7     1 
    3     8     1 
    4     6     1 
    4     7     1 
    4     8     1 
    5    11     1 
    5    12     1 
    6     9     1 
    6    10     1 
    7     9     1 
    7    10     1 
    8    13     1 
    8    14     1 
    8    30     1 
    9    11     1 
    9    12     1 
   10    15     1 
   10    16     1 
   10    17     1 
   10    31     1 
   10    32     1 
   11    13     1 
   11    14     1 
   11    30     1 
   12    18     1 
   12    19     1 
   12    20     1 
   12    33     1 
   12    34     1 
   13    15     1 
   13    16     1 
   13    17     1 
   13    31     1 
   13    32     1 
   14    21     1 
   14    22     1 
   14    23     1 
   14    31     1 
   14    32     1 
   15    18     1 
   15    19     1 
   15    20     1 
   15    30     1 
   16    18     1 
   16    19     1 
   16    20     1 
   16    30     1 
   17    24     1 
   17    25     1 
   17    26     1 
   17    30     1 
   18    21     1 
   18    22     1 
   18    23     1 
   19    21     1 
   19    22     1 
   19    23     1 
   20    27     1 
   20    28     1 
   20    29     1 
   21    24     1 
   21    25     1 
   21    26     1 
   22    24     1 
   22    25     1 
   22    26     1 
   24    27     1 
   24    28     1 
   24    29     1 
   25    27     1 
   25    28     1 
   25    29     1 
   30    35     1 
   30    36     1 
   30    54     1 
   31    33     1 
   31    34     1 
   32    37     1 
   32    38     1 
   32    39     1 
   32    55     1 
   32    56     1 
   33    35     1 
   33    36     1 
   33    54     1 
   34    40     1 
   34    41     1 
   34    42     1 
   34    57     1 
   34    58     1 
   35    37     1 
   35    38     1 
   35    39     1 
   35    55     1 
   35    56     1 
   36    43     1 
   36    44     1 
   36    45     1 
   36    55     1 
   36    56     1 
   37    40     1 
   37    41     1 
   37    42     1 
   37    54     1 
   38    40     1 
   38    41     1 
   38    42     1 
   38    54     1 
   39    46     1 
   39    47     1 
   39    54     1 
   40    43     1 
   40    44     1 
   40    45     1 
   41    43     1 
   41    44     1 
   41    45     1 
   42    48     1 
   42    51     1 
   43    46     1 
   43    47     1 
   44    46     1 
   44    47     1 
   45    49     1 
   45    50     1 
   45    52     1 
   45    53     1 
   46    48     1 
   46    51     1 
   48    52     1 
   48    53     1 
   49    51     1 
   50    51     1 
   54    59     1 
   54    60     1 
   54    70     1 
   55    57     1 
   55    58     1 
   56    61     1 
   56    62     1 
   56    66     1 
   56    71     1 
   56    72     1 
   57    59     1 
   57    60     1 
   57    70     1 
   58    63     1 
   58    64     1 
   58    65     1 
   58    67     1 
   58    68     1 
   58    69     1 
   58    73     1 
   58    74     1 
   59    61     1 
   59    62     1 
   59    66     1 
   59    71     1 
   59    72     1 
   60    71     1 
   60    72     1 
   61    63     1 
   61    64     1 
   61    65     1 
   61    67     1 
   61    68     1 
   61    69     1 
   61    70     1 
   62    67     1 
   62    68     1 
   62    69     1 
   62    70     1 
   63    66     1 
   64    66     1 
   65    66     1 
   66    70     1 
   70    75     1 
   70    76     1 
   70    89     1 
   71    73     1 
   71    74     1 
   72    77     1 
   72    78     1 
   72    79     1 
   72    90     1 
   72    91     1 
   73    75     1 
   73    76     1 
   73    89     1 
   74    80     1 
   74    81     1 
   74    85     1 
   74    92     1 
   74    93     1 
   75    77     1 
   75    78     1 
   75    79     1 
   75    90     1 
   75    91     1 
   76    82     1 
   76    83     1 
   76    84     1 
   76    86     1 
   76    87     1 
   76    88     1 
   76    90     1 
   76    91     1 
   77    80     1 
   77    81     1 
   77    85     1 
   77    89     1 
   78    80     1 
   78    81     1 
   78    85     1 
   78    89     1 
   79    89     1 
   80    82     1 
   80    83     1 
   80    84     1 
   80    86     1 
   80    87     1 
   80    88     1 
   81    86     1 
   81    87     1 
   81    88     1 
   82    85     1 
   83    85     1 
   84    85     1 
   89    94     1 
   89    95     1 
   89   108     1 
   90    92     1 
   90    93     1 
   91    96     1 
   91    97     1 
   91   101     1 
   91   109     1 
   91   110     1 
   92    94     1 
   92    95     1 
   92   108     1 
   93    98     1 
   93    99     1 
   93   100     1 
   93   102     1 
   93   103     1 
   93   104     1 
   93   111     1 
   93   112     1 
   94    96     1 
   94    97     1 
   94   101     1 
   94   109     1 
   94   110     1 
   95   105     1 
   95   106     1 
   95   107     1 
   95   109     1 
   95   110     1 
   96    98     1 
   96    99     1 
   96   100     1 
   96   102     1 
   96   103     1 
   96   104     1 
   96   108     1 
   97   102     1 
   97   103     1 
   97   104     1 
   97   108     1 
   98   101     1 
   99   101     1 
  100   101     1 
  101   108     1 
  102   105     1 
  102   106     1 
  102   107     1 
  103   105     1 
  103   106     1 
  103   107     1 
  108   113     1 
  108   114     1 
  108   124     1 
  109   111     1 
  109   112     1 
  110   115     1 
  110   116     1 
  110   120     1 
  110   125     1 
  110   126     1 
  111   113     1 
  111   114     1 
  111   124     1 
  112   117     1 
  112   118     1 
  112   119     1 
  112   121     1 
  112   122     1 
  112   123     1 
  112   127     1 
  112   128     1 
  113   115     1 
  113   116     1 
  113   120     1 
  113   125     1 
  113   126     1 
  114   125     1 
  114   126     1 
  115   117     1 
  115   118     1 
  115   119     1 
  115   121     1 
  115   122     1 
  115   123     1 
  115   124     1 
  116   121     1 
  116   122     1 
  116   123     1 
  116   124     1 
  117   120     1 
  118   120     1 
  119   120     1 
  120   124     1 
  124   129     1 
  124   130     1 
  124   136     1 
  125   127     1 
  125   128     1 
  126   131     1 
  126   132     1 
  126   133     1 
  126   137     1 
  126   138     1 
  127   129     1 
  127   130     1 
  127   136     1 
  128   134     1 
  128   135     1 
  128   139     1 
  128   140     1 
  129   131     1 
  129   132     1 
  129   133     1 
  129   137     1 
  129   138     1 
  130   137     1 
  130   138     1 
  131   134     1 
  131   135     1 
  131   136     1 
  132   134     1 
  132   135     1 
  132   136     1 
  133   136     1 
  136   141     1 
  136   142     1 
  136   148     1 
  137   139     1 
  137   140     1 
  138   143     1 
  138   144     1 
  138   145     1 
  138   149     1 
  138   150     1 
  139   141     1 
  139   142     1 
  139   148     1 
  140   146     1 
  140   147     1 
  140   151     1 
  140   152     1 
  141   143     1 
  141   144     1 
  141   145     1 
  141   149     1 
  141   150     1 
  142   149     1 
  142   150     1 
  143   146     1 
  143   147     1 
  143   148     1 
  144   146     1 
  144   147     1 
  144   148     1 
  145   148     1 
  148   153     1 
  148   154     1 
  148   158     1 
  149   151     1 
  149   152     1 
  150   155     1 
  150   156     1 
  150   157     1 
  150   159     1 
  150   160     1 
  151   153     1 
  151   154     1 
  151   158     1 
  152   161     1 
  152   162     1 
  153   155     1 
  153   156     1 
  153   157     1 
  153   159     1 
  153   160     1 
  154   159     1 
  154   160     1 
  155   158     1 
  156   158     1 
  157   158     1 
  158   163     1 
  158   164     1 
  158   168     1 
  159   161     1 
  159   162     1 
  160   165     1 
  160   166     1 
  160   167     1 
  160   169     1 
  160   170     1 
  161   163     1 
  161   164     1 
  161   168     1 
  162   171     1 
  162   172     1 
  163   165     1 
  163   166     1 
  163   167     1 
  163   169     1 
  163   170     1 
  164   169     1 
  164   170     1 
  165   168     1 
  166   168     1 
  167   168     1 
  168   173     1 
  168   174     1 
  168   188     1 
  169   171     1 
  169   172     1 
  170   175     1 
  170   176     1 
  170   177     1 
  170   189     1 
  170   190     1 
  171   173     1 
  171   174     1 
  171   188     1 
  172   178     1 
  172   186     1 
  172   191     1 
  172   192     1 
  173   175     1 
  173   176     1 
  173   177     1 
  173   189     1 
  173   190     1 
  174   179     1 
  174   180     1 
  174   184     1 
  174   187     1 
  174   189     1 
  174   190     1 
  175   178     1 
  175   186     1 
  175   188     1 
  176   178     1 
  176   186     1 
  176   188     1 
  177   181     1 
  177   182     1 
  177   185     1 
  177   188     1 
  178   183     1 
  178   184     1 
  178   187     1 
  179   181     1 
  179   182     1 
  179   186     1 
  180   185     1 
  180   186     1 
  181   183     1 
  181   184     1 
  182   187     1 
  183   185     1 
  183   186     1 
  185   187     1 
  188   193     1 
  188   194     1 
  188   205     1 
  189   191     1 
  189   192     1 
  190   195     1 
  190   196     1 
  190   197     1 
  190   206     1 
  190   207     1 
  191   193     1 
  191   194     1 
  191   205     1 
  192   198     1 
  192   199     1 
  192   200     1 
  192   208     1 
  192   209     1 
  193   195     1 
  193   196     1 
  193   197     1 
  193   206     1 
  193   207     1 
  194   201     1 
  194   206     1 
  194   207     1 
  195   198     1 
  195   199     1 
  195   200     1 
  195   205     1 
  196   198     1 
  196   199     1 
  196   200     1 
  196   205     1 
  197   202     1 
  197   203     1 
  197   204     1 
  197   205     1 
  198   201     1 
  199   201     1 
  205   210     1 
  205   211     1 
  205   229     1 
  206   208     1 
  206   209     1 
  207   212     1 
  207   213     1 
  207   214     1 
  207   230     1 
  207   231     1 
  208   210     1 
  208   211     1 
  208   229     1 
  209   215     1 
  209   216     1 
  209   217     1 
  209   232     1 
  209   233     1 
  210   212     1 
  210   213     1 
  210   214     1 
  210   230     1 
  210   231     1 
  211   218     1 
  211   219     1 
  211   220     1 
  211   230     1 
  211   231     1 
  212   215     1 
  212   216     1 
  212   217     1 
  212   229     1 
  213   215     1 
  213   216     1 
  213   217     1 
  213   229     1 
  214   221     1 
  214   222     1 
  214   229     1 
  215   218     1 
  215   219     1 
  215   220     1 
  216   218     1 
  216   219     1 
  216   220     1 
  217   223     1 
  217   226     1 
  218   221     1 
  218   222     1 
  219   221     1 
  219   222     1 
  220   224     1 
  220   225     1 
  220   227     1 
  220   228     1 
  221   223     1 
  221   226     1 
  223   227     1 
  223   228     1 
  224   226     1 
  225   226     1 
  229   234     1 
  229   235     1 
  229   246     1 
  230   232     1 
  230   233     1 
  231   236     1 
  231   237     1 
  231   238     1 
  231   247     1 
  231   248     1 
  232   234     1 
  232   235     1 
  232   246     1 
  233   239     1 
  233   240     1 
  233   241     1 
  233   249     1 
  233   250     1 
  234   236     1 
  234   237     1 
  234   238     1 
  234   247     1 
  234   248     1 
  235   242     1 
  235   247     1 
  235   248     1 
  236   239     1 
  236   240     1 
  236   241     1 
  236   246     1 
  237   239     1 
  237   240     1 
  237   241     1 
  237   246     1 
  238   243     1 
  238   244     1 
  238   245     1 
  238   246     1 
  239   242     1 
  240   242     1 
  246   251     1 
  246   252     1 
  246   263     1 
  247   249     1 
  247   250     1 
  248   253     1 
  248   254     1 
  248   255     1 
  248   264     1 
  248   265     1 
  249   251     1 
  249   252     1 
  249   263     1 
  250   256     1 
  250   257     1 
  250   258     1 
  250   266     1 
  250   267     1 
  251   253     1 
  251   254     1 
  251   255     1 
  251   264     1 
  251   265     1 
  252   259     1 
  252   264     1 
  252   265     1 
  253   256     1 
  253   257     1 
  253   258     1 
  253   263     1 
  254   256     1 
  254   257     1 
  254   258     1 
  254   263     1 
  255   260     1 
  255   261     1 
  255   262     1 
  255   263     1 
  256   259     1 
  257   259     1 
  263   268     1 
  263   269     1 
  263   282     1 
  264   266     1 
  264   267     1 
  265   270     1 
  265   271     1 
  265   272     1 
  265   283     1 
  265   284     1 
  266   268     1 
  266   269     1 
  266   282     1 
  267   273     1 
  267   274     1 
  267   278     1 
  267   285     1 
  267   286     1 
  268   270     1 
  268   271     1 
  268   272     1 
  268   283     1 
  268   284     1 
  269   275     1 
  269   276     1 
  269   277     1 
  269   279     1 
  269   280     1 
  269   281     1 
  269   283     1 
  269   284     1 
  270   273     1 
  270   274     1 
  270   278     1 
  270   282     1 
  271   273     1 
  271   274     1 
  271   278     1 
  271   282     1 
  272   282     1 
  273   275     1 
  273   276     1 
  273   277     1 
  273   279     1 
  273   280     1 
  273   281     1 
  274   279     1 
  274   280     1 
  274   281     1 
  275   278     1 
  276   278     1 
  277   278     1 
  282   287     1 
  282   288     1 
  282   304     1 
  283   285     1 
  283   286     1 
  284   289     1 
  284   290     1 
  284   291     1 
  284   305     1 
  284   306     1 
  285   287     1 
  285   288     1 
  285   304     1 
  286   292     1 
  286   293     1 
  286   294     1 
  286   307     1 
  286   308     1 
  287   289     1 
  287   290     1 
  287   291     1 
  287   305     1 
  287   306     1 
  288   295     1 
  288   296     1 
  288   297     1 
  288   305     1 
  288   306     1 
  289   292     1 
  289   293     1 
  289   294     1 
  289   304     1 
  290   292     1 
  290   293     1 
  290   294     1 
  290   304     1 
  291   298     1 
  291   299     1 
  291   300     1 
  291   304     1 
  292   295     1 
  292   296     1 
  292   297     1 
  293   295     1 
  293   296     1 
  293   297     1 
  294   301     1 
  294   302     1 
  294   303     1 
  295   298     1 
  295   299     1 
  295   300     1 
  296   298     1 
  296   299     1 
  296   300     1 
  298   301     1 
  298   302     1 
  298   303     1 
  299   301     1 
  299   302     1 
  299   303     1 
  304   309     1 
  304   310     1 
  304   316     1 
  305   307     1 
  305   308     1 
  306   311     1 
  306   312     1 
  306   313     1 
  306   317     1 
  306   318     1 
  307   309     1 
  307   310     1 
  307   316     1 
  308   314     1 
  308   315     1 
  308   319     1 
  308   320     1 
  309   311     1 
  309   312     1 
  309   313     1 
  309   317     1 
  309   318     1 
  310   317     1 
  310   318     1 
  311   314     1 
  311   315     1 
  311   316     1 
  312   314     1 
  312   315     1 
  312   316     1 
  313   316     1 
  316   321     1 
  316   322     1 
  316   335     1 
  317   319     1 
  317   320     1 
  318   323     1 
  318   324     1 
  318   328     1 
  318   336     1 
  318   337     1 
  319   321     1 
  319   322     1 
  319   335     1 
  320   325     1 
  320   326     1 
  320   327     1 
  320   329     1 
  320   330     1 
  320   331     1 
  320   338     1 
  320   339     1 
  321   323     1 
  321   324     1 
  321   328     1 
  321   336     1 
  321   337     1 
  322   332     1 
  322   333     1 
  322   334     1 
  322   336     1 
  322   337     1 
  323   325     1 
  323   326     1 
  323   327     1 
  323   329     1 
  323   330     1 
  323   331     1 
  323   335     1 
  324   329     1 
  324   330     1 
  324   331     1 
  324   335     1 
  325   328     1 
  326   328     1 
  327   328     1 
  328   335     1 
  329   332     1 
  329   333     1 
  329   334     1 
  330   332     1 
  330   333     1 
  330   334     1 
  335   340     1 
  335   341     1 
  335   354     1 
  336   338     1 
  336   339     1 
  337   342     1 
  337   343     1 
  337   347     1 
  337   355     1 
  337   356     1 
  338   340     1 
  338   341     1 
  338   354     1 
  339   344     1 
  339   345     1 
  339   346     1 
  339   348     1 
  339   349     1 
  339   350     1 
  339   357     1 
  339   358     1 
  340   342     1 
  340   343     1 
  340   347     1 
  340   355     1 
  340   356     1 
  341   351     1 
  341   352     1 
  341   353     1 
  341   355     1 
  341   356     1 
  342   344     1 
  342   345     1 
  342   346     1 
  342   348     1 
  342   349     1 
  342   350     1 
  342   354     1 
  343   348     1 
  343   349     1 
  343   350     1 
  343   354     1 
  344   347     1 
  345   347     1 
  346   347     1 
  347   354     1 
  348   351     1 
  348   352     1 
  348   353     1 
  349   351     1 
  349   352     1 
  349   353     1 
  354   359     1 
  354   360     1 
  354   368     1 
  355   357     1 
  355   358     1 
  356   361     1 
  356   362     1 
  356   366     1 
  356   369     1 
  356   370     1 
  357   359     1 
  357   360     1 
  357   368     1 
  358   363     1 
  358   364     1 
  358   365     1 
  358   367     1 
  358   371     1 
  358   372     1 
  359   361     1 
  359   362     1 
  359   366     1 
  359   369     1 
  359   370     1 
  360   369     1 
  360   370     1 
  361   363     1 
  361   364     1 
  361   365     1 
  361   367     1 
  361   368     1 
  362   367     1 
  362   368     1 
  363   366     1 
  364   366     1 
  365   366     1 
  366   368     1 
  368   373     1 
  368   374     1 
  368   390     1 
  369   371     1 
  369   372     1 
  370   375     1 
  370   376     1 
  370   377     1 
  370   391     1 
  370   392     1 
  371   373     1 
  371   374     1 
  371   390     1 
  372   378     1 
  372   379     1 
  372   380     1 
  372   393     1 
  372   394     1 
  373   375     1 
  373   376     1 
  373   377     1 
  373   391     1 
  373   392     1 
  374   381     1 
  374   382     1 
  374   383     1 
  374   391     1 
  374   392     1 
  375   378     1 
  375   379     1 
  375   380     1 
  375   390     1 
  376   378     1 
  376   379     1 
  376   380     1 
  376   390     1 
  377   384     1 
  377   385     1 
  377   386     1 
  377   390     1 
  378   381     1 
  378   382     1 
  378   383     1 
  379   381     1 
  379   382     1 
  379   383     1 
  380   387     1 
  380   388     1 
  380   389     1 
  381   384     1 
  381   385     1 
  381   386     1 
  382   384     1 
  382   385     1 
  382   386     1 
  384   387     1 
  384   388     1 
  384   389     1 
  385   387     1 
  385   388     1 
  385   389     1 
  390   395     1 
  390   396     1 
  390   400     1 
  391   393     1 
  391   394     1 
  392   397     1 
  392   398     1 
  392   399     1 
  392   401     1 
  392   402     1 
  393   395     1 
  393   396     1 
  393   400     1 
  394   403     1 
  394   404     1 
  395   397     1 
  395   398     1 
  395   399     1 
  395   401     1 
  395   402     1 
  396   401     1 
  396   402     1 
  397   400     1 
  398   400     1 
  399   400     1 
  400   405     1 
  400   406     1 
  400   407     1 
  401   403     1 
  401   404     1 
  402   408     1 
  402   409     1 
  403   405     1 
  403   406     1 
  403   407     1 
  404   410     1 
  404   411     1 
  405   408     1 
  405   409     1 
  406   408     1 
  406   409     1 
  407   412     1 
  407   413     1 
  407   428     1 
  408   410     1 
  408   411     1 
  409   414     1 
  409   415     1 
  409   416     1 
  409   429     1 
  409   430     1 
  410   412     1 
  410   413     1 
  410   428     1 
  411   417     1 
  411   426     1 
  411   431     1 
  411   432     1 
  412   414     1 
  412   415     1 
  412   416     1 
  412   429     1 
  412   430     1 
  413   418     1 
  413   419     1 
  413   424     1 
  413   427     1 
  413   429     1 
  413   430     1 
  414   417     1 
  414   426     1 
  414   428     1 
  415   417     1 
  415   426     1 
  415   428     1 
  416   420     1 
  416   421     1 
  416   425     1 
  416   428     1 
  417   422     1 
  417   424     1 
  417   427     1 
  418   420     1 
  418   421     1 
  418   426     1 
  419   423     1 
  419   425     1 
  419   426     1 
  420   422     1 
  420   424     1 
  421   427     1 
  422   425     1 
  422   426     1 
  423   424     1 
  425   427     1 
  428   433     1 
  428   434     1 
  428   443     1 
  429   431     1 
  429   432     1 
  430   435     1 
  430   436     1 
  430   437     1 
  430   444     1 
  430   445     1 
  431   433     1 
  431   434     1 
  431   443     1 
  432   438     1 
  432   439     1 
  432   440     1 
  432   446     1 
  432   447     1 
  433   435     1 
  433   436     1 
  433   437     1 
  433   444     1 
  433   445     1 
  434   441     1 
  434   442     1 
  434   444     1 
  434   445     1 
  435   438     1 
  435   439     1 
  435   440     1 
  435   443     1 
  436   438     1 
  436   439     1 
  436   440     1 
  436   443     1 
  437   443     1 
  438   441     1 
  438   442     1 
  439   441     1 
  439   442     1 
  443   448     1 
  443   449     1 
  443   459     1 
  444   446     1 
  444   447     1 
  445   450     1 
  445   451     1 
  445   455     1 
  445   460     1 
  445   461     1 
  446   448     1 
  446   449     1 
  446   459     1 
  447   452     1 
  447   453     1 
  447   454     1 
  447   456     1 
  447   457     1 
  447   458     1 
  447   462     1 
  447   463     1 
  448   450     1 
  448   451     1 
  448   455     1 
  448   460     1 
  448   461     1 
  449   460     1 
  449   461     1 
  450   452     1 
  450   453     1 
  450   454     1 
  450   456     1 
  450   457     1 
  450   458     1 
  450   459     1 
  451   456     1 
  451   457     1 
  451   458     1 
  451   459     1 
  452   455     1 
  453   455     1 
  454   455     1 
  455   459     1 
  459   464     1 
  459   465     1 
  459   469     1 
  460   462     1 
  460   463     1 
  461   466     1 
  461   467     1 
  461   468     1 
  461   470     1 
  461   471     1 
  462   464     1 
  462   465     1 
  462   469     1 
  463   472     1 
  463   473     1 
  464   466     1 
  464   467     1 
  464   468     1 
  464   470     1 
  464   471     1 
  465   470     1 
  465   471     1 
  466   469     1 
  467   469     1 
  468   469     1 
  469   474     1 
  469   475     1 
  469   476     1 
  470   472     1 
  470   473     1 
  471   477     1 
  471   478     1 
  472   474     1 
  472   475     1 
  472   476     1 
  473   479     1 
  473   480     1 
  474   477     1 
  474   478     1 
  475   477     1 
  475   478     1 
  476   481     1 
  476   482     1 
  476   491     1 
  477   479     1 
  477   480     1 
  478   483     1 
  478   484     1 
  478   485     1 
  478   492     1 
  478   493     1 
  479   481     1 
  479   482     1 
  479   491     1 
  480   486     1 
  480   487     1 
  480   488     1 
  480   494     1 
  480   495     1 
  481   483     1 
  481   484     1 
  481   485     1 
  481   492     1 
  481   493     1 
  482   489     1 
  482   490     1 
  482   492     1 
  482   493     1 
  483   486     1 
  483   487     1 
  483   488     1 
  483   491     1 
  484   486     1 
  484   487     1 
  484   488     1 
  484   491     1 
  485   491     1 
  486   489     1 
  486   490     1 
  487   489     1 
  487   490     1 
  491   496     1 
  491   497     1 
  491   501     1 
  492   494     1 
  492   495     1 
  493   498     1 
  493   499     1 
  493   500     1 
  493   502     1 
  493   503     1 
  494   496     1 
  494   497     1 
  494   501     1 
  495   504     1 
  495   505     1 
  496   498     1 
  496   499     1 
  496   500     1 
  496   502     1 
  496   503     1 
  497   502     1 
  497   503     1 
  498   501     1 
  499   501     1 
  500   501     1 
  501   506     1 
  501   507     1 
  501   515     1 
  502   504     1 
  502   505     1 
  503   508     1 
  503   509     1 
  503   513     1 
  503   516     1 
  503   517     1 
  504   506     1 
  504   507     1 
  504   515     1 
  505   510     1 
  505   511     1 
  505   512     1 
  505   514     1 
  505   518     1 
  505   519     1 
  506   508     1 
  506   509     1 
  506   513     1 
  506   516     1 
  506   517     1 
  507   516     1 
  507   517     1 
  508   510     1 
  508   511     1 
  508   512     1 
  508   514     1 
  508   515     1 
  509   514     1 
  509   515     1 
  510   513     1 
  511   513     1 
  512   513     1 
  513   515     1 
  515   520     1 
  515   521     1 
  515   529     1 
  516   518     1 
  516   519     1 
  517   522     1 
  517   523     1 
  517   524     1 
  517   530     1 
  517   531     1 
  518   520     1 
  518   521     1 
  518   529     1 
  519   525     1 
  519   526     1 
  519   532     1 
  519   533     1 
  520   522     1 
  520   523     1 
  520   524     1 
  520   530     1 
  520   531     1 
  521   527     1 
  521   528     1 
  521   530     1 
  521   531     1 
  522   525     1 
  522   526     1 
  522   529     1 
  523   525     1 
  523   526     1 
  523   529     1 
  524   529     1 
  525   527     1 
  525   528     1 
  529   534     1 
  529   535     1 
  529   536     1 
  530   532     1 
  530   533     1 
  531   537     1 
  531   538     1 
  532   534     1 
  532   535     1 
  532   536     1 
  533   539     1 
  533   540     1 
  534   537     1 
  534   538     1 
  535   537     1 
  535   538     1 
  536   541     1 
  536   542     1 
  536   560     1 
  537   539     1 
  537   540     1 
  538   543     1 
  538   544     1 
  538   545     1 
  538   561     1 
  538   562     1 
  539   541     1 
  539   542     1 
  539   560     1 
  540   546     1 
  540   547     1 
  540   548     1 
  540   563     1 
  540   564     1 
  541   543     1 
  541   544     1 
  541   545     1 
  541   561     1 
  541   562     1 
  542   549     1 
  542   550     1 
  542   551     1 
  542   561     1 
  542   562     1 
  543   546     1 
  543   547     1 
  543   548     1 
  543   560     1 
  544   546     1 
  544   547     1 
  544   548     1 
  544   560     1 
  545   552     1 
  545   553     1 
  545   560     1 
  546   549     1 
  546   550     1 
  546   551     1 
  547   549     1 
  547   550     1 
  547   551     1 
  548   554     1 
  548   557     1 
  549   552     1 
  549   553     1 
  550   552     1 
  550   553     1 
  551   555     1 
  551   556     1 
  551   558     1 
  551   559     1 
  552   554     1 
  552   557     1 
  554   558     1 
  554   559     1 
  555   557     1 
  556   557     1 
  560   565     1 
  560   566     1 
  560   575     1 
  561   563     1 
  561   564     1 
  562   567     1 
  562   568     1 
  562   569     1 
  562   576     1 
  562   577     1 
  563   565     1 
  563   566     1 
  563   575     1 
  564   570     1 
  564   571     1 
  564   572     1 
  564   578     1 
  564   579     1 
  565   567     1 
  565   568     1 
  565   569     1 
  565   576     1 
  565   577     1 
  566   573     1 
  566   574     1 
  566   576     1 
  566   577     1 
  567   570     1 
  567   571     1 
  567   572     1 
  567   575     1 
  568   570     1 
  568   571     1 
  568   572     1 
  568   575     1 
  569   575     1 
  570   573     1 
  570   574     1 
  571   573     1 
  571   574     1 
  575   580     1 
  575   581     1 
  575   585     1 
  576   578     1 
  576   579     1 
  577   582     1 
  577   583     1 
  577   584     1 
  577   586     1 
  577   587     1 
  578   580     1 
  578   581     1 
  578   585     1 
  579   588     1 
  579   589     1 
  580   582     1 
  580   583     1 
  580   584     1 
  580   586     1 
  580   587     1 
  581   586     1 
  581   587     1 
  582   585     1 
  583   585     1 
  584   585     1 
  585   590     1 
  585   591     1 
  585   601     1 
  586   588     1 
  586   589     1 
  587   592     1 
  587   593     1 
  587   597     1 
  587   602     1 
  587   603     1 
  588   590     1 
  588   591     1 
  588   601     1 
  589   594     1 
  589   595     1 
  589   596     1 
  589   598     1 
  589   599     1 
  589   600     1 
  589   604     1 
  589   605     1 
  590   592     1 
  590   593     1 
  590   597     1 
  590   602     1 
  590   603     1 
  591   602     1 
  591   603     1 
  592   594     1 
  592   595     1 
  592   596     1 
  592   598     1 
  592   599     1 
  592   600     1 
  592   601     1 
  593   598     1 
  593   599     1 
  593   600     1 
  593   601     1 
  594   597     1 
  595   597     1 
  596   597     1 
  597   601     1 
  601   606     1 
  601   607     1 
  601   616     1 
  602   604     1 
  602   605     1 
  603   608     1 
  603   609     1 
  603   610     1 
  603   617     1 
  603   618     1 
  604   606     1 
  604   607     1 
  604   616     1 
  605   611     1 
  605   612     1 
  605   613     1 
  605   619     1 
  605   620     1 
  606   608     1 
  606   609     1 
  606   610     1 
  606   617     1 
  606   618     1 
  607   614     1 
  607   615     1 
  607   617     1 
  607   618     1 
  608   611     1 
  608   612     1 
  608   613     1 
  608   616     1 
  609   611     1 
  609   612     1 
  609   613     1 
  609   616     1 
  610   616     1 
  611   614     1 
  611   615     1 
  612   614     1 
  612   615     1 
  616   621     1 
  616   622     1 
  616   638     1 
  617   619     1 
  617   620     1 
  618   623     1 
  618   624     1 
  618   625     1 
  618   639     1 
  618   640     1 
  619   621     1 
  619   622     1 
  619   638     1 
  620   626     1 
  620   627     1 
  620   628     1 
  620   641     1 
  620   642     1 
  621   623     1 
  621   624     1 
  621   625     1 
  621   639     1 
  621   640     1 
  622   629     1 
  622   630     1 
  622   631     1 
  622   639     1 
  622   640     1 
  623   626     1 
  623   627     1 
  623   628     1 
  623   638     1 
  624   626     1 
  624   627     1 
  624   628     1 
  624   638     1 
  625   632     1 
  625   633     1 
  625   634     1 
  625   638     1 
  626   629     1 
  626   630     1 
  626   631     1 
  627   629     1 
  627   630     1 
  627   631     1 
  628   635     1 
  628   636     1 
  628   637     1 
  629   632     1 
  629   633     1 
  629   634     1 
  630   632     1 
  630   633     1 
  630   634     1 
  632   635     1 
  632   636     1 
  632   637     1 
  633   635     1 
  633   636     1 
  633   637     1 
  638   643     1 
  638   644     1 
  638   659     1 
  639   641     1 
  639   642     1 
  640   645     1 
  640   646     1 
  640   647     1 
  640   660     1 
  640   661     1 
  641   643     1 
  641   644     1 
  641   659     1 
  642   648     1 
  642   657     1 
  642   662     1 
  642   663     1 
  643   645     1 
  643   646     1 
  643   647     1 
  643   660     1 
  643   661     1 
  644   649     1 
  644   650     1 
  644   655     1 
  644   658     1 
  644   660     1 
  644   661     1 
  645   648     1 
  645   657     1 
  645   659     1 
  646   648     1 
  646   657     1 
  646   659     1 
  647   651     1 
  647   652     1 
  647   656     1 
  647   659     1 
  648   653     1 
  648   655     1 
  648   658     1 
  649   651     1 
  649   652     1 
  649   657     1 
  650   654     1 
  650   656     1 
  650   657     1 
  651   653     1 
  651   655     1 
  652   658     1 
  653   656     1 
  653   657     1 
  654   655     1 
  656   658     1 
  659   664     1 
  659   665     1 
  659   681     1 
  660   662     1 
  660   663     1 
  661   666     1 
  661   667     1 
  661   668     1 
  661   682     1 
  661   683     1 
  662   664     1 
  662   665     1 
  662   681     1 
  663   669     1 
  663   670     1 
  663   671     1 
  663   684     1 
  663   685     1 
  664   666     1 
  664   667     1 
  664   668     1 
  664   682     1 
  664   683     1 
  665   672     1 
  665   673     1 
  665   674     1 
  665   682     1 
  665   683     1 
  666   669     1 
  666   670     1 
  666   671     1 
  666   681     1 
  667   669     1 
  667   670     1 
  667   671     1 
  667   681     1 
  668   675     1 
  668   676     1 
  668   677     1 
  668   681     1 
  669   672     1 
  669   673     1 
  669   674     1 
  670   672     1 
  670   673     1 
  670   674     1 
  671   678     1 
  671   679     1 
  671   680     1 
  672   675     1 
  672   676     1 
  672   677     1 
  673   675     1 
  673   676     1 
  673   677     1 
  675   678     1 
  675   679     1 
  675   680     1 
  676   678     1 
  676   679     1 
  676   680     1 
  681   686     1 
  681   687     1 
  681   696     1 
  682   684     1 
  682   685     1 
  683   688     1 
  683   689     1 
  683   690     1 
  683   697     1 
  683   698     1 
  684   686     1 
  684   687     1 
  684   696     1 
  685   691     1 
  685   692     1 
  685   693     1 
  685   699     1 
  685   700     1 
  686   688     1 
  686   689     1 
  686   690     1 
  686   697     1 
  686   698     1 
  687   694     1 
  687   695     1 
  687   697     1 
  687   698     1 
  688   691     1 
  688   692     1 
  688   693     1 
  688   696     1 
  689   691     1 
  689   692     1 
  689   693     1 
  689   696     1 
  690   696     1 
  691   694     1 
  691   695     1 
  692   694     1 
  692   695     1 
  696   701     1 
  696   702     1 
  696   715     1 
  697   699     1 
  697   700     1 
  698   703     1 
  698   704     1 
  698   705     1 
  698   716     1 
  698   717     1 
  699   701     1 
  699   702     1 
  699   715     1 
  700   706     1 
  700   707     1 
  700   711     1 
  700   718     1 
  700   719     1 
  701   703     1 
  701   704     1 
  701   705     1 
  701   716     1 
  701   717     1 
  702   708     1 
  702   709     1 
  702   710     1 
  702   712     1 
  702   713     1 
  702   714     1 
  702   716     1 
  702   717     1 
  703   706     1 
  703   707     1 
  703   711     1 
  703   715     1 
  704   706     1 
  704   707     1 
  704   711     1 
  704   715     1 
  705   715     1 
  706   708     1 
  706   709     1 
  706   710     1 
  706   712     1 
  706   713     1 
  706   714     1 
  707   712     1 
  707   713     1 
  707   714     1 
  708   711     1 
  709   711     1 
  710   711     1 
  715   720     1 
  715   721     1 
  715   737     1 
  716   718     1 
  716   719     1 
  717   722     1 
  717   723     1 
  717   724     1 
  717   738     1 
  717   739     1 
  718   720     1 
  718   721     1 
  718   737     1 
  719   725     1 
  719   726     1 
  719   727     1 
  719   740     1 
  719   749     1 
  720   722     1 
  720   723     1 
  720   724     1 
  720   738     1 
  720   739     1 
  721   728     1 
  721   729     1 
  721   730     1 
  721   738     1 
  721   739     1 
  722   725     1 
  722   726     1 
  722   727     1 
  722   737     1 
  723   725     1 
  723   726     1 
  723   727     1 
  723   737     1 
  724   731     1 
  724   732     1 
  724   733     1 
  724   737     1 
  725   728     1 
  725   729     1 
  725   730     1 
  726   728     1 
  726   729     1 
  726   730     1 
  727   734     1 
  727   735     1 
  727   736     1 
  728   731     1 
  728   732     1 
  728   733     1 
  729   731     1 
  729   732     1 
  729   733     1 
  731   734     1 
  731   735     1 
  731   736     1 
  732   734     1 
  732   735     1 
  732   736     1 
  737   741     1 
  737   742     1 
  737   743     1 
  737   746     1 
  737   750     1 
  737   751     1 
  738   740     1 
  738   749     1 
  739   744     1 
  739   745     1 
  739   747     1 
  739   748     1 
  739   752     1 
  739   753     1 
  740   747     1 
  740   748     1 
  740   750     1 
  740   751     1 
  741   744     1 
  741   745     1 
  741   746     1 
  741   749     1 
  742   744     1 
  742   745     1 
  742   746     1 
  742   749     1 
  743   750     1 
  743   751     1 
  744   747     1 
  744   748     1 
  744   749     1 
  745   747     1 
  745   748     1 
  745   749     1 
  746   752     1 
  746   753     1 
  747   750     1 
  747   751     1 
  748   750     1 
  748   751     1 
  749   754     1 
  749   755     1 
  750   752     1 
  750   753     1 
  751   756     1 
  751   757     1 
  751   763     1 
  752   754     1 
  752   755     1 
  753   758     1 
  753   759     1 
  753   760     1 
  753   764     1 
  753   765     1 
  754   756     1 
  754   757     1 
  754   763     1 
  755   761     1 
  755   762     1 
  755   766     1 
  755   767     1 
  756   758     1 
  756   759     1 
  756   760     1 
  756   764     1 
  756   765     1 
  757   764     1 
  757   765     1 
  758   761     1 
  758   762     1 
  758   763     1 
  759   761     1 
  759   762     1 
  759   763     1 
  760   763     1 
  763   768     1 
  763   769     1 
  763   782     1 
  764   766     1 
  764   767     1 
  765   770     1 
  765   771     1 
  765   775     1 
  765   783     1 
  765   784     1 
  766   768     1 
  766   769     1 
  766   782     1 
  767   772     1 
  767   773     1 
  767   774     1 
  767   776     1 
  767   777     1 
  767   778     1 
  767   785     1 
  767   786     1 
  768   770     1 
  768   771     1 
  768   775     1 
  768   783     1 
  768   784     1 
  769   779     1 
  769   780     1 
  769   781     1 
  769   783     1 
  769   784     1 
  770   772     1 
  770   773     1 
  770   774     1 
  770   776     1 
  770   777     1 
  770   778     1 
  770   782     1 
  771   776     1 
  771   777     1 
  771   778     1 
  771   782     1 
  772   775     1 
  773   775     1 
  774   775     1 
  775   782     1 
  776   779     1 
  776   780     1 
  776   781     1 
  777   779     1 
  777   780     1 
  777   781     1 
  782   787     1 
  782   788     1 
  782   798     1 
  783   785     1 
  783   786     1 
  784   789     1 
  784   790     1 
  784   794     1 
  784   799     1 
  784   800     1 
  785   787     1 
  785   788     1 
  785   798     1 
  786   791     1 
  786   792     1 
  786   793     1 
  786   795     1 
  786   796     1 
  786   797     1 
  786   801     1 
  786   802     1 
  787   789     1 
  787   790     1 
  787   794     1 
  787   799     1 
  787   800     1 
  788   799     1 
  788   800     1 
  789   791     1 
  789   792     1 
  789   793     1 
  789   795     1 
  789   796     1 
  789   797     1 
  789   798     1 
  790   795     1 
  790   796     1 
  790   797     1 
  790   798     1 
  791   794     1 
  792   794     1 
  793   794     1 
  794   798     1 
  798   803     1 
  798   804     1 
  798   812     1 
  799   801     1 
  799   802     1 
  800   805     1 
  800   806     1 
  800   810     1 
  800   813     1 
  800   814     1 
  801   803     1 
  801   804     1 
  801   812     1 
  802   807     1 
  802   808     1 
  802   809     1 
  802   811     1 
  802   815     1 
  802   816     1 
  803   805     1 
  803   806     1 
  803   810     1 
  803   813     1 
  803   814     1 
  804   813     1 
  804   814     1 
  805   807     1 
  805   808     1 
  805   809     1 
  805   811     1 
  805   812     1 
  806   811     1 
  806   812     1 
  807   810     1 
  808   810     1 
  809   810     1 
  810   812     1 
  812   817     1 
  812   818     1 
  812   829     1 
  813   815     1 
  813   816     1 
  814   819     1 
  814   820     1 
  814   821     1 
  814   830     1 
  814   831     1 
  815   817     1 
  815   818     1 
  815   829     1 
  816   822     1 
  816   823     1 
  816   824     1 
  816   832     1 
  816   833     1 
  817   819     1 
  817   820     1 
  817   821     1 
  817   830     1 
  817   831     1 
  818   825     1 
  818   830     1 
  818   831     1 
  819   822     1 
  819   823     1 
  819   824     1 
  819   829     1 
  820   822     1 
  820   823     1 
  820   824     1 
  820   829     1 
  821   826     1 
  821   827     1 
  821   828     1 
  821   829     1 
  822   825     1 
  823   825     1 
  829   834     1 
  829   835     1 
  829   841     1 
  830   832     1 
  830   833     1 
  831   836     1 
  831   837     1 
  831   838     1 
  831   842     1 
  831   843     1 
  832   834     1 
  832   835     1 
  832   841     1 
  833   839     1 
  833   840     1 
  833   844     1 
  833   845     1 
  834   836     1 
  834   837     1 
  834   838     1 
  834   842     1 
  834   843     1 
  835   842     1 
  835   843     1 
  836   839     1 
  836   840     1 
  836   841     1 
  837   839     1 
  837   840     1 
  837   841     1 
  838   841     1 
  841   846     1 
  841   847     1 
  841   860     1 
  842   844     1 
  842   845     1 
  843   848     1 
  843   849     1 
  843   853     1 
  843   861     1 
  843   862     1 
  844   846     1 
  844   847     1 
  844   860     1 
  845   850     1 
  845   851     1 
  845   852     1 
  845   854     1 
  845   855     1 
  845   856     1 
  845   863     1 
  845   864     1 
  846   848     1 
  846   849     1 
  846   853     1 
  846   861     1 
  846   862     1 
  847   857     1 
  847   858     1 
  847   859     1 
  847   861     1 
  847   862     1 
  848   850     1 
  848   851     1 
  848   852     1 
  848   854     1 
  848   855     1 
  848   856     1 
  848   860     1 
  849   854     1 
  849   855     1 
  849   856     1 
  849   860     1 
  850   853     1 
  851   853     1 
  852   853     1 
  853   860     1 
  854   857     1 
  854   858     1 
  854   859     1 
  855   857     1 
  855   858     1 
  855   859     1 
  860   865     1 
  860   866     1 
  860   874     1 
  861   863     1 
  861   864     1 
  862   867     1 
  862   868     1 
  862   872     1 
  862   875     1 
  862   876     1 
  863   865     1 
  863   866     1 
  863   874     1 
  864   869     1 
  864   870     1 
  864   871     1 
  864   873     1 
  864   877     1 
  864   878     1 
  865   867     1 
  865   868     1 
  865   872     1 
  865   875     1 
  865   876     1 
  866   875     1 
  866   876     1 
  867   869     1 
  867   870     1 
  867   871     1 
  867   873     1 
  867   874     1 
  868   873     1 
  868   874     1 
  869   872     1 
  870   872     1 
  871   872     1 
  872   874     1 
  874   879     1 
  874   880     1 
  874   891     1 
  875   877     1 
  875   878     1 
  876   881     1 
  876   882     1 
  876   883     1 
  876   892     1 
  876   893     1 
  877   879     1 
  877   880     1 
  877   891     1 
  878   884     1 
  878   885     1 
  878   886     1 
  878   894     1 
  878   903     1 
  879   881     1 
  879   882     1 
  879   883     1 
  879   892     1 
  879   893     1 
  880   887     1 
  880   892     1 
  880   893     1 
  881   884     1 
  881   885     1 
  881   886     1 
  881   891     1 
  882   884     1 
  882   885     1 
  882   886     1 
  882   891     1 
  883   888     1 
  883   889     1 
  883   890     1 
  883   891     1 
  884   887     1 
  885   887     1 
  891   895     1 
  891   896     1 
  891   897     1 
  891   900     1 
  891   904     1 
  891   905     1 
  892   894     1 
  892   903     1 
  893   898     1 
  893   899     1 
  893   901     1 
  893   902     1 
  893   906     1 
  893   907     1 
  894   901     1 
  894   902     1 
  894   904     1 
  894   905     1 
  895   898     1 
  895   899     1 
  895   900     1 
  895   903     1 
  896   898     1 
  896   899     1 
  896   900     1 
  896   903     1 
  897   904     1 
  897   905     1 
  898   901     1 
  898   902     1 
  898   903     1 
  899   901     1 
  899   902     1 
  899   903     1 
  900   906     1 
  900   907     1 
  901   904     1 
  901   905     1 
  902   904     1 
  902   905     1 
  903   908     1 
  903   909     1 
  904   906     1 
  904   907     1 
  905   910     1 
  905   911     1 
  905   920     1 
  906   908     1 
  906   909     1 
  907   912     1 
  907   913     1 
  907   914     1 
  907   921     1 
  907   922     1 
  908   910     1 
  908   911     1 
  908   920     1 
  909   915     1 
  909   916     1 
  909   917     1 
  909   923     1 
  909   924     1 
  910   912     1 
  910   913     1 
  910   914     1 
  910   921     1 
  910   922     1 
  911   918     1 
  911   919     1 
  911   921     1 
  911   922     1 
  912   915     1 
  912   916     1 
  912   917     1 
  912   920     1 
  913   915     1 
  913   916     1 
  913   917     1 
  913   920     1 
  914   920     1 
  915   918     1 
  915   919     1 
  916   918     1 
  916   919     1 
  920   925     1 
  920   926     1 
  920   937     1 
  921   923     1 
  921   924     1 
  922   927     1 
  922   928     1 
  922   929     1 
  922   938     1 
  922   939     1 
  923   925     1 
  923   926     1 
  923   937     1 
  924   930     1 
  924   931     1 
  924   932     1 
  924   940     1 
  924   941     1 
  925   927     1 
  925   928     1 
  925   929     1 
  925   938     1 
  925   939     1 
  926   933     1 
  926   938     1 
  926   939     1 
  927   930     1 
  927   931     1 
  927   932     1 
  927   937     1 
  928   930     1 
  928   931     1 
  928   932     1 
  928   937     1 
  929   934     1 
  929   935     1 
  929   936     1 
  929   937     1 
  930   933     1 
  931   933     1 
  937   942     1 
  937   943     1 
  937   951     1 
  938   940     1 
  938   941     1 
  939   944     1 
  939   945     1 
  939   946     1 
  939   952     1 
  939   953     1 
  940   942     1 
  940   943     1 
  940   951     1 
  941   947     1 
  941   948     1 
  941   954     1 
  941   955     1 
  942   944     1 
  942   945     1 
  942   946     1 
  942   952     1 
  942   953     1 
  943   949     1 
  943   950     1 
  943   952     1 
  943   953     1 
  944   947     1 
  944   948     1 
  944   951     1 
  945   947     1 
  945   948     1 
  945   951     1 
  946   951     1 
  947   949     1 
  947   950     1 
  951   956     1 
  951   957     1 
  951   958     1 
  952   954     1 
  952   955     1 
  953   959     1 
  953   960     1 
  954   956     1 
  954   957     1 
  954   958     1 
  955   961     1 
  955   962     1 
  956   959     1 
  956   960     1 
  957   959     1 
  957   960     1 
  958   963     1 
  958   964     1 
  958   977     1 
  959   961     1 
  959   962     1 
  960   965     1 
  960   966     1 
  960   970     1 
  960   978     1 
  960   979     1 
  961   963     1 
  961   964     1 
  961   977     1 
  962   967     1 
  962   968     1 
  962   969     1 
  962   971     1 
  962   972     1 
  962   973     1 
  962   980     1 
  962   981     1 
  963   965     1 
  963   966     1 
  963   970     1 
  963   978     1 
  963   979     1 
  964   974     1 
  964   975     1 
  964   976     1 
  964   978     1 
  964   979     1 
  965   967     1 
  965   968     1 
  965   969     1 
  965   971     1 
  965   972     1 
  965   973     1 
  965   977     1 
  966   971     1 
  966   972     1 
  966   973     1 
  966   977     1 
  967   970     1 
  968   970     1 
  969   970     1 
  970   977     1 
  971   974     1 
  971   975     1 
  971   976     1 
  972   974     1 
  972   975     1 
  972   976     1 
  977   982     1 
  977   983     1 
  977   989     1 
  978   980     1 
  978   981     1 
  979   984     1 
  979   985     1 
  979   986     1 
  979   990     1 
  979   991     1 
  980   982     1 
  980   983     1 
  980   989     1 
  981   987     1 
  981   988     1 
  981   992     1 
  981   993     1 
  982   984     1 
  982   985     1 
  982   986     1 
  982   990     1 
  982   991     1 
  983   990     1 
  983   991     1 
  984   987     1 
  984   988     1 
  984   989     1 
  985   987     1 
  985   988     1 
  985   989     1 
  986   989     1 
  989   994     1 
  989   995     1 
  989   999     1 
  990   992     1 
  990   993     1 
  991   996     1 
  991   997     1 
  991   998     1 
  991  1000     1 
  991  1001     1 
  992   994     1 
  992   995     1 
  992   999     1 
  993  1002     1 
  993  1003     1 
  994   996     1 
  994   997     1 
  994   998     1 
  994  1000     1 
  994  1001     1 
  995  1000     1 
  995  1001     1 
  996   999     1 
  997   999     1 
  998   999     1 
  999  1004     1 
  999  1005     1 
  999  1018     1 
 1000  1002     1 
 1000  1003     1 
 1001  1006     1 
 1001  1007     1 
 1001  1011     1 
 1001  1019     1 
 1001  1020     1 
 1002  1004     1 
 1002  1005     1 
 1002  1018     1 
 1003  1008     1 
 1003  1009     1 
 1003  1010     1 
 1003  1012     1 
 1003  1013     1 
 1003  1014     1 
 1003  1021     1 
 1003  1022     1 
 1004  1006     1 
 1004  1007     1 
 1004  1011     1 
 1004  1019     1 
 1004  1020     1 
 1005  1015     1 
 1005  1016     1 
 1005  1017     1 
 1005  1019     1 
 1005  1020     1 
 1006  1008     1 
 1006  1009     1 
 1006  1010     1 
 1006  1012     1 
 1006  1013     1 
 1006  1014     1 
 1006  1018     1 
 1007  1012     1 
 1007  1013     1 
 1007  1014     1 
 1007  1018     1 
 1008  1011     1 
 1009  1011     1 
 1010  1011     1 
 1011  1018     1 
 1012  1015     1 
 1012  1016     1 
 1012  1017     1 
 1013  1015     1 
 1013  1016     1 
 1013  1017     1 
 1018  1023     1 
 1018  1024     1 
 1018  1040     1 
 1019  1021     1 
 1019  1022     1 
 1020  1025     1 
 1020  1026     1 
 1020  1027     1 
 1020  1041     1 
 1020  1042     1 
 1021  1023     1 
 1021  1024     1 
 1021  1040     1 
 1022  1028     1 
 1022  1029     1 
 1022  1030     1 
 1022  1043     1 
 1022  1044     1 
 1023  1025     1 
 1023  1026     1 
 1023  1027     1 
 1023  1041     1 
 1023  1042     1 
 1024  1031     1 
 1024  1032     1 
 1024  1033     1 
 1024  1041     1 
 1024  1042     1 
 1025  1028     1 
 1025  1029     1 
 1025  1030     1 
 1025  1040     1 
 1026  1028     1 
 1026  1029     1 
 1026  1030     1 
 1026  1040     1 
 1027  1034     1 
 1027  1035     1 
 1027  1036     1 
 1027  1040     1 
 1028  1031     1 
 1028  1032     1 
 1028  1033     1 
 1029  1031     1 
 1029  1032     1 
 1029  1033     1 
 1030  1037     1 
 1030  1038     1 
 1030  1039     1 
 1031  1034     1 
 1031  1035     1 
 1031  1036     1 
 1032  1034     1 
 1032  1035     1 
 1032  1036     1 
 1034  1037     1 
 1034  1038     1 
 1034  1039     1 
 1035  1037     1 
 1035  1038     1 
 1035  1039     1 
 1040  1045     1 
 1040  1046     1 
 1040  1055     1 
 1041  1043     1 
 1041  1044     1 
 1042  1047     1 
 1042  1048     1 
 1042  1049     1 
 1042  1056     1 
 1042  1057     1 
 1043  1045     1 
 1043  1046     1 
 1043  1055     1 
 1044  1050     1 
 1044  1051     1 
 1044  1052     1 
 1044  1058     1 
 1044  1059     1 
 1045  1047     1 
 1045  1048     1 
 1045  1049     1 
 1045  1056     1 
 1045  1057     1 
 1046  1053     1 
 1046  1054     1 
 1046  1056     1 
 1046  1057     1 
 1047  1050     1 
 1047  1051     1 
 1047  1052     1 
 1047  1055     1 
 1048  1050     1 
 1048  1051     1 
 1048  1052     1 
 1048  1055     1 
 1049  1055     1 
 1050  1053     1 
 1050  1054     1 
 1051  1053     1 
 1051  1054     1 
 1055  1060     1 
 1055  1061     1 
 1055  1074     1 
 1056  1058     1 
 1056  1059     1 
 1057  1062     1 
 1057  1063     1 
 1057  1067     1 
 1057  1075     1 
 1057  1076     1 
 1058  1060     1 
 1058  1061     1 
 1058  1074     1 
 1059  1064     1 
 1059  1065     1 
 1059  1066     1 
 1059  1068     1 
 1059  1069     1 
 1059  1070     1 
 1059  1077     1 
 1059  1078     1 
 1060  1062     1 
 1060  1063     1 
 1060  1067     1 
 1060  1075     1 
 1060  1076     1 
 1061  1071     1 
 1061  1072     1 
 1061  1073     1 
 1061  1075     1 
 1061  1076     1 
 1062  1064     1 
 1062  1065     1 
 1062  1066     1 
 1062  1068     1 
 1062  1069     1 
 1062  1070     1 
 1062  1074     1 
 1063  1068     1 
 1063  1069     1 
 1063  1070     1 
 1063  1074     1 
 1064  1067     1 
 1065  1067     1 
 1066  1067     1 
 1067  1074     1 
 1068  1071     1 
 1068  1072     1 
 1068  1073     1 
 1069  1071     1 
 1069  1072     1 
 1069  1073     1 
 1074  1079     1 
 1074  1080     1 
 1074  1091     1 
 1075  1077     1 
 1075  1078     1 
 1076  1081     1 
 1076  1082     1 
 1076  1083     1 
 1076  1092     1 
 1076  1093     1 
 1077  1079     1 
 1077  1080     1 
 1077  1091     1 
 1078  1084     1 
 1078  1085     1 
 1078  1086     1 
 1078  1094     1 
 1078  1095     1 
 1079  1081     1 
 1079  1082     1 
 1079  1083     1 
 1079  1092     1 
 1079  1093     1 
 1080  1087     1 
 1080  1092     1 
 1080  1093     1 
 1081  1084     1 
 1081  1085     1 
 1081  1086     1 
 1081  1091     1 
 1082  1084     1 
 1082  1085     1 
 1082  1086     1 
 1082  1091     1 
 1083  1088     1 
 1083  1089     1 
 1083  1090     1 
 1083  1091     1 
 1084  1087     1 
 1085  1087     1 
 1091  1096     1 
 1091  1097     1 
 1091  1113     1 
 1092  1094     1 
 1092  1095     1 
 1093  1098     1 
 1093  1099     1 
 1093  1100     1 
 1093  1114     1 
 1093  1115     1 
 1094  1096     1 
 1094  1097     1 
 1094  1113     1 
 1095  1101     1 
 1095  1102     1 
 1095  1103     1 
 1095  1116     1 
 1095  1117     1 
 1096  1098     1 
 1096  1099     1 
 1096  1100     1 
 1096  1114     1 
 1096  1115     1 
 1097  1104     1 
 1097  1105     1 
 1097  1106     1 
 1097  1114     1 
 1097  1115     1 
 1098  1101     1 
 1098  1102     1 
 1098  1103     1 
 1098  1113     1 
 1099  1101     1 
 1099  1102     1 
 1099  1103     1 
 1099  1113     1 
 1100  1107     1 
 1100  1108     1 
 1100  1109     1 
 1100  1113     1 
 1101  1104     1 
 1101  1105     1 
 1101  1106     1 
 1102  1104     1 
 1102  1105     1 
 1102  1106     1 
 1103  1110     1 
 1103  1111     1 
 1103  1112     1 
 1104  1107     1 
 1104  1108     1 
 1104  1109     1 
 1105  1107     1 
 1105  1108     1 
 1105  1109     1 
 1107  1110     1 
 1107  1111     1 
 1107  1112     1 
 1108  1110     1 
 1108  1111     1 
 1108  1112     1 
 1113  1118     1 
 1113  1119     1 
 1113  1132     1 
 1114  1116     1 
 1114  1117     1 
 1115  1120     1 
 1115  1121     1 
 1115  1125     1 
 1115  1133     1 
 1115  1134     1 
 1116  1118     1 
 1116  1119     1 
 1116  1132     1 
 1117  1122     1 
 1117  1123     1 
 1117  1124     1 
 1117  1126     1 
 1117  1127     1 
 1117  1128     1 
 1117  1135     1 
 1117  1136     1 
 1118  1120     1 
 1118  1121     1 
 1118  1125     1 
 1118  1133     1 
 1118  1134     1 
 1119  1129     1 
 1119  1130     1 
 1119  1131     1 
 1119  1133     1 
 1119  1134     1 
 1120  1122     1 
 1120  1123     1 
 1120  1124     1 
 1120  1126     1 
 1120  1127     1 
 1120  1128     1 
 1120  1132     1 
 1121  1126     1 
 1121  1127     1 
 1121  1128     1 
 1121  1132     1 
 1122  1125     1 
 1123  1125     1 
 1124  1125     1 
 1125  1132     1 
 1126  1129     1 
 1126  1130     1 
 1126  1131     1 
 1127  1129     1 
 1127  1130     1 
 1127  1131     1 
 1132  1137     1 
 1132  1138     1 
 1132  1144     1 
 1133  1135     1 
 1133  1136     1 
 1134  1139     1 
 1134  1140     1 
 1134  1141     1 
 1134  1145     1 
 1134  1146     1 
 1135  1137     1 
 1135  1138     1 
 1135  1144     1 
 1136  1142     1 
 1136  1143     1 
 1136  1147     1 
 1136  1156     1 
 1137  1139     1 
 1137  1140     1 
 1137  1141     1 
 1137  1145     1 
 1137  1146     1 
 1138  1145     1 
 1138  1146     1 
 1139  1142     1 
 1139  1143     1 
 1139  1144     1 
 1140  1142     1 
 1140  1143     1 
 1140  1144     1 
 1141  1144     1 
 1144  1148     1 
 1144  1149     1 
 1144  1150     1 
 1144  1153     1 
 1144  1157     1 
 1144  1158     1 
 1145  1147     1 
 1145  1156     1 
 1146  1151     1 
 1146  1152     1 
 1146  1154     1 
 1146  1155     1 
 1146  1159     1 
 1146  1160     1 
 1147  1154     1 
 1147  1155     1 
 1147  1157     1 
 1147  1158     1 
 1148  1151     1 
 1148  1152     1 
 1148  1153     1 
 1148  1156     1 
 1149  1151     1 
 1149  1152     1 
 1149  1153     1 
 1149  1156     1 
 1150  1157     1 
 1150  1158     1 
 1151  1154     1 
 1151  1155     1 
 1151  1156     1 
 1152  1154     1 
 1152  1155     1 
 1152  1156     1 
 1153  1159     1 
 1153  1160     1 
 1154  1157     1 
 1154  1158     1 
 1155  1157     1 
 1155  1158     1 
 1156  1161     1 
 1156  1162     1 
 1157  1159     1 
 1157  1160     1 
 1158  1163     1 
 1158  1164     1 
 1158  1172     1 
 1159  1161     1 
 1159  1162     1 
 1160  1165     1 
 1160  1166     1 
 1160  1167     1 
 1160  1173     1 
 1160  1174     1 
 1161  1163     1 
 1161  1164     1 
 1161  1172     1 
 1162  1168     1 
 1162  1169     1 
 1162  1175     1 
 1162  1176     1 
 1163  1165     1 
 1163  1166     1 
 1163  1167     1 
 1163  1173     1 
 1163  1174     1 
 1164  1170     1 
 1164  1171     1 
 1164  1173     1 
 1164  1174     1 
 1165  1168     1 
 1165  1169     1 
 1165  1172     1 
 1166  1168     1 
 1166  1169     1 
 1166  1172     1 
 1167  1172     1 
 1168  1170     1 
 1168  1171     1 
 1172  1177     1 
 1172  1178     1 
 1172  1182     1 
 1173  1175     1 
 1173  1176     1 
 1174  1179     1 
 1174  1180     1 
 1174  1181     1 
 1174  1183     1 
 1174  1184     1 
 1175  1177     1 
 1175  1178     1 
 1175  1182     1 
 1176  1185     1 
 1176  1186     1 
 1177  1179     1 
 1177  1180     1 
 1177  1181     1 
 1177  1183     1 
 1177  1184     1 
 1178  1183     1 
 1178  1184     1 
 1179  1182     1 
 1180  1182     1 
 1181  1182     1 
 1182  1187     1 
 1182  1188     1 
 1182  1204     1 
 1183  1185     1 
 1183  1186     1 
 1184  1189     1 
 1184  1190     1 
 1184  1191     1 
 1184  1205     1 
 1184  1206     1 
 1185  1187     1 
 1185  1188     1 
 1185  1204     1 
 1186  1192     1 
 1186  1193     1 
 1186  1194     1 
 1186  1207     1 
 1186  1208     1 
 1187  1189     1 
 1187  1190     1 
 1187  1191     1 
 1187  1205     1 
 1187  1206     1 
 1188  1195     1 
 1188  1196     1 
 1188  1197     1 
 1188  1205     1 
 1188  1206     1 
 1189  1192     1 
 1189  1193     1 
 1189  1194     1 
 1189  1204     1 
 1190  1192     1 
 1190  1193     1 
 1190  1194     1 
 1190  1204     1 
 1191  1198     1 
 1191  1199     1 
 1191  1200     1 
 1191  1204     1 
 1192  1195     1 
 1192  1196     1 
 1192  1197     1 
 1193  1195     1 
 1193  1196     1 
 1193  1197     1 
 1194  1201     1 
 1194  1202     1 
 1194  1203     1 
 1195  1198     1 
 1195  1199     1 
 1195  1200     1 
 1196  1198     1 
 1196  1199     1 
 1196  1200     1 
 1198  1201     1 
 1198  1202     1 
 1198  1203     1 
 1199  1201     1 
 1199  1202     1 
 1199  1203     1 
 1204  1209     1 
 1204  1210     1 
 1204  1223     1 
 1205  1207     1 
 1205  1208     1 
 1206  1211     1 
 1206  1212     1 
 1206  1216     1 
 1206  1224     1 
 1206  1225     1 
 1207  1209     1 
 1207  1210     1 
 1207  1223     1 
 1208  1213     1 
 1208  1214     1 
 1208  1215     1 
 1208  1217     1 
 1208  1218     1 
 1208  1219     1 
 1208  1226     1 
 1208  1227     1 
 1209  1211     1 
 1209  1212     1 
 1209  1216     1 
 1209  1224     1 
 1209  1225     1 
 1210  1220     1 
 1210  1221     1 
 1210  1222     1 
 1210  1224     1 
 1210  1225     1 
 1211  1213     1 
 1211  1214     1 
 1211  1215     1 
 1211  1217     1 
 1211  1218     1 
 1211  1219     1 
 1211  1223     1 
 1212  1217     1 
 1212  1218     1 
 1212  1219     1 
 1212  1223     1 
 1213  1216     1 
 1214  1216     1 
 1215  1216     1 
 1216  1223     1 
 1217  1220     1 
 1217  1221     1 
 1217  1222     1 
 1218  1220     1 
 1218  1221     1 
 1218  1222     1 
 1223  1228     1 
 1223  1229     1 
 1223  1242     1 
 1224  1226     1 
 1224  1227     1 
 1225  1230     1 
 1225  1231     1 
 1225  1235     1 
 1225  1243     1 
 1225  1244     1 
 1226  1228     1 
 1226  1229     1 
 1226  1242     1 
 1227  1232     1 
 1227  1233     1 
 1227  1234     1 
 1227  1236     1 
 1227  1237     1 
 1227  1238     1 
 1227  1245     1 
 1227  1246     1 
 1228  1230     1 
 1228  1231     1 
 1228  1235     1 
 1228  1243     1 
 1228  1244     1 
 1229  1239     1 
 1229  1240     1 
 1229  1241     1 
 1229  1243     1 
 1229  1244     1 
 1230  1232     1 
 1230  1233     1 
 1230  1234     1 
 1230  1236     1 
 1230  1237     1 
 1230  1238     1 
 1230  1242     1 
 1231  1236     1 
 1231  1237     1 
 1231  1238     1 
 1231  1242     1 
 1232  1235     1 
 1233  1235     1 
 1234  1235     1 
 1235  1242     1 
 1236  1239     1 
 1236  1240     1 
 1236  1241     1 
 1237  1239     1 
 1237  1240     1 
 1237  1241     1 
 1242  1247     1 
 1242  1248     1 
 1242  1258     1 
 1243  1245     1 
 1243  1246     1 
 1244  1249     1 
 1244  1250     1 
 1244  1254     1 
 1244  1259     1 
 1244  1260     1 
 1245  1247     1 
 1245  1248     1 
 1245  1258     1 
 1246  1251     1 
 1246  1252     1 
 1246  1253     1 
 1246  1255     1 
 1246  1256     1 
 1246  1257     1 
 1246  1261     1 
 1246  1262     1 
 1247  1249     1 
 1247  1250     1 
 1247  1254     1 
 1247  1259     1 
 1247  1260     1 
 1248  1259     1 
 1248  1260     1 
 1249  1251     1 
 1249  1252     1 
 1249  1253     1 
 1249  1255     1 
 1249  1256     1 
 1249  1257     1 
 1249  1258     1 
 1250  1255     1 
 1250  1256     1 
 1250  1257     1 
 1250  1258     1 
 1251  1254     1 
 1252  1254     1 
 1253  1254     1 
 1254  1258     1 
 1258  1263     1 
 1258  1264     1 
 1258  1269     1 
 1259  1261     1 
 1259  1262     1 
 1260  1265     1 
 1260  1266     1 
 1260  1267     1 
 1260  1270     1 
 1260  1271     1 
 1261  1263     1 
 1261  1264     1 
 1261  1269     1 
 1262  1268     1 
 1262  1272     1 
 1262  1273     1 
 1263  1265     1 
 1263  1266     1 
 1263  1267     1 
 1263  1270     1 
 1263  1271     1 
 1264  1270     1 
 1264  1271     1 
 1265  1268     1 
 1265  1269     1 
 1266  1268     1 
 1266  1269     1 
 1267  1269     1 
 1269  1274     1 
 1269  1275     1 
 1269  1280     1 
 1270  1272     1 
 1270  1273     1 
 1271  1276     1 
 1271  1277     1 
 1271  1278     1 
 1271  1281     1 
 1271  1282     1 
 1272  1274     1 
 1272  1275     1 
 1272  1280     1 
 1273  1279     1 
 1273  1283     1 
 1273  1284     1 
 1274  1276     1 
 1274  1277     1 
 1274  1278     1 
 1274  1281     1 
 1274  1282     1 
 1275  1281     1 
 1275  1282     1 
 1276  1279     1 
 1276  1280     1 
 1277  1279     1 
 1277  1280     1 
 1278  1280     1 
 1280  1285     1 
 1280  1286     1 
 1280  1290     1 
 1281  1283     1 
 1281  1284     1 
 1282  1287     1 
 1282  1288     1 
 1282  1289     1 
 1282  1291     1 
 1282  1292     1 
 1283  1285     1 
 1283  1286     1 
 1283  1290     1 
 1284  1293     1 
 1284  1294     1 
 1285  1287     1 
 1285  1288     1 
 1285  1289     1 
 1285  1291     1 
 1285  1292     1 
 1286  1291     1 
 1286  1292     1 
 1287  1290     1 
 1288  1290     1 
 1289  1290     1 
 1290  1295     1 
 1290  1296     1 
 1290  1307     1 
 1291  1293     1 
 1291  1294     1 
 1292  1297     1 
 1292  1298     1 
 1292  1299     1 
 1292  1308     1 
 1292  1309     1 
 1293  1295     1 
 1293  1296     1 
 1293  1307     1 
 1294  1300     1 
 1294  1301     1 
 1294  1302     1 
 1294  1310     1 
 1294  1311     1 
 1295  1297     1 
 1295  1298     1 
 1295  1299     1 
 1295  1308     1 
 1295  1309     1 
 1296  1303     1 
 1296  1308     1 
 1296  1309     1 
 1297  1300     1 
 1297  1301     1 
 1297  1302     1 
 1297  1307     1 
 1298  1300     1 
 1298  1301     1 
 1298  1302     1 
 1298  1307     1 
 1299  1304     1 
 1299  1305     1 
 1299  1306     1 
 1299  1307     1 
 1300  1303     1 
 1301  1303     1 
 1307  1312     1 
 1307  1313     1 
 1307  1314     1 
 1308  1310     1 
 1308  1311     1 
 1309  1315     1 
 1309  1316     1 
 1310  1312     1 
 1310  1313     1 
 1310  1314     1 
 1311  1317     1 
 1311  1318     1 
 1312  1315     1 
 1312  1316     1 
 1313  1315     1 
 1313  1316     1 
 1314  1319     1 
 1314  1320     1 
 1314  1331     1 
 1315  1317     1 
 1315  1318     1 
 1316  1321     1 
 1316  1322     1 
 1316  1323     1 
 1316  1332     1 
 1316  1333     1 
 1317  1319     1 
 1317  1320     1 
 1317  1331     1 
 1318  1324     1 
 1318  1325     1 
 1318  1326     1 
 1318  1334     1 
 1318  1335     1 
 1319  1321     1 
 1319  1322     1 
 1319  1323     1 
 1319  1332     1 
 1319  1333     1 
 1320  1327     1 
 1320  1328     1 
 1320  1332     1 
 1320  1333     1 
 1321  1324     1 
 1321  1325     1 
 1321  1326     1 
 1321  1331     1 
 1322  1324     1 
 1322  1325     1 
 1322  1326     1 
 1322  1331     1 
 1323  1329     1 
 1323  1330     1 
 1323  1331     1 
 1324  1327     1 
 1324  1328     1 
 1325  1327     1 
 1325  1328     1 
 1327  1329     1 
 1327  1330     1 
 1331  1336     1 
 1331  1337     1 
 1331  1348     1 
 1332  1334     1 
 1332  1335     1 
 1333  1338     1 
 1333  1339     1 
 1333  1340     1 
 1333  1349     1 
 1333  1350     1 
 1334  1336     1 
 1334  1337     1 
 1334  1348     1 
 1335  1341     1 
 1335  1342     1 
 1335  1343     1 
 1335  1351     1 
 1335  1352     1 
 1336  1338     1 
 1336  1339     1 
 1336  1340     1 
 1336  1349     1 
 1336  1350     1 
 1337  1344     1 
 1337  1345     1 
 1337  1349     1 
 1337  1350     1 
 1338  1341     1 
 1338  1342     1 
 1338  1343     1 
 1338  1348     1 
 1339  1341     1 
 1339  1342     1 
 1339  1343     1 
 1339  1348     1 
 1340  1346     1 
 1340  1347     1 
 1340  1348     1 
 1341  1344     1 
 1341  1345     1 
 1342  1344     1 
 1342  1345     1 
 1344  1346     1 
 1344  1347     1 
 1348  1353     1 
 1348  1354     1 
 1348  1358     1 
 1349  1351     1 
 1349  1352     1 
 1350  1355     1 
 1350  1356     1 
 1350  1357     1 
 1350  1359     1 
 1350  1360     1 
 1351  1353     1 
 1351  1354     1 
 1351  1358     1 
 1352  1361     1 
 1352  1362     1 
 1353  1355     1 
 1353  1356     1 
 1353  1357     1 
 1353  1359     1 
 1353  1360     1 
 1354  1359     1 
 1354  1360     1 
 1355  1358     1 
 1356  1358     1 
 1357  1358     1 
 1358  1363     1 
 1358  1364     1 
 1358  1375     1 
 1359  1361     1 
 1359  1362     1 
 1360  1365     1 
 1360  1366     1 
 1360  1367     1 
 1360  1376     1 
 1360  1377     1 
 1361  1363     1 
 1361  1364     1 
 1361  1375     1 
 1362  1368     1 
 1362  1369     1 
 1362  1370     1 
 1362  1378     1 
 1362  1379     1 
 1363  1365     1 
 1363  1366     1 
 1363  1367     1 
 1363  1376     1 
 1363  1377     1 
 1364  1371     1 
 1364  1376     1 
 1364  1377     1 
 1365  1368     1 
 1365  1369     1 
 1365  1370     1 
 1365  1375     1 
 1366  1368     1 
 1366  1369     1 
 1366  1370     1 
 1366  1375     1 
 1367  1372     1 
 1367  1373     1 
 1367  1374     1 
 1367  1375     1 
 1368  1371     1 
 1369  1371     1 
 1375  1380     1 
 1375  1381     1 
 1375  1391     1 
 1376  1378     1 
 1376  1379     1 
 1377  1382     1 
 1377  1383     1 
 1377  1387     1 
 1377  1392     1 
 1377  1393     1 
 1378  1380     1 
 1378  1381     1 
 1378  1391     1 
 1379  1384     1 
 1379  1385     1 
 1379  1386     1 
 1379  1388     1 
 1379  1389     1 
 1379  1390     1 
 1379  1394     1 
 1379  1395     1 
 1380  1382     1 
 1380  1383     1 
 1380  1387     1 
 1380  1392     1 
 1380  1393     1 
 1381  1392     1 
 1381  1393     1 
 1382  1384     1 
 1382  1385     1 
 1382  1386     1 
 1382  1388     1 
 1382  1389     1 
 1382  1390     1 
 1382  1391     1 
 1383  1388     1 
 1383  1389     1 
 1383  1390     1 
 1383  1391     1 
 1384  1387     1 
 1385  1387     1 
 1386  1387     1 
 1387  1391     1 
 1391  1396     1 
 1391  1397     1 
 1391  1410     1 
 1392  1394     1 
 1392  1395     1 
 1393  1398     1 
 1393  1399     1 
 1393  1403     1 
 1393  1411     1 
 1393  1412     1 
 1394  1396     1 
 1394  1397     1 
 1394  1410     1 
 1395  1400     1 
 1395  1401     1 
 1395  1402     1 
 1395  1404     1 
 1395  1405     1 
 1395  1406     1 
 1395  1413     1 
 1395  1414     1 
 1396  1398     1 
 1396  1399     1 
 1396  1403     1 
 1396  1411     1 
 1396  1412     1 
 1397  1407     1 
 1397  1408     1 
 1397  1409     1 
 1397  1411     1 
 1397  1412     1 
 1398  1400     1 
 1398  1401     1 
 1398  1402     1 
 1398  1404     1 
 1398  1405     1 
 1398  1406     1 
 1398  1410     1 
 1399  1404     1 
 1399  1405     1 
 1399  1406     1 
 1399  1410     1 
 1400  1403     1 
 1401  1403     1 
 1402  1403     1 
 1403  1410     1 
 1404  1407     1 
 1404  1408     1 
 1404  1409     1 
 1405  1407     1 
 1405  1408     1 
 1405  1409     1 
 1410  1415     1 
 1410  1416     1 
 1410  1425     1 
 1411  1413     1 
 1411  1414     1 
 1412  1417     1 
 1412  1418     1 
 1412  1419     1 
 1412  1426     1 
 1412  1427     1 
 1413  1415     1 
 1413  1416     1 
 1413  1425     1 
 1414  1420     1 
 1414  1421     1 
 1414  1422     1 
 1414  1428     1 
 1414  1429     1 
 1415  1417     1 
 1415  1418     1 
 1415  1419     1 
 1415  1426     1 
 1415  1427     1 
 1416  1423     1 
 1416  1424     1 
 1416  1426     1 
 1416  1427     1 
 1417  1420     1 
 1417  1421     1 
 1417  1422     1 
 1417  1425     1 
 1418  1420     1 
 1418  1421     1 
 1418  1422     1 
 1418  1425     1 
 1419  1425     1 
 1420  1423     1 
 1420  1424     1 
 1421  1423     1 
 1421  1424     1 
 1425  1430     1 
 1425  1431     1 
 1425  1435     1 
 1426  1428     1 
 1426  1429     1 
 1427  1432     1 
 1427  1433     1 
 1427  1434     1 
 1427  1436     1 
 1427  1437     1 
 1428  1430     1 
 1428  1431     1 
 1428  1435     1 
 1429  1438     1 
 1429  1439     1 
 1430  1432     1 
 1430  1433     1 
 1430  1434     1 
 1430  1436     1 
 1430  1437     1 
 1431  1436     1 
 1431  1437     1 
 1432  1435     1 
 1433  1435     1 
 1434  1435     1 
 1435  1440     1 
 1435  1441     1 
 1435  1454     1 
 1436  1438     1 
 1436  1439     1 
 1437  1442     1 
 1437  1443     1 
 1437  1447     1 
 1437  1455     1 
 1437  1456     1 
 1438  1440     1 
 1438  1441     1 
 1438  1454     1 
 1439  1444     1 
 1439  1445     1 
 1439  1446     1 
 1439  1448     1 
 1439  1449     1 
 1439  1450     1 
 1439  1457     1 
 1439  1458     1 
 1440  1442     1 
 1440  1443     1 
 1440  1447     1 
 1440  1455     1 
 1440  1456     1 
 1441  1451     1 
 1441  1452     1 
 1441  1453     1 
 1441  1455     1 
 1441  1456     1 
 1442  1444     1 
 1442  1445     1 
 1442  1446     1 
 1442  1448     1 
 1442  1449     1 
 1442  1450     1 
 1442  1454     1 
 1443  1448     1 
 1443  1449     1 
 1443  1450     1 
 1443  1454     1 
 1444  1447     1 
 1445  1447     1 
 1446  1447     1 
 1447  1454     1 
 1448  1451     1 
 1448  1452     1 
 1448  1453     1 
 1449  1451     1 
 1449  1452     1 
 1449  1453     1 
 1454  1459     1 
 1454  1460     1 
 1454  1476     1 
 1455  1457     1 
 1455  1458     1 
 1456  1461     1 
 1456  1462     1 
 1456  1463     1 
 1456  1477     1 
 1456  1478     1 
 1457  1459     1 
 1457  1460     1 
 1457  1476     1 
 1458  1464     1 
 1458  1465     1 
 1458  1466     1 
 1458  1479     1 
 1458  1480     1 
 1459  1461     1 
 1459  1462     1 
 1459  1463     1 
 1459  1477     1 
 1459  1478     1 
 1460  1467     1 
 1460  1468     1 
 1460  1469     1 
 1460  1477     1 
 1460  1478     1 
 1461  1464     1 
 1461  1465     1 
 1461  1466     1 
 1461  1476     1 
 1462  1464     1 
 1462  1465     1 
 1462  1466     1 
 1462  1476     1 
 1463  1470     1 
 1463  1471     1 
 1463  1472     1 
 1463  1476     1 
 1464  1467     1 
 1464  1468     1 
 1464  1469     1 
 1465  1467     1 
 1465  1468     1 
 1465  1469     1 
 1466  1473     1 
 1466  1474     1 
 1466  1475     1 
 1467  1470     1 
 1467  1471     1 
 1467  1472     1 
 1468  1470     1 
 1468  1471     1 
 1468  1472     1 
 1470  1473     1 
 1470  1474     1 
 1470  1475     1 
 1471  1473     1 
 1471  1474     1 
 1471  1475     1 
 1476  1481     1 
 1476  1482     1 
 1476  1486     1 
 1477  1479     1 
 1477  1480     1 
 1478  1483     1 
 1478  1484     1 
 1478  1485     1 
 1478  1487     1 
 1478  1488     1 
 1479  1481     1 
 1479  1482     1 
 1479  1486     1 
 1480  1489     1 
 1480  1490     1 
 1481  1483     1 
 1481  1484     1 
 1481  1485     1 
 1481  1487     1 
 1481  1488     1 
 1482  1487     1 
 1482  1488     1 
 1483  1486     1 
 1484  1486     1 
 1485  1486     1 
 1486  1491     1 
 1486  1492     1 
 1486  1493     1 
 1487  1489     1 
 1487  1490     1 
 1488  1494     1 
 1488  1495     1 
 1489  1491     1 
 1489  1492     1 
 1489  1493     1 
 1490  1496     1 
 1490  1497     1 
 1491  1494     1 
 1491  1495     1 
 1492  1494     1 
 1492  1495     1 
 1493  1498     1 
 1493  1499     1 
 1493  1503     1 
 1494  1496     1 
 1494  1497     1 
 1495  1500     1 
 1495  1501     1 
 1495  1502     1 
 1495  1504     1 
 1495  1505     1 
 1496  1498     1 
 1496  1499     1 
 1496  1503     1 
 1497  1506     1 
 1497  1507     1 
 1498  1500     1 
 1498  1501     1 
 1498  1502     1 
 1498  1504     1 
 1498  1505     1 
 1499  1504     1 
 1499  1505     1 
 1500  1503     1 
 1501  1503     1 
 1502  1503     1 
 1503  1508     1 
 1503  1509     1 
 1503  1525     1 
 1504  1506     1 
 1504  1507     1 
 1505  1510     1 
 1505  1511     1 
 1505  1512     1 
 1505  1526     1 
 1505  1527     1 
 1506  1508     1 
 1506  1509     1 
 1506  1525     1 
 1507  1513     1 
 1507  1514     1 
 1507  1515     1 
 1507  1528     1 
 1507  1529     1 
 1508  1510     1 
 1508  1511     1 
 1508  1512     1 
 1508  1526     1 
 1508  1527     1 
 1509  1516     1 
 1509  1517     1 
 1509  1518     1 
 1509  1526     1 
 1509  1527     1 
 1510  1513     1 
 1510  1514     1 
 1510  1515     1 
 1510  1525     1 
 1511  1513     1 
 1511  1514     1 
 1511  1515     1 
 1511  1525     1 
 1512  1519     1 
 1512  1520     1 
 1512  1521     1 
 1512  1525     1 
 1513  1516     1 
 1513  1517     1 
 1513  1518     1 
 1514  1516     1 
 1514  1517     1 
 1514  1518     1 
 1515  1522     1 
 1515  1523     1 
 1515  1524     1 
 1516  1519     1 
 1516  1520     1 
 1516  1521     1 
 1517  1519     1 
 1517  1520     1 
 1517  1521     1 
 1519  1522     1 
 1519  1523     1 
 1519  1524     1 
 1520  1522     1 
 1520  1523     1 
 1520  1524     1 
 1525  1530     1 
 1525  1531     1 
 1525  1537     1 
 1526  1528     1 
 1526  1529     1 
 1527  1532     1 
 1527  1533     1 
 1527  1534     1 
 1527  1538     1 
 1527  1539     1 
 1528  1530     1 
 1528  1531     1 
 1528  1537     1 
 1529  1535     1 
 1529  1536     1 
 1529  1540     1 
 1529  1541     1 
 1530  1532     1 
 1530  1533     1 
 1530  1534     1 
 1530  1538     1 
 1530  1539     1 
 1531  1538     1 
 1531  1539     1 
 1532  1535     1 
 1532  1536     1 
 1532  1537     1 
 1533  1535     1 
 1533  1536     1 
 1533  1537     1 
 1534  1537     1 
 1537  1542     1 
 1537  1543     1 
 1537  1557     1 
 1538  1540     1 
 1538  1541     1 
 1539  1544     1 
 1539  1545     1 
 1539  1546     1 
 1539  1558     1 
 1539  1559     1 
 1540  1542     1 
 1540  1543     1 
 1540  1557     1 
 1541  1547     1 
 1541  1555     1 
 1541  1560     1 
 1541  1561     1 
 1542  1544     1 
 1542  1545     1 
 1542  1546     1 
 1542  1558     1 
 1542  1559     1 
 1543  1548     1 
 1543  1549     1 
 1543  1553     1 
 1543  1556     1 
 1543  1558     1 
 1543  1559     1 
 1544  1547     1 
 1544  1555     1 
 1544  1557     1 
 1545  1547     1 
 1545  1555     1 
 1545  1557     1 
 1546  1550     1 
 1546  1551     1 
 1546  1554     1 
 1546  1557     1 
 1547  1552     1 
 1547  1553     1 
 1547  1556     1 
 1548  1550     1 
 1548  1551     1 
 1548  1555     1 
 1549  1554     1 
 1549  1555     1 
 1550  1552     1 
 1550  1553     1 
 1551  1556     1 
 1552  1554     1 
 1552  1555     1 
 1554  1556     1 
 1557  1562     1 
 1557  1563     1 
 1557  1576     1 
 1558  1560     1 
 1558  1561     1 
 1559  1564     1 
 1559  1565     1 
 1559  1569     1 
 1559  1577     1 
 1559  1578     1 
 1560  1562     1 
 1560  1563     1 
 1560  1576     1 
 1561  1566     1 
 1561  1567     1 
 1561  1568     1 
 1561  1570     1 
 1561  1571     1 
 1561  1572     1 
 1561  1579     1 
 1561  1580     1 
 1562  1564     1 
 1562  1565     1 
 1562  1569     1 
 1562  1577     1 
 1562  1578     1 
 1563  1573     1 
 1563  1574     1 
 1563  1575     1 
 1563  1577     1 
 1563  1578     1 
 1564  1566     1 
 1564  1567     1 
 1564  1568     1 
 1564  1570     1 
 1564  1571     1 
 1564  1572     1 
 1564  1576     1 
 1565  1570     1 
 1565  1571     1 
 1565  1572     1 
 1565  1576     1 
 1566  1569     1 
 1567  1569     1 
 1568  1569     1 
 1569  1576     1 
 1570  1573     1 
 1570  1574     1 
 1570  1575     1 
 1571  1573     1 
 1571  1574     1 
 1571  1575     1 
 1576  1581     1 
 1576  1582     1 
 1576  1592     1 
 1577  1579     1 
 1577  1580     1 
 1578  1583     1 
 1578  1584     1 
 1578  1588     1 
 1578  1593     1 
 1578  1594     1 
 1579  1581     1 
 1579  1582     1 
 1579  1592     1 
 1580  1585     1 
 1580  1586     1 
 1580  1587     1 
 1580  1589     1 
 1580  1590     1 
 1580  1591     1 
 1580  1595     1 
 1580  1596     1 
 1581  1583     1 
 1581  1584     1 
 1581  1588     1 
 1581  1593     1 
 1581  1594     1 
 1582  1593     1 
 1582  1594     1 
 1583  1585     1 
 1583  1586     1 
 1583  1587     1 
 1583  1589     1 
 1583  1590     1 
 1583  1591     1 
 1583  1592     1 
 1584  1589     1 
 1584  1590     1 
 1584  1591     1 
 1584  1592     1 
 1585  1588     1 
 1586  1588     1 
 1587  1588     1 
 1588  1592     1 
 1592  1597     1 
 1592  1598     1 
 1592  1614     1 
 1593  1595     1 
 1593  1596     1 
 1594  1599     1 
 1594  1600     1 
 1594  1601     1 
 1594  1615     1 
 1594  1616     1 
 1595  1597     1 
 1595  1598     1 
 1595  1614     1 
 1596  1602     1 
 1596  1603     1 
 1596  1604     1 
 1596  1617     1 
 1596  1626     1 
 1597  1599     1 
 1597  1600     1 
 1597  1601     1 
 1597  1615     1 
 1597  1616     1 
 1598  1605     1 
 1598  1606     1 
 1598  1607     1 
 1598  1615     1 
 1598  1616     1 
 1599  1602     1 
 1599  1603     1 
 1599  1604     1 
 1599  1614     1 
 1600  1602     1 
 1600  1603     1 
 1600  1604     1 
 1600  1614     1 
 1601  1608     1 
 1601  1609     1 
 1601  1610     1 
 1601  1614     1 
 1602  1605     1 
 1602  1606     1 
 1602  1607     1 
 1603  1605     1 
 1603  1606     1 
 1603  1607     1 
 1604  1611     1 
 1604  1612     1 
 1604  1613     1 
 1605  1608     1 
 1605  1609     1 
 1605  1610     1 
 1606  1608     1 
 1606  1609     1 
 1606  1610     1 
 1608  1611     1 
 1608  1612     1 
 1608  1613     1 
 1609  1611     1 
 1609  1612     1 
 1609  1613     1 
 1614  1618     1 
 1614  1619     1 
 1614  1620     1 
 1614  1623     1 
 1614  1627     1 
 1614  1628     1 
 1615  1617     1 
 1615  1626     1 
 1616  1621     1 
 1616  1622     1 
 1616  1624     1 
 1616  1625     1 
 1616  1629     1 
 1616  1630     1 
 1617  1624     1 
 1617  1625     1 
 1617  1627     1 
 1617  1628     1 
 1618  1621     1 
 1618  1622     1 
 1618  1623     1 
 1618  1626     1 
 1619  1621     1 
 1619  1622     1 
 1619  1623     1 
 1619  1626     1 
 1620  1627     1 
 1620  1628     1 
 1621  1624     1 
 1621  1625     1 
 1621  1626     1 
 1622  1624     1 
 1622  1625     1 
 1622  1626     1 
 1623  1629     1 
 1623  1630     1 
 1624  1627     1 
 1624  1628     1 
 1625  1627     1 
 1625  1628     1 
 1626  1631     1 
 1626  1632     1 
 1627  1629     1 
 1627  1630     1 
 1628  1633     1 
 1628  1634     1 
 1628  1648     1 
 1629  1631     1 
 1629  1632     1 
 1630  1635     1 
 1630  1636     1 
 1630  1637     1 
 1630  1649     1 
 1630  1650     1 
 1631  1633     1 
 1631  1634     1 
 1631  1648     1 
 1632  1638     1 
 1632  1646     1 
 1632  1651     1 
 1632  1652     1 
 1633  1635     1 
 1633  1636     1 
 1633  1637     1 
 1633  1649     1 
 1633  1650     1 
 1634  1639     1 
 1634  1640     1 
 1634  1644     1 
 1634  1647     1 
 1634  1649     1 
 1634  1650     1 
 1635  1638     1 
 1635  1646     1 
 1635  1648     1 
 1636  1638     1 
 1636  1646     1 
 1636  1648     1 
 1637  1641     1 
 1637  1642     1 
 1637  1645     1 
 1637  1648     1 
 1638  1643     1 
 1638  1644     1 
 1638  1647     1 
 1639  1641     1 
 1639  1642     1 
 1639  1646     1 
 1640  1645     1 
 1640  1646     1 
 1641  1643     1 
 1641  1644     1 
 1642  1647     1 
 1643  1645     1 
 1643  1646     1 
 1645  1647     1 
 1648  1653     1 
 1648  1654     1 
 1648  1665     1 
 1649  1651     1 
 1649  1652     1 
 1650  1655     1 
 1650  1656     1 
 1650  1657     1 
 1650  1666     1 
 1650  1667     1 
 1651  1653     1 
 1651  1654     1 
 1651  1665     1 
 1652  1658     1 
 1652  1659     1 
 1652  1660     1 
 1652  1668     1 
 1652  1677     1 
 1653  1655     1 
 1653  1656     1 
 1653  1657     1 
 1653  1666     1 
 1653  1667     1 
 1654  1661     1 
 1654  1662     1 
 1654  1666     1 
 1654  1667     1 
 1655  1658     1 
 1655  1659     1 
 1655  1660     1 
 1655  1665     1 
 1656  1658     1 
 1656  1659     1 
 1656  1660     1 
 1656  1665     1 
 1657  1663     1 
 1657  1664     1 
 1657  1665     1 
 1658  1661     1 
 1658  1662     1 
 1659  1661     1 
 1659  1662     1 
 1661  1663     1 
 1661  1664     1 
 1665  1669     1 
 1665  1670     1 
 1665  1671     1 
 1665  1674     1 
 1665  1678     1 
 1665  1679     1 
 1666  1668     1 
 1666  1677     1 
 1667  1672     1 
 1667  1673     1 
 1667  1675     1 
 1667  1676     1 
 1667  1680     1 
 1667  1681     1 
 1668  1675     1 
 1668  1676     1 
 1668  1678     1 
 1668  1679     1 
 1669  1672     1 
 1669  1673     1 
 1669  1674     1 
 1669  1677     1 
 1670  1672     1 
 1670  1673     1 
 1670  1674     1 
 1670  1677     1 
 1671  1678     1 
 1671  1679     1 
 1672  1675     1 
 1672  1676     1 
 1672  1677     1 
 1673  1675     1 
 1673  1676     1 
 1673  1677     1 
 1674  1680     1 
 1674  1681     1 
 1675  1678     1 
 1675  1679     1 
 1676  1678     1 
 1676  1679     1 
 1677  1682     1 
 1677  1683     1 
 1678  1680     1 
 1678  1681     1 
 1679  1684     1 
 1679  1685     1 
 1679  1690     1 
 1680  1682     1 
 1680  1683     1 
 1681  1686     1 
 1681  1687     1 
 1681  1688     1 
 1681  1691     1 
 1681  1692     1 
 1682  1684     1 
 1682  1685     1 
 1682  1690     1 
 1683  1689     1 
 1683  1693     1 
 1683  1694     1 
 1684  1686     1 
 1684  1687     1 
 1684  1688     1 
 1684  1691     1 
 1684  1692     1 
 1685  1691     1 
 1685  1692     1 
 1686  1689     1 
 1686  1690     1 
 1687  1689     1 
 1687  1690     1 
 1688  1690     1 
 1690  1695     1 
 1690  1696     1 
 1690  1714     1 
 1691  1693     1 
 1691  1694     1 
 1692  1697     1 
 1692  1698     1 
 1692  1699     1 
 1692  1715     1 
 1692  1716     1 
 1693  1695     1 
 1693  1696     1 
 1693  1714     1 
 1694  1700     1 
 1694  1701     1 
 1694  1702     1 
 1694  1717     1 
 1694  1718     1 
 1695  1697     1 
 1695  1698     1 
 1695  1699     1 
 1695  1715     1 
 1695  1716     1 
 1696  1703     1 
 1696  1704     1 
 1696  1705     1 
 1696  1715     1 
 1696  1716     1 
 1697  1700     1 
 1697  1701     1 
 1697  1702     1 
 1697  1714     1 
 1698  1700     1 
 1698  1701     1 
 1698  1702     1 
 1698  1714     1 
 1699  1706     1 
 1699  1707     1 
 1699  1714     1 
 1700  1703     1 
 1700  1704     1 
 1700  1705     1 
 1701  1703     1 
 1701  1704     1 
 1701  1705     1 
 1702  1708     1 
 1702  1711     1 
 1703  1706     1 
 1703  1707     1 
 1704  1706     1 
 1704  1707     1 
 1705  1709     1 
 1705  1710     1 
 1705  1712     1 
 1705  1713     1 
 1706  1708     1 
 1706  1711     1 
 1708  1712     1 
 1708  1713     1 
 1709  1711     1 
 1710  1711     1 
 1714  1719     1 
 1714  1720     1 
 1714  1730     1 
 1715  1717     1 
 1715  1718     1 
 1716  1721     1 
 1716  1722     1 
 1716  1726     1 
 1716  1731     1 
 1716  1732     1 
 1717  1719     1 
 1717  1720     1 
 1717  1730     1 
 1718  1723     1 
 1718  1724     1 
 1718  1725     1 
 1718  1727     1 
 1718  1728     1 
 1718  1729     1 
 1718  1733     1 
 1718  1734     1 
 1719  1721     1 
 1719  1722     1 
 1719  1726     1 
 1719  1731     1 
 1719  1732     1 
 1720  1731     1 
 1720  1732     1 
 1721  1723     1 
 1721  1724     1 
 1721  1725     1 
 1721  1727     1 
 1721  1728     1 
 1721  1729     1 
 1721  1730     1 
 1722  1727     1 
 1722  1728     1 
 1722  1729     1 
 1722  1730     1 
 1723  1726     1 
 1724  1726     1 
 1725  1726     1 
 1726  1730     1 
 1730  1735     1 
 1730  1736     1 
 1730  1746     1 
 1731  1733     1 
 1731  1734     1 
 1732  1737     1 
 1732  1738     1 
 1732  1742     1 
 1732  1747     1 
 1732  1748     1 
 1733  1735     1 
 1733  1736     1 
 1733  1746     1 
 1734  1739     1 
 1734  1740     1 
 1734  1741     1 
 1734  1743     1 
 1734  1744     1 
 1734  1745     1 
 1734  1749     1 
 1734  1750     1 
 1735  1737     1 
 1735  1738     1 
 1735  1742     1 
 1735  1747     1 
 1735  1748     1 
 1736  1747     1 
 1736  1748     1 
 1737  1739     1 
 1737  1740     1 
 1737  1741     1 
 1737  1743     1 
 1737  1744     1 
 1737  1745     1 
 1737  1746     1 
 1738  1743     1 
 1738  1744     1 
 1738  1745     1 
 1738  1746     1 
 1739  1742     1 
 1740  1742     1 
 1741  1742     1 
 1742  1746     1 
 1746  1751     1 
 1746  1752     1 
 1746  1761     1 
 1747  1749     1 
 1747  1750     1 
 1748  1753     1 
 1748  1754     1 
 1748  1755     1 
 1748  1762     1 
 1748  1763     1 
 1749  1751     1 
 1749  1752     1 
 1749  1761     1 
 1750  1756     1 
 1750  1757     1 
 1750  1758     1 
 1750  1764     1 
 1750  1765     1 
 1751  1753     1 
 1751  1754     1 
 1751  1755     1 
 1751  1762     1 
 1751  1763     1 
 1752  1759     1 
 1752  1760     1 
 1752  1762     1 
 1752  1763     1 
 1753  1756     1 
 1753  1757     1 
 1753  1758     1 
 1753  1761     1 
 1754  1756     1 
 1754  1757     1 
 1754  1758     1 
 1754  1761     1 
 1755  1761     1 
 1756  1759     1 
 1756  1760     1 
 1757  1759     1 
 1757  1760     1 
 1761  1766     1 
 1761  1767     1 
 1761  1771     1 
 1762  1764     1 
 1762  1765     1 
 1763  1768     1 
 1763  1769     1 
 1763  1770     1 
 1763  1772     1 
 1763  1773     1 
 1764  1766     1 
 1764  1767     1 
 1764  1771     1 
 1765  1774     1 
 1765  1775     1 
 1766  1768     1 
 1766  1769     1 
 1766  1770     1 
 1766  1772     1 
 1766  1773     1 
 1767  1772     1 
 1767  1773     1 
 1768  1771     1 
 1769  1771     1 
 1770  1771     1 
 1771  1776     1 
 1771  1777     1 
 1771  1790     1 
 1772  1774     1 
 1772  1775     1 
 1773  1778     1 
 1773  1779     1 
 1773  1780     1 
 1773  1791     1 
 1773  1792     1 
 1774  1776     1 
 1774  1777     1 
 1774  1790     1 
 1775  1781     1 
 1775  1782     1 
 1775  1786     1 
 1775  1793     1 
 1775  1794     1 
 1776  1778     1 
 1776  1779     1 
 1776  1780     1 
 1776  1791     1 
 1776  1792     1 
 1777  1783     1 
 1777  1784     1 
 1777  1785     1 
 1777  1787     1 
 1777  1788     1 
 1777  1789     1 
 1777  1791     1 
 1777  1792     1 
 1778  1781     1 
 1778  1782     1 
 1778  1786     1 
 1778  1790     1 
 1779  1781     1 
 1779  1782     1 
 1779  1786     1 
 1779  1790     1 
 1780  1790     1 
 1781  1783     1 
 1781  1784     1 
 1781  1785     1 
 1781  1787     1 
 1781  1788     1 
 1781  1789     1 
 1782  1787     1 
 1782  1788     1 
 1782  1789     1 
 1783  1786     1 
 1784  1786     1 
 1785  1786     1 
 1790  1795     1 
 1790  1796     1 
 1790  1804     1 
 1791  1793     1 
 1791  1794     1 
 1792  1797     1 
 1792  1798     1 
 1792  1799     1 
 1792  1805     1 
 1792  1806     1 
 1793  1795     1 
 1793  1796     1 
 1793  1804     1 
 1794  1800     1 
 1794  1801     1 
 1794  1807     1 
 1794  1808     1 
 1795  1797     1 
 1795  1798     1 
 1795  1799     1 
 1795  1805     1 
 1795  1806     1 
 1796  1802     1 
 1796  1803     1 
 1796  1805     1 
 1796  1806     1 
 1797  1800     1 
 1797  1801     1 
 1797  1804     1 
 1798  1800     1 
 1798  1801     1 
 1798  1804     1 
 1799  1804     1 
 1800  1802     1 
 1800  1803     1 
 1804  1809     1 
 1804  1810     1 
 1804  1826     1 
 1805  1807     1 
 1805  1808     1 
 1806  1811     1 
 1806  1812     1 
 1806  1813     1 
 1806  1827     1 
 1806  1828     1 
 1807  1809     1 
 1807  1810     1 
 1807  1826     1 
 1808  1814     1 
 1808  1815     1 
 1808  1816     1 
 1808  1829     1 
 1808  1830     1 
 1809  1811     1 
 1809  1812     1 
 1809  1813     1 
 1809  1827     1 
 1809  1828     1 
 1810  1817     1 
 1810  1818     1 
 1810  1819     1 
 1810  1827     1 
 1810  1828     1 
 1811  1814     1 
 1811  1815     1 
 1811  1816     1 
 1811  1826     1 
 1812  1814     1 
 1812  1815     1 
 1812  1816     1 
 1812  1826     1 
 1813  1820     1 
 1813  1821     1 
 1813  1822     1 
 1813  1826     1 
 1814  1817     1 
 1814  1818     1 
 1814  1819     1 
 1815  1817     1 
 1815  1818     1 
 1815  1819     1 
 1816  1823     1 
 1816  1824     1 
 1816  1825     1 
 1817  1820     1 
 1817  1821     1 
 1817  1822     1 
 1818  1820     1 
 1818  1821     1 
 1818  1822     1 
 1820  1823     1 
 1820  1824     1 
 1820  1825     1 
 1821  1823     1 
 1821  1824     1 
 1821  1825     1 
 1826  1831     1 
 1826  1832     1 
 1826  1842     1 
 1827  1829     1 
 1827  1830     1 
 1828  1833     1 
 1828  1834     1 
 1828  1838     1 
 1828  1843     1 
 1828  1844     1 
 1829  1831     1 
 1829  1832     1 
 1829  1842     1 
 1830  1835     1 
 1830  1836     1 
 1830  1837     1 
 1830  1839     1 
 1830  1840     1 
 1830  1841     1 
 1830  1845     1 
 1830  1846     1 
 1831  1833     1 
 1831  1834     1 
 1831  1838     1 
 1831  1843     1 
 1831  1844     1 
 1832  1843     1 
 1832  1844     1 
 1833  1835     1 
 1833  1836     1 
 1833  1837     1 
 1833  1839     1 
 1833  1840     1 
 1833  1841     1 
 1833  1842     1 
 1834  1839     1 
 1834  1840     1 
 1834  1841     1 
 1834  1842     1 
 1835  1838     1 
 1836  1838     1 
 1837  1838     1 
 1838  1842     1 
 1842  1847     1 
 1842  1848     1 
 1842  1853     1 
 1843  1845     1 
 1843  1846     1 
 1844  1849     1 
 1844  1850     1 
 1844  1851     1 
 1844  1854     1 
 1844  1855     1 
 1845  1847     1 
 1845  1848     1 
 1845  1853     1 
 1846  1852     1 
 1847  1849     1 
 1847  1850     1 
 1847  1851     1 
 1847  1854     1 
 1847  1855     1 
 1848  1854     1 
 1848  1855     1 
 1849  1852     1 
 1849  1853     1 
 1850  1852     1 
 1850  1853     1 
 1851  1853     1 

[ angles ]
;  ai    aj    ak funct            c0            c1            c2            c3
    2     1     3     1 
    2     1     4     1 
    2     1     5     1 
    3     1     4     1 
    3     1     5     1 
    4     1     5     1 
    1     5     6     1 
    1     5     7     1 
    1     5     8     1 
    6     5     7     1 
    6     5     8     1 
    7     5     8     1 
    5     8     9     1 
    5     8    10     1 
    9     8    10     1 
    8    10    11     1 
    8    10    12     1 
   11    10    12     1 
   10    12    13     1 
   10    12    14     1 
   10    12    30     1 
   13    12    14     1 
   13    12    30     1 
   14    12    30     1 
   12    14    15     1 
   12    14    16     1 
   12    14    17     1 
   15    14    16     1 
   15    14    17     1 
   16    14    17     1 
   14    17    18     1 
   14    17    19     1 
   14    17    20     1 
   18    17    19     1 
   18    17    20     1 
   19    17    20     1 
   17    20    21     1 
   17    20    22     1 
   17    20    23     1 
   21    20    22     1 
   21    20    23     1 
   22    20    23     1 
   20    23    24     1 
   20    23    25     1 
   20    23    26     1 
   24    23    25     1 
   24    23    26     1 
   25    23    26     1 
   23    26    27     1 
   23    26    28     1 
   23    26    29     1 
   27    26    28     1 
   27    26    29     1 
   28    26    29     1 
   12    30    31     1 
   12    30    32     1 
   31    30    32     1 
   30    32    33     1 
   30    32    34     1 
   33    32    34     1 
   32    34    35     1 
   32    34    36     1 
   32    34    54     1 
   35    34    36     1 
   35    34    54     1 
   36    34    54     1 
   34    36    37     1 
   34    36    38     1 
   34    36    39     1 
   37    36    38     1 
   37    36    39     1 
   38    36    39     1 
   36    39    40     1 
   36    39    41     1 
   36    39    42     1 
   40    39    41     1 
   40    39    42     1 
   41    39    42     1 
   39    42    43     1 
   39    42    44     1 
   39    42    45     1 
   43    42    44     1 
   43    42    45     1 
   44    42    45     1 
   42    45    46     1 
   42    45    47     1 
   46    45    47     1 
   45    47    48     1 
   45    47    51     1 
   48    47    51     1 
   47    48    49     1 
   47    48    50     1 
   49    48    50     1 
   47    51    52     1 
   47    51    53     1 
   52    51    53     1 
   34    54    55     1 
   34    54    56     1 
   55    54    56     1 
   54    56    57     1 
   54    56    58     1 
   57    56    58     1 
   56    58    59     1 
   56    58    60     1 
   56    58    70     1 
   59    58    60     1 
   59    58    70     1 
   60    58    70     1 
   58    60    61     1 
   58    60    62     1 
   58    60    66     1 
   61    60    62     1 
   61    60    66     1 
   62    60    66     1 
   60    62    63     1 
   60    62    64     1 
   60    62    65     1 
   63    62    64     1 
   63    62    65     1 
   64    62    65     1 
   60    66    67     1 
   60    66    68     1 
   60    66    69     1 
   67    66    68     1 
   67    66    69     1 
   68    66    69     1 
   58    70    71     1 
   58    70    72     1 
   71    70    72     1 
   70    72    73     1 
   70    72    74     1 
   73    72    74     1 
   72    74    75     1 
   72    74    76     1 
   72    74    89     1 
   75    74    76     1 
   75    74    89     1 
   76    74    89     1 
   74    76    77     1 
   74    76    78     1 
   74    76    79     1 
   77    76    78     1 
   77    76    79     1 
   78    76    79     1 
   76    79    80     1 
   76    79    81     1 
   76    79    85     1 
   80    79    81     1 
   80    79    85     1 
   81    79    85     1 
   79    81    82     1 
   79    81    83     1 
   79    81    84     1 
   82    81    83     1 
   82    81    84     1 
   83    81    84     1 
   79    85    86     1 
   79    85    87     1 
   79    85    88     1 
   86    85    87     1 
   86    85    88     1 
   87    85    88     1 
   74    89    90     1 
   74    89    91     1 
   90    89    91     1 
   89    91    92     1 
   89    91    93     1 
   92    91    93     1 
   91    93    94     1 
   91    93    95     1 
   91    93   108     1 
   94    93    95     1 
   94    93   108     1 
   95    93   108     1 
   93    95    96     1 
   93    95    97     1 
   93    95   101     1 
   96    95    97     1 
   96    95   101     1 
   97    95   101     1 
   95    97    98     1 
   95    97    99     1 
   95    97   100     1 
   98    97    99     1 
   98    97   100     1 
   99    97   100     1 
   95   101   102     1 
   95   101   103     1 
   95   101   104     1 
  102   101   103     1 
  102   101   104     1 
  103   101   104     1 
  101   104   105     1 
  101   104   106     1 
  101   104   107     1 
  105   104   106     1 
  105   104   107     1 
  106   104   107     1 
   93   108   109     1 
   93   108   110     1 
  109   108   110     1 
  108   110   111     1 
  108   110   112     1 
  111   110   112     1 
  110   112   113     1 
  110   112   114     1 
  110   112   124     1 
  113   112   114     1 
  113   112   124     1 
  114   112   124     1 
  112   114   115     1 
  112   114   116     1 
  112   114   120     1 
  115   114   116     1 
  115   114   120     1 
  116   114   120     1 
  114   116   117     1 
  114   116   118     1 
  114   116   119     1 
  117   116   118     1 
  117   116   119     1 
  118   116   119     1 
  114   120   121     1 
  114   120   122     1 
  114   120   123     1 
  121   120   122     1 
  121   120   123     1 
  122   120   123     1 
  112   124   125     1 
  112   124   126     1 
  125   124   126     1 
  124   126   127     1 
  124   126   128     1 
  127   126   128     1 
  126   128   129     1 
  126   128   130     1 
  126   128   136     1 
  129   128   130     1 
  129   128   136     1 
  130   128   136     1 
  128   130   131     1 
  128   130   132     1 
  128   130   133     1 
  131   130   132     1 
  131   130   133     1 
  132   130   133     1 
  130   133   134     1 
  130   133   135     1 
  134   133   135     1 
  128   136   137     1 
  128   136   138     1 
  137   136   138     1 
  136   138   139     1 
  136   138   140     1 
  139   138   140     1 
  138   140   141     1 
  138   140   142     1 
  138   140   148     1 
  141   140   142     1 
  141   140   148     1 
  142   140   148     1 
  140   142   143     1 
  140   142   144     1 
  140   142   145     1 
  143   142   144     1 
  143   142   145     1 
  144   142   145     1 
  142   145   146     1 
  142   145   147     1 
  146   145   147     1 
  140   148   149     1 
  140   148   150     1 
  149   148   150     1 
  148   150   151     1 
  148   150   152     1 
  151   150   152     1 
  150   152   153     1 
  150   152   154     1 
  150   152   158     1 
  153   152   154     1 
  153   152   158     1 
  154   152   158     1 
  152   154   155     1 
  152   154   156     1 
  152   154   157     1 
  155   154   156     1 
  155   154   157     1 
  156   154   157     1 
  152   158   159     1 
  152   158   160     1 
  159   158   160     1 
  158   160   161     1 
  158   160   162     1 
  161   160   162     1 
  160   162   163     1 
  160   162   164     1 
  160   162   168     1 
  163   162   164     1 
  163   162   168     1 
  164   162   168     1 
  162   164   165     1 
  162   164   166     1 
  162   164   167     1 
  165   164   166     1 
  165   164   167     1 
  166   164   167     1 
  162   168   169     1 
  162   168   170     1 
  169   168   170     1 
  168   170   171     1 
  168   170   172     1 
  171   170   172     1 
  170   172   173     1 
  170   172   174     1 
  170   172   188     1 
  173   172   174     1 
  173   172   188     1 
  174   172   188     1 
  172   174   175     1 
  172   174   176     1 
  172   174   177     1 
  175   174   176     1 
  175   174   177     1 
  176   174   177     1 
  174   177   178     1 
  174   177   186     1 
  178   177   186     1 
  177   178   179     1 
  177   178   180     1 
  179   178   180     1 
  178   180   181     1 
  178   180   182     1 
  181   180   182     1 
  180   182   183     1 
  180   182   184     1 
  183   182   184     1 
  182   184   185     1 
  182   184   186     1 
  185   184   186     1 
  177   186   184     1 
  177   186   187     1 
  184   186   187     1 
  172   188   189     1 
  172   188   190     1 
  189   188   190     1 
  188   190   191     1 
  188   190   192     1 
  191   190   192     1 
  190   192   193     1 
  190   192   194     1 
  190   192   205     1 
  193   192   194     1 
  193   192   205     1 
  194   192   205     1 
  192   194   195     1 
  192   194   196     1 
  192   194   197     1 
  195   194   196     1 
  195   194   197     1 
  196   194   197     1 
  194   197   198     1 
  194   197   199     1 
  194   197   200     1 
  198   197   199     1 
  198   197   200     1 
  199   197   200     1 
  197   200   201     1 
  200   201   202     1 
  200   201   203     1 
  200   201   204     1 
  202   201   203     1 
  202   201   204     1 
  203   201   204     1 
  192   205   206     1 
  192   205   207     1 
  206   205   207     1 
  205   207   208     1 
  205   207   209     1 
  208   207   209     1 
  207   209   210     1 
  207   209   211     1 
  207   209   229     1 
  210   209   211     1 
  210   209   229     1 
  211   209   229     1 
  209   211   212     1 
  209   211   213     1 
  209   211   214     1 
  212   211   213     1 
  212   211   214     1 
  213   211   214     1 
  211   214   215     1 
  211   214   216     1 
  211   214   217     1 
  215   214   216     1 
  215   214   217     1 
  216   214   217     1 
  214   217   218     1 
  214   217   219     1 
  214   217   220     1 
  218   217   219     1 
  218   217   220     1 
  219   217   220     1 
  217   220   221     1 
  217   220   222     1 
  221   220   222     1 
  220   222   223     1 
  220   222   226     1 
  223   222   226     1 
  222   223   224     1 
  222   223   225     1 
  224   223   225     1 
  222   226   227     1 
  222   226   228     1 
  227   226   228     1 
  209   229   230     1 
  209   229   231     1 
  230   229   231     1 
  229   231   232     1 
  229   231   233     1 
  232   231   233     1 
  231   233   234     1 
  231   233   235     1 
  231   233   246     1 
  234   233   235     1 
  234   233   246     1 
  235   233   246     1 
  233   235   236     1 
  233   235   237     1 
  233   235   238     1 
  236   235   237     1 
  236   235   238     1 
  237   235   238     1 
  235   238   239     1 
  235   238   240     1 
  235   238   241     1 
  239   238   240     1 
  239   238   241     1 
  240   238   241     1 
  238   241   242     1 
  241   242   243     1 
  241   242   244     1 
  241   242   245     1 
  243   242   244     1 
  243   242   245     1 
  244   242   245     1 
  233   246   247     1 
  233   246   248     1 
  247   246   248     1 
  246   248   249     1 
  246   248   250     1 
  249   248   250     1 
  248   250   251     1 
  248   250   252     1 
  248   250   263     1 
  251   250   252     1 
  251   250   263     1 
  252   250   263     1 
  250   252   253     1 
  250   252   254     1 
  250   252   255     1 
  253   252   254     1 
  253   252   255     1 
  254   252   255     1 
  252   255   256     1 
  252   255   257     1 
  252   255   258     1 
  256   255   257     1 
  256   255   258     1 
  257   255   258     1 
  255   258   259     1 
  258   259   260     1 
  258   259   261     1 
  258   259   262     1 
  260   259   261     1 
  260   259   262     1 
  261   259   262     1 
  250   263   264     1 
  250   263   265     1 
  264   263   265     1 
  263   265   266     1 
  263   265   267     1 
  266   265   267     1 
  265   267   268     1 
  265   267   269     1 
  265   267   282     1 
  268   267   269     1 
  268   267   282     1 
  269   267   282     1 
  267   269   270     1 
  267   269   271     1 
  267   269   272     1 
  270   269   271     1 
  270   269   272     1 
  271   269   272     1 
  269   272   273     1 
  269   272   274     1 
  269   272   278     1 
  273   272   274     1 
  273   272   278     1 
  274   272   278     1 
  272   274   275     1 
  272   274   276     1 
  272   274   277     1 
  275   274   276     1 
  275   274   277     1 
  276   274   277     1 
  272   278   279     1 
  272   278   280     1 
  272   278   281     1 
  279   278   280     1 
  279   278   281     1 
  280   278   281     1 
  267   282   283     1 
  267   282   284     1 
  283   282   284     1 
  282   284   285     1 
  282   284   286     1 
  285   284   286     1 
  284   286   287     1 
  284   286   288     1 
  284   286   304     1 
  287   286   288     1 
  287   286   304     1 
  288   286   304     1 
  286   288   289     1 
  286   288   290     1 
  286   288   291     1 
  289   288   290     1 
  289   288   291     1 
  290   288   291     1 
  288   291   292     1 
  288   291   293     1 
  288   291   294     1 
  292   291   293     1 
  292   291   294     1 
  293   291   294     1 
  291   294   295     1 
  291   294   296     1 
  291   294   297     1 
  295   294   296     1 
  295   294   297     1 
  296   294   297     1 
  294   297   298     1 
  294   297   299     1 
  294   297   300     1 
  298   297   299     1 
  298   297   300     1 
  299   297   300     1 
  297   300   301     1 
  297   300   302     1 
  297   300   303     1 
  301   300   302     1 
  301   300   303     1 
  302   300   303     1 
  286   304   305     1 
  286   304   306     1 
  305   304   306     1 
  304   306   307     1 
  304   306   308     1 
  307   306   308     1 
  306   308   309     1 
  306   308   310     1 
  306   308   316     1 
  309   308   310     1 
  309   308   316     1 
  310   308   316     1 
  308   310   311     1 
  308   310   312     1 
  308   310   313     1 
  311   310   312     1 
  311   310   313     1 
  312   310   313     1 
  310   313   314     1 
  310   313   315     1 
  314   313   315     1 
  308   316   317     1 
  308   316   318     1 
  317   316   318     1 
  316   318   319     1 
  316   318   320     1 
  319   318   320     1 
  318   320   321     1 
  318   320   322     1 
  318   320   335     1 
  321   320   322     1 
  321   320   335     1 
  322   320   335     1 
  320   322   323     1 
  320   322   324     1 
  320   322   328     1 
  323   322   324     1 
  323   322   328     1 
  324   322   328     1 
  322   324   325     1 
  322   324   326     1 
  322   324   327     1 
  325   324   326     1 
  325   324   327     1 
  326   324   327     1 
  322   328   329     1 
  322   328   330     1 
  322   328   331     1 
  329   328   330     1 
  329   328   331     1 
  330   328   331     1 
  328   331   332     1 
  328   331   333     1 
  328   331   334     1 
  332   331   333     1 
  332   331   334     1 
  333   331   334     1 
  320   335   336     1 
  320   335   337     1 
  336   335   337     1 
  335   337   338     1 
  335   337   339     1 
  338   337   339     1 
  337   339   340     1 
  337   339   341     1 
  337   339   354     1 
  340   339   341     1 
  340   339   354     1 
  341   339   354     1 
  339   341   342     1 
  339   341   343     1 
  339   341   347     1 
  342   341   343     1 
  342   341   347     1 
  343   341   347     1 
  341   343   344     1 
  341   343   345     1 
  341   343   346     1 
  344   343   345     1 
  344   343   346     1 
  345   343   346     1 
  341   347   348     1 
  341   347   349     1 
  341   347   350     1 
  348   347   349     1 
  348   347   350     1 
  349   347   350     1 
  347   350   351     1 
  347   350   352     1 
  347   350   353     1 
  351   350   352     1 
  351   350   353     1 
  352   350   353     1 
  339   354   355     1 
  339   354   356     1 
  355   354   356     1 
  354   356   357     1 
  354   356   358     1 
  357   356   358     1 
  356   358   359     1 
  356   358   360     1 
  356   358   368     1 
  359   358   360     1 
  359   358   368     1 
  360   358   368     1 
  358   360   361     1 
  358   360   362     1 
  358   360   366     1 
  361   360   362     1 
  361   360   366     1 
  362   360   366     1 
  360   362   363     1 
  360   362   364     1 
  360   362   365     1 
  363   362   364     1 
  363   362   365     1 
  364   362   365     1 
  360   366   367     1 
  358   368   369     1 
  358   368   370     1 
  369   368   370     1 
  368   370   371     1 
  368   370   372     1 
  371   370   372     1 
  370   372   373     1 
  370   372   374     1 
  370   372   390     1 
  373   372   374     1 
  373   372   390     1 
  374   372   390     1 
  372   374   375     1 
  372   374   376     1 
  372   374   377     1 
  375   374   376     1 
  375   374   377     1 
  376   374   377     1 
  374   377   378     1 
  374   377   379     1 
  374   377   380     1 
  378   377   379     1 
  378   377   380     1 
  379   377   380     1 
  377   380   381     1 
  377   380   382     1 
  377   380   383     1 
  381   380   382     1 
  381   380   383     1 
  382   380   383     1 
  380   383   384     1 
  380   383   385     1 
  380   383   386     1 
  384   383   385     1 
  384   383   386     1 
  385   383   386     1 
  383   386   387     1 
  383   386   388     1 
  383   386   389     1 
  387   386   388     1 
  387   386   389     1 
  388   386   389     1 
  372   390   391     1 
  372   390   392     1 
  391   390   392     1 
  390   392   393     1 
  390   392   394     1 
  393   392   394     1 
  392   394   395     1 
  392   394   396     1 
  392   394   400     1 
  395   394   396     1 
  395   394   400     1 
  396   394   400     1 
  394   396   397     1 
  394   396   398     1 
  394   396   399     1 
  397   396   398     1 
  397   396   399     1 
  398   396   399     1 
  394   400   401     1 
  394   400   402     1 
  401   400   402     1 
  400   402   403     1 
  400   402   404     1 
  403   402   404     1 
  402   404   405     1 
  402   404   406     1 
  402   404   407     1 
  405   404   406     1 
  405   404   407     1 
  406   404   407     1 
  404   407   408     1 
  404   407   409     1 
  408   407   409     1 
  407   409   410     1 
  407   409   411     1 
  410   409   411     1 
  409   411   412     1 
  409   411   413     1 
  409   411   428     1 
  412   411   413     1 
  412   411   428     1 
  413   411   428     1 
  411   413   414     1 
  411   413   415     1 
  411   413   416     1 
  414   413   415     1 
  414   413   416     1 
  415   413   416     1 
  413   416   417     1 
  413   416   426     1 
  417   416   426     1 
  416   417   418     1 
  416   417   419     1 
  418   417   419     1 
  417   419   420     1 
  417   419   421     1 
  420   419   421     1 
  419   421   422     1 
  419   421   424     1 
  422   421   424     1 
  421   422   423     1 
  421   424   425     1 
  421   424   426     1 
  425   424   426     1 
  416   426   424     1 
  416   426   427     1 
  424   426   427     1 
  411   428   429     1 
  411   428   430     1 
  429   428   430     1 
  428   430   431     1 
  428   430   432     1 
  431   430   432     1 
  430   432   433     1 
  430   432   434     1 
  430   432   443     1 
  433   432   434     1 
  433   432   443     1 
  434   432   443     1 
  432   434   435     1 
  432   434   436     1 
  432   434   437     1 
  435   434   436     1 
  435   434   437     1 
  436   434   437     1 
  434   437   438     1 
  434   437   439     1 
  434   437   440     1 
  438   437   439     1 
  438   437   440     1 
  439   437   440     1 
  437   440   441     1 
  437   440   442     1 
  441   440   442     1 
  432   443   444     1 
  432   443   445     1 
  444   443   445     1 
  443   445   446     1 
  443   445   447     1 
  446   445   447     1 
  445   447   448     1 
  445   447   449     1 
  445   447   459     1 
  448   447   449     1 
  448   447   459     1 
  449   447   459     1 
  447   449   450     1 
  447   449   451     1 
  447   449   455     1 
  450   449   451     1 
  450   449   455     1 
  451   449   455     1 
  449   451   452     1 
  449   451   453     1 
  449   451   454     1 
  452   451   453     1 
  452   451   454     1 
  453   451   454     1 
  449   455   456     1 
  449   455   457     1 
  449   455   458     1 
  456   455   457     1 
  456   455   458     1 
  457   455   458     1 
  447   459   460     1 
  447   459   461     1 
  460   459   461     1 
  459   461   462     1 
  459   461   463     1 
  462   461   463     1 
  461   463   464     1 
  461   463   465     1 
  461   463   469     1 
  464   463   465     1 
  464   463   469     1 
  465   463   469     1 
  463   465   466     1 
  463   465   467     1 
  463   465   468     1 
  466   465   467     1 
  466   465   468     1 
  467   465   468     1 
  463   469   470     1 
  463   469   471     1 
  470   469   471     1 
  469   471   472     1 
  469   471   473     1 
  472   471   473     1 
  471   473   474     1 
  471   473   475     1 
  471   473   476     1 
  474   473   475     1 
  474   473   476     1 
  475   473   476     1 
  473   476   477     1 
  473   476   478     1 
  477   476   478     1 
  476   478   479     1 
  476   478   480     1 
  479   478   480     1 
  478   480   481     1 
  478   480   482     1 
  478   480   491     1 
  481   480   482     1 
  481   480   491     1 
  482   480   491     1 
  480   482   483     1 
  480   482   484     1 
  480   482   485     1 
  483   482   484     1 
  483   482   485     1 
  484   482   485     1 
  482   485   486     1 
  482   485   487     1 
  482   485   488     1 
  486   485   487     1 
  486   485   488     1 
  487   485   488     1 
  485   488   489     1 
  485   488   490     1 
  489   488   490     1 
  480   491   492     1 
  480   491   493     1 
  492   491   493     1 
  491   493   494     1 
  491   493   495     1 
  494   493   495     1 
  493   495   496     1 
  493   495   497     1 
  493   495   501     1 
  496   495   497     1 
  496   495   501     1 
  497   495   501     1 
  495   497   498     1 
  495   497   499     1 
  495   497   500     1 
  498   497   499     1 
  498   497   500     1 
  499   497   500     1 
  495   501   502     1 
  495   501   503     1 
  502   501   503     1 
  501   503   504     1 
  501   503   505     1 
  504   503   505     1 
  503   505   506     1 
  503   505   507     1 
  503   505   515     1 
  506   505   507     1 
  506   505   515     1 
  507   505   515     1 
  505   507   508     1 
  505   507   509     1 
  505   507   513     1 
  508   507   509     1 
  508   507   513     1 
  509   507   513     1 
  507   509   510     1 
  507   509   511     1 
  507   509   512     1 
  510   509   511     1 
  510   509   512     1 
  511   509   512     1 
  507   513   514     1 
  505   515   516     1 
  505   515   517     1 
  516   515   517     1 
  515   517   518     1 
  515   517   519     1 
  518   517   519     1 
  517   519   520     1 
  517   519   521     1 
  517   519   529     1 
  520   519   521     1 
  520   519   529     1 
  521   519   529     1 
  519   521   522     1 
  519   521   523     1 
  519   521   524     1 
  522   521   523     1 
  522   521   524     1 
  523   521   524     1 
  521   524   525     1 
  521   524   526     1 
  525   524   526     1 
  524   526   527     1 
  524   526   528     1 
  527   526   528     1 
  519   529   530     1 
  519   529   531     1 
  530   529   531     1 
  529   531   532     1 
  529   531   533     1 
  532   531   533     1 
  531   533   534     1 
  531   533   535     1 
  531   533   536     1 
  534   533   535     1 
  534   533   536     1 
  535   533   536     1 
  533   536   537     1 
  533   536   538     1 
  537   536   538     1 
  536   538   539     1 
  536   538   540     1 
  539   538   540     1 
  538   540   541     1 
  538   540   542     1 
  538   540   560     1 
  541   540   542     1 
  541   540   560     1 
  542   540   560     1 
  540   542   543     1 
  540   542   544     1 
  540   542   545     1 
  543   542   544     1 
  543   542   545     1 
  544   542   545     1 
  542   545   546     1 
  542   545   547     1 
  542   545   548     1 
  546   545   547     1 
  546   545   548     1 
  547   545   548     1 
  545   548   549     1 
  545   548   550     1 
  545   548   551     1 
  549   548   550     1 
  549   548   551     1 
  550   548   551     1 
  548   551   552     1 
  548   551   553     1 
  552   551   553     1 
  551   553   554     1 
  551   553   557     1 
  554   553   557     1 
  553   554   555     1 
  553   554   556     1 
  555   554   556     1 
  553   557   558     1 
  553   557   559     1 
  558   557   559     1 
  540   560   561     1 
  540   560   562     1 
  561   560   562     1 
  560   562   563     1 
  560   562   564     1 
  563   562   564     1 
  562   564   565     1 
  562   564   566     1 
  562   564   575     1 
  565   564   566     1 
  565   564   575     1 
  566   564   575     1 
  564   566   567     1 
  564   566   568     1 
  564   566   569     1 
  567   566   568     1 
  567   566   569     1 
  568   566   569     1 
  566   569   570     1 
  566   569   571     1 
  566   569   572     1 
  570   569   571     1 
  570   569   572     1 
  571   569   572     1 
  569   572   573     1 
  569   572   574     1 
  573   572   574     1 
  564   575   576     1 
  564   575   577     1 
  576   575   577     1 
  575   577   578     1 
  575   577   579     1 
  578   577   579     1 
  577   579   580     1 
  577   579   581     1 
  577   579   585     1 
  580   579   581     1 
  580   579   585     1 
  581   579   585     1 
  579   581   582     1 
  579   581   583     1 
  579   581   584     1 
  582   581   583     1 
  582   581   584     1 
  583   581   584     1 
  579   585   586     1 
  579   585   587     1 
  586   585   587     1 
  585   587   588     1 
  585   587   589     1 
  588   587   589     1 
  587   589   590     1 
  587   589   591     1 
  587   589   601     1 
  590   589   591     1 
  590   589   601     1 
  591   589   601     1 
  589   591   592     1 
  589   591   593     1 
  589   591   597     1 
  592   591   593     1 
  592   591   597     1 
  593   591   597     1 
  591   593   594     1 
  591   593   595     1 
  591   593   596     1 
  594   593   595     1 
  594   593   596     1 
  595   593   596     1 
  591   597   598     1 
  591   597   599     1 
  591   597   600     1 
  598   597   599     1 
  598   597   600     1 
  599   597   600     1 
  589   601   602     1 
  589   601   603     1 
  602   601   603     1 
  601   603   604     1 
  601   603   605     1 
  604   603   605     1 
  603   605   606     1 
  603   605   607     1 
  603   605   616     1 
  606   605   607     1 
  606   605   616     1 
  607   605   616     1 
  605   607   608     1 
  605   607   609     1 
  605   607   610     1 
  608   607   609     1 
  608   607   610     1 
  609   607   610     1 
  607   610   611     1 
  607   610   612     1 
  607   610   613     1 
  611   610   612     1 
  611   610   613     1 
  612   610   613     1 
  610   613   614     1 
  610   613   615     1 
  614   613   615     1 
  605   616   617     1 
  605   616   618     1 
  617   616   618     1 
  616   618   619     1 
  616   618   620     1 
  619   618   620     1 
  618   620   621     1 
  618   620   622     1 
  618   620   638     1 
  621   620   622     1 
  621   620   638     1 
  622   620   638     1 
  620   622   623     1 
  620   622   624     1 
  620   622   625     1 
  623   622   624     1 
  623   622   625     1 
  624   622   625     1 
  622   625   626     1 
  622   625   627     1 
  622   625   628     1 
  626   625   627     1 
  626   625   628     1 
  627   625   628     1 
  625   628   629     1 
  625   628   630     1 
  625   628   631     1 
  629   628   630     1 
  629   628   631     1 
  630   628   631     1 
  628   631   632     1 
  628   631   633     1 
  628   631   634     1 
  632   631   633     1 
  632   631   634     1 
  633   631   634     1 
  631   634   635     1 
  631   634   636     1 
  631   634   637     1 
  635   634   636     1 
  635   634   637     1 
  636   634   637     1 
  620   638   639     1 
  620   638   640     1 
  639   638   640     1 
  638   640   641     1 
  638   640   642     1 
  641   640   642     1 
  640   642   643     1 
  640   642   644     1 
  640   642   659     1 
  643   642   644     1 
  643   642   659     1 
  644   642   659     1 
  642   644   645     1 
  642   644   646     1 
  642   644   647     1 
  645   644   646     1 
  645   644   647     1 
  646   644   647     1 
  644   647   648     1 
  644   647   657     1 
  648   647   657     1 
  647   648   649     1 
  647   648   650     1 
  649   648   650     1 
  648   650   651     1 
  648   650   652     1 
  651   650   652     1 
  650   652   653     1 
  650   652   655     1 
  653   652   655     1 
  652   653   654     1 
  652   655   656     1 
  652   655   657     1 
  656   655   657     1 
  647   657   655     1 
  647   657   658     1 
  655   657   658     1 
  642   659   660     1 
  642   659   661     1 
  660   659   661     1 
  659   661   662     1 
  659   661   663     1 
  662   661   663     1 
  661   663   664     1 
  661   663   665     1 
  661   663   681     1 
  664   663   665     1 
  664   663   681     1 
  665   663   681     1 
  663   665   666     1 
  663   665   667     1 
  663   665   668     1 
  666   665   667     1 
  666   665   668     1 
  667   665   668     1 
  665   668   669     1 
  665   668   670     1 
  665   668   671     1 
  669   668   670     1 
  669   668   671     1 
  670   668   671     1 
  668   671   672     1 
  668   671   673     1 
  668   671   674     1 
  672   671   673     1 
  672   671   674     1 
  673   671   674     1 
  671   674   675     1 
  671   674   676     1 
  671   674   677     1 
  675   674   676     1 
  675   674   677     1 
  676   674   677     1 
  674   677   678     1 
  674   677   679     1 
  674   677   680     1 
  678   677   679     1 
  678   677   680     1 
  679   677   680     1 
  663   681   682     1 
  663   681   683     1 
  682   681   683     1 
  681   683   684     1 
  681   683   685     1 
  684   683   685     1 
  683   685   686     1 
  683   685   687     1 
  683   685   696     1 
  686   685   687     1 
  686   685   696     1 
  687   685   696     1 
  685   687   688     1 
  685   687   689     1 
  685   687   690     1 
  688   687   689     1 
  688   687   690     1 
  689   687   690     1 
  687   690   691     1 
  687   690   692     1 
  687   690   693     1 
  691   690   692     1 
  691   690   693     1 
  692   690   693     1 
  690   693   694     1 
  690   693   695     1 
  694   693   695     1 
  685   696   697     1 
  685   696   698     1 
  697   696   698     1 
  696   698   699     1 
  696   698   700     1 
  699   698   700     1 
  698   700   701     1 
  698   700   702     1 
  698   700   715     1 
  701   700   702     1 
  701   700   715     1 
  702   700   715     1 
  700   702   703     1 
  700   702   704     1 
  700   702   705     1 
  703   702   704     1 
  703   702   705     1 
  704   702   705     1 
  702   705   706     1 
  702   705   707     1 
  702   705   711     1 
  706   705   707     1 
  706   705   711     1 
  707   705   711     1 
  705   707   708     1 
  705   707   709     1 
  705   707   710     1 
  708   707   709     1 
  708   707   710     1 
  709   707   710     1 
  705   711   712     1 
  705   711   713     1 
  705   711   714     1 
  712   711   713     1 
  712   711   714     1 
  713   711   714     1 
  700   715   716     1 
  700   715   717     1 
  716   715   717     1 
  715   717   718     1 
  715   717   719     1 
  718   717   719     1 
  717   719   720     1 
  717   719   721     1 
  717   719   737     1 
  720   719   721     1 
  720   719   737     1 
  721   719   737     1 
  719   721   722     1 
  719   721   723     1 
  719   721   724     1 
  722   721   723     1 
  722   721   724     1 
  723   721   724     1 
  721   724   725     1 
  721   724   726     1 
  721   724   727     1 
  725   724   726     1 
  725   724   727     1 
  726   724   727     1 
  724   727   728     1 
  724   727   729     1 
  724   727   730     1 
  728   727   729     1 
  728   727   730     1 
  729   727   730     1 
  727   730   731     1 
  727   730   732     1 
  727   730   733     1 
  731   730   732     1 
  731   730   733     1 
  732   730   733     1 
  730   733   734     1 
  730   733   735     1 
  730   733   736     1 
  734   733   735     1 
  734   733   736     1 
  735   733   736     1 
  719   737   738     1 
  719   737   739     1 
  738   737   739     1 
  737   739   740     1 
  737   739   749     1 
  740   739   749     1 
  739   740   741     1 
  739   740   742     1 
  739   740   743     1 
  741   740   742     1 
  741   740   743     1 
  742   740   743     1 
  740   743   744     1 
  740   743   745     1 
  740   743   746     1 
  744   743   745     1 
  744   743   746     1 
  745   743   746     1 
  743   746   747     1 
  743   746   748     1 
  743   746   749     1 
  747   746   748     1 
  747   746   749     1 
  748   746   749     1 
  739   749   746     1 
  739   749   750     1 
  739   749   751     1 
  746   749   750     1 
  746   749   751     1 
  750   749   751     1 
  749   751   752     1 
  749   751   753     1 
  752   751   753     1 
  751   753   754     1 
  751   753   755     1 
  754   753   755     1 
  753   755   756     1 
  753   755   757     1 
  753   755   763     1 
  756   755   757     1 
  756   755   763     1 
  757   755   763     1 
  755   757   758     1 
  755   757   759     1 
  755   757   760     1 
  758   757   759     1 
  758   757   760     1 
  759   757   760     1 
  757   760   761     1 
  757   760   762     1 
  761   760   762     1 
  755   763   764     1 
  755   763   765     1 
  764   763   765     1 
  763   765   766     1 
  763   765   767     1 
  766   765   767     1 
  765   767   768     1 
  765   767   769     1 
  765   767   782     1 
  768   767   769     1 
  768   767   782     1 
  769   767   782     1 
  767   769   770     1 
  767   769   771     1 
  767   769   775     1 
  770   769   771     1 
  770   769   775     1 
  771   769   775     1 
  769   771   772     1 
  769   771   773     1 
  769   771   774     1 
  772   771   773     1 
  772   771   774     1 
  773   771   774     1 
  769   775   776     1 
  769   775   777     1 
  769   775   778     1 
  776   775   777     1 
  776   775   778     1 
  777   775   778     1 
  775   778   779     1 
  775   778   780     1 
  775   778   781     1 
  779   778   780     1 
  779   778   781     1 
  780   778   781     1 
  767   782   783     1 
  767   782   784     1 
  783   782   784     1 
  782   784   785     1 
  782   784   786     1 
  785   784   786     1 
  784   786   787     1 
  784   786   788     1 
  784   786   798     1 
  787   786   788     1 
  787   786   798     1 
  788   786   798     1 
  786   788   789     1 
  786   788   790     1 
  786   788   794     1 
  789   788   790     1 
  789   788   794     1 
  790   788   794     1 
  788   790   791     1 
  788   790   792     1 
  788   790   793     1 
  791   790   792     1 
  791   790   793     1 
  792   790   793     1 
  788   794   795     1 
  788   794   796     1 
  788   794   797     1 
  795   794   796     1 
  795   794   797     1 
  796   794   797     1 
  786   798   799     1 
  786   798   800     1 
  799   798   800     1 
  798   800   801     1 
  798   800   802     1 
  801   800   802     1 
  800   802   803     1 
  800   802   804     1 
  800   802   812     1 
  803   802   804     1 
  803   802   812     1 
  804   802   812     1 
  802   804   805     1 
  802   804   806     1 
  802   804   810     1 
  805   804   806     1 
  805   804   810     1 
  806   804   810     1 
  804   806   807     1 
  804   806   808     1 
  804   806   809     1 
  807   806   808     1 
  807   806   809     1 
  808   806   809     1 
  804   810   811     1 
  802   812   813     1 
  802   812   814     1 
  813   812   814     1 
  812   814   815     1 
  812   814   816     1 
  815   814   816     1 
  814   816   817     1 
  814   816   818     1 
  814   816   829     1 
  817   816   818     1 
  817   816   829     1 
  818   816   829     1 
  816   818   819     1 
  816   818   820     1 
  816   818   821     1 
  819   818   820     1 
  819   818   821     1 
  820   818   821     1 
  818   821   822     1 
  818   821   823     1 
  818   821   824     1 
  822   821   823     1 
  822   821   824     1 
  823   821   824     1 
  821   824   825     1 
  824   825   826     1 
  824   825   827     1 
  824   825   828     1 
  826   825   827     1 
  826   825   828     1 
  827   825   828     1 
  816   829   830     1 
  816   829   831     1 
  830   829   831     1 
  829   831   832     1 
  829   831   833     1 
  832   831   833     1 
  831   833   834     1 
  831   833   835     1 
  831   833   841     1 
  834   833   835     1 
  834   833   841     1 
  835   833   841     1 
  833   835   836     1 
  833   835   837     1 
  833   835   838     1 
  836   835   837     1 
  836   835   838     1 
  837   835   838     1 
  835   838   839     1 
  835   838   840     1 
  839   838   840     1 
  833   841   842     1 
  833   841   843     1 
  842   841   843     1 
  841   843   844     1 
  841   843   845     1 
  844   843   845     1 
  843   845   846     1 
  843   845   847     1 
  843   845   860     1 
  846   845   847     1 
  846   845   860     1 
  847   845   860     1 
  845   847   848     1 
  845   847   849     1 
  845   847   853     1 
  848   847   849     1 
  848   847   853     1 
  849   847   853     1 
  847   849   850     1 
  847   849   851     1 
  847   849   852     1 
  850   849   851     1 
  850   849   852     1 
  851   849   852     1 
  847   853   854     1 
  847   853   855     1 
  847   853   856     1 
  854   853   855     1 
  854   853   856     1 
  855   853   856     1 
  853   856   857     1 
  853   856   858     1 
  853   856   859     1 
  857   856   858     1 
  857   856   859     1 
  858   856   859     1 
  845   860   861     1 
  845   860   862     1 
  861   860   862     1 
  860   862   863     1 
  860   862   864     1 
  863   862   864     1 
  862   864   865     1 
  862   864   866     1 
  862   864   874     1 
  865   864   866     1 
  865   864   874     1 
  866   864   874     1 
  864   866   867     1 
  864   866   868     1 
  864   866   872     1 
  867   866   868     1 
  867   866   872     1 
  868   866   872     1 
  866   868   869     1 
  866   868   870     1 
  866   868   871     1 
  869   868   870     1 
  869   868   871     1 
  870   868   871     1 
  866   872   873     1 
  864   874   875     1 
  864   874   876     1 
  875   874   876     1 
  874   876   877     1 
  874   876   878     1 
  877   876   878     1 
  876   878   879     1 
  876   878   880     1 
  876   878   891     1 
  879   878   880     1 
  879   878   891     1 
  880   878   891     1 
  878   880   881     1 
  878   880   882     1 
  878   880   883     1 
  881   880   882     1 
  881   880   883     1 
  882   880   883     1 
  880   883   884     1 
  880   883   885     1 
  880   883   886     1 
  884   883   885     1 
  884   883   886     1 
  885   883   886     1 
  883   886   887     1 
  886   887   888     1 
  886   887   889     1 
  886   887   890     1 
  888   887   889     1 
  888   887   890     1 
  889   887   890     1 
  878   891   892     1 
  878   891   893     1 
  892   891   893     1 
  891   893   894     1 
  891   893   903     1 
  894   893   903     1 
  893   894   895     1 
  893   894   896     1 
  893   894   897     1 
  895   894   896     1 
  895   894   897     1 
  896   894   897     1 
  894   897   898     1 
  894   897   899     1 
  894   897   900     1 
  898   897   899     1 
  898   897   900     1 
  899   897   900     1 
  897   900   901     1 
  897   900   902     1 
  897   900   903     1 
  901   900   902     1 
  901   900   903     1 
  902   900   903     1 
  893   903   900     1 
  893   903   904     1 
  893   903   905     1 
  900   903   904     1 
  900   903   905     1 
  904   903   905     1 
  903   905   906     1 
  903   905   907     1 
  906   905   907     1 
  905   907   908     1 
  905   907   909     1 
  908   907   909     1 
  907   909   910     1 
  907   909   911     1 
  907   909   920     1 
  910   909   911     1 
  910   909   920     1 
  911   909   920     1 
  909   911   912     1 
  909   911   913     1 
  909   911   914     1 
  912   911   913     1 
  912   911   914     1 
  913   911   914     1 
  911   914   915     1 
  911   914   916     1 
  911   914   917     1 
  915   914   916     1 
  915   914   917     1 
  916   914   917     1 
  914   917   918     1 
  914   917   919     1 
  918   917   919     1 
  909   920   921     1 
  909   920   922     1 
  921   920   922     1 
  920   922   923     1 
  920   922   924     1 
  923   922   924     1 
  922   924   925     1 
  922   924   926     1 
  922   924   937     1 
  925   924   926     1 
  925   924   937     1 
  926   924   937     1 
  924   926   927     1 
  924   926   928     1 
  924   926   929     1 
  927   926   928     1 
  927   926   929     1 
  928   926   929     1 
  926   929   930     1 
  926   929   931     1 
  926   929   932     1 
  930   929   931     1 
  930   929   932     1 
  931   929   932     1 
  929   932   933     1 
  932   933   934     1 
  932   933   935     1 
  932   933   936     1 
  934   933   935     1 
  934   933   936     1 
  935   933   936     1 
  924   937   938     1 
  924   937   939     1 
  938   937   939     1 
  937   939   940     1 
  937   939   941     1 
  940   939   941     1 
  939   941   942     1 
  939   941   943     1 
  939   941   951     1 
  942   941   943     1 
  942   941   951     1 
  943   941   951     1 
  941   943   944     1 
  941   943   945     1 
  941   943   946     1 
  944   943   945     1 
  944   943   946     1 
  945   943   946     1 
  943   946   947     1 
  943   946   948     1 
  947   946   948     1 
  946   948   949     1 
  946   948   950     1 
  949   948   950     1 
  941   951   952     1 
  941   951   953     1 
  952   951   953     1 
  951   953   954     1 
  951   953   955     1 
  954   953   955     1 
  953   955   956     1 
  953   955   957     1 
  953   955   958     1 
  956   955   957     1 
  956   955   958     1 
  957   955   958     1 
  955   958   959     1 
  955   958   960     1 
  959   958   960     1 
  958   960   961     1 
  958   960   962     1 
  961   960   962     1 
  960   962   963     1 
  960   962   964     1 
  960   962   977     1 
  963   962   964     1 
  963   962   977     1 
  964   962   977     1 
  962   964   965     1 
  962   964   966     1 
  962   964   970     1 
  965   964   966     1 
  965   964   970     1 
  966   964   970     1 
  964   966   967     1 
  964   966   968     1 
  964   966   969     1 
  967   966   968     1 
  967   966   969     1 
  968   966   969     1 
  964   970   971     1 
  964   970   972     1 
  964   970   973     1 
  971   970   972     1 
  971   970   973     1 
  972   970   973     1 
  970   973   974     1 
  970   973   975     1 
  970   973   976     1 
  974   973   975     1 
  974   973   976     1 
  975   973   976     1 
  962   977   978     1 
  962   977   979     1 
  978   977   979     1 
  977   979   980     1 
  977   979   981     1 
  980   979   981     1 
  979   981   982     1 
  979   981   983     1 
  979   981   989     1 
  982   981   983     1 
  982   981   989     1 
  983   981   989     1 
  981   983   984     1 
  981   983   985     1 
  981   983   986     1 
  984   983   985     1 
  984   983   986     1 
  985   983   986     1 
  983   986   987     1 
  983   986   988     1 
  987   986   988     1 
  981   989   990     1 
  981   989   991     1 
  990   989   991     1 
  989   991   992     1 
  989   991   993     1 
  992   991   993     1 
  991   993   994     1 
  991   993   995     1 
  991   993   999     1 
  994   993   995     1 
  994   993   999     1 
  995   993   999     1 
  993   995   996     1 
  993   995   997     1 
  993   995   998     1 
  996   995   997     1 
  996   995   998     1 
  997   995   998     1 
  993   999  1000     1 
  993   999  1001     1 
 1000   999  1001     1 
  999  1001  1002     1 
  999  1001  1003     1 
 1002  1001  1003     1 
 1001  1003  1004     1 
 1001  1003  1005     1 
 1001  1003  1018     1 
 1004  1003  1005     1 
 1004  1003  1018     1 
 1005  1003  1018     1 
 1003  1005  1006     1 
 1003  1005  1007     1 
 1003  1005  1011     1 
 1006  1005  1007     1 
 1006  1005  1011     1 
 1007  1005  1011     1 
 1005  1007  1008     1 
 1005  1007  1009     1 
 1005  1007  1010     1 
 1008  1007  1009     1 
 1008  1007  1010     1 
 1009  1007  1010     1 
 1005  1011  1012     1 
 1005  1011  1013     1 
 1005  1011  1014     1 
 1012  1011  1013     1 
 1012  1011  1014     1 
 1013  1011  1014     1 
 1011  1014  1015     1 
 1011  1014  1016     1 
 1011  1014  1017     1 
 1015  1014  1016     1 
 1015  1014  1017     1 
 1016  1014  1017     1 
 1003  1018  1019     1 
 1003  1018  1020     1 
 1019  1018  1020     1 
 1018  1020  1021     1 
 1018  1020  1022     1 
 1021  1020  1022     1 
 1020  1022  1023     1 
 1020  1022  1024     1 
 1020  1022  1040     1 
 1023  1022  1024     1 
 1023  1022  1040     1 
 1024  1022  1040     1 
 1022  1024  1025     1 
 1022  1024  1026     1 
 1022  1024  1027     1 
 1025  1024  1026     1 
 1025  1024  1027     1 
 1026  1024  1027     1 
 1024  1027  1028     1 
 1024  1027  1029     1 
 1024  1027  1030     1 
 1028  1027  1029     1 
 1028  1027  1030     1 
 1029  1027  1030     1 
 1027  1030  1031     1 
 1027  1030  1032     1 
 1027  1030  1033     1 
 1031  1030  1032     1 
 1031  1030  1033     1 
 1032  1030  1033     1 
 1030  1033  1034     1 
 1030  1033  1035     1 
 1030  1033  1036     1 
 1034  1033  1035     1 
 1034  1033  1036     1 
 1035  1033  1036     1 
 1033  1036  1037     1 
 1033  1036  1038     1 
 1033  1036  1039     1 
 1037  1036  1038     1 
 1037  1036  1039     1 
 1038  1036  1039     1 
 1022  1040  1041     1 
 1022  1040  1042     1 
 1041  1040  1042     1 
 1040  1042  1043     1 
 1040  1042  1044     1 
 1043  1042  1044     1 
 1042  1044  1045     1 
 1042  1044  1046     1 
 1042  1044  1055     1 
 1045  1044  1046     1 
 1045  1044  1055     1 
 1046  1044  1055     1 
 1044  1046  1047     1 
 1044  1046  1048     1 
 1044  1046  1049     1 
 1047  1046  1048     1 
 1047  1046  1049     1 
 1048  1046  1049     1 
 1046  1049  1050     1 
 1046  1049  1051     1 
 1046  1049  1052     1 
 1050  1049  1051     1 
 1050  1049  1052     1 
 1051  1049  1052     1 
 1049  1052  1053     1 
 1049  1052  1054     1 
 1053  1052  1054     1 
 1044  1055  1056     1 
 1044  1055  1057     1 
 1056  1055  1057     1 
 1055  1057  1058     1 
 1055  1057  1059     1 
 1058  1057  1059     1 
 1057  1059  1060     1 
 1057  1059  1061     1 
 1057  1059  1074     1 
 1060  1059  1061     1 
 1060  1059  1074     1 
 1061  1059  1074     1 
 1059  1061  1062     1 
 1059  1061  1063     1 
 1059  1061  1067     1 
 1062  1061  1063     1 
 1062  1061  1067     1 
 1063  1061  1067     1 
 1061  1063  1064     1 
 1061  1063  1065     1 
 1061  1063  1066     1 
 1064  1063  1065     1 
 1064  1063  1066     1 
 1065  1063  1066     1 
 1061  1067  1068     1 
 1061  1067  1069     1 
 1061  1067  1070     1 
 1068  1067  1069     1 
 1068  1067  1070     1 
 1069  1067  1070     1 
 1067  1070  1071     1 
 1067  1070  1072     1 
 1067  1070  1073     1 
 1071  1070  1072     1 
 1071  1070  1073     1 
 1072  1070  1073     1 
 1059  1074  1075     1 
 1059  1074  1076     1 
 1075  1074  1076     1 
 1074  1076  1077     1 
 1074  1076  1078     1 
 1077  1076  1078     1 
 1076  1078  1079     1 
 1076  1078  1080     1 
 1076  1078  1091     1 
 1079  1078  1080     1 
 1079  1078  1091     1 
 1080  1078  1091     1 
 1078  1080  1081     1 
 1078  1080  1082     1 
 1078  1080  1083     1 
 1081  1080  1082     1 
 1081  1080  1083     1 
 1082  1080  1083     1 
 1080  1083  1084     1 
 1080  1083  1085     1 
 1080  1083  1086     1 
 1084  1083  1085     1 
 1084  1083  1086     1 
 1085  1083  1086     1 
 1083  1086  1087     1 
 1086  1087  1088     1 
 1086  1087  1089     1 
 1086  1087  1090     1 
 1088  1087  1089     1 
 1088  1087  1090     1 
 1089  1087  1090     1 
 1078  1091  1092     1 
 1078  1091  1093     1 
 1092  1091  1093     1 
 1091  1093  1094     1 
 1091  1093  1095     1 
 1094  1093  1095     1 
 1093  1095  1096     1 
 1093  1095  1097     1 
 1093  1095  1113     1 
 1096  1095  1097     1 
 1096  1095  1113     1 
 1097  1095  1113     1 
 1095  1097  1098     1 
 1095  1097  1099     1 
 1095  1097  1100     1 
 1098  1097  1099     1 
 1098  1097  1100     1 
 1099  1097  1100     1 
 1097  1100  1101     1 
 1097  1100  1102     1 
 1097  1100  1103     1 
 1101  1100  1102     1 
 1101  1100  1103     1 
 1102  1100  1103     1 
 1100  1103  1104     1 
 1100  1103  1105     1 
 1100  1103  1106     1 
 1104  1103  1105     1 
 1104  1103  1106     1 
 1105  1103  1106     1 
 1103  1106  1107     1 
 1103  1106  1108     1 
 1103  1106  1109     1 
 1107  1106  1108     1 
 1107  1106  1109     1 
 1108  1106  1109     1 
 1106  1109  1110     1 
 1106  1109  1111     1 
 1106  1109  1112     1 
 1110  1109  1111     1 
 1110  1109  1112     1 
 1111  1109  1112     1 
 1095  1113  1114     1 
 1095  1113  1115     1 
 1114  1113  1115     1 
 1113  1115  1116     1 
 1113  1115  1117     1 
 1116  1115  1117     1 
 1115  1117  1118     1 
 1115  1117  1119     1 
 1115  1117  1132     1 
 1118  1117  1119     1 
 1118  1117  1132     1 
 1119  1117  1132     1 
 1117  1119  1120     1 
 1117  1119  1121     1 
 1117  1119  1125     1 
 1120  1119  1121     1 
 1120  1119  1125     1 
 1121  1119  1125     1 
 1119  1121  1122     1 
 1119  1121  1123     1 
 1119  1121  1124     1 
 1122  1121  1123     1 
 1122  1121  1124     1 
 1123  1121  1124     1 
 1119  1125  1126     1 
 1119  1125  1127     1 
 1119  1125  1128     1 
 1126  1125  1127     1 
 1126  1125  1128     1 
 1127  1125  1128     1 
 1125  1128  1129     1 
 1125  1128  1130     1 
 1125  1128  1131     1 
 1129  1128  1130     1 
 1129  1128  1131     1 
 1130  1128  1131     1 
 1117  1132  1133     1 
 1117  1132  1134     1 
 1133  1132  1134     1 
 1132  1134  1135     1 
 1132  1134  1136     1 
 1135  1134  1136     1 
 1134  1136  1137     1 
 1134  1136  1138     1 
 1134  1136  1144     1 
 1137  1136  1138     1 
 1137  1136  1144     1 
 1138  1136  1144     1 
 1136  1138  1139     1 
 1136  1138  1140     1 
 1136  1138  1141     1 
 1139  1138  1140     1 
 1139  1138  1141     1 
 1140  1138  1141     1 
 1138  1141  1142     1 
 1138  1141  1143     1 
 1142  1141  1143     1 
 1136  1144  1145     1 
 1136  1144  1146     1 
 1145  1144  1146     1 
 1144  1146  1147     1 
 1144  1146  1156     1 
 1147  1146  1156     1 
 1146  1147  1148     1 
 1146  1147  1149     1 
 1146  1147  1150     1 
 1148  1147  1149     1 
 1148  1147  1150     1 
 1149  1147  1150     1 
 1147  1150  1151     1 
 1147  1150  1152     1 
 1147  1150  1153     1 
 1151  1150  1152     1 
 1151  1150  1153     1 
 1152  1150  1153     1 
 1150  1153  1154     1 
 1150  1153  1155     1 
 1150  1153  1156     1 
 1154  1153  1155     1 
 1154  1153  1156     1 
 1155  1153  1156     1 
 1146  1156  1153     1 
 1146  1156  1157     1 
 1146  1156  1158     1 
 1153  1156  1157     1 
 1153  1156  1158     1 
 1157  1156  1158     1 
 1156  1158  1159     1 
 1156  1158  1160     1 
 1159  1158  1160     1 
 1158  1160  1161     1 
 1158  1160  1162     1 
 1161  1160  1162     1 
 1160  1162  1163     1 
 1160  1162  1164     1 
 1160  1162  1172     1 
 1163  1162  1164     1 
 1163  1162  1172     1 
 1164  1162  1172     1 
 1162  1164  1165     1 
 1162  1164  1166     1 
 1162  1164  1167     1 
 1165  1164  1166     1 
 1165  1164  1167     1 
 1166  1164  1167     1 
 1164  1167  1168     1 
 1164  1167  1169     1 
 1168  1167  1169     1 
 1167  1169  1170     1 
 1167  1169  1171     1 
 1170  1169  1171     1 
 1162  1172  1173     1 
 1162  1172  1174     1 
 1173  1172  1174     1 
 1172  1174  1175     1 
 1172  1174  1176     1 
 1175  1174  1176     1 
 1174  1176  1177     1 
 1174  1176  1178     1 
 1174  1176  1182     1 
 1177  1176  1178     1 
 1177  1176  1182     1 
 1178  1176  1182     1 
 1176  1178  1179     1 
 1176  1178  1180     1 
 1176  1178  1181     1 
 1179  1178  1180     1 
 1179  1178  1181     1 
 1180  1178  1181     1 
 1176  1182  1183     1 
 1176  1182  1184     1 
 1183  1182  1184     1 
 1182  1184  1185     1 
 1182  1184  1186     1 
 1185  1184  1186     1 
 1184  1186  1187     1 
 1184  1186  1188     1 
 1184  1186  1204     1 
 1187  1186  1188     1 
 1187  1186  1204     1 
 1188  1186  1204     1 
 1186  1188  1189     1 
 1186  1188  1190     1 
 1186  1188  1191     1 
 1189  1188  1190     1 
 1189  1188  1191     1 
 1190  1188  1191     1 
 1188  1191  1192     1 
 1188  1191  1193     1 
 1188  1191  1194     1 
 1192  1191  1193     1 
 1192  1191  1194     1 
 1193  1191  1194     1 
 1191  1194  1195     1 
 1191  1194  1196     1 
 1191  1194  1197     1 
 1195  1194  1196     1 
 1195  1194  1197     1 
 1196  1194  1197     1 
 1194  1197  1198     1 
 1194  1197  1199     1 
 1194  1197  1200     1 
 1198  1197  1199     1 
 1198  1197  1200     1 
 1199  1197  1200     1 
 1197  1200  1201     1 
 1197  1200  1202     1 
 1197  1200  1203     1 
 1201  1200  1202     1 
 1201  1200  1203     1 
 1202  1200  1203     1 
 1186  1204  1205     1 
 1186  1204  1206     1 
 1205  1204  1206     1 
 1204  1206  1207     1 
 1204  1206  1208     1 
 1207  1206  1208     1 
 1206  1208  1209     1 
 1206  1208  1210     1 
 1206  1208  1223     1 
 1209  1208  1210     1 
 1209  1208  1223     1 
 1210  1208  1223     1 
 1208  1210  1211     1 
 1208  1210  1212     1 
 1208  1210  1216     1 
 1211  1210  1212     1 
 1211  1210  1216     1 
 1212  1210  1216     1 
 1210  1212  1213     1 
 1210  1212  1214     1 
 1210  1212  1215     1 
 1213  1212  1214     1 
 1213  1212  1215     1 
 1214  1212  1215     1 
 1210  1216  1217     1 
 1210  1216  1218     1 
 1210  1216  1219     1 
 1217  1216  1218     1 
 1217  1216  1219     1 
 1218  1216  1219     1 
 1216  1219  1220     1 
 1216  1219  1221     1 
 1216  1219  1222     1 
 1220  1219  1221     1 
 1220  1219  1222     1 
 1221  1219  1222     1 
 1208  1223  1224     1 
 1208  1223  1225     1 
 1224  1223  1225     1 
 1223  1225  1226     1 
 1223  1225  1227     1 
 1226  1225  1227     1 
 1225  1227  1228     1 
 1225  1227  1229     1 
 1225  1227  1242     1 
 1228  1227  1229     1 
 1228  1227  1242     1 
 1229  1227  1242     1 
 1227  1229  1230     1 
 1227  1229  1231     1 
 1227  1229  1235     1 
 1230  1229  1231     1 
 1230  1229  1235     1 
 1231  1229  1235     1 
 1229  1231  1232     1 
 1229  1231  1233     1 
 1229  1231  1234     1 
 1232  1231  1233     1 
 1232  1231  1234     1 
 1233  1231  1234     1 
 1229  1235  1236     1 
 1229  1235  1237     1 
 1229  1235  1238     1 
 1236  1235  1237     1 
 1236  1235  1238     1 
 1237  1235  1238     1 
 1235  1238  1239     1 
 1235  1238  1240     1 
 1235  1238  1241     1 
 1239  1238  1240     1 
 1239  1238  1241     1 
 1240  1238  1241     1 
 1227  1242  1243     1 
 1227  1242  1244     1 
 1243  1242  1244     1 
 1242  1244  1245     1 
 1242  1244  1246     1 
 1245  1244  1246     1 
 1244  1246  1247     1 
 1244  1246  1248     1 
 1244  1246  1258     1 
 1247  1246  1248     1 
 1247  1246  1258     1 
 1248  1246  1258     1 
 1246  1248  1249     1 
 1246  1248  1250     1 
 1246  1248  1254     1 
 1249  1248  1250     1 
 1249  1248  1254     1 
 1250  1248  1254     1 
 1248  1250  1251     1 
 1248  1250  1252     1 
 1248  1250  1253     1 
 1251  1250  1252     1 
 1251  1250  1253     1 
 1252  1250  1253     1 
 1248  1254  1255     1 
 1248  1254  1256     1 
 1248  1254  1257     1 
 1255  1254  1256     1 
 1255  1254  1257     1 
 1256  1254  1257     1 
 1246  1258  1259     1 
 1246  1258  1260     1 
 1259  1258  1260     1 
 1258  1260  1261     1 
 1258  1260  1262     1 
 1261  1260  1262     1 
 1260  1262  1263     1 
 1260  1262  1264     1 
 1260  1262  1269     1 
 1263  1262  1264     1 
 1263  1262  1269     1 
 1264  1262  1269     1 
 1262  1264  1265     1 
 1262  1264  1266     1 
 1262  1264  1267     1 
 1265  1264  1266     1 
 1265  1264  1267     1 
 1266  1264  1267     1 
 1264  1267  1268     1 
 1262  1269  1270     1 
 1262  1269  1271     1 
 1270  1269  1271     1 
 1269  1271  1272     1 
 1269  1271  1273     1 
 1272  1271  1273     1 
 1271  1273  1274     1 
 1271  1273  1275     1 
 1271  1273  1280     1 
 1274  1273  1275     1 
 1274  1273  1280     1 
 1275  1273  1280     1 
 1273  1275  1276     1 
 1273  1275  1277     1 
 1273  1275  1278     1 
 1276  1275  1277     1 
 1276  1275  1278     1 
 1277  1275  1278     1 
 1275  1278  1279     1 
 1273  1280  1281     1 
 1273  1280  1282     1 
 1281  1280  1282     1 
 1280  1282  1283     1 
 1280  1282  1284     1 
 1283  1282  1284     1 
 1282  1284  1285     1 
 1282  1284  1286     1 
 1282  1284  1290     1 
 1285  1284  1286     1 
 1285  1284  1290     1 
 1286  1284  1290     1 
 1284  1286  1287     1 
 1284  1286  1288     1 
 1284  1286  1289     1 
 1287  1286  1288     1 
 1287  1286  1289     1 
 1288  1286  1289     1 
 1284  1290  1291     1 
 1284  1290  1292     1 
 1291  1290  1292     1 
 1290  1292  1293     1 
 1290  1292  1294     1 
 1293  1292  1294     1 
 1292  1294  1295     1 
 1292  1294  1296     1 
 1292  1294  1307     1 
 1295  1294  1296     1 
 1295  1294  1307     1 
 1296  1294  1307     1 
 1294  1296  1297     1 
 1294  1296  1298     1 
 1294  1296  1299     1 
 1297  1296  1298     1 
 1297  1296  1299     1 
 1298  1296  1299     1 
 1296  1299  1300     1 
 1296  1299  1301     1 
 1296  1299  1302     1 
 1300  1299  1301     1 
 1300  1299  1302     1 
 1301  1299  1302     1 
 1299  1302  1303     1 
 1302  1303  1304     1 
 1302  1303  1305     1 
 1302  1303  1306     1 
 1304  1303  1305     1 
 1304  1303  1306     1 
 1305  1303  1306     1 
 1294  1307  1308     1 
 1294  1307  1309     1 
 1308  1307  1309     1 
 1307  1309  1310     1 
 1307  1309  1311     1 
 1310  1309  1311     1 
 1309  1311  1312     1 
 1309  1311  1313     1 
 1309  1311  1314     1 
 1312  1311  1313     1 
 1312  1311  1314     1 
 1313  1311  1314     1 
 1311  1314  1315     1 
 1311  1314  1316     1 
 1315  1314  1316     1 
 1314  1316  1317     1 
 1314  1316  1318     1 
 1317  1316  1318     1 
 1316  1318  1319     1 
 1316  1318  1320     1 
 1316  1318  1331     1 
 1319  1318  1320     1 
 1319  1318  1331     1 
 1320  1318  1331     1 
 1318  1320  1321     1 
 1318  1320  1322     1 
 1318  1320  1323     1 
 1321  1320  1322     1 
 1321  1320  1323     1 
 1322  1320  1323     1 
 1320  1323  1324     1 
 1320  1323  1325     1 
 1320  1323  1326     1 
 1324  1323  1325     1 
 1324  1323  1326     1 
 1325  1323  1326     1 
 1323  1326  1327     1 
 1323  1326  1328     1 
 1327  1326  1328     1 
 1326  1328  1329     1 
 1326  1328  1330     1 
 1329  1328  1330     1 
 1318  1331  1332     1 
 1318  1331  1333     1 
 1332  1331  1333     1 
 1331  1333  1334     1 
 1331  1333  1335     1 
 1334  1333  1335     1 
 1333  1335  1336     1 
 1333  1335  1337     1 
 1333  1335  1348     1 
 1336  1335  1337     1 
 1336  1335  1348     1 
 1337  1335  1348     1 
 1335  1337  1338     1 
 1335  1337  1339     1 
 1335  1337  1340     1 
 1338  1337  1339     1 
 1338  1337  1340     1 
 1339  1337  1340     1 
 1337  1340  1341     1 
 1337  1340  1342     1 
 1337  1340  1343     1 
 1341  1340  1342     1 
 1341  1340  1343     1 
 1342  1340  1343     1 
 1340  1343  1344     1 
 1340  1343  1345     1 
 1344  1343  1345     1 
 1343  1345  1346     1 
 1343  1345  1347     1 
 1346  1345  1347     1 
 1335  1348  1349     1 
 1335  1348  1350     1 
 1349  1348  1350     1 
 1348  1350  1351     1 
 1348  1350  1352     1 
 1351  1350  1352     1 
 1350  1352  1353     1 
 1350  1352  1354     1 
 1350  1352  1358     1 
 1353  1352  1354     1 
 1353  1352  1358     1 
 1354  1352  1358     1 
 1352  1354  1355     1 
 1352  1354  1356     1 
 1352  1354  1357     1 
 1355  1354  1356     1 
 1355  1354  1357     1 
 1356  1354  1357     1 
 1352  1358  1359     1 
 1352  1358  1360     1 
 1359  1358  1360     1 
 1358  1360  1361     1 
 1358  1360  1362     1 
 1361  1360  1362     1 
 1360  1362  1363     1 
 1360  1362  1364     1 
 1360  1362  1375     1 
 1363  1362  1364     1 
 1363  1362  1375     1 
 1364  1362  1375     1 
 1362  1364  1365     1 
 1362  1364  1366     1 
 1362  1364  1367     1 
 1365  1364  1366     1 
 1365  1364  1367     1 
 1366  1364  1367     1 
 1364  1367  1368     1 
 1364  1367  1369     1 
 1364  1367  1370     1 
 1368  1367  1369     1 
 1368  1367  1370     1 
 1369  1367  1370     1 
 1367  1370  1371     1 
 1370  1371  1372     1 
 1370  1371  1373     1 
 1370  1371  1374     1 
 1372  1371  1373     1 
 1372  1371  1374     1 
 1373  1371  1374     1 
 1362  1375  1376     1 
 1362  1375  1377     1 
 1376  1375  1377     1 
 1375  1377  1378     1 
 1375  1377  1379     1 
 1378  1377  1379     1 
 1377  1379  1380     1 
 1377  1379  1381     1 
 1377  1379  1391     1 
 1380  1379  1381     1 
 1380  1379  1391     1 
 1381  1379  1391     1 
 1379  1381  1382     1 
 1379  1381  1383     1 
 1379  1381  1387     1 
 1382  1381  1383     1 
 1382  1381  1387     1 
 1383  1381  1387     1 
 1381  1383  1384     1 
 1381  1383  1385     1 
 1381  1383  1386     1 
 1384  1383  1385     1 
 1384  1383  1386     1 
 1385  1383  1386     1 
 1381  1387  1388     1 
 1381  1387  1389     1 
 1381  1387  1390     1 
 1388  1387  1389     1 
 1388  1387  1390     1 
 1389  1387  1390     1 
 1379  1391  1392     1 
 1379  1391  1393     1 
 1392  1391  1393     1 
 1391  1393  1394     1 
 1391  1393  1395     1 
 1394  1393  1395     1 
 1393  1395  1396     1 
 1393  1395  1397     1 
 1393  1395  1410     1 
 1396  1395  1397     1 
 1396  1395  1410     1 
 1397  1395  1410     1 
 1395  1397  1398     1 
 1395  1397  1399     1 
 1395  1397  1403     1 
 1398  1397  1399     1 
 1398  1397  1403     1 
 1399  1397  1403     1 
 1397  1399  1400     1 
 1397  1399  1401     1 
 1397  1399  1402     1 
 1400  1399  1401     1 
 1400  1399  1402     1 
 1401  1399  1402     1 
 1397  1403  1404     1 
 1397  1403  1405     1 
 1397  1403  1406     1 
 1404  1403  1405     1 
 1404  1403  1406     1 
 1405  1403  1406     1 
 1403  1406  1407     1 
 1403  1406  1408     1 
 1403  1406  1409     1 
 1407  1406  1408     1 
 1407  1406  1409     1 
 1408  1406  1409     1 
 1395  1410  1411     1 
 1395  1410  1412     1 
 1411  1410  1412     1 
 1410  1412  1413     1 
 1410  1412  1414     1 
 1413  1412  1414     1 
 1412  1414  1415     1 
 1412  1414  1416     1 
 1412  1414  1425     1 
 1415  1414  1416     1 
 1415  1414  1425     1 
 1416  1414  1425     1 
 1414  1416  1417     1 
 1414  1416  1418     1 
 1414  1416  1419     1 
 1417  1416  1418     1 
 1417  1416  1419     1 
 1418  1416  1419     1 
 1416  1419  1420     1 
 1416  1419  1421     1 
 1416  1419  1422     1 
 1420  1419  1421     1 
 1420  1419  1422     1 
 1421  1419  1422     1 
 1419  1422  1423     1 
 1419  1422  1424     1 
 1423  1422  1424     1 
 1414  1425  1426     1 
 1414  1425  1427     1 
 1426  1425  1427     1 
 1425  1427  1428     1 
 1425  1427  1429     1 
 1428  1427  1429     1 
 1427  1429  1430     1 
 1427  1429  1431     1 
 1427  1429  1435     1 
 1430  1429  1431     1 
 1430  1429  1435     1 
 1431  1429  1435     1 
 1429  1431  1432     1 
 1429  1431  1433     1 
 1429  1431  1434     1 
 1432  1431  1433     1 
 1432  1431  1434     1 
 1433  1431  1434     1 
 1429  1435  1436     1 
 1429  1435  1437     1 
 1436  1435  1437     1 
 1435  1437  1438     1 
 1435  1437  1439     1 
 1438  1437  1439     1 
 1437  1439  1440     1 
 1437  1439  1441     1 
 1437  1439  1454     1 
 1440  1439  1441     1 
 1440  1439  1454     1 
 1441  1439  1454     1 
 1439  1441  1442     1 
 1439  1441  1443     1 
 1439  1441  1447     1 
 1442  1441  1443     1 
 1442  1441  1447     1 
 1443  1441  1447     1 
 1441  1443  1444     1 
 1441  1443  1445     1 
 1441  1443  1446     1 
 1444  1443  1445     1 
 1444  1443  1446     1 
 1445  1443  1446     1 
 1441  1447  1448     1 
 1441  1447  1449     1 
 1441  1447  1450     1 
 1448  1447  1449     1 
 1448  1447  1450     1 
 1449  1447  1450     1 
 1447  1450  1451     1 
 1447  1450  1452     1 
 1447  1450  1453     1 
 1451  1450  1452     1 
 1451  1450  1453     1 
 1452  1450  1453     1 
 1439  1454  1455     1 
 1439  1454  1456     1 
 1455  1454  1456     1 
 1454  1456  1457     1 
 1454  1456  1458     1 
 1457  1456  1458     1 
 1456  1458  1459     1 
 1456  1458  1460     1 
 1456  1458  1476     1 
 1459  1458  1460     1 
 1459  1458  1476     1 
 1460  1458  1476     1 
 1458  1460  1461     1 
 1458  1460  1462     1 
 1458  1460  1463     1 
 1461  1460  1462     1 
 1461  1460  1463     1 
 1462  1460  1463     1 
 1460  1463  1464     1 
 1460  1463  1465     1 
 1460  1463  1466     1 
 1464  1463  1465     1 
 1464  1463  1466     1 
 1465  1463  1466     1 
 1463  1466  1467     1 
 1463  1466  1468     1 
 1463  1466  1469     1 
 1467  1466  1468     1 
 1467  1466  1469     1 
 1468  1466  1469     1 
 1466  1469  1470     1 
 1466  1469  1471     1 
 1466  1469  1472     1 
 1470  1469  1471     1 
 1470  1469  1472     1 
 1471  1469  1472     1 
 1469  1472  1473     1 
 1469  1472  1474     1 
 1469  1472  1475     1 
 1473  1472  1474     1 
 1473  1472  1475     1 
 1474  1472  1475     1 
 1458  1476  1477     1 
 1458  1476  1478     1 
 1477  1476  1478     1 
 1476  1478  1479     1 
 1476  1478  1480     1 
 1479  1478  1480     1 
 1478  1480  1481     1 
 1478  1480  1482     1 
 1478  1480  1486     1 
 1481  1480  1482     1 
 1481  1480  1486     1 
 1482  1480  1486     1 
 1480  1482  1483     1 
 1480  1482  1484     1 
 1480  1482  1485     1 
 1483  1482  1484     1 
 1483  1482  1485     1 
 1484  1482  1485     1 
 1480  1486  1487     1 
 1480  1486  1488     1 
 1487  1486  1488     1 
 1486  1488  1489     1 
 1486  1488  1490     1 
 1489  1488  1490     1 
 1488  1490  1491     1 
 1488  1490  1492     1 
 1488  1490  1493     1 
 1491  1490  1492     1 
 1491  1490  1493     1 
 1492  1490  1493     1 
 1490  1493  1494     1 
 1490  1493  1495     1 
 1494  1493  1495     1 
 1493  1495  1496     1 
 1493  1495  1497     1 
 1496  1495  1497     1 
 1495  1497  1498     1 
 1495  1497  1499     1 
 1495  1497  1503     1 
 1498  1497  1499     1 
 1498  1497  1503     1 
 1499  1497  1503     1 
 1497  1499  1500     1 
 1497  1499  1501     1 
 1497  1499  1502     1 
 1500  1499  1501     1 
 1500  1499  1502     1 
 1501  1499  1502     1 
 1497  1503  1504     1 
 1497  1503  1505     1 
 1504  1503  1505     1 
 1503  1505  1506     1 
 1503  1505  1507     1 
 1506  1505  1507     1 
 1505  1507  1508     1 
 1505  1507  1509     1 
 1505  1507  1525     1 
 1508  1507  1509     1 
 1508  1507  1525     1 
 1509  1507  1525     1 
 1507  1509  1510     1 
 1507  1509  1511     1 
 1507  1509  1512     1 
 1510  1509  1511     1 
 1510  1509  1512     1 
 1511  1509  1512     1 
 1509  1512  1513     1 
 1509  1512  1514     1 
 1509  1512  1515     1 
 1513  1512  1514     1 
 1513  1512  1515     1 
 1514  1512  1515     1 
 1512  1515  1516     1 
 1512  1515  1517     1 
 1512  1515  1518     1 
 1516  1515  1517     1 
 1516  1515  1518     1 
 1517  1515  1518     1 
 1515  1518  1519     1 
 1515  1518  1520     1 
 1515  1518  1521     1 
 1519  1518  1520     1 
 1519  1518  1521     1 
 1520  1518  1521     1 
 1518  1521  1522     1 
 1518  1521  1523     1 
 1518  1521  1524     1 
 1522  1521  1523     1 
 1522  1521  1524     1 
 1523  1521  1524     1 
 1507  1525  1526     1 
 1507  1525  1527     1 
 1526  1525  1527     1 
 1525  1527  1528     1 
 1525  1527  1529     1 
 1528  1527  1529     1 
 1527  1529  1530     1 
 1527  1529  1531     1 
 1527  1529  1537     1 
 1530  1529  1531     1 
 1530  1529  1537     1 
 1531  1529  1537     1 
 1529  1531  1532     1 
 1529  1531  1533     1 
 1529  1531  1534     1 
 1532  1531  1533     1 
 1532  1531  1534     1 
 1533  1531  1534     1 
 1531  1534  1535     1 
 1531  1534  1536     1 
 1535  1534  1536     1 
 1529  1537  1538     1 
 1529  1537  1539     1 
 1538  1537  1539     1 
 1537  1539  1540     1 
 1537  1539  1541     1 
 1540  1539  1541     1 
 1539  1541  1542     1 
 1539  1541  1543     1 
 1539  1541  1557     1 
 1542  1541  1543     1 
 1542  1541  1557     1 
 1543  1541  1557     1 
 1541  1543  1544     1 
 1541  1543  1545     1 
 1541  1543  1546     1 
 1544  1543  1545     1 
 1544  1543  1546     1 
 1545  1543  1546     1 
 1543  1546  1547     1 
 1543  1546  1555     1 
 1547  1546  1555     1 
 1546  1547  1548     1 
 1546  1547  1549     1 
 1548  1547  1549     1 
 1547  1549  1550     1 
 1547  1549  1551     1 
 1550  1549  1551     1 
 1549  1551  1552     1 
 1549  1551  1553     1 
 1552  1551  1553     1 
 1551  1553  1554     1 
 1551  1553  1555     1 
 1554  1553  1555     1 
 1546  1555  1553     1 
 1546  1555  1556     1 
 1553  1555  1556     1 
 1541  1557  1558     1 
 1541  1557  1559     1 
 1558  1557  1559     1 
 1557  1559  1560     1 
 1557  1559  1561     1 
 1560  1559  1561     1 
 1559  1561  1562     1 
 1559  1561  1563     1 
 1559  1561  1576     1 
 1562  1561  1563     1 
 1562  1561  1576     1 
 1563  1561  1576     1 
 1561  1563  1564     1 
 1561  1563  1565     1 
 1561  1563  1569     1 
 1564  1563  1565     1 
 1564  1563  1569     1 
 1565  1563  1569     1 
 1563  1565  1566     1 
 1563  1565  1567     1 
 1563  1565  1568     1 
 1566  1565  1567     1 
 1566  1565  1568     1 
 1567  1565  1568     1 
 1563  1569  1570     1 
 1563  1569  1571     1 
 1563  1569  1572     1 
 1570  1569  1571     1 
 1570  1569  1572     1 
 1571  1569  1572     1 
 1569  1572  1573     1 
 1569  1572  1574     1 
 1569  1572  1575     1 
 1573  1572  1574     1 
 1573  1572  1575     1 
 1574  1572  1575     1 
 1561  1576  1577     1 
 1561  1576  1578     1 
 1577  1576  1578     1 
 1576  1578  1579     1 
 1576  1578  1580     1 
 1579  1578  1580     1 
 1578  1580  1581     1 
 1578  1580  1582     1 
 1578  1580  1592     1 
 1581  1580  1582     1 
 1581  1580  1592     1 
 1582  1580  1592     1 
 1580  1582  1583     1 
 1580  1582  1584     1 
 1580  1582  1588     1 
 1583  1582  1584     1 
 1583  1582  1588     1 
 1584  1582  1588     1 
 1582  1584  1585     1 
 1582  1584  1586     1 
 1582  1584  1587     1 
 1585  1584  1586     1 
 1585  1584  1587     1 
 1586  1584  1587     1 
 1582  1588  1589     1 
 1582  1588  1590     1 
 1582  1588  1591     1 
 1589  1588  1590     1 
 1589  1588  1591     1 
 1590  1588  1591     1 
 1580  1592  1593     1 
 1580  1592  1594     1 
 1593  1592  1594     1 
 1592  1594  1595     1 
 1592  1594  1596     1 
 1595  1594  1596     1 
 1594  1596  1597     1 
 1594  1596  1598     1 
 1594  1596  1614     1 
 1597  1596  1598     1 
 1597  1596  1614     1 
 1598  1596  1614     1 
 1596  1598  1599     1 
 1596  1598  1600     1 
 1596  1598  1601     1 
 1599  1598  1600     1 
 1599  1598  1601     1 
 1600  1598  1601     1 
 1598  1601  1602     1 
 1598  1601  1603     1 
 1598  1601  1604     1 
 1602  1601  1603     1 
 1602  1601  1604     1 
 1603  1601  1604     1 
 1601  1604  1605     1 
 1601  1604  1606     1 
 1601  1604  1607     1 
 1605  1604  1606     1 
 1605  1604  1607     1 
 1606  1604  1607     1 
 1604  1607  1608     1 
 1604  1607  1609     1 
 1604  1607  1610     1 
 1608  1607  1609     1 
 1608  1607  1610     1 
 1609  1607  1610     1 
 1607  1610  1611     1 
 1607  1610  1612     1 
 1607  1610  1613     1 
 1611  1610  1612     1 
 1611  1610  1613     1 
 1612  1610  1613     1 
 1596  1614  1615     1 
 1596  1614  1616     1 
 1615  1614  1616     1 
 1614  1616  1617     1 
 1614  1616  1626     1 
 1617  1616  1626     1 
 1616  1617  1618     1 
 1616  1617  1619     1 
 1616  1617  1620     1 
 1618  1617  1619     1 
 1618  1617  1620     1 
 1619  1617  1620     1 
 1617  1620  1621     1 
 1617  1620  1622     1 
 1617  1620  1623     1 
 1621  1620  1622     1 
 1621  1620  1623     1 
 1622  1620  1623     1 
 1620  1623  1624     1 
 1620  1623  1625     1 
 1620  1623  1626     1 
 1624  1623  1625     1 
 1624  1623  1626     1 
 1625  1623  1626     1 
 1616  1626  1623     1 
 1616  1626  1627     1 
 1616  1626  1628     1 
 1623  1626  1627     1 
 1623  1626  1628     1 
 1627  1626  1628     1 
 1626  1628  1629     1 
 1626  1628  1630     1 
 1629  1628  1630     1 
 1628  1630  1631     1 
 1628  1630  1632     1 
 1631  1630  1632     1 
 1630  1632  1633     1 
 1630  1632  1634     1 
 1630  1632  1648     1 
 1633  1632  1634     1 
 1633  1632  1648     1 
 1634  1632  1648     1 
 1632  1634  1635     1 
 1632  1634  1636     1 
 1632  1634  1637     1 
 1635  1634  1636     1 
 1635  1634  1637     1 
 1636  1634  1637     1 
 1634  1637  1638     1 
 1634  1637  1646     1 
 1638  1637  1646     1 
 1637  1638  1639     1 
 1637  1638  1640     1 
 1639  1638  1640     1 
 1638  1640  1641     1 
 1638  1640  1642     1 
 1641  1640  1642     1 
 1640  1642  1643     1 
 1640  1642  1644     1 
 1643  1642  1644     1 
 1642  1644  1645     1 
 1642  1644  1646     1 
 1645  1644  1646     1 
 1637  1646  1644     1 
 1637  1646  1647     1 
 1644  1646  1647     1 
 1632  1648  1649     1 
 1632  1648  1650     1 
 1649  1648  1650     1 
 1648  1650  1651     1 
 1648  1650  1652     1 
 1651  1650  1652     1 
 1650  1652  1653     1 
 1650  1652  1654     1 
 1650  1652  1665     1 
 1653  1652  1654     1 
 1653  1652  1665     1 
 1654  1652  1665     1 
 1652  1654  1655     1 
 1652  1654  1656     1 
 1652  1654  1657     1 
 1655  1654  1656     1 
 1655  1654  1657     1 
 1656  1654  1657     1 
 1654  1657  1658     1 
 1654  1657  1659     1 
 1654  1657  1660     1 
 1658  1657  1659     1 
 1658  1657  1660     1 
 1659  1657  1660     1 
 1657  1660  1661     1 
 1657  1660  1662     1 
 1661  1660  1662     1 
 1660  1662  1663     1 
 1660  1662  1664     1 
 1663  1662  1664     1 
 1652  1665  1666     1 
 1652  1665  1667     1 
 1666  1665  1667     1 
 1665  1667  1668     1 
 1665  1667  1677     1 
 1668  1667  1677     1 
 1667  1668  1669     1 
 1667  1668  1670     1 
 1667  1668  1671     1 
 1669  1668  1670     1 
 1669  1668  1671     1 
 1670  1668  1671     1 
 1668  1671  1672     1 
 1668  1671  1673     1 
 1668  1671  1674     1 
 1672  1671  1673     1 
 1672  1671  1674     1 
 1673  1671  1674     1 
 1671  1674  1675     1 
 1671  1674  1676     1 
 1671  1674  1677     1 
 1675  1674  1676     1 
 1675  1674  1677     1 
 1676  1674  1677     1 
 1667  1677  1674     1 
 1667  1677  1678     1 
 1667  1677  1679     1 
 1674  1677  1678     1 
 1674  1677  1679     1 
 1678  1677  1679     1 
 1677  1679  1680     1 
 1677  1679  1681     1 
 1680  1679  1681     1 
 1679  1681  1682     1 
 1679  1681  1683     1 
 1682  1681  1683     1 
 1681  1683  1684     1 
 1681  1683  1685     1 
 1681  1683  1690     1 
 1684  1683  1685     1 
 1684  1683  1690     1 
 1685  1683  1690     1 
 1683  1685  1686     1 
 1683  1685  1687     1 
 1683  1685  1688     1 
 1686  1685  1687     1 
 1686  1685  1688     1 
 1687  1685  1688     1 
 1685  1688  1689     1 
 1683  1690  1691     1 
 1683  1690  1692     1 
 1691  1690  1692     1 
 1690  1692  1693     1 
 1690  1692  1694     1 
 1693  1692  1694     1 
 1692  1694  1695     1 
 1692  1694  1696     1 
 1692  1694  1714     1 
 1695  1694  1696     1 
 1695  1694  1714     1 
 1696  1694  1714     1 
 1694  1696  1697     1 
 1694  1696  1698     1 
 1694  1696  1699     1 
 1697  1696  1698     1 
 1697  1696  1699     1 
 1698  1696  1699     1 
 1696  1699  1700     1 
 1696  1699  1701     1 
 1696  1699  1702     1 
 1700  1699  1701     1 
 1700  1699  1702     1 
 1701  1699  1702     1 
 1699  1702  1703     1 
 1699  1702  1704     1 
 1699  1702  1705     1 
 1703  1702  1704     1 
 1703  1702  1705     1 
 1704  1702  1705     1 
 1702  1705  1706     1 
 1702  1705  1707     1 
 1706  1705  1707     1 
 1705  1707  1708     1 
 1705  1707  1711     1 
 1708  1707  1711     1 
 1707  1708  1709     1 
 1707  1708  1710     1 
 1709  1708  1710     1 
 1707  1711  1712     1 
 1707  1711  1713     1 
 1712  1711  1713     1 
 1694  1714  1715     1 
 1694  1714  1716     1 
 1715  1714  1716     1 
 1714  1716  1717     1 
 1714  1716  1718     1 
 1717  1716  1718     1 
 1716  1718  1719     1 
 1716  1718  1720     1 
 1716  1718  1730     1 
 1719  1718  1720     1 
 1719  1718  1730     1 
 1720  1718  1730     1 
 1718  1720  1721     1 
 1718  1720  1722     1 
 1718  1720  1726     1 
 1721  1720  1722     1 
 1721  1720  1726     1 
 1722  1720  1726     1 
 1720  1722  1723     1 
 1720  1722  1724     1 
 1720  1722  1725     1 
 1723  1722  1724     1 
 1723  1722  1725     1 
 1724  1722  1725     1 
 1720  1726  1727     1 
 1720  1726  1728     1 
 1720  1726  1729     1 
 1727  1726  1728     1 
 1727  1726  1729     1 
 1728  1726  1729     1 
 1718  1730  1731     1 
 1718  1730  1732     1 
 1731  1730  1732     1 
 1730  1732  1733     1 
 1730  1732  1734     1 
 1733  1732  1734     1 
 1732  1734  1735     1 
 1732  1734  1736     1 
 1732  1734  1746     1 
 1735  1734  1736     1 
 1735  1734  1746     1 
 1736  1734  1746     1 
 1734  1736  1737     1 
 1734  1736  1738     1 
 1734  1736  1742     1 
 1737  1736  1738     1 
 1737  1736  1742     1 
 1738  1736  1742     1 
 1736  1738  1739     1 
 1736  1738  1740     1 
 1736  1738  1741     1 
 1739  1738  1740     1 
 1739  1738  1741     1 
 1740  1738  1741     1 
 1736  1742  1743     1 
 1736  1742  1744     1 
 1736  1742  1745     1 
 1743  1742  1744     1 
 1743  1742  1745     1 
 1744  1742  1745     1 
 1734  1746  1747     1 
 1734  1746  1748     1 
 1747  1746  1748     1 
 1746  1748  1749     1 
 1746  1748  1750     1 
 1749  1748  1750     1 
 1748  1750  1751     1 
 1748  1750  1752     1 
 1748  1750  1761     1 
 1751  1750  1752     1 
 1751  1750  1761     1 
 1752  1750  1761     1 
 1750  1752  1753     1 
 1750  1752  1754     1 
 1750  1752  1755     1 
 1753  1752  1754     1 
 1753  1752  1755     1 
 1754  1752  1755     1 
 1752  1755  1756     1 
 1752  1755  1757     1 
 1752  1755  1758     1 
 1756  1755  1757     1 
 1756  1755  1758     1 
 1757  1755  1758     1 
 1755  1758  1759     1 
 1755  1758  1760     1 
 1759  1758  1760     1 
 1750  1761  1762     1 
 1750  1761  1763     1 
 1762  1761  1763     1 
 1761  1763  1764     1 
 1761  1763  1765     1 
 1764  1763  1765     1 
 1763  1765  1766     1 
 1763  1765  1767     1 
 1763  1765  1771     1 
 1766  1765  1767     1 
 1766  1765  1771     1 
 1767  1765  1771     1 
 1765  1767  1768     1 
 1765  1767  1769     1 
 1765  1767  1770     1 
 1768  1767  1769     1 
 1768  1767  1770     1 
 1769  1767  1770     1 
 1765  1771  1772     1 
 1765  1771  1773     1 
 1772  1771  1773     1 
 1771  1773  1774     1 
 1771  1773  1775     1 
 1774  1773  1775     1 
 1773  1775  1776     1 
 1773  1775  1777     1 
 1773  1775  1790     1 
 1776  1775  1777     1 
 1776  1775  1790     1 
 1777  1775  1790     1 
 1775  1777  1778     1 
 1775  1777  1779     1 
 1775  1777  1780     1 
 1778  1777  1779     1 
 1778  1777  1780     1 
 1779  1777  1780     1 
 1777  1780  1781     1 
 1777  1780  1782     1 
 1777  1780  1786     1 
 1781  1780  1782     1 
 1781  1780  1786     1 
 1782  1780  1786     1 
 1780  1782  1783     1 
 1780  1782  1784     1 
 1780  1782  1785     1 
 1783  1782  1784     1 
 1783  1782  1785     1 
 1784  1782  1785     1 
 1780  1786  1787     1 
 1780  1786  1788     1 
 1780  1786  1789     1 
 1787  1786  1788     1 
 1787  1786  1789     1 
 1788  1786  1789     1 
 1775  1790  1791     1 
 1775  1790  1792     1 
 1791  1790  1792     1 
 1790  1792  1793     1 
 1790  1792  1794     1 
 1793  1792  1794     1 
 1792  1794  1795     1 
 1792  1794  1796     1 
 1792  1794  1804     1 
 1795  1794  1796     1 
 1795  1794  1804     1 
 1796  1794  1804     1 
 1794  1796  1797     1 
 1794  1796  1798     1 
 1794  1796  1799     1 
 1797  1796  1798     1 
 1797  1796  1799     1 
 1798  1796  1799     1 
 1796  1799  1800     1 
 1796  1799  1801     1 
 1800  1799  1801     1 
 1799  1801  1802     1 
 1799  1801  1803     1 
 1802  1801  1803     1 
 1794  1804  1805     1 
 1794  1804  1806     1 
 1805  1804  1806     1 
 1804  1806  1807     1 
 1804  1806  1808     1 
 1807  1806  1808     1 
 1806  1808  1809     1 
 1806  1808  1810     1 
 1806  1808  1826     1 
 1809  1808  1810     1 
 1809  1808  1826     1 
 1810  1808  1826     1 
 1808  1810  1811     1 
 1808  1810  1812     1 
 1808  1810  1813     1 
 1811  1810  1812     1 
 1811  1810  1813     1 
 1812  1810  1813     1 
 1810  1813  1814     1 
 1810  1813  1815     1 
 1810  1813  1816     1 
 1814  1813  1815     1 
 1814  1813  1816     1 
 1815  1813  1816     1 
 1813  1816  1817     1 
 1813  1816  1818     1 
 1813  1816  1819     1 
 1817  1816  1818     1 
 1817  1816  1819     1 
 1818  1816  1819     1 
 1816  1819  1820     1 
 1816  1819  1821     1 
 1816  1819  1822     1 
 1820  1819  1821     1 
 1820  1819  1822     1 
 1821  1819  1822     1 
 1819  1822  1823     1 
 1819  1822  1824     1 
 1819  1822  1825     1 
 1823  1822  1824     1 
 1823  1822  1825     1 
 1824  1822  1825     1 
 1808  1826  1827     1 
 1808  1826  1828     1 
 1827  1826  1828     1 
 1826  1828  1829     1 
 1826  1828  1830     1 
 1829  1828  1830     1 
 1828  1830  1831     1 
 1828  1830  1832     1 
 1828  1830  1842     1 
 1831  1830  1832     1 
 1831  1830  1842     1 
 1832  1830  1842     1 
 1830  1832  1833     1 
 1830  1832  1834     1 
 1830  1832  1838     1 
 1833  1832  1834     1 
 1833  1832  1838     1 
 1834  1832  1838     1 
 1832  1834  1835     1 
 1832  1834  1836     1 
 1832  1834  1837     1 
 1835  1834  1836     1 
 1835  1834  1837     1 
 1836  1834  1837     1 
 1832  1838  1839     1 
 1832  1838  1840     1 
 1832  1838  1841     1 
 1839  1838  1840     1 
 1839  1838  1841     1 
 1840  1838  1841     1 
 1830  1842  1843     1 
 1830  1842  1844     1 
 1843  1842  1844     1 
 1842  1844  1845     1 
 1842  1844  1846     1 
 1845  1844  1846     1 
 1844  1846  1847     1 
 1844  1846  1848     1 
 1844  1846  1853     1 
 1847  1846  1848     1 
 1847  1846  1853     1 
 1848  1846  1853     1 
 1846  1848  1849     1 
 1846  1848  1850     1 
 1846  1848  1851     1 
 1849  1848  1850     1 
 1849  1848  1851     1 
 1850  1848  1851     1 
 1848  1851  1852     1 
 1846  1853  1854     1 
 1846  1853  1855     1 
 1854  1853  1855     1 

[ dihedrals ]
;  ai    aj    ak    al funct            c0            c1            c2            c3            c4            c5
    2     1     5     6     9 
    2     1     5     7     9 
    2     1     5     8     9 
    3     1     5     6     9 
    3     1     5     7     9 
    3     1     5     8     9 
    4     1     5     6     9 
    4     1     5     7     9 
    4     1     5     8     9 
    1     5     8     9     9 
    1     5     8    10     9 
    6     5     8     9     9 
    6     5     8    10     9 
    7     5     8     9     9 
    7     5     8    10     9 
    5     8    10    11     9 
    5     8    10    12     9 
    9     8    10    11     9 
    9     8    10    12     9 
    8    10    12    13     9 
    8    10    12    14     9 
    8    10    12    30     9 
   11    10    12    13     9 
   11    10    12    14     9 
   11    10    12    30     9 
   10    12    14    15     9 
   10    12    14    16     9 
   10    12    14    17     9 
   13    12    14    15     9 
   13    12    14    16     9 
   13    12    14    17     9 
   30    12    14    15     9 
   30    12    14    16     9 
   30    12    14    17     9 
   10    12    30    31     9 
   10    12    30    32     9 
   13    12    30    31     9 
   13    12    30    32     9 
   14    12    30    31     9 
   14    12    30    32     9 
   12    14    17    18     9 
   12    14    17    19     9 
   12    14    17    20     9 
   15    14    17    18     9 
   15    14    17    19     9 
   15    14    17    20     9 
   16    14    17    18     9 
   16    14    17    19     9 
   16    14    17    20     9 
   14    17    20    21     9 
   14    17    20    22     9 
   14    17    20    23     9 
   18    17    20    21     9 
   18    17    20    22     9 
   18    17    20    23     9 
   19    17    20    21     9 
   19    17    20    22     9 
   19    17    20    23     9 
   17    20    23    24     9 
   17    20    23    25     9 
   17    20    23    26     9 
   21    20    23    24     9 
   21    20    23    25     9 
   21    20    23    26     9 
   22    20    23    24     9 
   22    20    23    25     9 
   22    20    23    26     9 
   20    23    26    27     9 
   20    23    26    28     9 
   20    23    26    29     9 
   24    23    26    27     9 
   24    23    26    28     9 
   24    23    26    29     9 
   25    23    26    27     9 
   25    23    26    28     9 
   25    23    26    29     9 
   12    30    32    33     9 
   12    30    32    34     9 
   31    30    32    33     9 
   31    30    32    34     9 
   30    32    34    35     9 
   30    32    34    36     9 
   30    32    34    54     9 
   33    32    34    35     9 
   33    32    34    36     9 
   33    32    34    54     9 
   32    34    36    37     9 
   32    34    36    38     9 
   32    34    36    39     9 
   35    34    36    37     9 
   35    34    36    38     9 
   35    34    36    39     9 
   54    34    36    37     9 
   54    34    36    38     9 
   54    34    36    39     9 
   32    34    54    55     9 
   32    34    54    56     9 
   35    34    54    55     9 
   35    34    54    56     9 
   36    34    54    55     9 
   36    34    54    56     9 
   34    36    39    40     9 
   34    36    39    41     9 
   34    36    39    42     9 
   37    36    39    40     9 
   37    36    39    41     9 
   37    36    39    42     9 
   38    36    39    40     9 
   38    36    39    41     9 
   38    36    39    42     9 
   36    39    42    43     9 
   36    39    42    44     9 
   36    39    42    45     9 
   40    39    42    43     9 
   40    39    42    44     9 
   40    39    42    45     9 
   41    39    42    43     9 
   41    39    42    44     9 
   41    39    42    45     9 
   39    42    45    46     9 
   39    42    45    47     9 
   43    42    45    46     9 
   43    42    45    47     9 
   44    42    45    46     9 
   44    42    45    47     9 
   42    45    47    48     9 
   42    45    47    51     9 
   46    45    47    48     9 
   46    45    47    51     9 
   45    47    48    49     9 
   45    47    48    50     9 
   51    47    48    49     9 
   51    47    48    50     9 
   45    47    51    52     9 
   45    47    51    53     9 
   48    47    51    52     9 
   48    47    51    53     9 
   34    54    56    57     9 
   34    54    56    58     9 
   55    54    56    57     9 
   55    54    56    58     9 
   54    56    58    59     9 
   54    56    58    60     9 
   54    56    58    70     9 
   57    56    58    59     9 
   57    56    58    60     9 
   57    56    58    70     9 
   56    58    60    61     9 
   56    58    60    62     9 
   56    58    60    66     9 
   59    58    60    61     9 
   59    58    60    62     9 
   59    58    60    66     9 
   70    58    60    61     9 
   70    58    60    62     9 
   70    58    60    66     9 
   56    58    70    71     9 
   56    58    70    72     9 
   59    58    70    71     9 
   59    58    70    72     9 
   60    58    70    71     9 
   60    58    70    72     9 
   58    60    62    63     9 
   58    60    62    64     9 
   58    60    62    65     9 
   61    60    62    63     9 
   61    60    62    64     9 
   61    60    62    65     9 
   66    60    62    63     9 
   66    60    62    64     9 
   66    60    62    65     9 
   58    60    66    67     9 
   58    60    66    68     9 
   58    60    66    69     9 
   61    60    66    67     9 
   61    60    66    68     9 
   61    60    66    69     9 
   62    60    66    67     9 
   62    60    66    68     9 
   62    60    66    69     9 
   58    70    72    73     9 
   58    70    72    74     9 
   71    70    72    73     9 
   71    70    72    74     9 
   70    72    74    75     9 
   70    72    74    76     9 
   70    72    74    89     9 
   73    72    74    75     9 
   73    72    74    76     9 
   73    72    74    89     9 
   72    74    76    77     9 
   72    74    76    78     9 
   72    74    76    79     9 
   75    74    76    77     9 
   75    74    76    78     9 
   75    74    76    79     9 
   89    74    76    77     9 
   89    74    76    78     9 
   89    74    76    79     9 
   72    74    89    90     9 
   72    74    89    91     9 
   75    74    89    90     9 
   75    74    89    91     9 
   76    74    89    90     9 
   76    74    89    91     9 
   74    76    79    80     9 
   74    76    79    81     9 
   74    76    79    85     9 
   77    76    79    80     9 
   77    76    79    81     9 
   77    76    79    85     9 
   78    76    79    80     9 
   78    76    79    81     9 
   78    76    79    85     9 
   76    79    81    82     9 
   76    79    81    83     9 
   76    79    81    84     9 
   80    79    81    82     9 
   80    79    81    83     9 
   80    79    81    84     9 
   85    79    81    82     9 
   85    79    81    83     9 
   85    79    81    84     9 
   76    79    85    86     9 
   76    79    85    87     9 
   76    79    85    88     9 
   80    79    85    86     9 
   80    79    85    87     9 
   80    79    85    88     9 
   81    79    85    86     9 
   81    79    85    87     9 
   81    79    85    88     9 
   74    89    91    92     9 
   74    89    91    93     9 
   90    89    91    92     9 
   90    89    91    93     9 
   89    91    93    94     9 
   89    91    93    95     9 
   89    91    93   108     9 
   92    91    93    94     9 
   92    91    93    95     9 
   92    91    93   108     9 
   91    93    95    96     9 
   91    93    95    97     9 
   91    93    95   101     9 
   94    93    95    96     9 
   94    93    95    97     9 
   94    93    95   101     9 
  108    93    95    96     9 
  108    93    95    97     9 
  108    93    95   101     9 
   91    93   108   109     9 
   91    93   108   110     9 
   94    93   108   109     9 
   94    93   108   110     9 
   95    93   108   109     9 
   95    93   108   110     9 
   93    95    97    98     9 
   93    95    97    99     9 
   93    95    97   100     9 
   96    95    97    98     9 
   96    95    97    99     9 
   96    95    97   100     9 
  101    95    97    98     9 
  101    95    97    99     9 
  101    95    97   100     9 
   93    95   101   102     9 
   93    95   101   103     9 
   93    95   101   104     9 
   96    95   101   102     9 
   96    95   101   103     9 
   96    95   101   104     9 
   97    95   101   102     9 
   97    95   101   103     9 
   97    95   101   104     9 
   95   101   104   105     9 
   95   101   104   106     9 
   95   101   104   107     9 
  102   101   104   105     9 
  102   101   104   106     9 
  102   101   104   107     9 
  103   101   104   105     9 
  103   101   104   106     9 
  103   101   104   107     9 
   93   108   110   111     9 
   93   108   110   112     9 
  109   108   110   111     9 
  109   108   110   112     9 
  108   110   112   113     9 
  108   110   112   114     9 
  108   110   112   124     9 
  111   110   112   113     9 
  111   110   112   114     9 
  111   110   112   124     9 
  110   112   114   115     9 
  110   112   114   116     9 
  110   112   114   120     9 
  113   112   114   115     9 
  113   112   114   116     9 
  113   112   114   120     9 
  124   112   114   115     9 
  124   112   114   116     9 
  124   112   114   120     9 
  110   112   124   125     9 
  110   112   124   126     9 
  113   112   124   125     9 
  113   112   124   126     9 
  114   112   124   125     9 
  114   112   124   126     9 
  112   114   116   117     9 
  112   114   116   118     9 
  112   114   116   119     9 
  115   114   116   117     9 
  115   114   116   118     9 
  115   114   116   119     9 
  120   114   116   117     9 
  120   114   116   118     9 
  120   114   116   119     9 
  112   114   120   121     9 
  112   114   120   122     9 
  112   114   120   123     9 
  115   114   120   121     9 
  115   114   120   122     9 
  115   114   120   123     9 
  116   114   120   121     9 
  116   114   120   122     9 
  116   114   120   123     9 
  112   124   126   127     9 
  112   124   126   128     9 
  125   124   126   127     9 
  125   124   126   128     9 
  124   126   128   129     9 
  124   126   128   130     9 
  124   126   128   136     9 
  127   126   128   129     9 
  127   126   128   130     9 
  127   126   128   136     9 
  126   128   130   131     9 
  126   128   130   132     9 
  126   128   130   133     9 
  129   128   130   131     9 
  129   128   130   132     9 
  129   128   130   133     9 
  136   128   130   131     9 
  136   128   130   132     9 
  136   128   130   133     9 
  126   128   136   137     9 
  126   128   136   138     9 
  129   128   136   137     9 
  129   128   136   138     9 
  130   128   136   137     9 
  130   128   136   138     9 
  128   130   133   134     9 
  128   130   133   135     9 
  131   130   133   134     9 
  131   130   133   135     9 
  132   130   133   134     9 
  132   130   133   135     9 
  128   136   138   139     9 
  128   136   138   140     9 
  137   136   138   139     9 
  137   136   138   140     9 
  136   138   140   141     9 
  136   138   140   142     9 
  136   138   140   148     9 
  139   138   140   141     9 
  139   138   140   142     9 
  139   138   140   148     9 
  138   140   142   143     9 
  138   140   142   144     9 
  138   140   142   145     9 
  141   140   142   143     9 
  141   140   142   144     9 
  141   140   142   145     9 
  148   140   142   143     9 
  148   140   142   144     9 
  148   140   142   145     9 
  138   140   148   149     9 
  138   140   148   150     9 
  141   140   148   149     9 
  141   140   148   150     9 
  142   140   148   149     9 
  142   140   148   150     9 
  140   142   145   146     9 
  140   142   145   147     9 
  143   142   145   146     9 
  143   142   145   147     9 
  144   142   145   146     9 
  144   142   145   147     9 
  140   148   150   151     9 
  140   148   150   152     9 
  149   148   150   151     9 
  149   148   150   152     9 
  148   150   152   153     9 
  148   150   152   154     9 
  148   150   152   158     9 
  151   150   152   153     9 
  151   150   152   154     9 
  151   150   152   158     9 
  150   152   154   155     9 
  150   152   154   156     9 
  150   152   154   157     9 
  153   152   154   155     9 
  153   152   154   156     9 
  153   152   154   157     9 
  158   152   154   155     9 
  158   152   154   156     9 
  158   152   154   157     9 
  150   152   158   159     9 
  150   152   158   160     9 
  153   152   158   159     9 
  153   152   158   160     9 
  154   152   158   159     9 
  154   152   158   160     9 
  152   158   160   161     9 
  152   158   160   162     9 
  159   158   160   161     9 
  159   158   160   162     9 
  158   160   162   163     9 
  158   160   162   164     9 
  158   160   162   168     9 
  161   160   162   163     9 
  161   160   162   164     9 
  161   160   162   168     9 
  160   162   164   165     9 
  160   162   164   166     9 
  160   162   164   167     9 
  163   162   164   165     9 
  163   162   164   166     9 
  163   162   164   167     9 
  168   162   164   165     9 
  168   162   164   166     9 
  168   162   164   167     9 
  160   162   168   169     9 
  160   162   168   170     9 
  163   162   168   169     9 
  163   162   168   170     9 
  164   162   168   169     9 
  164   162   168   170     9 
  162   168   170   171     9 
  162   168   170   172     9 
  169   168   170   171     9 
  169   168   170   172     9 
  168   170   172   173     9 
  168   170   172   174     9 
  168   170   172   188     9 
  171   170   172   173     9 
  171   170   172   174     9 
  171   170   172   188     9 
  170   172   174   175     9 
  170   172   174   176     9 
  170   172   174   177     9 
  173   172   174   175     9 
  173   172   174   176     9 
  173   172   174   177     9 
  188   172   174   175     9 
  188   172   174   176     9 
  188   172   174   177     9 
  170   172   188   189     9 
  170   172   188   190     9 
  173   172   188   189     9 
  173   172   188   190     9 
  174   172   188   189     9 
  174   172   188   190     9 
  172   174   177   178     9 
  172   174   177   186     9 
  175   174   177   178     9 
  175   174   177   186     9 
  176   174   177   178     9 
  176   174   177   186     9 
  174   177   178   179     9 
  174   177   178   180     9 
  186   177   178   179     9 
  186   177   178   180     9 
  174   177   186   184     9 
  174   177   186   187     9 
  178   177   186   184     9 
  178   177   186   187     9 
  177   178   180   181     9 
  177   178   180   182     9 
  179   178   180   181     9 
  179   178   180   182     9 
  178   180   182   183     9 
  178   180   182   184     9 
  181   180   182   183     9 
  181   180   182   184     9 
  180   182   184   185     9 
  180   182   184   186     9 
  183   182   184   185     9 
  183   182   184   186     9 
  182   184   186   177     9 
  182   184   186   187     9 
  185   184   186   177     9 
  185   184   186   187     9 
  172   188   190   191     9 
  172   188   190   192     9 
  189   188   190   191     9 
  189   188   190   192     9 
  188   190   192   193     9 
  188   190   192   194     9 
  188   190   192   205     9 
  191   190   192   193     9 
  191   190   192   194     9 
  191   190   192   205     9 
  190   192   194   195     9 
  190   192   194   196     9 
  190   192   194   197     9 
  193   192   194   195     9 
  193   192   194   196     9 
  193   192   194   197     9 
  205   192   194   195     9 
  205   192   194   196     9 
  205   192   194   197     9 
  190   192   205   206     9 
  190   192   205   207     9 
  193   192   205   206     9 
  193   192   205   207     9 
  194   192   205   206     9 
  194   192   205   207     9 
  192   194   197   198     9 
  192   194   197   199     9 
  192   194   197   200     9 
  195   194   197   198     9 
  195   194   197   199     9 
  195   194   197   200     9 
  196   194   197   198     9 
  196   194   197   199     9 
  196   194   197   200     9 
  194   197   200   201     9 
  198   197   200   201     9 
  199   197   200   201     9 
  197   200   201   202     9 
  197   200   201   203     9 
  197   200   201   204     9 
  192   205   207   208     9 
  192   205   207   209     9 
  206   205   207   208     9 
  206   205   207   209     9 
  205   207   209   210     9 
  205   207   209   211     9 
  205   207   209   229     9 
  208   207   209   210     9 
  208   207   209   211     9 
  208   207   209   229     9 
  207   209   211   212     9 
  207   209   211   213     9 
  207   209   211   214     9 
  210   209   211   212     9 
  210   209   211   213     9 
  210   209   211   214     9 
  229   209   211   212     9 
  229   209   211   213     9 
  229   209   211   214     9 
  207   209   229   230     9 
  207   209   229   231     9 
  210   209   229   230     9 
  210   209   229   231     9 
  211   209   229   230     9 
  211   209   229   231     9 
  209   211   214   215     9 
  209   211   214   216     9 
  209   211   214   217     9 
  212   211   214   215     9 
  212   211   214   216     9 
  212   211   214   217     9 
  213   211   214   215     9 
  213   211   214   216     9 
  213   211   214   217     9 
  211   214   217   218     9 
  211   214   217   219     9 
  211   214   217   220     9 
  215   214   217   218     9 
  215   214   217   219     9 
  215   214   217   220     9 
  216   214   217   218     9 
  216   214   217   219     9 
  216   214   217   220     9 
  214   217   220   221     9 
  214   217   220   222     9 
  218   217   220   221     9 
  218   217   220   222     9 
  219   217   220   221     9 
  219   217   220   222     9 
  217   220   222   223     9 
  217   220   222   226     9 
  221   220   222   223     9 
  221   220   222   226     9 
  220   222   223   224     9 
  220   222   223   225     9 
  226   222   223   224     9 
  226   222   223   225     9 
  220   222   226   227     9 
  220   222   226   228     9 
  223   222   226   227     9 
  223   222   226   228     9 
  209   229   231   232     9 
  209   229   231   233     9 
  230   229   231   232     9 
  230   229   231   233     9 
  229   231   233   234     9 
  229   231   233   235     9 
  229   231   233   246     9 
  232   231   233   234     9 
  232   231   233   235     9 
  232   231   233   246     9 
  231   233   235   236     9 
  231   233   235   237     9 
  231   233   235   238     9 
  234   233   235   236     9 
  234   233   235   237     9 
  234   233   235   238     9 
  246   233   235   236     9 
  246   233   235   237     9 
  246   233   235   238     9 
  231   233   246   247     9 
  231   233   246   248     9 
  234   233   246   247     9 
  234   233   246   248     9 
  235   233   246   247     9 
  235   233   246   248     9 
  233   235   238   239     9 
  233   235   238   240     9 
  233   235   238   241     9 
  236   235   238   239     9 
  236   235   238   240     9 
  236   235   238   241     9 
  237   235   238   239     9 
  237   235   238   240     9 
  237   235   238   241     9 
  235   238   241   242     9 
  239   238   241   242     9 
  240   238   241   242     9 
  238   241   242   243     9 
  238   241   242   244     9 
  238   241   242   245     9 
  233   246   248   249     9 
  233   246   248   250     9 
  247   246   248   249     9 
  247   246   248   250     9 
  246   248   250   251     9 
  246   248   250   252     9 
  246   248   250   263     9 
  249   248   250   251     9 
  249   248   250   252     9 
  249   248   250   263     9 
  248   250   252   253     9 
  248   250   252   254     9 
  248   250   252   255     9 
  251   250   252   253     9 
  251   250   252   254     9 
  251   250   252   255     9 
  263   250   252   253     9 
  263   250   252   254     9 
  263   250   252   255     9 
  248   250   263   264     9 
  248   250   263   265     9 
  251   250   263   264     9 
  251   250   263   265     9 
  252   250   263   264     9 
  252   250   263   265     9 
  250   252   255   256     9 
  250   252   255   257     9 
  250   252   255   258     9 
  253   252   255   256     9 
  253   252   255   257     9 
  253   252   255   258     9 
  254   252   255   256     9 
  254   252   255   257     9 
  254   252   255   258     9 
  252   255   258   259     9 
  256   255   258   259     9 
  257   255   258   259     9 
  255   258   259   260     9 
  255   258   259   261     9 
  255   258   259   262     9 
  250   263   265   266     9 
  250   263   265   267     9 
  264   263   265   266     9 
  264   263   265   267     9 
  263   265   267   268     9 
  263   265   267   269     9 
  263   265   267   282     9 
  266   265   267   268     9 
  266   265   267   269     9 
  266   265   267   282     9 
  265   267   269   270     9 
  265   267   269   271     9 
  265   267   269   272     9 
  268   267   269   270     9 
  268   267   269   271     9 
  268   267   269   272     9 
  282   267   269   270     9 
  282   267   269   271     9 
  282   267   269   272     9 
  265   267   282   283     9 
  265   267   282   284     9 
  268   267   282   283     9 
  268   267   282   284     9 
  269   267   282   283     9 
  269   267   282   284     9 
  267   269   272   273     9 
  267   269   272   274     9 
  267   269   272   278     9 
  270   269   272   273     9 
  270   269   272   274     9 
  270   269   272   278     9 
  271   269   272   273     9 
  271   269   272   274     9 
  271   269   272   278     9 
  269   272   274   275     9 
  269   272   274   276     9 
  269   272   274   277     9 
  273   272   274   275     9 
  273   272   274   276     9 
  273   272   274   277     9 
  278   272   274   275     9 
  278   272   274   276     9 
  278   272   274   277     9 
  269   272   278   279     9 
  269   272   278   280     9 
  269   272   278   281     9 
  273   272   278   279     9 
  273   272   278   280     9 
  273   272   278   281     9 
  274   272   278   279     9 
  274   272   278   280     9 
  274   272   278   281     9 
  267   282   284   285     9 
  267   282   284   286     9 
  283   282   284   285     9 
  283   282   284   286     9 
  282   284   286   287     9 
  282   284   286   288     9 
  282   284   286   304     9 
  285   284   286   287     9 
  285   284   286   288     9 
  285   284   286   304     9 
  284   286   288   289     9 
  284   286   288   290     9 
  284   286   288   291     9 
  287   286   288   289     9 
  287   286   288   290     9 
  287   286   288   291     9 
  304   286   288   289     9 
  304   286   288   290     9 
  304   286   288   291     9 
  284   286   304   305     9 
  284   286   304   306     9 
  287   286   304   305     9 
  287   286   304   306     9 
  288   286   304   305     9 
  288   286   304   306     9 
  286   288   291   292     9 
  286   288   291   293     9 
  286   288   291   294     9 
  289   288   291   292     9 
  289   288   291   293     9 
  289   288   291   294     9 
  290   288   291   292     9 
  290   288   291   293     9 
  290   288   291   294     9 
  288   291   294   295     9 
  288   291   294   296     9 
  288   291   294   297     9 
  292   291   294   295     9 
  292   291   294   296     9 
  292   291   294   297     9 
  293   291   294   295     9 
  293   291   294   296     9 
  293   291   294   297     9 
  291   294   297   298     9 
  291   294   297   299     9 
  291   294   297   300     9 
  295   294   297   298     9 
  295   294   297   299     9 
  295   294   297   300     9 
  296   294   297   298     9 
  296   294   297   299     9 
  296   294   297   300     9 
  294   297   300   301     9 
  294   297   300   302     9 
  294   297   300   303     9 
  298   297   300   301     9 
  298   297   300   302     9 
  298   297   300   303     9 
  299   297   300   301     9 
  299   297   300   302     9 
  299   297   300   303     9 
  286   304   306   307     9 
  286   304   306   308     9 
  305   304   306   307     9 
  305   304   306   308     9 
  304   306   308   309     9 
  304   306   308   310     9 
  304   306   308   316     9 
  307   306   308   309     9 
  307   306   308   310     9 
  307   306   308   316     9 
  306   308   310   311     9 
  306   308   310   312     9 
  306   308   310   313     9 
  309   308   310   311     9 
  309   308   310   312     9 
  309   308   310   313     9 
  316   308   310   311     9 
  316   308   310   312     9 
  316   308   310   313     9 
  306   308   316   317     9 
  306   308   316   318     9 
  309   308   316   317     9 
  309   308   316   318     9 
  310   308   316   317     9 
  310   308   316   318     9 
  308   310   313   314     9 
  308   310   313   315     9 
  311   310   313   314     9 
  311   310   313   315     9 
  312   310   313   314     9 
  312   310   313   315     9 
  308   316   318   319     9 
  308   316   318   320     9 
  317   316   318   319     9 
  317   316   318   320     9 
  316   318   320   321     9 
  316   318   320   322     9 
  316   318   320   335     9 
  319   318   320   321     9 
  319   318   320   322     9 
  319   318   320   335     9 
  318   320   322   323     9 
  318   320   322   324     9 
  318   320   322   328     9 
  321   320   322   323     9 
  321   320   322   324     9 
  321   320   322   328     9 
  335   320   322   323     9 
  335   320   322   324     9 
  335   320   322   328     9 
  318   320   335   336     9 
  318   320   335   337     9 
  321   320   335   336     9 
  321   320   335   337     9 
  322   320   335   336     9 
  322   320   335   337     9 
  320   322   324   325     9 
  320   322   324   326     9 
  320   322   324   327     9 
  323   322   324   325     9 
  323   322   324   326     9 
  323   322   324   327     9 
  328   322   324   325     9 
  328   322   324   326     9 
  328   322   324   327     9 
  320   322   328   329     9 
  320   322   328   330     9 
  320   322   328   331     9 
  323   322   328   329     9 
  323   322   328   330     9 
  323   322   328   331     9 
  324   322   328   329     9 
  324   322   328   330     9 
  324   322   328   331     9 
  322   328   331   332     9 
  322   328   331   333     9 
  322   328   331   334     9 
  329   328   331   332     9 
  329   328   331   333     9 
  329   328   331   334     9 
  330   328   331   332     9 
  330   328   331   333     9 
  330   328   331   334     9 
  320   335   337   338     9 
  320   335   337   339     9 
  336   335   337   338     9 
  336   335   337   339     9 
  335   337   339   340     9 
  335   337   339   341     9 
  335   337   339   354     9 
  338   337   339   340     9 
  338   337   339   341     9 
  338   337   339   354     9 
  337   339   341   342     9 
  337   339   341   343     9 
  337   339   341   347     9 
  340   339   341   342     9 
  340   339   341   343     9 
  340   339   341   347     9 
  354   339   341   342     9 
  354   339   341   343     9 
  354   339   341   347     9 
  337   339   354   355     9 
  337   339   354   356     9 
  340   339   354   355     9 
  340   339   354   356     9 
  341   339   354   355     9 
  341   339   354   356     9 
  339   341   343   344     9 
  339   341   343   345     9 
  339   341   343   346     9 
  342   341   343   344     9 
  342   341   343   345     9 
  342   341   343   346     9 
  347   341   343   344     9 
  347   341   343   345     9 
  347   341   343   346     9 
  339   341   347   348     9 
  339   341   347   349     9 
  339   341   347   350     9 
  342   341   347   348     9 
  342   341   347   349     9 
  342   341   347   350     9 
  343   341   347   348     9 
  343   341   347   349     9 
  343   341   347   350     9 
  341   347   350   351     9 
  341   347   350   352     9 
  341   347   350   353     9 
  348   347   350   351     9 
  348   347   350   352     9 
  348   347   350   353     9 
  349   347   350   351     9 
  349   347   350   352     9 
  349   347   350   353     9 
  339   354   356   357     9 
  339   354   356   358     9 
  355   354   356   357     9 
  355   354   356   358     9 
  354   356   358   359     9 
  354   356   358   360     9 
  354   356   358   368     9 
  357   356   358   359     9 
  357   356   358   360     9 
  357   356   358   368     9 
  356   358   360   361     9 
  356   358   360   362     9 
  356   358   360   366     9 
  359   358   360   361     9 
  359   358   360   362     9 
  359   358   360   366     9 
  368   358   360   361     9 
  368   358   360   362     9 
  368   358   360   366     9 
  356   358   368   369     9 
  356   358   368   370     9 
  359   358   368   369     9 
  359   358   368   370     9 
  360   358   368   369     9 
  360   358   368   370     9 
  358   360   362   363     9 
  358   360   362   364     9 
  358   360   362   365     9 
  361   360   362   363     9 
  361   360   362   364     9 
  361   360   362   365     9 
  366   360   362   363     9 
  366   360   362   364     9 
  366   360   362   365     9 
  358   360   366   367     9 
  361   360   366   367     9 
  362   360   366   367     9 
  358   368   370   371     9 
  358   368   370   372     9 
  369   368   370   371     9 
  369   368   370   372     9 
  368   370   372   373     9 
  368   370   372   374     9 
  368   370   372   390     9 
  371   370   372   373     9 
  371   370   372   374     9 
  371   370   372   390     9 
  370   372   374   375     9 
  370   372   374   376     9 
  370   372   374   377     9 
  373   372   374   375     9 
  373   372   374   376     9 
  373   372   374   377     9 
  390   372   374   375     9 
  390   372   374   376     9 
  390   372   374   377     9 
  370   372   390   391     9 
  370   372   390   392     9 
  373   372   390   391     9 
  373   372   390   392     9 
  374   372   390   391     9 
  374   372   390   392     9 
  372   374   377   378     9 
  372   374   377   379     9 
  372   374   377   380     9 
  375   374   377   378     9 
  375   374   377   379     9 
  375   374   377   380     9 
  376   374   377   378     9 
  376   374   377   379     9 
  376   374   377   380     9 
  374   377   380   381     9 
  374   377   380   382     9 
  374   377   380   383     9 
  378   377   380   381     9 
  378   377   380   382     9 
  378   377   380   383     9 
  379   377   380   381     9 
  379   377   380   382     9 
  379   377   380   383     9 
  377   380   383   384     9 
  377   380   383   385     9 
  377   380   383   386     9 
  381   380   383   384     9 
  381   380   383   385     9 
  381   380   383   386     9 
  382   380   383   384     9 
  382   380   383   385     9 
  382   380   383   386     9 
  380   383   386   387     9 
  380   383   386   388     9 
  380   383   386   389     9 
  384   383   386   387     9 
  384   383   386   388     9 
  384   383   386   389     9 
  385   383   386   387     9 
  385   383   386   388     9 
  385   383   386   389     9 
  372   390   392   393     9 
  372   390   392   394     9 
  391   390   392   393     9 
  391   390   392   394     9 
  390   392   394   395     9 
  390   392   394   396     9 
  390   392   394   400     9 
  393   392   394   395     9 
  393   392   394   396     9 
  393   392   394   400     9 
  392   394   396   397     9 
  392   394   396   398     9 
  392   394   396   399     9 
  395   394   396   397     9 
  395   394   396   398     9 
  395   394   396   399     9 
  400   394   396   397     9 
  400   394   396   398     9 
  400   394   396   399     9 
  392   394   400   401     9 
  392   394   400   402     9 
  395   394   400   401     9 
  395   394   400   402     9 
  396   394   400   401     9 
  396   394   400   402     9 
  394   400   402   403     9 
  394   400   402   404     9 
  401   400   402   403     9 
  401   400   402   404     9 
  400   402   404   405     9 
  400   402   404   406     9 
  400   402   404   407     9 
  403   402   404   405     9 
  403   402   404   406     9 
  403   402   404   407     9 
  402   404   407   408     9 
  402   404   407   409     9 
  405   404   407   408     9 
  405   404   407   409     9 
  406   404   407   408     9 
  406   404   407   409     9 
  404   407   409   410     9 
  404   407   409   411     9 
  408   407   409   410     9 
  408   407   409   411     9 
  407   409   411   412     9 
  407   409   411   413     9 
  407   409   411   428     9 
  410   409   411   412     9 
  410   409   411   413     9 
  410   409   411   428     9 
  409   411   413   414     9 
  409   411   413   415     9 
  409   411   413   416     9 
  412   411   413   414     9 
  412   411   413   415     9 
  412   411   413   416     9 
  428   411   413   414     9 
  428   411   413   415     9 
  428   411   413   416     9 
  409   411   428   429     9 
  409   411   428   430     9 
  412   411   428   429     9 
  412   411   428   430     9 
  413   411   428   429     9 
  413   411   428   430     9 
  411   413   416   417     9 
  411   413   416   426     9 
  414   413   416   417     9 
  414   413   416   426     9 
  415   413   416   417     9 
  415   413   416   426     9 
  413   416   417   418     9 
  413   416   417   419     9 
  426   416   417   418     9 
  426   416   417   419     9 
  413   416   426   424     9 
  413   416   426   427     9 
  417   416   426   424     9 
  417   416   426   427     9 
  416   417   419   420     9 
  416   417   419   421     9 
  418   417   419   420     9 
  418   417   419   421     9 
  417   419   421   422     9 
  417   419   421   424     9 
  420   419   421   422     9 
  420   419   421   424     9 
  419   421   422   423     9 
  424   421   422   423     9 
  419   421   424   425     9 
  419   421   424   426     9 
  422   421   424   425     9 
  422   421   424   426     9 
  421   424   426   416     9 
  421   424   426   427     9 
  425   424   426   416     9 
  425   424   426   427     9 
  411   428   430   431     9 
  411   428   430   432     9 
  429   428   430   431     9 
  429   428   430   432     9 
  428   430   432   433     9 
  428   430   432   434     9 
  428   430   432   443     9 
  431   430   432   433     9 
  431   430   432   434     9 
  431   430   432   443     9 
  430   432   434   435     9 
  430   432   434   436     9 
  430   432   434   437     9 
  433   432   434   435     9 
  433   432   434   436     9 
  433   432   434   437     9 
  443   432   434   435     9 
  443   432   434   436     9 
  443   432   434   437     9 
  430   432   443   444     9 
  430   432   443   445     9 
  433   432   443   444     9 
  433   432   443   445     9 
  434   432   443   444     9 
  434   432   443   445     9 
  432   434   437   438     9 
  432   434   437   439     9 
  432   434   437   440     9 
  435   434   437   438     9 
  435   434   437   439     9 
  435   434   437   440     9 
  436   434   437   438     9 
  436   434   437   439     9 
  436   434   437   440     9 
  434   437   440   441     9 
  434   437   440   442     9 
  438   437   440   441     9 
  438   437   440   442     9 
  439   437   440   441     9 
  439   437   440   442     9 
  432   443   445   446     9 
  432   443   445   447     9 
  444   443   445   446     9 
  444   443   445   447     9 
  443   445   447   448     9 
  443   445   447   449     9 
  443   445   447   459     9 
  446   445   447   448     9 
  446   445   447   449     9 
  446   445   447   459     9 
  445   447   449   450     9 
  445   447   449   451     9 
  445   447   449   455     9 
  448   447   449   450     9 
  448   447   449   451     9 
  448   447   449   455     9 
  459   447   449   450     9 
  459   447   449   451     9 
  459   447   449   455     9 
  445   447   459   460     9 
  445   447   459   461     9 
  448   447   459   460     9 
  448   447   459   461     9 
  449   447   459   460     9 
  449   447   459   461     9 
  447   449   451   452     9 
  447   449   451   453     9 
  447   449   451   454     9 
  450   449   451   452     9 
  450   449   451   453     9 
  450   449   451   454     9 
  455   449   451   452     9 
  455   449   451   453     9 
  455   449   451   454     9 
  447   449   455   456     9 
  447   449   455   457     9 
  447   449   455   458     9 
  450   449   455   456     9 
  450   449   455   457     9 
  450   449   455   458     9 
  451   449   455   456     9 
  451   449   455   457     9 
  451   449   455   458     9 
  447   459   461   462     9 
  447   459   461   463     9 
  460   459   461   462     9 
  460   459   461   463     9 
  459   461   463   464     9 
  459   461   463   465     9 
  459   461   463   469     9 
  462   461   463   464     9 
  462   461   463   465     9 
  462   461   463   469     9 
  461   463   465   466     9 
  461   463   465   467     9 
  461   463   465   468     9 
  464   463   465   466     9 
  464   463   465   467     9 
  464   463   465   468     9 
  469   463   465   466     9 
  469   463   465   467     9 
  469   463   465   468     9 
  461   463   469   470     9 
  461   463   469   471     9 
  464   463   469   470     9 
  464   463   469   471     9 
  465   463   469   470     9 
  465   463   469   471     9 
  463   469   471   472     9 
  463   469   471   473     9 
  470   469   471   472     9 
  470   469   471   473     9 
  469   471   473   474     9 
  469   471   473   475     9 
  469   471   473   476     9 
  472   471   473   474     9 
  472   471   473   475     9 
  472   471   473   476     9 
  471   473   476   477     9 
  471   473   476   478     9 
  474   473   476   477     9 
  474   473   476   478     9 
  475   473   476   477     9 
  475   473   476   478     9 
  473   476   478   479     9 
  473   476   478   480     9 
  477   476   478   479     9 
  477   476   478   480     9 
  476   478   480   481     9 
  476   478   480   482     9 
  476   478   480   491     9 
  479   478   480   481     9 
  479   478   480   482     9 
  479   478   480   491     9 
  478   480   482   483     9 
  478   480   482   484     9 
  478   480   482   485     9 
  481   480   482   483     9 
  481   480   482   484     9 
  481   480   482   485     9 
  491   480   482   483     9 
  491   480   482   484     9 
  491   480   482   485     9 
  478   480   491   492     9 
  478   480   491   493     9 
  481   480   491   492     9 
  481   480   491   493     9 
  482   480   491   492     9 
  482   480   491   493     9 
  480   482   485   486     9 
  480   482   485   487     9 
  480   482   485   488     9 
  483   482   485   486     9 
  483   482   485   487     9 
  483   482   485   488     9 
  484   482   485   486     9 
  484   482   485   487     9 
  484   482   485   488     9 
  482   485   488   489     9 
  482   485   488   490     9 
  486   485   488   489     9 
  486   485   488   490     9 
  487   485   488   489     9 
  487   485   488   490     9 
  480   491   493   494     9 
  480   491   493   495     9 
  492   491   493   494     9 
  492   491   493   495     9 
  491   493   495   496     9 
  491   493   495   497     9 
  491   493   495   501     9 
  494   493   495   496     9 
  494   493   495   497     9 
  494   493   495   501     9 
  493   495   497   498     9 
  493   495   497   499     9 
  493   495   497   500     9 
  496   495   497   498     9 
  496   495   497   499     9 
  496   495   497   500     9 
  501   495   497   498     9 
  501   495   497   499     9 
  501   495   497   500     9 
  493   495   501   502     9 
  493   495   501   503     9 
  496   495   501   502     9 
  496   495   501   503     9 
  497   495   501   502     9 
  497   495   501   503     9 
  495   501   503   504     9 
  495   501   503   505     9 
  502   501   503   504     9 
  502   501   503   505     9 
  501   503   505   506     9 
  501   503   505   507     9 
  501   503   505   515     9 
  504   503   505   506     9 
  504   503   505   507     9 
  504   503   505   515     9 
  503   505   507   508     9 
  503   505   507   509     9 
  503   505   507   513     9 
  506   505   507   508     9 
  506   505   507   509     9 
  506   505   507   513     9 
  515   505   507   508     9 
  515   505   507   509     9 
  515   505   507   513     9 
  503   505   515   516     9 
  503   505   515   517     9 
  506   505   515   516     9 
  506   505   515   517     9 
  507   505   515   516     9 
  507   505   515   517     9 
  505   507   509   510     9 
  505   507   509   511     9 
  505   507   509   512     9 
  508   507   509   510     9 
  508   507   509   511     9 
  508   507   509   512     9 
  513   507   509   510     9 
  513   507   509   511     9 
  513   507   509   512     9 
  505   507   513   514     9 
  508   507   513   514     9 
  509   507   513   514     9 
  505   515   517   518     9 
  505   515   517   519     9 
  516   515   517   518     9 
  516   515   517   519     9 
  515   517   519   520     9 
  515   517   519   521     9 
  515   517   519   529     9 
  518   517   519   520     9 
  518   517   519   521     9 
  518   517   519   529     9 
  517   519   521   522     9 
  517   519   521   523     9 
  517   519   521   524     9 
  520   519   521   522     9 
  520   519   521   523     9 
  520   519   521   524     9 
  529   519   521   522     9 
  529   519   521   523     9 
  529   519   521   524     9 
  517   519   529   530     9 
  517   519   529   531     9 
  520   519   529   530     9 
  520   519   529   531     9 
  521   519   529   530     9 
  521   519   529   531     9 
  519   521   524   525     9 
  519   521   524   526     9 
  522   521   524   525     9 
  522   521   524   526     9 
  523   521   524   525     9 
  523   521   524   526     9 
  521   524   526   527     9 
  521   524   526   528     9 
  525   524   526   527     9 
  525   524   526   528     9 
  519   529   531   532     9 
  519   529   531   533     9 
  530   529   531   532     9 
  530   529   531   533     9 
  529   531   533   534     9 
  529   531   533   535     9 
  529   531   533   536     9 
  532   531   533   534     9 
  532   531   533   535     9 
  532   531   533   536     9 
  531   533   536   537     9 
  531   533   536   538     9 
  534   533   536   537     9 
  534   533   536   538     9 
  535   533   536   537     9 
  535   533   536   538     9 
  533   536   538   539     9 
  533   536   538   540     9 
  537   536   538   539     9 
  537   536   538   540     9 
  536   538   540   541     9 
  536   538   540   542     9 
  536   538   540   560     9 
  539   538   540   541     9 
  539   538   540   542     9 
  539   538   540   560     9 
  538   540   542   543     9 
  538   540   542   544     9 
  538   540   542   545     9 
  541   540   542   543     9 
  541   540   542   544     9 
  541   540   542   545     9 
  560   540   542   543     9 
  560   540   542   544     9 
  560   540   542   545     9 
  538   540   560   561     9 
  538   540   560   562     9 
  541   540   560   561     9 
  541   540   560   562     9 
  542   540   560   561     9 
  542   540   560   562     9 
  540   542   545   546     9 
  540   542   545   547     9 
  540   542   545   548     9 
  543   542   545   546     9 
  543   542   545   547     9 
  543   542   545   548     9 
  544   542   545   546     9 
  544   542   545   547     9 
  544   542   545   548     9 
  542   545   548   549     9 
  542   545   548   550     9 
  542   545   548   551     9 
  546   545   548   549     9 
  546   545   548   550     9 
  546   545   548   551     9 
  547   545   548   549     9 
  547   545   548   550     9 
  547   545   548   551     9 
  545   548   551   552     9 
  545   548   551   553     9 
  549   548   551   552     9 
  549   548   551   553     9 
  550   548   551   552     9 
  550   548   551   553     9 
  548   551   553   554     9 
  548   551   553   557     9 
  552   551   553   554     9 
  552   551   553   557     9 
  551   553   554   555     9 
  551   553   554   556     9 
  557   553   554   555     9 
  557   553   554   556     9 
  551   553   557   558     9 
  551   553   557   559     9 
  554   553   557   558     9 
  554   553   557   559     9 
  540   560   562   563     9 
  540   560   562   564     9 
  561   560   562   563     9 
  561   560   562   564     9 
  560   562   564   565     9 
  560   562   564   566     9 
  560   562   564   575     9 
  563   562   564   565     9 
  563   562   564   566     9 
  563   562   564   575     9 
  562   564   566   567     9 
  562   564   566   568     9 
  562   564   566   569     9 
  565   564   566   567     9 
  565   564   566   568     9 
  565   564   566   569     9 
  575   564   566   567     9 
  575   564   566   568     9 
  575   564   566   569     9 
  562   564   575   576     9 
  562   564   575   577     9 
  565   564   575   576     9 
  565   564   575   577     9 
  566   564   575   576     9 
  566   564   575   577     9 
  564   566   569   570     9 
  564   566   569   571     9 
  564   566   569   572     9 
  567   566   569   570     9 
  567   566   569   571     9 
  567   566   569   572     9 
  568   566   569   570     9 
  568   566   569   571     9 
  568   566   569   572     9 
  566   569   572   573     9 
  566   569   572   574     9 
  570   569   572   573     9 
  570   569   572   574     9 
  571   569   572   573     9 
  571   569   572   574     9 
  564   575   577   578     9 
  564   575   577   579     9 
  576   575   577   578     9 
  576   575   577   579     9 
  575   577   579   580     9 
  575   577   579   581     9 
  575   577   579   585     9 
  578   577   579   580     9 
  578   577   579   581     9 
  578   577   579   585     9 
  577   579   581   582     9 
  577   579   581   583     9 
  577   579   581   584     9 
  580   579   581   582     9 
  580   579   581   583     9 
  580   579   581   584     9 
  585   579   581   582     9 
  585   579   581   583     9 
  585   579   581   584     9 
  577   579   585   586     9 
  577   579   585   587     9 
  580   579   585   586     9 
  580   579   585   587     9 
  581   579   585   586     9 
  581   579   585   587     9 
  579   585   587   588     9 
  579   585   587   589     9 
  586   585   587   588     9 
  586   585   587   589     9 
  585   587   589   590     9 
  585   587   589   591     9 
  585   587   589   601     9 
  588   587   589   590     9 
  588   587   589   591     9 
  588   587   589   601     9 
  587   589   591   592     9 
  587   589   591   593     9 
  587   589   591   597     9 
  590   589   591   592     9 
  590   589   591   593     9 
  590   589   591   597     9 
  601   589   591   592     9 
  601   589   591   593     9 
  601   589   591   597     9 
  587   589   601   602     9 
  587   589   601   603     9 
  590   589   601   602     9 
  590   589   601   603     9 
  591   589   601   602     9 
  591   589   601   603     9 
  589   591   593   594     9 
  589   591   593   595     9 
  589   591   593   596     9 
  592   591   593   594     9 
  592   591   593   595     9 
  592   591   593   596     9 
  597   591   593   594     9 
  597   591   593   595     9 
  597   591   593   596     9 
  589   591   597   598     9 
  589   591   597   599     9 
  589   591   597   600     9 
  592   591   597   598     9 
  592   591   597   599     9 
  592   591   597   600     9 
  593   591   597   598     9 
  593   591   597   599     9 
  593   591   597   600     9 
  589   601   603   604     9 
  589   601   603   605     9 
  602   601   603   604     9 
  602   601   603   605     9 
  601   603   605   606     9 
  601   603   605   607     9 
  601   603   605   616     9 
  604   603   605   606     9 
  604   603   605   607     9 
  604   603   605   616     9 
  603   605   607   608     9 
  603   605   607   609     9 
  603   605   607   610     9 
  606   605   607   608     9 
  606   605   607   609     9 
  606   605   607   610     9 
  616   605   607   608     9 
  616   605   607   609     9 
  616   605   607   610     9 
  603   605   616   617     9 
  603   605   616   618     9 
  606   605   616   617     9 
  606   605   616   618     9 
  607   605   616   617     9 
  607   605   616   618     9 
  605   607   610   611     9 
  605   607   610   612     9 
  605   607   610   613     9 
  608   607   610   611     9 
  608   607   610   612     9 
  608   607   610   613     9 
  609   607   610   611     9 
  609   607   610   612     9 
  609   607   610   613     9 
  607   610   613   614     9 
  607   610   613   615     9 
  611   610   613   614     9 
  611   610   613   615     9 
  612   610   613   614     9 
  612   610   613   615     9 
  605   616   618   619     9 
  605   616   618   620     9 
  617   616   618   619     9 
  617   616   618   620     9 
  616   618   620   621     9 
  616   618   620   622     9 
  616   618   620   638     9 
  619   618   620   621     9 
  619   618   620   622     9 
  619   618   620   638     9 
  618   620   622   623     9 
  618   620   622   624     9 
  618   620   622   625     9 
  621   620   622   623     9 
  621   620   622   624     9 
  621   620   622   625     9 
  638   620   622   623     9 
  638   620   622   624     9 
  638   620   622   625     9 
  618   620   638   639     9 
  618   620   638   640     9 
  621   620   638   639     9 
  621   620   638   640     9 
  622   620   638   639     9 
  622   620   638   640     9 
  620   622   625   626     9 
  620   622   625   627     9 
  620   622   625   628     9 
  623   622   625   626     9 
  623   622   625   627     9 
  623   622   625   628     9 
  624   622   625   626     9 
  624   622   625   627     9 
  624   622   625   628     9 
  622   625   628   629     9 
  622   625   628   630     9 
  622   625   628   631     9 
  626   625   628   629     9 
  626   625   628   630     9 
  626   625   628   631     9 
  627   625   628   629     9 
  627   625   628   630     9 
  627   625   628   631     9 
  625   628   631   632     9 
  625   628   631   633     9 
  625   628   631   634     9 
  629   628   631   632     9 
  629   628   631   633     9 
  629   628   631   634     9 
  630   628   631   632     9 
  630   628   631   633     9 
  630   628   631   634     9 
  628   631   634   635     9 
  628   631   634   636     9 
  628   631   634   637     9 
  632   631   634   635     9 
  632   631   634   636     9 
  632   631   634   637     9 
  633   631   634   635     9 
  633   631   634   636     9 
  633   631   634   637     9 
  620   638   640   641     9 
  620   638   640   642     9 
  639   638   640   641     9 
  639   638   640   642     9 
  638   640   642   643     9 
  638   640   642   644     9 
  638   640   642   659     9 
  641   640   642   643     9 
  641   640   642   644     9 
  641   640   642   659     9 
  640   642   644   645     9 
  640   642   644   646     9 
  640   642   644   647     9 
  643   642   644   645     9 
  643   642   644   646     9 
  643   642   644   647     9 
  659   642   644   645     9 
  659   642   644   646     9 
  659   642   644   647     9 
  640   642   659   660     9 
  640   642   659   661     9 
  643   642   659   660     9 
  643   642   659   661     9 
  644   642   659   660     9 
  644   642   659   661     9 
  642   644   647   648     9 
  642   644   647   657     9 
  645   644   647   648     9 
  645   644   647   657     9 
  646   644   647   648     9 
  646   644   647   657     9 
  644   647   648   649     9 
  644   647   648   650     9 
  657   647   648   649     9 
  657   647   648   650     9 
  644   647   657   655     9 
  644   647   657   658     9 
  648   647   657   655     9 
  648   647   657   658     9 
  647   648   650   651     9 
  647   648   650   652     9 
  649   648   650   651     9 
  649   648   650   652     9 
  648   650   652   653     9 
  648   650   652   655     9 
  651   650   652   653     9 
  651   650   652   655     9 
  650   652   653   654     9 
  655   652   653   654     9 
  650   652   655   656     9 
  650   652   655   657     9 
  653   652   655   656     9 
  653   652   655   657     9 
  652   655   657   647     9 
  652   655   657   658     9 
  656   655   657   647     9 
  656   655   657   658     9 
  642   659   661   662     9 
  642   659   661   663     9 
  660   659   661   662     9 
  660   659   661   663     9 
  659   661   663   664     9 
  659   661   663   665     9 
  659   661   663   681     9
[truncated: 109,503 more chars]
