# Supplementary material for: Comparative Molecular Dynamics Study of the Thermal Stability of CheY Proteins from Hyperthermophilic and Mesophilic Organisms
Source: J Chem Inf Model. 2026 Mar 10;66(6):3259–75. doi: 10.1021/acs.jcim.5c02944 (PMC13014450; doi:10.1021/acs.jcim.5c02944)
Supplement: Supplementary file 1 [file ci5c02944_si_001.zip › 12.Data_Availability_Statement_Alas_etal_JCIM/1TMY/1TMY_solv_ions.gro]

Protein in water
16234
    2GLY      N    1   3.516   4.750   1.000
    2GLY     H1    2   3.536   4.803   0.918
    2GLY     H2    3   3.570   4.666   0.998
    2GLY     H3    4   3.419   4.727   1.002
    2GLY     CA    5   3.550   4.827   1.118
    2GLY    HA1    6   3.496   4.911   1.116
    2GLY    HA2    7   3.647   4.850   1.112
    2GLY      C    8   3.523   4.752   1.248
    2GLY      O    9   3.488   4.811   1.349
    3LYS      N   10   3.538   4.620   1.246
    3LYS      H   11   3.567   4.575   1.162
    3LYS     CA   12   3.514   4.542   1.365
    3LYS     HA   13   3.521   4.607   1.440
    3LYS     CB   14   3.373   4.482   1.356
    3LYS    HB1   15   3.367   4.407   1.422
    3LYS    HB2   16   3.361   4.445   1.264
    3LYS     CG   17   3.261   4.580   1.384
    3LYS    HG1   18   3.175   4.540   1.352
    3LYS    HG2   19   3.279   4.664   1.333
    3LYS     CD   20   3.245   4.617   1.530
    3LYS    HD1   21   3.332   4.652   1.564
    3LYS    HD2   22   3.219   4.535   1.581
    3LYS     CE   23   3.138   4.724   1.551
    3LYS    HE1   24   3.061   4.684   1.602
    3LYS    HE2   25   3.106   4.757   1.463
    3LYS     NZ   26   3.187   4.839   1.628
    3LYS    HZ1   27   3.113   4.906   1.639
    3LYS    HZ2   28   3.218   4.809   1.718
    3LYS    HZ3   29   3.263   4.882   1.579
    3LYS      C   30   3.619   4.431   1.383
    3LYS      O   31   3.597   4.344   1.469
    4ARG      N   32   3.725   4.423   1.295
    4ARG      H   33   3.734   4.491   1.222
    4ARG     CA   34   3.823   4.314   1.309
    4ARG     HA   35   3.777   4.238   1.353
    4ARG     CB   36   3.870   4.266   1.178
    4ARG    HB1   37   3.925   4.184   1.191
    4ARG    HB2   38   3.925   4.337   1.134
    4ARG     CG   39   3.751   4.233   1.091
    4ARG    HG1   40   3.683   4.306   1.102
    4ARG    HG2   41   3.712   4.146   1.123
    4ARG     CD   42   3.784   4.219   0.943
    4ARG    HD1   43   3.829   4.302   0.910
    4ARG    HD2   44   3.700   4.204   0.890
    4ARG     NE   45   3.874   4.106   0.919
    4ARG     HE   46   3.840   4.013   0.929
    4ARG     CZ   47   4.000   4.127   0.886
    4ARG    NH1   48   4.044   4.250   0.870
    4ARG   HH11   49   3.982   4.328   0.884
    4ARG   HH12   50   4.139   4.267   0.845
    4ARG    NH2   51   4.083   4.024   0.866
    4ARG   HH21   52   4.049   3.930   0.876
    4ARG   HH22   53   4.178   4.040   0.840
    4ARG      C   54   3.940   4.363   1.393
    4ARG      O   55   3.996   4.471   1.375
    5VAL      N   56   3.969   4.281   1.488
    5VAL      H   57   3.926   4.191   1.487
    5VAL     CA   58   4.060   4.311   1.595
    5VAL     HA   59   4.092   4.403   1.570
    5VAL     CB   60   3.988   4.307   1.735
    5VAL     HB   61   3.958   4.212   1.744
    5VAL    CG1   62   4.082   4.340   1.854
    5VAL   HG11   63   4.030   4.336   1.939
    5VAL   HG12   64   4.157   4.275   1.856
    5VAL   HG13   65   4.118   4.433   1.842
    5VAL    CG2   66   3.862   4.396   1.744
    5VAL   HG21   67   3.822   4.388   1.835
    5VAL   HG22   68   3.888   4.491   1.727
    5VAL   HG23   69   3.795   4.367   1.676
    5VAL      C   70   4.176   4.214   1.597
    5VAL      O   71   4.158   4.091   1.597
    6LEU      N   72   4.293   4.270   1.621
    6LEU      H   73   4.301   4.370   1.632
    6LEU     CA   74   4.412   4.186   1.632
    6LEU     HA   75   4.389   4.092   1.607
    6LEU     CB   76   4.521   4.243   1.542
    6LEU    HB1   77   4.562   4.321   1.590
    6LEU    HB2   78   4.477   4.275   1.458
    6LEU     CG   79   4.636   4.149   1.501
    6LEU     HG   80   4.601   4.085   1.433
    6LEU    CD1   81   4.751   4.235   1.448
    6LEU   HD11   82   4.827   4.176   1.421
    6LEU   HD12   83   4.720   4.288   1.369
    6LEU   HD13   84   4.782   4.297   1.520
    6LEU    CD2   85   4.686   4.063   1.615
    6LEU   HD21   86   4.760   4.004   1.582
    6LEU   HD22   87   4.720   4.121   1.689
    6LEU   HD23   88   4.611   4.006   1.650
    6LEU      C   89   4.456   4.192   1.775
    6LEU      O   90   4.480   4.304   1.824
    7ILE      N   91   4.453   4.075   1.840
    7ILE      H   92   4.429   3.991   1.792
    7ILE     CA   93   4.484   4.072   1.982
    7ILE     HA   94   4.465   4.166   2.013
    7ILE     CB   95   4.402   3.965   2.052
    7ILE     HB   96   4.404   3.883   1.995
    7ILE    CG2   97   4.460   3.939   2.191
    7ILE   HG21   98   4.406   3.869   2.238
    7ILE   HG22   99   4.555   3.908   2.182
    7ILE   HG23  100   4.457   4.024   2.245
    7ILE    CG1  101   4.257   4.006   2.070
    7ILE   HG11  102   4.231   4.070   1.998
    7ILE   HG12  103   4.245   4.050   2.159
    7ILE     CD  104   4.168   3.882   2.062
    7ILE    HD1  105   4.072   3.909   2.074
    7ILE    HD2  106   4.179   3.838   1.973
    7ILE    HD3  107   4.193   3.818   2.135
    7ILE      C  108   4.626   4.029   2.003
    7ILE      O  109   4.656   3.918   1.965
    8VAL      N  110   4.703   4.110   2.074
    8VAL      H  111   4.664   4.195   2.109
    8VAL     CA  112   4.843   4.080   2.103
    8VAL     HA  113   4.861   3.993   2.057
    8VAL     CB  114   4.933   4.188   2.050
    8VAL     HB  115   4.920   4.270   2.105
    8VAL    CG1  116   5.078   4.144   2.055
    8VAL   HG11  117   5.136   4.217   2.019
    8VAL   HG12  118   5.104   4.124   2.150
    8VAL   HG13  119   5.090   4.062   1.999
    8VAL    CG2  120   4.897   4.209   1.905
    8VAL   HG21  121   4.955   4.281   1.867
    8VAL   HG22  122   4.912   4.124   1.855
    8VAL   HG23  123   4.801   4.237   1.898
    8VAL      C  124   4.868   4.067   2.254
    8VAL      O  125   4.859   4.163   2.328
    9ASP      N  126   4.909   3.946   2.291
    9ASP      H  127   4.922   3.877   2.219
    9ASP     CA  128   4.937   3.908   2.425
    9ASP     HA  129   4.998   3.978   2.462
    9ASP     CB  130   4.805   3.904   2.502
    9ASP    HB1  131   4.758   3.817   2.482
    9ASP    HB2  132   4.748   3.980   2.471
    9ASP     CG  133   4.822   3.914   2.652
    9ASP    OD1  134   4.899   3.845   2.709
    9ASP    OD2  135   4.769   4.022   2.702
    9ASP      C  136   5.008   3.771   2.430
    9ASP      O  137   4.974   3.676   2.355
   10ASP      N  138   5.111   3.759   2.515
   10ASP      H  139   5.137   3.835   2.575
   10ASP     CA  140   5.185   3.632   2.517
   10ASP     HA  141   5.191   3.610   2.419
   10ASP     CB  142   5.327   3.639   2.575
   10ASP    HB1  143   5.388   3.685   2.510
   10ASP    HB2  144   5.360   3.546   2.593
   10ASP     CG  145   5.330   3.715   2.703
   10ASP    OD1  146   5.289   3.830   2.712
   10ASP    OD2  147   5.374   3.643   2.804
   10ASP      C  148   5.110   3.527   2.590
   10ASP      O  149   5.126   3.408   2.561
   11ALA      N  150   5.026   3.575   2.683
   11ALA      H  151   5.015   3.673   2.694
   11ALA     CA  152   4.952   3.485   2.768
   11ALA     HA  153   5.015   3.408   2.778
   11ALA     CB  154   4.921   3.546   2.907
   11ALA    HB1  155   4.870   3.480   2.962
   11ALA    HB2  156   5.007   3.568   2.953
   11ALA    HB3  157   4.867   3.629   2.895
   11ALA      C  158   4.826   3.435   2.703
   11ALA      O  159   4.731   3.512   2.678
   12ALA      N  160   4.823   3.303   2.687
   12ALA      H  161   4.901   3.250   2.721
   12ALA     CA  162   4.714   3.230   2.623
   12ALA     HA  163   4.712   3.266   2.530
   12ALA     CB  164   4.749   3.081   2.624
   12ALA    HB1  165   4.675   3.029   2.580
   12ALA    HB2  166   4.834   3.066   2.574
   12ALA    HB3  167   4.760   3.050   2.718
   12ALA      C  168   4.573   3.257   2.679
   12ALA      O  169   4.473   3.275   2.607
   13PHE      N  170   4.568   3.255   2.810
   13PHE      H  171   4.651   3.235   2.862
   13PHE     CA  172   4.443   3.281   2.881
   13PHE     HA  173   4.382   3.215   2.837
   13PHE     CB  174   4.453   3.257   3.035
   13PHE    HB1  175   4.517   3.322   3.076
   13PHE    HB2  176   4.485   3.164   3.053
   13PHE     CG  177   4.317   3.276   3.100
   13PHE    CD1  178   4.208   3.198   3.057
   13PHE    HD1  179   4.222   3.126   2.990
   13PHE    CE1  180   4.080   3.223   3.108
   13PHE    HE1  181   4.003   3.166   3.078
   13PHE     CZ  182   4.060   3.326   3.201
   13PHE     HZ  183   3.968   3.344   3.235
   13PHE    CE2  184   4.167   3.404   3.245
   13PHE    HE2  185   4.154   3.475   3.314
   13PHE    CD2  186   4.294   3.380   3.191
   13PHE    HD2  187   4.370   3.439   3.217
   13PHE      C  188   4.391   3.420   2.855
   13PHE      O  189   4.271   3.443   2.840
   14MET      N  190   4.483   3.514   2.855
   14MET      H  191   4.579   3.490   2.869
   14MET     CA  192   4.447   3.652   2.833
   14MET     HA  193   4.376   3.674   2.901
   14MET     CB  194   4.571   3.738   2.856
   14MET    HB1  195   4.597   3.779   2.769
   14MET    HB2  196   4.645   3.680   2.889
   14MET     CG  197   4.548   3.848   2.956
   14MET    HG1  198   4.478   3.905   2.913
   14MET    HG2  199   4.635   3.897   2.958
   14MET     SD  200   4.497   3.793   3.120
   14MET     CE  201   4.325   3.745   3.091
   14MET    HE1  202   4.284   3.712   3.176
   14MET    HE2  203   4.273   3.824   3.058
   14MET    HE3  204   4.321   3.673   3.022
   14MET      C  205   4.388   3.672   2.694
   14MET      O  206   4.294   3.750   2.668
   15ARG      N  207   4.444   3.597   2.601
   15ARG      H  208   4.520   3.537   2.625
   15ARG     CA  209   4.397   3.602   2.464
   15ARG     HA  210   4.394   3.698   2.436
   15ARG     CB  211   4.495   3.532   2.369
   15ARG    HB1  212   4.451   3.520   2.280
   15ARG    HB2  213   4.518   3.442   2.407
   15ARG     CG  214   4.626   3.614   2.350
   15ARG    HG1  215   4.694   3.583   2.416
   15ARG    HG2  216   4.606   3.711   2.365
   15ARG     CD  217   4.685   3.599   2.209
   15ARG    HD1  218   4.772   3.647   2.201
   15ARG    HD2  219   4.622   3.632   2.139
   15ARG     NE  220   4.708   3.459   2.188
   15ARG     HE  221   4.656   3.408   2.120
   15ARG     CZ  222   4.800   3.402   2.261
   15ARG    NH1  223   4.874   3.472   2.347
   15ARG   HH11  224   4.860   3.570   2.356
   15ARG   HH12  225   4.944   3.426   2.402
   15ARG    NH2  226   4.822   3.273   2.248
   15ARG   HH21  227   4.769   3.220   2.182
   15ARG   HH22  228   4.893   3.228   2.303
   15ARG      C  229   4.254   3.546   2.462
   15ARG      O  230   4.160   3.612   2.416
   16MET      N  231   4.239   3.427   2.524
   16MET      H  232   4.320   3.385   2.564
   16MET     CA  233   4.110   3.357   2.537
   16MET     HA  234   4.085   3.331   2.443
   16MET     CB  235   4.123   3.235   2.628
   16MET    HB1  236   4.034   3.189   2.634
   16MET    HB2  237   4.151   3.266   2.719
   16MET     CG  238   4.227   3.136   2.575
   16MET    HG1  239   4.315   3.178   2.600
   16MET    HG2  240   4.216   3.140   2.476
   16MET     SD  241   4.212   2.967   2.639
   16MET     CE  242   4.083   2.996   2.762
   16MET    HE1  243   4.062   2.910   2.808
   16MET    HE2  244   4.115   3.062   2.829
   16MET    HE3  245   4.001   3.031   2.717
   16MET      C  246   4.005   3.445   2.593
   16MET      O  247   3.895   3.461   2.540
   17MET      N  248   4.045   3.504   2.701
   17MET      H  249   4.137   3.486   2.734
   17MET     CA  250   3.963   3.595   2.772
   17MET     HA  251   3.878   3.547   2.793
   17MET     CB  252   4.047   3.631   2.892
   17MET    HB1  253   4.139   3.654   2.862
   17MET    HB2  254   4.051   3.552   2.954
   17MET     CG  255   3.993   3.745   2.968
   17MET    HG1  256   3.915   3.781   2.917
   17MET    HG2  257   4.065   3.815   2.972
   17MET     SD  258   3.951   3.676   3.124
   17MET     CE  259   3.833   3.553   3.062
   17MET    HE1  260   3.796   3.501   3.139
   17MET    HE2  261   3.759   3.600   3.015
   17MET    HE3  262   3.880   3.491   2.999
   17MET      C  263   3.917   3.717   2.693
   17MET      O  264   3.798   3.745   2.677
   18LEU      N  265   4.011   3.792   2.642
   18LEU      H  266   4.107   3.767   2.657
   18LEU     CA  267   3.979   3.910   2.562
   18LEU     HA  268   3.928   3.970   2.623
   18LEU     CB  269   4.111   3.969   2.509
   18LEU    HB1  270   4.127   3.931   2.418
   18LEU    HB2  271   4.185   3.941   2.570
   18LEU     CG  272   4.121   4.118   2.496
   18LEU     HG  273   4.080   4.148   2.409
   18LEU    CD1  274   4.048   4.195   2.606
   18LEU   HD11  275   4.059   4.293   2.591
   18LEU   HD12  276   3.951   4.172   2.604
   18LEU   HD13  277   4.087   4.171   2.695
   18LEU    CD2  278   4.266   4.146   2.504
   18LEU   HD21  279   4.282   4.244   2.496
   18LEU   HD22  280   4.301   4.113   2.592
   18LEU   HD23  281   4.313   4.098   2.430
   18LEU      C  282   3.897   3.875   2.441
   18LEU      O  283   3.804   3.945   2.398
   19LYS      N  284   3.938   3.768   2.379
   19LYS      H  285   4.018   3.718   2.411
   19LYS     CA  286   3.865   3.723   2.262
   19LYS     HA  287   3.873   3.790   2.188
   19LYS     CB  288   3.923   3.590   2.232
   19LYS    HB1  289   3.914   3.534   2.314
   19LYS    HB2  290   4.020   3.603   2.211
   19LYS     CG  291   3.860   3.518   2.119
   19LYS    HG1  292   3.834   3.585   2.048
   19LYS    HG2  293   3.778   3.472   2.152
   19LYS     CD  294   3.957   3.416   2.060
   19LYS    HD1  295   3.962   3.337   2.121
   19LYS    HD2  296   4.048   3.458   2.054
   19LYS     CE  297   3.917   3.367   1.922
   19LYS    HE1  298   3.923   3.443   1.857
   19LYS    HE2  299   3.823   3.333   1.925
   19LYS     NZ  300   4.002   3.258   1.872
   19LYS    HZ1  301   3.971   3.231   1.781
   19LYS    HZ2  302   4.097   3.290   1.867
   19LYS    HZ3  303   3.997   3.181   1.935
   19LYS      C  304   3.719   3.699   2.300
   19LYS      O  305   3.624   3.724   2.230
   20ASP      N  306   3.703   3.644   2.414
   20ASP      H  307   3.781   3.621   2.472
   20ASP     CA  308   3.570   3.615   2.459
   20ASP     HA  309   3.526   3.553   2.393
   20ASP     CB  310   3.588   3.557   2.602
   20ASP    HB1  311   3.626   3.627   2.662
   20ASP    HB2  312   3.649   3.478   2.598
   20ASP     CG  313   3.456   3.512   2.662
   20ASP    OD1  314   3.389   3.425   2.608
   20ASP    OD2  315   3.422   3.577   2.773
   20ASP      C  316   3.487   3.743   2.462
   20ASP      O  317   3.377   3.760   2.412
   21ILE      N  318   3.542   3.836   2.530
   21ILE      H  319   3.633   3.821   2.569
   21ILE     CA  320   3.478   3.960   2.551
   21ILE     HA  321   3.389   3.947   2.596
   21ILE     CB  322   3.577   4.036   2.634
   21ILE     HB  323   3.665   4.024   2.590
   21ILE    CG2  324   3.547   4.186   2.634
   21ILE   HG21  325   3.615   4.233   2.690
   21ILE   HG22  326   3.551   4.221   2.541
   21ILE   HG23  327   3.456   4.201   2.672
   21ILE    CG1  328   3.584   3.982   2.775
   21ILE   HG11  329   3.604   3.884   2.770
   21ILE   HG12  330   3.495   3.995   2.819
   21ILE     CD  331   3.695   4.054   2.859
   21ILE    HD1  332   3.697   4.015   2.951
   21ILE    HD2  333   3.783   4.040   2.815
   21ILE    HD3  334   3.674   4.151   2.863
   21ILE      C  335   3.455   4.027   2.419
   21ILE      O  336   3.351   4.082   2.391
   22ILE      N  337   3.554   4.022   2.335
   22ILE      H  338   3.636   3.970   2.356
   22ILE     CA  339   3.544   4.094   2.210
   22ILE     HA  340   3.518   4.187   2.236
   22ILE     CB  341   3.677   4.099   2.136
   22ILE     HB  342   3.720   4.009   2.139
   22ILE    CG2  343   3.659   4.128   1.988
   22ILE   HG21  344   3.749   4.130   1.943
   22ILE   HG22  345   3.603   4.056   1.946
   22ILE   HG23  346   3.613   4.216   1.976
   22ILE    CG1  347   3.767   4.206   2.204
   22ILE   HG11  348   3.772   4.186   2.302
   22ILE   HG12  349   3.725   4.296   2.191
   22ILE     CD  350   3.909   4.209   2.148
   22ILE    HD1  351   3.961   4.280   2.196
   22ILE    HD2  352   3.952   4.120   2.162
   22ILE    HD3  353   3.906   4.231   2.051
   22ILE      C  354   3.434   4.041   2.128
   22ILE      O  355   3.365   4.109   2.056
   23THR      N  356   3.430   3.913   2.127
   23THR      H  357   3.496   3.860   2.180
   23THR     CA  358   3.327   3.849   2.049
   23THR     HA  359   3.332   3.891   1.959
   23THR     CB  360   3.356   3.700   2.048
   23THR     HB  361   3.377   3.663   2.138
   23THR    CG2  362   3.240   3.627   1.986
   23THR   HG21  363   3.259   3.529   1.985
   23THR   HG22  364   3.158   3.644   2.040
   23THR   HG23  365   3.226   3.660   1.892
   23THR    OG1  366   3.468   3.684   1.966
   23THR    HG1  367   3.492   3.587   1.961
   23THR      C  368   3.190   3.868   2.111
   23THR      O  369   3.090   3.885   2.044
   24LYS      N  370   3.183   3.873   2.240
   24LYS      H  371   3.263   3.861   2.298
   24LYS     CA  372   3.050   3.896   2.296
   24LYS     HA  373   2.990   3.835   2.244
   24LYS     CB  374   3.051   3.855   2.442
   24LYS    HB1  375   2.974   3.899   2.489
   24LYS    HB2  376   3.137   3.886   2.484
   24LYS     CG  377   3.039   3.702   2.455
   24LYS    HG1  378   3.114   3.660   2.403
   24LYS    HG2  379   2.951   3.674   2.416
   24LYS     CD  380   3.046   3.650   2.599
   24LYS    HD1  381   3.133   3.680   2.640
   24LYS    HD2  382   3.043   3.550   2.597
   24LYS     CE  383   2.932   3.700   2.686
   24LYS    HE1  384   2.847   3.696   2.635
   24LYS    HE2  385   2.950   3.795   2.713
   24LYS     NZ  386   2.915   3.622   2.809
   24LYS    HZ1  387   2.840   3.659   2.862
   24LYS    HZ2  388   2.896   3.526   2.785
   24LYS    HZ3  389   2.999   3.626   2.863
   24LYS      C  390   2.990   4.036   2.270
   24LYS      O  391   2.869   4.062   2.276
   25ALA      N  392   3.077   4.128   2.242
   25ALA      H  393   3.173   4.103   2.232
   25ALA     CA  394   3.037   4.263   2.224
   25ALA     HA  395   2.953   4.275   2.276
   25ALA     CB  396   3.144   4.356   2.270
   25ALA    HB1  397   3.114   4.451   2.256
   25ALA    HB2  398   3.162   4.341   2.367
   25ALA    HB3  399   3.228   4.340   2.218
   25ALA      C  400   3.018   4.286   2.081
   25ALA      O  401   3.019   4.400   2.041
   26GLY      N  402   3.014   4.180   2.001
   26GLY      H  403   3.027   4.088   2.038
   26GLY     CA  404   2.989   4.202   1.860
   26GLY    HA1  405   2.926   4.279   1.855
   26GLY    HA2  406   2.943   4.119   1.827
   26GLY      C  407   3.106   4.231   1.767
   26GLY      O  408   3.087   4.252   1.645
   27TYR      N  409   3.229   4.221   1.819
   27TYR      H  410   3.241   4.200   1.916
   27TYR     CA  411   3.343   4.243   1.732
   27TYR     HA  412   3.309   4.297   1.655
   27TYR     CB  413   3.453   4.320   1.810
   27TYR    HB1  414   3.538   4.320   1.756
   27TYR    HB2  415   3.470   4.276   1.898
   27TYR     CG  416   3.417   4.463   1.837
   27TYR    CD1  417   3.331   4.498   1.940
   27TYR    HD1  418   3.294   4.427   2.000
   27TYR    CE1  419   3.294   4.631   1.962
   27TYR    HE1  420   3.232   4.654   2.038
   27TYR     CZ  421   3.342   4.731   1.879
   27TYR     OH  422   3.320   4.861   1.909
   27TYR     HH  423   3.361   4.919   1.838
   27TYR    CE2  424   3.427   4.697   1.775
   27TYR    HE2  425   3.460   4.768   1.712
   27TYR    CD2  426   3.467   4.565   1.757
   27TYR    HD2  427   3.533   4.543   1.686
   27TYR      C  428   3.399   4.107   1.681
   27TYR      O  429   3.357   3.999   1.728
   28GLU      N  430   3.497   4.108   1.586
   28GLU      H  431   3.528   4.195   1.546
   28GLU     CA  432   3.554   3.981   1.543
   28GLU     HA  433   3.515   3.923   1.614
   28GLU     CB  434   3.508   3.924   1.409
   28GLU    HB1  435   3.416   3.888   1.421
   28GLU    HB2  436   3.571   3.850   1.384
   28GLU     CG  437   3.503   4.021   1.291
   28GLU    HG1  438   3.596   4.035   1.256
   28GLU    HG2  439   3.465   4.108   1.322
   28GLU     CD  440   3.417   3.966   1.181
   28GLU    OE1  441   3.467   3.857   1.127
   28GLU    OE2  442   3.310   4.016   1.148
   28GLU      C  443   3.705   3.982   1.549
   28GLU      O  444   3.767   4.086   1.539
   29VAL      N  445   3.759   3.865   1.579
   29VAL      H  446   3.699   3.786   1.591
   29VAL     CA  447   3.903   3.845   1.594
   29VAL     HA  448   3.933   3.938   1.617
   29VAL     CB  449   3.945   3.755   1.707
   29VAL     HB  450   3.918   3.660   1.689
   29VAL    CG1  451   4.098   3.764   1.718
   29VAL   HG11  452   4.130   3.705   1.792
   29VAL   HG12  453   4.139   3.735   1.632
   29VAL   HG13  454   4.124   3.859   1.737
   29VAL    CG2  455   3.877   3.801   1.837
   29VAL   HG21  456   3.904   3.741   1.912
   29VAL   HG22  457   3.904   3.895   1.857
   29VAL   HG23  458   3.777   3.797   1.826
   29VAL      C  459   3.966   3.798   1.467
   29VAL      O  460   3.951   3.682   1.429
   30ALA      N  461   4.042   3.892   1.414
   30ALA      H  462   4.052   3.977   1.466
   30ALA     CA  463   4.113   3.884   1.289
   30ALA     HA  464   4.048   3.854   1.219
   30ALA     CB  465   4.175   4.020   1.255
   30ALA    HB1  466   4.224   4.013   1.168
   30ALA    HB2  467   4.103   4.088   1.247
   30ALA    HB3  468   4.239   4.046   1.327
   30ALA      C  469   4.223   3.786   1.306
   30ALA      O  470   4.252   3.712   1.212
   31GLY      N  471   4.283   3.789   1.425
   31GLY      H  472   4.253   3.852   1.497
   31GLY     CA  473   4.395   3.697   1.449
   31GLY    HA1  474   4.463   3.707   1.376
   31GLY    HA2  475   4.361   3.603   1.450
   31GLY      C  476   4.455   3.734   1.583
   31GLY      O  477   4.402   3.823   1.648
   32GLU      N  478   4.560   3.662   1.624
   32GLU      H  479   4.595   3.589   1.564
   32GLU     CA  480   4.627   3.683   1.752
   32GLU     HA  481   4.595   3.774   1.780
   32GLU     CB  482   4.594   3.577   1.861
   32GLU    HB1  483   4.561   3.628   1.941
   32GLU    HB2  484   4.679   3.531   1.884
   32GLU     CG  485   4.489   3.467   1.832
   32GLU    HG1  486   4.519   3.414   1.752
   32GLU    HG2  487   4.401   3.510   1.812
   32GLU     CD  488   4.467   3.368   1.947
   32GLU    OE1  489   4.550   3.284   1.986
   32GLU    OE2  490   4.348   3.380   2.000
   32GLU      C  491   4.775   3.676   1.728
   32GLU      O  492   4.818   3.611   1.637
   33ALA      N  493   4.852   3.727   1.817
   33ALA      H  494   4.809   3.767   1.898
   33ALA     CA  495   4.997   3.728   1.808
   33ALA     HA  496   5.028   3.649   1.754
   33ALA     CB  497   5.046   3.862   1.744
   33ALA    HB1  498   5.146   3.861   1.738
   33ALA    HB2  499   5.008   3.872   1.653
   33ALA    HB3  500   5.017   3.939   1.801
   33ALA      C  501   5.043   3.723   1.949
   33ALA      O  502   4.968   3.761   2.034
   34THR      N  503   5.160   3.676   1.969
   34THR      H  504   5.213   3.643   1.891
   34THR     CA  505   5.221   3.670   2.102
   34THR     HA  506   5.144   3.697   2.160
   34THR     CB  507   5.266   3.528   2.134
   34THR     HB  508   5.294   3.515   2.229
   34THR    CG2  509   5.152   3.441   2.087
   34THR   HG21  510   5.174   3.345   2.104
   34THR   HG22  511   5.069   3.466   2.136
   34THR   HG23  512   5.138   3.455   1.988
   34THR    OG1  513   5.378   3.494   2.054
   34THR    HG1  514   5.407   3.400   2.075
   34THR      C  515   5.329   3.775   2.136
   34THR      O  516   5.366   3.779   2.252
   35ASN      N  517   5.376   3.859   2.037
   35ASN      H  518   5.340   3.846   1.944
   35ASN     CA  519   5.476   3.966   2.058
   35ASN     HA  520   5.456   3.998   2.151
   35ASN     CB  521   5.620   3.919   2.042
   35ASN    HB1  522   5.641   3.852   2.114
   35ASN    HB2  523   5.682   3.996   2.049
   35ASN     CG  524   5.637   3.853   1.907
   35ASN    OD1  525   5.629   3.914   1.798
   35ASN    ND2  526   5.641   3.723   1.915
   35ASN   HD21  527   5.633   3.679   2.005
   35ASN   HD22  528   5.652   3.668   1.833
   35ASN      C  529   5.461   4.073   1.952
   35ASN      O  530   5.397   4.048   1.851
   36GLY      N  531   5.534   4.183   1.968
   36GLY      H  532   5.598   4.187   2.045
   36GLY     CA  533   5.526   4.296   1.877
   36GLY    HA1  534   5.589   4.366   1.910
   36GLY    HA2  535   5.433   4.331   1.881
   36GLY      C  536   5.561   4.260   1.733
   36GLY      O  537   5.502   4.307   1.636
   37ARG      N  538   5.659   4.174   1.724
   37ARG      H  539   5.696   4.134   1.807
   37ARG     CA  540   5.714   4.135   1.597
   37ARG     HA  541   5.738   4.223   1.555
   37ARG     CB  542   5.841   4.052   1.615
   37ARG    HB1  543   5.817   3.955   1.610
   37ARG    HB2  544   5.881   4.072   1.704
   37ARG     CG  545   5.946   4.080   1.508
   37ARG    HG1  546   5.967   4.178   1.509
   37ARG    HG2  547   5.909   4.054   1.419
   37ARG     CD  548   6.076   4.004   1.531
   37ARG    HD1  549   6.056   3.917   1.576
   37ARG    HD2  550   6.137   4.058   1.589
   37ARG     NE  551   6.148   3.973   1.408
   37ARG     HE  552   6.100   3.986   1.321
   37ARG     CZ  553   6.274   3.929   1.404
   37ARG    NH1  554   6.345   3.910   1.515
   37ARG   HH11  555   6.304   3.928   1.604
   37ARG   HH12  556   6.439   3.876   1.508
   37ARG    NH2  557   6.330   3.904   1.286
   37ARG   HH21  558   6.278   3.918   1.202
   37ARG   HH22  559   6.424   3.871   1.282
   37ARG      C  560   5.613   4.071   1.506
   37ARG      O  561   5.593   4.118   1.392
   38GLU      N  562   5.556   3.962   1.557
   38GLU      H  563   5.589   3.928   1.645
   38GLU     CA  564   5.449   3.888   1.490
   38GLU     HA  565   5.482   3.846   1.406
   38GLU     CB  566   5.397   3.783   1.594
   38GLU    HB1  567   5.318   3.823   1.640
   38GLU    HB2  568   5.470   3.768   1.660
   38GLU     CG  569   5.354   3.643   1.541
   38GLU    HG1  570   5.433   3.599   1.499
   38GLU    HG2  571   5.282   3.655   1.473
   38GLU     CD  572   5.301   3.551   1.651
   38GLU    OE1  573   5.285   3.592   1.762
   38GLU    OE2  574   5.269   3.428   1.614
   38GLU      C  575   5.338   3.989   1.463
   38GLU      O  576   5.264   3.988   1.365
   39ALA      N  577   5.323   4.075   1.560
   39ALA      H  578   5.384   4.074   1.639
   39ALA     CA  579   5.216   4.173   1.552
   39ALA     HA  580   5.130   4.122   1.554
   39ALA     CB  581   5.226   4.270   1.668
   39ALA    HB1  582   5.152   4.337   1.662
   39ALA    HB2  583   5.219   4.220   1.754
   39ALA    HB3  584   5.314   4.317   1.664
   39ALA      C  585   5.225   4.250   1.425
   39ALA      O  586   5.128   4.268   1.350
   40VAL      N  587   5.342   4.305   1.407
   40VAL      H  588   5.417   4.289   1.470
   40VAL     CA  589   5.357   4.387   1.292
   40VAL     HA  590   5.291   4.462   1.298
   40VAL     CB  591   5.499   4.442   1.293
   40VAL     HB  592   5.564   4.366   1.296
   40VAL    CG1  593   5.519   4.526   1.166
   40VAL   HG11  594   5.612   4.563   1.166
   40VAL   HG12  595   5.506   4.468   1.086
   40VAL   HG13  596   5.454   4.601   1.165
   40VAL    CG2  597   5.519   4.529   1.417
   40VAL   HG21  598   5.613   4.565   1.417
   40VAL   HG22  599   5.455   4.605   1.416
   40VAL   HG23  600   5.505   4.474   1.499
   40VAL      C  601   5.328   4.304   1.168
   40VAL      O  602   5.267   4.343   1.070
   41GLU      N  603   5.362   4.181   1.178
   41GLU      H  604   5.402   4.144   1.262
   41GLU     CA  605   5.341   4.101   1.064
   41GLU     HA  606   5.376   4.160   0.991
   41GLU     CB  607   5.417   3.972   1.078
   41GLU    HB1  608   5.393   3.909   1.004
   41GLU    HB2  609   5.396   3.929   1.166
   41GLU     CG  610   5.564   4.010   1.070
   41GLU    HG1  611   5.588   4.071   1.146
   41GLU    HG2  612   5.583   4.055   0.983
   41GLU     CD  613   5.647   3.887   1.080
   41GLU    OE1  614   5.635   3.827   1.197
   41GLU    OE2  615   5.711   3.844   0.984
   41GLU      C  616   5.199   4.074   1.031
   41GLU      O  617   5.162   4.076   0.915
   42LYS      N  618   5.122   4.042   1.132
   42LYS      H  619   5.160   4.037   1.224
   42LYS     CA  620   4.983   4.012   1.111
   42LYS     HA  621   4.975   3.949   1.034
   42LYS     CB  622   4.930   3.945   1.234
   42LYS    HB1  623   4.834   3.924   1.219
   42LYS    HB2  624   4.939   4.008   1.311
   42LYS     CG  625   5.005   3.815   1.265
   42LYS    HG1  626   5.054   3.827   1.352
   42LYS    HG2  627   5.071   3.799   1.192
   42LYS     CD  628   4.916   3.693   1.277
   42LYS    HD1  629   4.841   3.701   1.211
   42LYS    HD2  630   4.878   3.690   1.370
   42LYS     CE  631   4.988   3.562   1.251
   42LYS    HE1  632   5.086   3.578   1.252
   42LYS    HE2  633   4.961   3.527   1.161
   42LYS     NZ  634   4.956   3.459   1.351
   42LYS    HZ1  635   5.006   3.375   1.329
   42LYS    HZ2  636   4.983   3.491   1.442
   42LYS    HZ3  637   4.858   3.441   1.350
   42LYS      C  638   4.909   4.136   1.073
   42LYS      O  639   4.813   4.135   0.991
   43TYR      N  640   4.961   4.246   1.126
   43TYR      H  641   5.038   4.242   1.189
   43TYR     CA  642   4.902   4.371   1.088
   43TYR     HA  643   4.809   4.366   1.122
   43TYR     CB  644   4.976   4.489   1.151
   43TYR    HB1  645   5.063   4.503   1.104
   43TYR    HB2  646   4.993   4.470   1.248
   43TYR     CG  647   4.890   4.614   1.137
   43TYR    CD1  648   4.888   4.688   1.020
   43TYR    HD1  649   4.945   4.660   0.942
   43TYR    CE1  650   4.807   4.801   1.008
   43TYR    HE1  651   4.813   4.860   0.927
   43TYR     CZ  652   4.718   4.831   1.112
   43TYR     OH  653   4.635   4.938   1.101
   43TYR     HH  654   4.579   4.945   1.183
   43TYR    CE2  655   4.715   4.755   1.229
   43TYR    HE2  656   4.654   4.780   1.305
   43TYR    CD2  657   4.798   4.645   1.238
   43TYR    HD2  658   4.792   4.586   1.318
   43TYR      C  659   4.906   4.386   0.938
   43TYR      O  660   4.809   4.417   0.869
   44LYS      N  661   5.026   4.365   0.885
   44LYS      H  662   5.103   4.343   0.945
   44LYS     CA  663   5.046   4.375   0.741
   44LYS     HA  664   5.017   4.470   0.727
   44LYS     CB  665   5.189   4.354   0.694
   44LYS    HB1  666   5.188   4.332   0.597
   44LYS    HB2  667   5.228   4.278   0.746
   44LYS     CG  668   5.276   4.479   0.717
   44LYS    HG1  669   5.251   4.519   0.805
   44LYS    HG2  670   5.256   4.544   0.643
   44LYS     CD  671   5.427   4.455   0.718
   44LYS    HD1  672   5.454   4.409   0.633
   44LYS    HD2  673   5.450   4.397   0.796
   44LYS     CE  674   5.506   4.584   0.730
   44LYS    HE1  675   5.540   4.594   0.823
   44LYS    HE2  676   5.447   4.662   0.707
   44LYS     NZ  677   5.623   4.589   0.640
   44LYS    HZ1  678   5.670   4.676   0.652
   44LYS    HZ2  679   5.685   4.514   0.661
   44LYS    HZ3  680   5.592   4.581   0.545
   44LYS      C  681   4.959   4.289   0.658
   44LYS      O  682   4.915   4.331   0.552
   45GLU      N  683   4.950   4.163   0.700
   45GLU      H  684   5.001   4.136   0.782
   45GLU     CA  685   4.871   4.064   0.630
   45GLU     HA  686   4.888   4.096   0.537
   45GLU     CB  687   4.921   3.919   0.642
   45GLU    HB1  688   5.021   3.920   0.637
   45GLU    HB2  689   4.884   3.867   0.566
   45GLU     CG  690   4.880   3.849   0.772
   45GLU    HG1  691   4.786   3.817   0.765
   45GLU    HG2  692   4.888   3.912   0.849
   45GLU     CD  693   4.969   3.730   0.798
   45GLU    OE1  694   5.090   3.735   0.781
   45GLU    OE2  695   4.904   3.622   0.834
   45GLU      C  696   4.722   4.074   0.657
   45GLU      O  697   4.641   4.036   0.573
   46LEU      N  698   4.681   4.124   0.773
   46LEU      H  699   4.745   4.158   0.841
   46LEU     CA  700   4.536   4.127   0.794
   46LEU     HA  701   4.500   4.067   0.723
   46LEU     CB  702   4.502   4.076   0.935
   46LEU    HB1  703   4.403   4.081   0.946
   46LEU    HB2  704   4.546   4.138   1.000
   46LEU     CG  705   4.546   3.934   0.969
   46LEU     HG  706   4.646   3.929   0.962
   46LEU    CD1  707   4.507   3.898   1.111
   46LEU   HD11  708   4.537   3.804   1.131
   46LEU   HD12  709   4.551   3.961   1.175
   46LEU   HD13  710   4.408   3.904   1.121
   46LEU    CD2  711   4.487   3.834   0.870
   46LEU   HD21  712   4.517   3.742   0.894
   46LEU   HD22  713   4.387   3.839   0.874
   46LEU   HD23  714   4.518   3.857   0.778
   46LEU      C  715   4.476   4.265   0.774
   46LEU      O  716   4.354   4.270   0.755
   47LYS      N  717   4.550   4.371   0.804
   47LYS      H  718   4.647   4.363   0.826
   47LYS     CA  719   4.482   4.502   0.802
   47LYS     HA  720   4.554   4.565   0.832
   47LYS     CB  721   4.438   4.553   0.663
   47LYS    HB1  722   4.347   4.517   0.643
   47LYS    HB2  723   4.504   4.520   0.595
   47LYS     CG  724   4.432   4.706   0.653
   47LYS    HG1  725   4.502   4.745   0.713
   47LYS    HG2  726   4.342   4.736   0.682
   47LYS     CD  727   4.456   4.758   0.512
   47LYS    HD1  728   4.435   4.685   0.447
   47LYS    HD2  729   4.552   4.784   0.503
   47LYS     CE  730   4.371   4.879   0.477
   47LYS    HE1  731   4.382   4.949   0.548
   47LYS    HE2  732   4.275   4.852   0.473
   47LYS     NZ  733   4.406   4.939   0.348
   47LYS    HZ1  734   4.347   5.018   0.330
   47LYS    HZ2  735   4.502   4.969   0.350
   47LYS    HZ3  736   4.394   4.871   0.275
   47LYS      C  737   4.362   4.498   0.900
   47LYS      O  738   4.251   4.523   0.860
   48PRO      N  739   4.383   4.462   1.029
   48PRO     CD  740   4.513   4.416   1.088
   48PRO    HD1  741   4.588   4.474   1.056
   48PRO    HD2  742   4.531   4.321   1.064
   48PRO     CG  743   4.495   4.430   1.238
   48PRO    HG1  744   4.532   4.517   1.270
   48PRO    HG2  745   4.540   4.355   1.286
   48PRO     CB  746   4.344   4.425   1.260
   48PRO    HB1  747   4.319   4.489   1.333
   48PRO    HB2  748   4.317   4.332   1.286
   48PRO     CA  749   4.274   4.465   1.129
   48PRO     HA  750   4.199   4.406   1.099
   48PRO      C  751   4.228   4.610   1.150
   48PRO      O  752   4.307   4.705   1.130
   49ASP      N  753   4.102   4.629   1.194
   49ASP      H  754   4.043   4.550   1.208
   49ASP     CA  755   4.052   4.760   1.222
   49ASP     HA  756   4.081   4.821   1.147
   49ASP     CB  757   3.898   4.746   1.239
   49ASP    HB1  758   3.859   4.831   1.274
   49ASP    HB2  759   3.876   4.671   1.301
   49ASP     CG  760   3.843   4.717   1.100
   49ASP    OD1  761   3.872   4.788   1.007
   49ASP    OD2  762   3.801   4.592   1.087
   49ASP      C  763   4.108   4.809   1.350
   49ASP      O  764   4.120   4.928   1.375
   50ILE      N  765   4.128   4.718   1.437
   50ILE      H  766   4.111   4.622   1.417
   50ILE     CA  767   4.176   4.760   1.567
   50ILE     HA  768   4.209   4.853   1.553
   50ILE     CB  769   4.066   4.745   1.674
   50ILE     HB  770   4.038   4.650   1.672
   50ILE    CG2  771   4.119   4.780   1.812
   50ILE   HG21  772   4.046   4.770   1.880
   50ILE   HG22  773   4.195   4.718   1.835
   50ILE   HG23  774   4.153   4.874   1.813
   50ILE    CG1  775   3.940   4.826   1.644
   50ILE   HG11  776   3.948   4.865   1.552
   50ILE   HG12  777   3.932   4.900   1.711
   50ILE     CD  778   3.816   4.737   1.651
   50ILE    HD1  779   3.735   4.792   1.631
   50ILE    HD2  780   3.824   4.663   1.584
   50ILE    HD3  781   3.808   4.698   1.743
   50ILE      C  782   4.279   4.658   1.615
   50ILE      O  783   4.272   4.534   1.588
   51VAL      N  784   4.366   4.713   1.699
   51VAL      H  785   4.363   4.811   1.720
   51VAL     CA  786   4.468   4.627   1.761
   51VAL     HA  787   4.444   4.533   1.737
   51VAL     CB  788   4.607   4.669   1.711
   51VAL     HB  789   4.627   4.762   1.743
   51VAL    CG1  790   4.707   4.573   1.769
   51VAL   HG11  791   4.799   4.598   1.738
   51VAL   HG12  792   4.704   4.577   1.868
   51VAL   HG13  793   4.686   4.480   1.738
   51VAL    CG2  794   4.615   4.672   1.555
   51VAL   HG21  795   4.707   4.700   1.526
   51VAL   HG22  796   4.596   4.580   1.519
   51VAL   HG23  797   4.548   4.736   1.519
   51VAL      C  798   4.469   4.651   1.911
   51VAL      O  799   4.456   4.764   1.961
   52THR      N  800   4.481   4.540   1.979
   52THR      H  801   4.477   4.452   1.932
   52THR     CA  802   4.502   4.544   2.122
   52THR     HA  803   4.490   4.641   2.144
   52THR     CB  804   4.401   4.466   2.207
   52THR     HB  805   4.420   4.477   2.305
   52THR    CG2  806   4.259   4.510   2.179
   52THR   HG21  807   4.196   4.458   2.235
   52THR   HG22  808   4.250   4.607   2.199
   52THR   HG23  809   4.238   4.494   2.082
   52THR    OG1  810   4.413   4.329   2.185
   52THR    HG1  811   4.346   4.280   2.241
   52THR      C  812   4.641   4.491   2.148
   52THR      O  813   4.676   4.378   2.108
   53MET      N  814   4.711   4.570   2.225
   53MET      H  815   4.668   4.649   2.270
   53MET     CA  816   4.850   4.543   2.244
   53MET     HA  817   4.867   4.449   2.216
   53MET     CB  818   4.926   4.643   2.157
   53MET    HB1  819   4.883   4.732   2.170
   53MET    HB2  820   4.916   4.613   2.062
   53MET     CG  821   5.076   4.658   2.185
   53MET    HG1  822   5.087   4.642   2.284
   53MET    HG2  823   5.098   4.754   2.164
   53MET     SD  824   5.172   4.543   2.087
   53MET     CE  825   5.125   4.595   1.922
   53MET    HE1  826   5.172   4.538   1.854
   53MET    HE2  827   5.026   4.585   1.911
   53MET    HE3  828   5.150   4.691   1.909
   53MET      C  829   4.886   4.554   2.391
   53MET      O  830   4.873   4.661   2.449
   54ASP      N  831   4.921   4.434   2.444
   54ASP      H  832   4.916   4.353   2.386
   54ASP     CA  833   4.966   4.419   2.580
   54ASP     HA  834   4.897   4.465   2.635
   54ASP     CB  835   4.975   4.271   2.617
   54ASP    HB1  836   5.033   4.224   2.551
   54ASP    HB2  837   4.883   4.232   2.614
   54ASP     CG  838   5.031   4.250   2.753
   54ASP    OD1  839   4.982   4.299   2.850
   54ASP    OD2  840   5.139   4.178   2.753
   54ASP      C  841   5.104   4.484   2.599
   54ASP      O  842   5.191   4.473   2.518
   55ILE      N  843   5.122   4.558   2.702
   55ILE      H  844   5.046   4.575   2.764
   55ILE     CA  845   5.250   4.617   2.729
   55ILE     HA  846   5.313   4.572   2.667
   55ILE     CB  847   5.253   4.764   2.701
   55ILE     HB  848   5.346   4.799   2.713
   55ILE    CG2  849   5.210   4.789   2.556
   55ILE   HG21  850   5.212   4.887   2.537
   55ILE   HG22  851   5.273   4.741   2.494
   55ILE   HG23  852   5.117   4.754   2.543
   55ILE    CG1  853   5.158   4.832   2.801
   55ILE   HG11  854   5.182   4.801   2.893
   55ILE   HG12  855   5.065   4.803   2.779
   55ILE     CD  856   5.165   4.984   2.798
   55ILE    HD1  857   5.100   5.021   2.865
   55ILE    HD2  858   5.257   5.014   2.820
   55ILE    HD3  859   5.140   5.017   2.707
   55ILE      C  860   5.282   4.596   2.877
   55ILE      O  861   5.345   4.678   2.939
   56THR      N  862   5.234   4.489   2.935
   56THR      H  863   5.178   4.424   2.884
   56THR     CA  864   5.262   4.467   3.073
   56THR     HA  865   5.249   4.556   3.117
   56THR     CB  866   5.164   4.367   3.129
   56THR     HB  867   5.186   4.346   3.224
   56THR    CG2  868   5.025   4.426   3.110
   56THR   HG21  869   4.957   4.362   3.146
   56THR   HG22  870   5.019   4.512   3.160
   56THR   HG23  871   5.008   4.442   3.013
   56THR    OG1  872   5.175   4.235   3.070
   56THR    HG1  873   5.108   4.174   3.111
   56THR      C  874   5.406   4.422   3.096
   56THR      O  875   5.462   4.444   3.202
   57MET      N  876   5.469   4.366   2.994
   57MET      H  877   5.418   4.352   2.909
   57MET     CA  878   5.609   4.322   3.000
   57MET     HA  879   5.637   4.335   3.095
   57MET     CB  880   5.619   4.178   2.959
   57MET    HB1  881   5.709   4.162   2.920
   57MET    HB2  882   5.548   4.160   2.891
   57MET     CG  883   5.600   4.082   3.076
   57MET    HG1  884   5.525   4.121   3.131
   57MET    HG2  885   5.685   4.086   3.128
   57MET     SD  886   5.562   3.914   3.016
   57MET     CE  887   5.727   3.851   2.976
   57MET    HE1  888   5.719   3.757   2.941
   57MET    HE2  889   5.769   3.909   2.906
   57MET    HE3  890   5.784   3.851   3.058
   57MET      C  891   5.698   4.406   2.909
   57MET      O  892   5.704   4.389   2.786
   58PRO      N  893   5.761   4.505   2.969
   58PRO     CD  894   5.766   4.527   3.117
   58PRO    HD1  895   5.802   4.446   3.163
   58PRO    HD2  896   5.674   4.547   3.152
   58PRO     CG  897   5.856   4.644   3.137
   58PRO    HG1  898   5.938   4.614   3.187
   58PRO    HG2  899   5.809   4.714   3.190
   58PRO     CB  900   5.895   4.696   2.999
   58PRO    HB1  901   5.994   4.702   2.991
   58PRO    HB2  902   5.855   4.787   2.984
   58PRO     CA  903   5.840   4.600   2.894
   58PRO     HA  904   5.778   4.643   2.828
   58PRO      C  905   5.951   4.540   2.806
   58PRO      O  906   5.972   4.580   2.691
   59GLU      N  907   6.018   4.438   2.858
   59GLU      H  908   5.995   4.407   2.951
   59GLU     CA  909   6.121   4.372   2.784
   59GLU     HA  910   6.183   4.447   2.762
   59GLU     CB  911   6.200   4.270   2.863
   59GLU    HB1  912   6.239   4.314   2.944
   59GLU    HB2  913   6.274   4.233   2.806
   59GLU     CG  914   6.109   4.157   2.906
   59GLU    HG1  915   6.162   4.076   2.928
   59GLU    HG2  916   6.043   4.136   2.834
   59GLU     CD  917   6.036   4.205   3.028
   59GLU    OE1  918   6.051   4.319   3.071
   59GLU    OE2  919   5.967   4.111   3.089
   59GLU      C  920   6.064   4.311   2.660
   59GLU      O  921   6.135   4.270   2.571
   60MET      N  922   5.934   4.310   2.652
   60MET      H  923   5.875   4.340   2.728
   60MET     CA  924   5.880   4.265   2.529
   60MET     HA  925   5.953   4.203   2.499
   60MET     CB  926   5.759   4.177   2.545
   60MET    HB1  927   5.721   4.156   2.455
   60MET    HB2  928   5.691   4.224   2.601
   60MET     CG  929   5.804   4.050   2.613
   60MET    HG1  930   5.812   4.072   2.710
   60MET    HG2  931   5.895   4.029   2.576
   60MET     SD  932   5.685   3.920   2.581
   60MET     CE  933   5.778   3.809   2.471
   60MET    HE1  934   5.721   3.731   2.446
   60MET    HE2  935   5.805   3.859   2.389
   60MET    HE3  936   5.860   3.776   2.519
   60MET      C  937   5.872   4.370   2.421
   60MET      O  938   5.846   4.337   2.306
   61ASN      N  939   5.904   4.495   2.458
   61ASN      H  940   5.925   4.514   2.553
   61ASN     CA  941   5.908   4.602   2.361
   61ASN     HA  942   5.916   4.682   2.420
   61ASN     CB  943   6.028   4.580   2.266
   61ASN    HB1  944   5.996   4.531   2.185
   61ASN    HB2  945   6.097   4.525   2.313
   61ASN     CG  946   6.093   4.707   2.222
   61ASN    OD1  947   6.060   4.819   2.267
   61ASN    ND2  948   6.175   4.697   2.121
   61ASN   HD21  949   6.191   4.607   2.079
   61ASN   HD22  950   6.222   4.778   2.086
   61ASN      C  951   5.780   4.623   2.279
   61ASN      O  952   5.782   4.652   2.158
   62GLY      N  953   5.665   4.619   2.343
   62GLY      H  954   5.663   4.600   2.441
   62GLY     CA  955   5.541   4.642   2.271
   62GLY    HA1  956   5.465   4.631   2.335
   62GLY    HA2  957   5.535   4.574   2.198
   62GLY      C  958   5.541   4.783   2.211
   62GLY      O  959   5.471   4.813   2.113
   63ILE      N  960   5.613   4.872   2.279
   63ILE      H  961   5.667   4.844   2.359
   63ILE     CA  962   5.614   5.009   2.234
   63ILE     HA  963   5.515   5.025   2.223
   63ILE     CB  964   5.654   5.113   2.335
   63ILE     HB  965   5.750   5.099   2.359
   63ILE    CG2  966   5.628   5.252   2.277
   63ILE   HG21  967   5.654   5.322   2.343
   63ILE   HG22  968   5.682   5.264   2.193
   63ILE   HG23  969   5.531   5.262   2.255
   63ILE    CG1  970   5.561   5.099   2.457
   63ILE   HG11  971   5.588   5.017   2.508
   63ILE   HG12  972   5.467   5.089   2.425
   63ILE     CD  973   5.565   5.219   2.553
   63ILE    HD1  974   5.503   5.203   2.630
   63ILE    HD2  975   5.658   5.231   2.588
   63ILE    HD3  976   5.538   5.302   2.504
   63ILE      C  977   5.675   5.026   2.098
   63ILE      O  978   5.636   5.110   2.017
   64ASP      N  979   5.776   4.949   2.074
   64ASP      H  980   5.807   4.880   2.139
   64ASP     CA  981   5.840   4.969   1.948
   64ASP     HA  982   5.859   5.066   1.933
   64ASP     CB  983   5.972   4.893   1.946
   64ASP    HB1  984   5.952   4.796   1.934
   64ASP    HB2  985   6.018   4.908   2.033
   64ASP     CG  986   6.068   4.934   1.836
   64ASP    OD1  987   6.100   5.064   1.838
   64ASP    OD2  988   6.123   4.849   1.766
   64ASP      C  989   5.745   4.916   1.846
   64ASP      O  990   5.732   4.970   1.738
   65ALA      N  991   5.674   4.810   1.884
   65ALA      H  992   5.689   4.770   1.975
   65ALA     CA  993   5.576   4.750   1.794
   65ALA     HA  994   5.628   4.731   1.711
   65ALA     CB  995   5.528   4.609   1.833
   65ALA    HB1  996   5.461   4.577   1.766
   65ALA    HB2  997   5.606   4.547   1.835
   65ALA    HB3  998   5.485   4.612   1.923
   65ALA      C  999   5.468   4.851   1.755
   65ALA      O 1000   5.437   4.866   1.639
   66ILE      N 1001   5.422   4.931   1.849
   66ILE      H 1002   5.452   4.920   1.944
   66ILE     CA 1003   5.327   5.036   1.816
   66ILE     HA 1004   5.250   4.990   1.772
   66ILE     CB 1005   5.291   5.111   1.944
   66ILE     HB 1006   5.375   5.135   1.994
   66ILE    CG2 1007   5.219   5.240   1.912
   66ILE   HG21 1008   5.196   5.287   1.997
   66ILE   HG22 1009   5.278   5.298   1.856
   66ILE   HG23 1010   5.135   5.220   1.862
   66ILE    CG1 1011   5.207   5.021   2.033
   66ILE   HG11 1012   5.260   4.940   2.056
   66ILE   HG12 1013   5.125   4.995   1.983
   66ILE     CD 1014   5.165   5.091   2.163
   66ILE    HD1 1015   5.110   5.028   2.218
   66ILE    HD2 1016   5.247   5.117   2.214
   66ILE    HD3 1017   5.112   5.172   2.141
   66ILE      C 1018   5.386   5.137   1.721
   66ILE      O 1019   5.317   5.191   1.636
   67LYS      N 1020   5.513   5.179   1.743
   67LYS      H 1021   5.569   5.140   1.817
   67LYS     CA 1022   5.565   5.284   1.653
   67LYS     HA 1023   5.499   5.359   1.655
   67LYS     CB 1024   5.695   5.340   1.700
   67LYS    HB1 1025   5.717   5.419   1.643
   67LYS    HB2 1026   5.766   5.270   1.688
   67LYS     CG 1027   5.693   5.383   1.846
   67LYS    HG1 1028   5.704   5.301   1.902
   67LYS    HG2 1029   5.604   5.424   1.865
   67LYS     CD 1030   5.803   5.484   1.883
   67LYS    HD1 1031   5.764   5.554   1.943
   67LYS    HD2 1032   5.836   5.527   1.799
   67LYS     CE 1033   5.922   5.422   1.954
   67LYS    HE1 1034   5.981   5.376   1.887
   67LYS    HE2 1035   5.890   5.354   2.021
   67LYS     NZ 1036   6.005   5.520   2.027
   67LYS    HZ1 1037   6.081   5.473   2.071
   67LYS    HZ2 1038   6.041   5.587   1.962
   67LYS    HZ3 1039   5.949   5.566   2.096
   67LYS      C 1040   5.581   5.227   1.513
   67LYS      O 1041   5.558   5.293   1.415
   68GLU      N 1042   5.616   5.099   1.506
   68GLU      H 1043   5.634   5.046   1.588
   68GLU     CA 1044   5.628   5.038   1.373
   68GLU     HA 1045   5.692   5.095   1.322
   68GLU     CB 1046   5.679   4.893   1.389
   68GLU    HB1 1047   5.686   4.850   1.299
   68GLU    HB2 1048   5.614   4.841   1.445
   68GLU     CG 1049   5.818   4.888   1.456
   68GLU    HG1 1050   5.828   4.800   1.503
   68GLU    HG2 1051   5.824   4.963   1.523
   68GLU     CD 1052   5.931   4.902   1.357
   68GLU    OE1 1053   5.890   4.926   1.233
   68GLU    OE2 1054   6.049   4.891   1.390
   68GLU      C 1055   5.495   5.038   1.300
   68GLU      O 1056   5.483   5.078   1.186
   69ILE      N 1057   5.391   4.989   1.367
   69ILE      H 1058   5.405   4.951   1.459
   69ILE     CA 1059   5.258   4.990   1.308
   69ILE     HA 1060   5.266   4.931   1.228
   69ILE     CB 1061   5.158   4.936   1.408
   69ILE     HB 1062   5.172   4.972   1.500
   69ILE    CG2 1063   5.015   4.973   1.363
   69ILE   HG21 1064   4.949   4.937   1.429
   69ILE   HG22 1065   5.007   5.073   1.358
   69ILE   HG23 1066   4.997   4.934   1.273
   69ILE    CG1 1067   5.181   4.787   1.412
   69ILE   HG11 1068   5.279   4.768   1.401
   69ILE   HG12 1069   5.131   4.745   1.336
   69ILE     CD 1070   5.133   4.727   1.541
   69ILE    HD1 1071   5.149   4.628   1.541
   69ILE    HD2 1072   5.183   4.768   1.618
   69ILE    HD3 1073   5.035   4.744   1.552
   69ILE      C 1074   5.214   5.128   1.261
   69ILE      O 1075   5.160   5.143   1.152
   70MET      N 1076   5.235   5.229   1.345
   70MET      H 1077   5.277   5.213   1.435
   70MET     CA 1078   5.198   5.364   1.306
   70MET     HA 1079   5.100   5.356   1.285
   70MET     CB 1080   5.224   5.462   1.418
   70MET    HB1 1081   5.197   5.554   1.389
   70MET    HB2 1082   5.321   5.461   1.441
   70MET     CG 1083   5.142   5.422   1.539
   70MET    HG1 1084   5.178   5.476   1.616
   70MET    HG2 1085   5.161   5.325   1.555
   70MET     SD 1086   4.970   5.454   1.507
   70MET     CE 1087   4.976   5.626   1.462
   70MET    HE1 1088   4.884   5.658   1.440
   70MET    HE2 1089   5.013   5.680   1.538
   70MET    HE3 1090   5.035   5.637   1.381
   70MET      C 1091   5.274   5.412   1.185
   70MET      O 1092   5.233   5.505   1.118
   71LYS      N 1093   5.394   5.361   1.168
   71LYS      H 1094   5.431   5.295   1.235
   71LYS     CA 1095   5.476   5.401   1.051
   71LYS     HA 1096   5.483   5.500   1.056
   71LYS     CB 1097   5.618   5.340   1.051
   71LYS    HB1 1098   5.651   5.337   0.957
   71LYS    HB2 1099   5.613   5.247   1.088
   71LYS     CG 1100   5.720   5.417   1.133
   71LYS    HG1 1101   5.717   5.383   1.227
   71LYS    HG2 1102   5.695   5.514   1.132
   71LYS     CD 1103   5.862   5.403   1.080
   71LYS    HD1 1104   5.891   5.492   1.044
   71LYS    HD2 1105   5.862   5.335   1.007
   71LYS     CE 1106   5.960   5.359   1.187
   71LYS    HE1 1107   5.974   5.260   1.181
   71LYS    HE2 1108   5.924   5.382   1.277
   71LYS     NZ 1109   6.092   5.423   1.174
   71LYS    HZ1 1110   6.152   5.391   1.247
   71LYS    HZ2 1111   6.131   5.401   1.085
   71LYS    HZ3 1112   6.081   5.523   1.182
   71LYS      C 1113   5.403   5.352   0.927
   71LYS      O 1114   5.365   5.430   0.839
   72ILE      N 1115   5.382   5.219   0.930
   72ILE      H 1116   5.415   5.169   1.010
   72ILE     CA 1117   5.317   5.144   0.829
   72ILE     HA 1118   5.365   5.166   0.744
   72ILE     CB 1119   5.330   5.001   0.863
   72ILE     HB 1120   5.308   4.986   0.960
   72ILE    CG2 1121   5.233   4.920   0.780
   72ILE   HG21 1122   5.242   4.823   0.804
   72ILE   HG22 1123   5.139   4.950   0.799
   72ILE   HG23 1124   5.253   4.933   0.683
   72ILE    CG1 1125   5.472   4.960   0.833
   72ILE   HG11 1126   5.533   5.033   0.865
   72ILE   HG12 1127   5.482   4.948   0.735
   72ILE     CD 1128   5.512   4.830   0.902
   72ILE    HD1 1129   5.607   4.808   0.879
   72ILE    HD2 1130   5.504   4.841   1.001
   72ILE    HD3 1131   5.452   4.756   0.871
   72ILE      C 1132   5.172   5.183   0.812
   72ILE      O 1133   5.118   5.163   0.705
   73ASP      N 1134   5.110   5.239   0.914
   73ASP      H 1135   5.160   5.255   1.000
   73ASP     CA 1136   4.969   5.276   0.904
   73ASP     HA 1137   4.965   5.312   0.811
   73ASP     CB 1138   4.869   5.160   0.918
   73ASP    HB1 1139   4.872   5.125   1.011
   73ASP    HB2 1140   4.894   5.088   0.853
   73ASP     CG 1141   4.725   5.202   0.888
   73ASP    OD1 1142   4.710   5.328   0.849
   73ASP    OD2 1143   4.633   5.125   0.896
   73ASP      C 1144   4.934   5.384   1.002
   73ASP      O 1145   4.885   5.357   1.108
   74PRO      N 1146   4.955   5.505   0.960
   74PRO     CD 1147   4.982   5.534   0.818
   74PRO    HD1 1148   4.917   5.486   0.759
   74PRO    HD2 1149   5.075   5.507   0.794
   74PRO     CG 1150   4.966   5.683   0.805
   74PRO    HG1 1151   4.882   5.704   0.755
   74PRO    HG2 1152   5.044   5.722   0.756
   74PRO     CB 1153   4.959   5.740   0.946
   74PRO    HB1 1154   4.884   5.806   0.952
   74PRO    HB2 1155   5.045   5.785   0.969
   74PRO     CA 1156   4.933   5.624   1.040
   74PRO     HA 1157   4.997   5.619   1.117
   74PRO      C 1158   4.794   5.634   1.103
   74PRO      O 1159   4.775   5.692   1.209
   75ASN      N 1160   4.697   5.570   1.040
   75ASN      H 1161   4.717   5.519   0.956
   75ASN     CA 1162   4.564   5.573   1.091
   75ASN     HA 1163   4.565   5.647   1.159
   75ASN     CB 1164   4.466   5.608   0.977
   75ASN    HB1 1165   4.377   5.630   1.016
   75ASN    HB2 1166   4.458   5.529   0.916
   75ASN     CG 1167   4.516   5.727   0.896
   75ASN    OD1 1168   4.581   5.710   0.791
   75ASN    ND2 1169   4.491   5.849   0.947
   75ASN   HD21 1170   4.442   5.858   1.034
   75ASN   HD22 1171   4.521   5.931   0.898
   75ASN      C 1172   4.526   5.443   1.165
   75ASN      O 1173   4.410   5.405   1.172
   76ALA      N 1174   4.627   5.372   1.216
   76ALA      H 1175   4.721   5.405   1.204
   76ALA     CA 1176   4.605   5.249   1.290
   76ALA     HA 1177   4.547   5.191   1.232
   76ALA     CB 1178   4.735   5.173   1.316
   76ALA    HB1 1179   4.716   5.089   1.367
   76ALA    HB2 1180   4.779   5.151   1.229
   76ALA    HB3 1181   4.797   5.231   1.369
   76ALA      C 1182   4.532   5.283   1.420
   76ALA      O 1183   4.555   5.397   1.473
   77LYS      N 1184   4.447   5.186   1.470
   77LYS      H 1185   4.434   5.101   1.419
   77LYS     CA 1186   4.375   5.206   1.599
   77LYS     HA 1187   4.406   5.295   1.632
   77LYS     CB 1188   4.225   5.219   1.586
   77LYS    HB1 1189   4.187   5.234   1.678
   77LYS    HB2 1190   4.189   5.133   1.549
   77LYS     CG 1191   4.181   5.336   1.495
   77LYS    HG1 1192   4.257   5.360   1.435
   77LYS    HG2 1193   4.157   5.414   1.553
   77LYS     CD 1194   4.060   5.304   1.407
   77LYS    HD1 1195   3.989   5.263   1.463
   77LYS    HD2 1196   4.088   5.240   1.336
   77LYS     CE 1197   4.002   5.428   1.339
   77LYS    HE1 1198   4.051   5.446   1.254
   77LYS    HE2 1199   4.010   5.506   1.400
   77LYS     NZ 1200   3.859   5.413   1.305
   77LYS    HZ1 1201   3.826   5.496   1.262
   77LYS    HZ2 1202   3.848   5.336   1.243
   77LYS    HZ3 1203   3.807   5.396   1.389
   77LYS      C 1204   4.416   5.102   1.698
   77LYS      O 1205   4.388   4.984   1.683
   78ILE      N 1206   4.499   5.145   1.791
   78ILE      H 1207   4.522   5.242   1.797
   78ILE     CA 1208   4.557   5.053   1.884
   78ILE     HA 1209   4.523   4.962   1.856
   78ILE     CB 1210   4.710   5.068   1.880
   78ILE     HB 1211   4.738   5.160   1.908
   78ILE    CG2 1212   4.767   4.965   1.975
   78ILE   HG21 1213   4.867   4.972   1.975
   78ILE   HG22 1214   4.732   4.982   2.067
   78ILE   HG23 1215   4.740   4.874   1.944
   78ILE    CG1 1216   4.762   5.041   1.737
   78ILE   HG11 1217   4.722   5.107   1.675
   78ILE   HG12 1218   4.734   4.949   1.710
   78ILE     CD 1219   4.914   5.049   1.722
   78ILE    HD1 1220   4.939   5.030   1.628
   78ILE    HD2 1221   4.945   5.141   1.747
   78ILE    HD3 1222   4.957   4.982   1.783
   78ILE      C 1223   4.515   5.088   2.023
   78ILE      O 1224   4.529   5.205   2.061
   79ILE      N 1225   4.480   4.985   2.096
   79ILE      H 1226   4.474   4.894   2.055
   79ILE     CA 1227   4.451   5.005   2.236
   79ILE     HA 1228   4.455   5.103   2.255
   79ILE     CB 1229   4.316   4.941   2.270
   79ILE     HB 1230   4.316   4.845   2.242
   79ILE    CG2 1231   4.292   4.949   2.422
   79ILE   HG21 1232   4.204   4.907   2.444
   79ILE   HG22 1233   4.365   4.899   2.470
   79ILE   HG23 1234   4.292   5.044   2.451
   79ILE    CG1 1235   4.203   5.009   2.193
   79ILE   HG11 1236   4.234   5.025   2.099
   79ILE   HG12 1237   4.183   5.097   2.237
   79ILE     CD 1238   4.073   4.927   2.189
   79ILE    HD1 1239   4.004   4.977   2.137
   79ILE    HD2 1240   4.091   4.839   2.144
   79ILE    HD3 1241   4.040   4.911   2.282
   79ILE      C 1242   4.553   4.922   2.313
   79ILE      O 1243   4.570   4.803   2.281
   80VAL      N 1244   4.612   4.979   2.414
   80VAL      H 1245   4.591   5.074   2.436
   80VAL     CA 1246   4.709   4.908   2.498
   80VAL     HA 1247   4.734   4.830   2.441
   80VAL     CB 1248   4.830   4.997   2.530
   80VAL     HB 1249   4.867   5.030   2.443
   80VAL    CG1 1250   4.791   5.116   2.612
   80VAL   HG11 1251   4.872   5.172   2.631
   80VAL   HG12 1252   4.724   5.171   2.562
   80VAL   HG13 1253   4.751   5.085   2.698
   80VAL    CG2 1254   4.937   4.918   2.603
   80VAL   HG21 1255   5.015   4.978   2.623
   80VAL   HG22 1256   4.899   4.883   2.689
   80VAL   HG23 1257   4.967   4.841   2.547
   80VAL      C 1258   4.651   4.854   2.626
   80VAL      O 1259   4.567   4.921   2.688
   81CYS      N 1260   4.696   4.731   2.658
   81CYS      H 1261   4.755   4.685   2.592
   81CYS     CA 1262   4.667   4.658   2.780
   81CYS     HA 1263   4.583   4.700   2.814
   81CYS     CB 1264   4.645   4.508   2.758
   81CYS    HB1 1265   4.613   4.469   2.844
   81CYS    HB2 1266   4.733   4.468   2.733
   81CYS     SG 1267   4.524   4.502   2.626
   81CYS     HG 1268   4.504   4.407   2.604
   81CYS      C 1269   4.782   4.672   2.873
   81CYS      O 1270   4.895   4.655   2.835
   82SER      N 1271   4.750   4.703   2.993
   82SER      H 1272   4.654   4.708   3.021
   82SER     CA 1273   4.853   4.730   3.088
   82SER     HA 1274   4.937   4.683   3.059
   82SER     CB 1275   4.871   4.879   3.094
   82SER    HB1 1276   4.878   4.917   3.001
   82SER    HB2 1277   4.953   4.903   3.146
   82SER     OG 1278   4.758   4.936   3.158
   82SER     HG 1279   4.769   5.035   3.162
   82SER      C 1280   4.807   4.680   3.222
   82SER      O 1281   4.697   4.631   3.236
   83ALA      N 1282   4.893   4.686   3.320
   83ALA      H 1283   4.984   4.725   3.306
   83ALA     CA 1284   4.856   4.635   3.447
   83ALA     HA 1285   4.766   4.590   3.438
   83ALA     CB 1286   4.952   4.528   3.497
   83ALA    HB1 1287   4.922   4.495   3.587
   83ALA    HB2 1288   4.954   4.452   3.433
   83ALA    HB3 1289   5.044   4.567   3.505
   83ALA      C 1290   4.847   4.752   3.536
   83ALA      O 1291   4.879   4.865   3.493
   84MET      N 1292   4.793   4.726   3.656
   84MET      H 1293   4.760   4.633   3.674
   84MET     CA 1294   4.781   4.825   3.759
   84MET     HA 1295   4.722   4.898   3.723
   84MET     CB 1296   4.719   4.760   3.881
   84MET    HB1 1297   4.732   4.820   3.960
   84MET    HB2 1298   4.765   4.673   3.898
   84MET     CG 1299   4.572   4.734   3.866
   84MET    HG1 1300   4.566   4.646   3.818
   84MET    HG2 1301   4.538   4.806   3.806
   84MET     SD 1302   4.490   4.732   4.028
   84MET     CE 1303   4.588   4.852   4.121
   84MET    HE1 1304   4.551   4.859   4.214
   84MET    HE2 1305   4.683   4.821   4.125
   84MET    HE3 1306   4.583   4.941   4.076
   84MET      C 1307   4.921   4.880   3.794
   84MET      O 1308   5.016   4.802   3.815
   85GLY      N 1309   4.932   5.015   3.798
   85GLY      H 1310   4.852   5.071   3.778
   85GLY     CA 1311   5.059   5.080   3.830
   85GLY    HA1 1312   5.104   5.022   3.898
   85GLY    HA2 1313   5.036   5.168   3.872
   85GLY      C 1314   5.155   5.105   3.716
   85GLY      O 1315   5.263   5.157   3.744
   86GLN      N 1316   5.113   5.079   3.587
   86GLN      H 1317   5.021   5.044   3.570
   86GLN     CA 1318   5.204   5.103   3.472
   86GLN     HA 1319   5.292   5.114   3.520
   86GLN     CB 1320   5.212   4.987   3.374
   86GLN    HB1 1321   5.293   5.000   3.316
   86GLN    HB2 1322   5.130   4.988   3.317
   86GLN     CG 1323   5.223   4.850   3.444
   86GLN    HG1 1324   5.138   4.831   3.492
   86GLN    HG2 1325   5.299   4.852   3.509
   86GLN     CD 1326   5.249   4.739   3.345
   86GLN    OE1 1327   5.170   4.719   3.252
   86GLN    NE2 1328   5.345   4.654   3.377
   86GLN   HE21 1329   5.395   4.666   3.463
   86GLN   HE22 1330   5.367   4.578   3.316
   86GLN      C 1331   5.176   5.227   3.395
   86GLN      O 1332   5.186   5.228   3.274
   87GLN      N 1333   5.143   5.330   3.470
   87GLN      H 1334   5.142   5.315   3.568
   87GLN     CA 1335   5.107   5.462   3.425
   87GLN     HA 1336   5.023   5.444   3.375
   87GLN     CB 1337   5.091   5.555   3.550
   87GLN    HB1 1338   5.000   5.597   3.546
   87GLN    HB2 1339   5.161   5.627   3.545
   87GLN     CG 1340   5.106   5.480   3.686
   87GLN    HG1 1341   5.130   5.547   3.756
   87GLN    HG2 1342   5.181   5.414   3.677
   87GLN     CD 1343   4.983   5.404   3.735
   87GLN    OE1 1344   4.982   5.347   3.846
   87GLN    NE2 1345   4.877   5.400   3.653
   87GLN   HE21 1346   4.882   5.445   3.563
   87GLN   HE22 1347   4.794   5.352   3.680
   87GLN      C 1348   5.201   5.527   3.325
   87GLN      O 1349   5.160   5.589   3.227
   88ALA      N 1350   5.329   5.517   3.349
   88ALA      H 1351   5.361   5.464   3.428
   88ALA     CA 1352   5.425   5.584   3.262
   88ALA     HA 1353   5.384   5.673   3.245
   88ALA     CB 1354   5.556   5.594   3.336
   88ALA    HB1 1355   5.624   5.640   3.278
   88ALA    HB2 1356   5.543   5.648   3.420
   88ALA    HB3 1357   5.589   5.503   3.360
   88ALA      C 1358   5.445   5.521   3.124
   88ALA      O 1359   5.469   5.593   3.027
   89MET      N 1360   5.439   5.383   3.120
   89MET      H 1361   5.433   5.333   3.206
   89MET     CA 1362   5.441   5.306   2.995
   89MET     HA 1363   5.523   5.330   2.943
   89MET     CB 1364   5.439   5.159   3.029
   89MET    HB1 1365   5.389   5.110   2.958
   89MET    HB2 1366   5.393   5.147   3.117
   89MET     CG 1367   5.580   5.106   3.038
   89MET    HG1 1368   5.638   5.176   2.997
   89MET    HG2 1369   5.581   5.024   2.981
   89MET     SD 1370   5.624   5.071   3.211
   89MET     CE 1371   5.521   5.189   3.303
   89MET    HE1 1372   5.538   5.178   3.401
   89MET    HE2 1373   5.544   5.282   3.275
   89MET    HE3 1374   5.424   5.171   3.283
   89MET      C 1375   5.316   5.337   2.917
   89MET      O 1376   5.314   5.350   2.793
   90VAL      N 1377   5.207   5.350   2.994
   90VAL      H 1378   5.211   5.336   3.092
   90VAL     CA 1379   5.084   5.386   2.928
   90VAL     HA 1380   5.066   5.316   2.859
   90VAL     CB 1381   4.965   5.388   3.027
   90VAL     HB 1382   4.984   5.451   3.102
   90VAL    CG1 1383   4.840   5.433   2.950
   90VAL   HG11 1384   4.761   5.435   3.012
   90VAL   HG12 1385   4.855   5.525   2.912
   90VAL   HG13 1386   4.822   5.369   2.875
   90VAL    CG2 1387   4.944   5.248   3.087
   90VAL   HG21 1388   4.867   5.251   3.151
   90VAL   HG22 1389   4.924   5.183   3.014
   90VAL   HG23 1390   5.026   5.220   3.136
   90VAL      C 1391   5.105   5.518   2.858
   90VAL      O 1392   5.079   5.539   2.738
   91ILE      N 1393   5.162   5.612   2.931
   91ILE      H 1394   5.189   5.595   3.026
   91ILE     CA 1395   5.182   5.741   2.868
   91ILE     HA 1396   5.091   5.769   2.839
   91ILE     CB 1397   5.233   5.843   2.969
   91ILE     HB 1398   5.312   5.803   3.015
   91ILE    CG2 1399   5.279   5.973   2.901
   91ILE   HG21 1400   5.311   6.038   2.970
   91ILE   HG22 1401   5.353   5.953   2.837
   91ILE   HG23 1402   5.202   6.014   2.851
   91ILE    CG1 1403   5.120   5.874   3.071
   91ILE   HG11 1404   5.084   5.789   3.107
   91ILE   HG12 1405   5.047   5.925   3.025
   91ILE     CD 1406   5.170   5.958   3.186
   91ILE    HD1 1407   5.095   5.976   3.250
   91ILE    HD2 1408   5.243   5.909   3.234
   91ILE    HD3 1409   5.206   6.045   3.151
   91ILE      C 1410   5.265   5.733   2.740
   91ILE      O 1411   5.228   5.788   2.636
   92GLU      N 1412   5.378   5.666   2.751
   92GLU      H 1413   5.404   5.632   2.842
   92GLU     CA 1414   5.465   5.638   2.639
   92GLU     HA 1415   5.512   5.723   2.615
   92GLU     CB 1416   5.554   5.521   2.683
   92GLU    HB1 1417   5.551   5.450   2.613
   92GLU    HB2 1418   5.520   5.485   2.769
   92GLU     CG 1419   5.698   5.566   2.701
   92GLU    HG1 1420   5.760   5.501   2.657
   92GLU    HG2 1421   5.720   5.571   2.799
   92GLU     CD 1422   5.713   5.701   2.639
   92GLU    OE1 1423   5.681   5.806   2.696
   92GLU    OE2 1424   5.750   5.695   2.512
   92GLU      C 1425   5.384   5.585   2.524
   92GLU      O 1426   5.392   5.625   2.412
   93ALA      N 1427   5.313   5.479   2.553
   93ALA      H 1428   5.313   5.441   2.645
   93ALA     CA 1429   5.234   5.420   2.448
   93ALA     HA 1430   5.299   5.396   2.376
   93ALA     CB 1431   5.166   5.290   2.498
   93ALA    HB1 1432   5.112   5.251   2.424
   93ALA    HB2 1433   5.236   5.225   2.527
   93ALA    HB3 1434   5.106   5.311   2.575
   93ALA      C 1435   5.140   5.519   2.386
   93ALA      O 1436   5.117   5.521   2.266
   94ILE      N 1437   5.083   5.606   2.464
   94ILE      H 1438   5.102   5.608   2.562
   94ILE     CA 1439   4.990   5.700   2.401
   94ILE     HA 1440   4.935   5.639   2.343
   94ILE     CB 1441   4.895   5.774   2.498
   94ILE     HB 1442   4.929   5.761   2.591
   94ILE    CG2 1443   4.892   5.919   2.456
   94ILE   HG21 1444   4.831   5.970   2.516
   94ILE   HG22 1445   4.984   5.957   2.461
   94ILE   HG23 1446   4.858   5.926   2.362
   94ILE    CG1 1447   4.751   5.723   2.490
   94ILE   HG11 1448   4.726   5.713   2.393
   94ILE   HG12 1449   4.691   5.790   2.533
   94ILE     CD 1450   4.727   5.590   2.557
   94ILE    HD1 1451   4.631   5.564   2.547
   94ILE    HD2 1452   4.785   5.520   2.514
   94ILE    HD3 1453   4.750   5.597   2.654
   94ILE      C 1454   5.062   5.798   2.319
   94ILE      O 1455   5.013   5.840   2.213
   95LYS      N 1456   5.175   5.844   2.374
   95LYS      H 1457   5.204   5.813   2.465
   95LYS     CA 1458   5.254   5.940   2.300
   95LYS     HA 1459   5.193   6.018   2.288
   95LYS     CB 1460   5.375   5.990   2.377
   95LYS    HB1 1461   5.423   6.057   2.319
   95LYS    HB2 1462   5.435   5.912   2.395
   95LYS     CG 1463   5.340   6.055   2.509
   95LYS    HG1 1464   5.303   5.986   2.570
   95LYS    HG2 1465   5.271   6.126   2.492
   95LYS     CD 1466   5.461   6.120   2.575
   95LYS    HD1 1467   5.499   6.188   2.513
   95LYS    HD2 1468   5.529   6.048   2.591
   95LYS     CE 1469   5.429   6.187   2.707
   95LYS    HE1 1470   5.395   6.119   2.772
   95LYS    HE2 1471   5.359   6.257   2.693
   95LYS     NZ 1472   5.546   6.252   2.768
   95LYS    HZ1 1473   5.519   6.295   2.854
   95LYS    HZ2 1474   5.617   6.184   2.785
   95LYS    HZ3 1475   5.581   6.322   2.706
   95LYS      C 1476   5.295   5.878   2.167
   95LYS      O 1477   5.303   5.948   2.069
   96ALA      N 1478   5.317   5.746   2.166
   96ALA      H 1479   5.306   5.697   2.252
   96ALA     CA 1480   5.357   5.670   2.048
   96ALA     HA 1481   5.426   5.731   2.009
   96ALA     CB 1482   5.420   5.534   2.085
   96ALA    HB1 1483   5.446   5.485   2.001
   96ALA    HB2 1484   5.502   5.549   2.141
   96ALA    HB3 1485   5.355   5.479   2.137
   96ALA      C 1486   5.247   5.653   1.941
   96ALA      O 1487   5.274   5.611   1.826
   97GLY      N 1488   5.124   5.687   1.977
   97GLY      H 1489   5.107   5.719   2.070
   97GLY     CA 1490   5.016   5.678   1.882
   97GLY    HA1 1491   5.055   5.644   1.797
   97GLY    HA2 1492   4.981   5.771   1.869
   97GLY      C 1493   4.901   5.587   1.925
   97GLY      O 1494   4.800   5.584   1.855
   98ALA      N 1495   4.914   5.515   2.037
   98ALA      H 1496   5.000   5.518   2.088
   98ALA     CA 1497   4.805   5.432   2.087
   98ALA     HA 1498   4.784   5.365   2.015
   98ALA     CB 1499   4.847   5.357   2.211
   98ALA    HB1 1500   4.771   5.301   2.243
   98ALA    HB2 1501   4.925   5.298   2.190
   98ALA    HB3 1502   4.873   5.422   2.282
   98ALA      C 1503   4.685   5.518   2.117
   98ALA      O 1504   4.699   5.624   2.171
   99LYS      N 1505   4.563   5.476   2.080
   99LYS      H 1506   4.552   5.387   2.037
   99LYS     CA 1507   4.447   5.562   2.105
   99LYS     HA 1508   4.486   5.652   2.084
   99LYS     CB 1509   4.328   5.525   2.012
   99LYS    HB1 1510   4.249   5.581   2.037
   99LYS    HB2 1511   4.307   5.428   2.024
   99LYS     CG 1512   4.355   5.549   1.863
   99LYS    HG1 1513   4.270   5.534   1.812
   99LYS    HG2 1514   4.424   5.484   1.832
   99LYS     CD 1515   4.405   5.691   1.833
   99LYS    HD1 1516   4.503   5.686   1.812
   99LYS    HD2 1517   4.391   5.747   1.915
   99LYS     CE 1518   4.334   5.757   1.716
   99LYS    HE1 1519   4.244   5.789   1.746
   99LYS    HE2 1520   4.323   5.691   1.642
   99LYS     NZ 1521   4.407   5.873   1.663
   99LYS    HZ1 1522   4.356   5.912   1.587
   99LYS    HZ2 1523   4.418   5.942   1.735
   99LYS    HZ3 1524   4.497   5.844   1.631
   99LYS      C 1525   4.395   5.563   2.251
   99LYS      O 1526   4.337   5.659   2.295
  100ASP      N 1527   4.411   5.454   2.324
  100ASP      H 1528   4.466   5.378   2.289
  100ASP     CA 1529   4.349   5.443   2.457
  100ASP     HA 1530   4.374   5.524   2.510
  100ASP     CB 1531   4.197   5.428   2.437
  100ASP    HB1 1532   4.182   5.346   2.382
  100ASP    HB2 1533   4.165   5.508   2.386
  100ASP     CG 1534   4.107   5.416   2.561
  100ASP    OD1 1535   4.144   5.488   2.661
  100ASP    OD2 1536   4.000   5.354   2.561
  100ASP      C 1537   4.404   5.324   2.529
  100ASP      O 1538   4.492   5.256   2.477
  101PHE      N 1539   4.357   5.300   2.651
  101PHE      H 1540   4.286   5.359   2.690
  101PHE     CA 1541   4.409   5.191   2.727
  101PHE     HA 1542   4.444   5.131   2.655
  101PHE     CB 1543   4.518   5.236   2.829
  101PHE    HB1 1544   4.593   5.279   2.779
  101PHE    HB2 1545   4.551   5.156   2.878
  101PHE     CG 1546   4.467   5.337   2.932
  101PHE    CD1 1547   4.453   5.473   2.901
  101PHE    HD1 1548   4.473   5.504   2.808
  101PHE    CE1 1549   4.413   5.568   2.997
  101PHE    HE1 1550   4.409   5.665   2.973
  101PHE     CZ 1551   4.378   5.524   3.125
  101PHE     HZ 1552   4.344   5.590   3.192
  101PHE    CE2 1553   4.393   5.389   3.159
  101PHE    HE2 1554   4.371   5.358   3.251
  101PHE    CD2 1555   4.438   5.298   3.063
  101PHE    HD2 1556   4.450   5.202   3.089
  101PHE      C 1557   4.299   5.124   2.806
  101PHE      O 1558   4.202   5.188   2.844
  102ILE      N 1559   4.328   4.999   2.841
  102ILE      H 1560   4.419   4.967   2.813
  102ILE     CA 1561   4.247   4.901   2.914
  102ILE     HA 1562   4.159   4.938   2.942
  102ILE     CB 1563   4.223   4.775   2.829
  102ILE     HB 1564   4.307   4.758   2.777
  102ILE    CG2 1565   4.193   4.653   2.914
  102ILE   HG21 1566   4.178   4.574   2.855
  102ILE   HG22 1567   4.271   4.635   2.975
  102ILE   HG23 1568   4.111   4.669   2.969
  102ILE    CG1 1569   4.108   4.793   2.736
  102ILE   HG11 1570   4.038   4.724   2.755
  102ILE   HG12 1571   4.140   4.783   2.642
  102ILE     CD 1572   4.048   4.931   2.754
  102ILE    HD1 1573   3.971   4.942   2.691
  102ILE    HD2 1574   4.016   4.941   2.848
  102ILE    HD3 1575   4.118   5.000   2.735
  102ILE      C 1576   4.347   4.864   3.022
  102ILE      O 1577   4.465   4.864   2.992
  103VAL      N 1578   4.302   4.839   3.143
  103VAL      H 1579   4.204   4.851   3.161
  103VAL     CA 1580   4.386   4.795   3.252
  103VAL     HA 1581   4.478   4.787   3.212
  103VAL     CB 1582   4.390   4.900   3.364
  103VAL     HB 1583   4.296   4.933   3.376
  103VAL    CG1 1584   4.437   4.840   3.497
  103VAL   HG11 1585   4.438   4.911   3.567
  103VAL   HG12 1586   4.375   4.767   3.525
  103VAL   HG13 1587   4.530   4.803   3.486
  103VAL    CG2 1588   4.479   5.017   3.326
  103VAL   HG21 1589   4.479   5.084   3.400
  103VAL   HG22 1590   4.572   4.984   3.310
  103VAL   HG23 1591   4.444   5.060   3.242
  103VAL      C 1592   4.347   4.656   3.302
  103VAL      O 1593   4.234   4.632   3.332
  104LYS      N 1594   4.438   4.561   3.316
  104LYS      H 1595   4.533   4.578   3.291
  104LYS     CA 1596   4.398   4.430   3.370
  104LYS     HA 1597   4.310   4.406   3.330
  104LYS     CB 1598   4.503   4.327   3.338
  104LYS    HB1 1599   4.475   4.238   3.375
  104LYS    HB2 1600   4.590   4.354   3.378
  104LYS     CG 1601   4.518   4.315   3.189
  104LYS    HG1 1602   4.510   4.406   3.149
  104LYS    HG2 1603   4.445   4.257   3.154
  104LYS     CD 1604   4.653   4.255   3.151
  104LYS    HD1 1605   4.662   4.166   3.196
  104LYS    HD2 1606   4.725   4.316   3.182
  104LYS     CE 1607   4.667   4.235   3.000
  104LYS    HE1 1608   4.700   4.320   2.958
  104LYS    HE2 1609   4.579   4.211   2.960
  104LYS     NZ 1610   4.763   4.129   2.968
  104LYS    HZ1 1611   4.770   4.119   2.869
  104LYS    HZ2 1612   4.853   4.152   3.005
  104LYS    HZ3 1613   4.732   4.043   3.008
  104LYS      C 1614   4.395   4.441   3.520
  104LYS      O 1615   4.460   4.526   3.575
  105PRO      N 1616   4.329   4.349   3.588
  105PRO     CD 1617   4.308   4.385   3.731
  105PRO    HD1 1618   4.285   4.481   3.740
  105PRO    HD2 1619   4.390   4.365   3.785
  105PRO     CG 1620   4.193   4.296   3.773
  105PRO    HG1 1621   4.110   4.351   3.782
  105PRO    HG2 1622   4.213   4.252   3.860
  105PRO     CB 1623   4.174   4.190   3.663
  105PRO    HB1 1624   4.076   4.172   3.649
  105PRO    HB2 1625   4.219   4.105   3.690
  105PRO     CA 1626   4.237   4.246   3.535
  105PRO     HA 1627   4.286   4.180   3.478
  105PRO      C 1628   4.126   4.313   3.451
  105PRO      O 1629   4.068   4.414   3.490
  106PHE      N 1630   4.098   4.262   3.332
  106PHE      H 1631   4.141   4.178   3.300
  106PHE     CA 1632   4.002   4.335   3.249
  106PHE     HA 1633   4.045   4.425   3.247
  106PHE     CB 1634   3.982   4.275   3.107
  106PHE    HB1 1635   3.929   4.340   3.053
  106PHE    HB2 1636   3.932   4.189   3.116
  106PHE     CG 1637   4.109   4.245   3.029
  106PHE    CD1 1638   4.193   4.347   2.985
  106PHE    HD1 1639   4.170   4.443   3.005
  106PHE    CE1 1640   4.307   4.315   2.913
  106PHE    HE1 1641   4.369   4.387   2.883
  106PHE     CZ 1642   4.337   4.182   2.882
  106PHE     HZ 1643   4.419   4.160   2.828
  106PHE    CE2 1644   4.254   4.079   2.925
  106PHE    HE2 1645   4.275   3.983   2.905
  106PHE    CD2 1646   4.139   4.113   2.998
  106PHE    HD2 1647   4.078   4.040   3.028
  106PHE      C 1648   3.863   4.339   3.309
  106PHE      O 1649   3.814   4.239   3.360
  107GLN      N 1650   3.798   4.451   3.287
  107GLN      H 1651   3.848   4.525   3.243
  107GLN     CA 1652   3.658   4.475   3.320
  107GLN     HA 1653   3.626   4.399   3.377
  107GLN     CB 1654   3.649   4.608   3.394
  107GLN    HB1 1655   3.555   4.621   3.426
  107GLN    HB2 1656   3.673   4.682   3.331
  107GLN     CG 1657   3.744   4.614   3.516
  107GLN    HG1 1658   3.839   4.610   3.483
  107GLN    HG2 1659   3.726   4.536   3.575
  107GLN     CD 1660   3.728   4.740   3.598
  107GLN    OE1 1661   3.807   4.835   3.585
  107GLN    NE2 1662   3.625   4.742   3.682
  107GLN   HE21 1663   3.564   4.664   3.688
  107GLN   HE22 1664   3.609   4.823   3.739
  107GLN      C 1665   3.578   4.485   3.191
  107GLN      O 1666   3.585   4.582   3.114
  108PRO      N 1667   3.502   4.381   3.165
  108PRO     CD 1668   3.488   4.249   3.239
  108PRO    HD1 1669   3.449   4.265   3.329
  108PRO    HD2 1670   3.578   4.206   3.249
  108PRO     CG 1671   3.395   4.160   3.156
  108PRO    HG1 1672   3.326   4.119   3.214
  108PRO    HG2 1673   3.448   4.089   3.110
  108PRO     CB 1674   3.331   4.257   3.053
  108PRO    HB1 1675   3.241   4.287   3.085
  108PRO    HB2 1676   3.321   4.212   2.964
  108PRO     CA 1677   3.426   4.375   3.042
  108PRO     HA 1678   3.495   4.362   2.971
  108PRO      C 1679   3.371   4.503   2.986
  108PRO      O 1680   3.381   4.531   2.869
  109SER      N 1681   3.308   4.582   3.067
  109SER      H 1682   3.305   4.564   3.165
  109SER     CA 1683   3.244   4.699   3.010
  109SER     HA 1684   3.196   4.667   2.929
  109SER     CB 1685   3.150   4.755   3.114
  109SER    HB1 1686   3.060   4.711   3.108
  109SER    HB2 1687   3.139   4.853   3.103
  109SER     OG 1688   3.202   4.730   3.245
  109SER     HG 1689   3.139   4.768   3.313
  109SER      C 1690   3.343   4.804   2.967
  109SER      O 1691   3.318   4.895   2.883
  110ARG      N 1692   3.457   4.796   3.034
  110ARG      H 1693   3.473   4.726   3.104
  110ARG     CA 1694   3.555   4.894   3.000
  110ARG     HA 1695   3.504   4.979   2.986
  110ARG     CB 1696   3.650   4.928   3.112
  110ARG    HB1 1697   3.730   4.975   3.075
  110ARG    HB2 1698   3.680   4.844   3.158
  110ARG     CG 1699   3.578   5.020   3.213
  110ARG    HG1 1700   3.533   4.963   3.282
  110ARG    HG2 1701   3.510   5.074   3.164
  110ARG     CD 1702   3.672   5.115   3.286
  110ARG    HD1 1703   3.744   5.146   3.223
  110ARG    HD2 1704   3.713   5.068   3.364
  110ARG     NE 1705   3.605   5.235   3.337
  110ARG     HE 1706   3.518   5.262   3.296
  110ARG     CZ 1707   3.654   5.311   3.436
  110ARG    NH1 1708   3.768   5.283   3.497
  110ARG   HH11 1709   3.821   5.202   3.469
  110ARG   HH12 1710   3.802   5.341   3.571
  110ARG    NH2 1711   3.585   5.418   3.475
  110ARG   HH21 1712   3.498   5.440   3.430
  110ARG   HH22 1713   3.620   5.476   3.549
  110ARG      C 1714   3.619   4.858   2.869
  110ARG      O 1715   3.647   4.941   2.783
  111VAL      N 1716   3.636   4.732   2.851
  111VAL      H 1717   3.612   4.665   2.920
  111VAL     CA 1718   3.692   4.694   2.722
  111VAL     HA 1719   3.779   4.741   2.711
  111VAL     CB 1720   3.713   4.541   2.722
  111VAL     HB 1721   3.626   4.496   2.745
  111VAL    CG1 1722   3.756   4.493   2.581
  111VAL   HG11 1723   3.769   4.394   2.583
  111VAL   HG12 1724   3.685   4.516   2.515
  111VAL   HG13 1725   3.842   4.538   2.556
  111VAL    CG2 1726   3.820   4.502   2.830
  111VAL   HG21 1727   3.833   4.402   2.829
  111VAL   HG22 1728   3.907   4.547   2.808
  111VAL   HG23 1729   3.789   4.531   2.920
  111VAL      C 1730   3.598   4.739   2.608
  111VAL      O 1731   3.635   4.802   2.507
  112VAL      N 1732   3.473   4.699   2.622
  112VAL      H 1733   3.444   4.654   2.707
  112VAL     CA 1734   3.377   4.720   2.514
  112VAL     HA 1735   3.402   4.677   2.427
  112VAL     CB 1736   3.248   4.660   2.566
  112VAL     HB 1737   3.234   4.690   2.660
  112VAL    CG1 1738   3.125   4.706   2.486
  112VAL   HG11 1739   3.043   4.663   2.525
  112VAL   HG12 1740   3.117   4.805   2.492
  112VAL   HG13 1741   3.136   4.678   2.391
  112VAL    CG2 1742   3.260   4.510   2.561
  112VAL   HG21 1743   3.175   4.469   2.595
  112VAL   HG22 1744   3.276   4.481   2.467
  112VAL   HG23 1745   3.337   4.481   2.619
  112VAL      C 1746   3.372   4.870   2.492
  112VAL      O 1747   3.361   4.923   2.384
  113GLU      N 1748   3.384   4.941   2.600
  113GLU      H 1749   3.396   4.898   2.689
  113GLU     CA 1750   3.378   5.082   2.587
  113GLU     HA 1751   3.294   5.105   2.538
  113GLU     CB 1752   3.381   5.136   2.729
  113GLU    HB1 1753   3.455   5.090   2.779
  113GLU    HB2 1754   3.294   5.116   2.773
  113GLU     CG 1755   3.406   5.289   2.736
  113GLU    HG1 1756   3.357   5.334   2.661
  113GLU    HG2 1757   3.503   5.308   2.728
  113GLU     CD 1758   3.356   5.346   2.867
  113GLU    OE1 1759   3.298   5.255   2.945
  113GLU    OE2 1760   3.369   5.463   2.897
  113GLU      C 1761   3.494   5.135   2.506
  113GLU      O 1762   3.488   5.239   2.439
  114ALA      N 1763   3.606   5.067   2.518
  114ALA      H 1764   3.607   4.984   2.575
  114ALA     CA 1765   3.726   5.107   2.452
  114ALA     HA 1766   3.739   5.205   2.466
  114ALA     CB 1767   3.843   5.027   2.508
  114ALA    HB1 1768   3.927   5.055   2.462
  114ALA    HB2 1769   3.851   5.044   2.606
  114ALA    HB3 1770   3.827   4.929   2.492
  114ALA      C 1771   3.709   5.074   2.308
  114ALA      O 1772   3.729   5.155   2.220
  115LEU      N 1773   3.672   4.952   2.282
  115LEU      H 1774   3.657   4.885   2.355
  115LEU     CA 1775   3.654   4.918   2.143
  115LEU     HA 1776   3.745   4.923   2.102
  115LEU     CB 1777   3.595   4.780   2.129
  115LEU    HB1 1778   3.544   4.777   2.043
  115LEU    HB2 1779   3.532   4.765   2.205
  115LEU     CG 1780   3.697   4.669   2.128
  115LEU     HG 1781   3.724   4.642   2.035
  115LEU    CD1 1782   3.817   4.719   2.202
  115LEU   HD11 1783   3.887   4.648   2.203
  115LEU   HD12 1784   3.852   4.801   2.156
  115LEU   HD13 1785   3.790   4.742   2.295
  115LEU    CD2 1786   3.634   4.550   2.202
  115LEU   HD21 1787   3.699   4.474   2.203
  115LEU   HD22 1788   3.612   4.577   2.296
  115LEU   HD23 1789   3.550   4.522   2.155
  115LEU      C 1790   3.559   5.015   2.082
  115LEU      O 1791   3.573   5.062   1.971
  116ASN      N 1792   3.459   5.051   2.156
  116ASN      H 1793   3.449   5.018   2.250
  116ASN     CA 1794   3.363   5.140   2.096
  116ASN     HA 1795   3.348   5.094   2.008
  116ASN     CB 1796   3.226   5.150   2.173
  116ASN    HB1 1797   3.174   5.226   2.136
  116ASN    HB2 1798   3.245   5.167   2.270
  116ASN     CG 1799   3.138   5.027   2.165
  116ASN    OD1 1800   3.165   4.930   2.089
  116ASN    ND2 1801   3.048   5.015   2.261
  116ASN   HD21 1802   3.041   5.085   2.332
  116ASN   HD22 1803   2.986   4.936   2.263
  116ASN      C 1804   3.421   5.276   2.065
  116ASN      O 1805   3.405   5.327   1.954
  117LYS      N 1806   3.482   5.342   2.163
  117LYS      H 1807   3.493   5.299   2.253
  117LYS     CA 1808   3.535   5.479   2.139
  117LYS     HA 1809   3.452   5.531   2.121
  117LYS     CB 1810   3.608   5.536   2.258
  117LYS    HB1 1811   3.632   5.631   2.238
  117LYS    HB2 1812   3.692   5.483   2.272
  117LYS     CG 1813   3.529   5.534   2.387
  117LYS    HG1 1814   3.533   5.441   2.425
  117LYS    HG2 1815   3.433   5.556   2.366
  117LYS     CD 1816   3.581   5.632   2.491
  117LYS    HD1 1817   3.626   5.707   2.443
  117LYS    HD2 1818   3.647   5.585   2.549
  117LYS     CE 1819   3.470   5.689   2.579
  117LYS    HE1 1820   3.414   5.614   2.614
  117LYS    HE2 1821   3.413   5.750   2.524
  117LYS     NZ 1822   3.521   5.765   2.694
  117LYS    HZ1 1823   3.444   5.799   2.747
  117LYS    HZ2 1824   3.577   5.705   2.751
  117LYS    HZ3 1825   3.576   5.841   2.661
  117LYS      C 1826   3.628   5.486   2.019
  117LYS      O 1827   3.621   5.571   1.935
  118VAL      N 1828   3.712   5.389   2.009
  118VAL      H 1829   3.706   5.314   2.074
  118VAL     CA 1830   3.814   5.383   1.907
  118VAL     HA 1831   3.858   5.473   1.907
  118VAL     CB 1832   3.909   5.274   1.947
  118VAL     HB 1833   3.881   5.236   2.035
  118VAL    CG1 1834   3.906   5.155   1.854
  118VAL   HG11 1835   3.972   5.086   1.886
  118VAL   HG12 1836   3.814   5.116   1.853
  118VAL   HG13 1837   3.931   5.184   1.762
  118VAL    CG2 1838   4.044   5.335   1.964
  118VAL   HG21 1839   4.109   5.264   1.991
  118VAL   HG22 1840   4.073   5.376   1.878
  118VAL   HG23 1841   4.040   5.405   2.035
  118VAL      C 1842   3.764   5.371   1.764
  118VAL      O 1843   3.834   5.403   1.671
  119SER      N 1844   3.638   5.331   1.748
  119SER      H 1845   3.585   5.306   1.829
  119SER     CA 1846   3.576   5.322   1.617
  119SER     HA 1847   3.652   5.296   1.557
  119SER     CB 1848   3.472   5.211   1.614
  119SER    HB1 1849   3.462   5.174   1.522
  119SER    HB2 1850   3.383   5.245   1.646
  119SER     OG 1851   3.511   5.106   1.699
  119SER     HG 1852   3.443   5.033   1.697
  119SER      C 1853   3.516   5.457   1.569
  119SER    OC1 1854   3.484   5.489   1.452
  119SER    OC2 1855   3.491   5.554   1.643
  120SOL     OW 1856   0.230   0.628   0.113
  120SOL    HW1 1857   0.137   0.626   0.150
  120SOL    HW2 1858   0.231   0.589   0.021
  121SOL     OW 1859   0.225   0.275   0.996
  121SOL    HW1 1860   0.260   0.258   1.088
  121SOL    HW2 1861   0.137   0.230   0.984
  122SOL     OW 1862   0.019   0.368   0.647
  122SOL    HW1 1863  -0.063   0.411   0.686
  122SOL    HW2 1864  -0.009   0.295   0.584
  123SOL     OW 1865   0.569   1.275   1.165
  123SOL    HW1 1866   0.476   1.268   1.128
  123SOL    HW2 1867   0.580   1.364   1.209
  124SOL     OW 1868   1.555   1.511   0.703
  124SOL    HW1 1869   1.498   1.495   0.784
  124SOL    HW2 1870   1.496   1.521   0.623
  125SOL     OW 1871   1.135   0.703   0.717
  125SOL    HW1 1872   1.192   0.781   0.692
  125SOL    HW2 1873   1.075   0.729   0.793
  126SOL     OW 1874   1.755   0.607   0.231
  126SOL    HW1 1875   1.743   0.594   0.132
  126SOL    HW2 1876   1.725   0.526   0.280
  127SOL     OW 1877   0.768   1.144   1.023
  127SOL    HW1 1878   0.690   1.161   1.083
  127SOL    HW2 1879   0.802   1.231   0.987
  128SOL     OW 1880   0.850   0.798   1.823
  128SOL    HW1 1881   0.846   0.874   1.888
  128SOL    HW2 1882   0.872   0.834   1.732
  129SOL     OW 1883   0.685   1.012   0.665
  129SOL    HW1 1884   0.754   0.996   0.735
  129SOL    HW2 1885   0.612   1.069   0.703
  130SOL     OW 1886   0.686   1.161   1.803
  130SOL    HW1 1887   0.746   1.240   1.817
  130SOL    HW2 1888   0.600   1.192   1.762
  131SOL     OW 1889   0.335   1.435   1.061
  131SOL    HW1 1890   0.257   1.404   1.008
  131SOL    HW2 1891   0.393   1.493   1.004
  132SOL     OW 1892   1.460   1.505   1.339
  132SOL    HW1 1893   1.484   1.599   1.365
  132SOL    HW2 1894   1.444   1.451   1.421
  133SOL     OW 1895   0.438   0.392   1.499
  133SOL    HW1 1896   0.520   0.336   1.508
  133SOL    HW2 1897   0.357   0.334   1.503
  134SOL     OW 1898   1.603   0.447   0.737
  134SOL    HW1 1899   1.529   0.493   0.687
  134SOL    HW2 1900   1.654   0.515   0.790
  135SOL     OW 1901   0.231   1.713   0.483
  135SOL    HW1 1902   0.265   1.790   0.537
  135SOL    HW2 1903   0.275   1.713   0.393
  136SOL     OW 1904   1.127   1.341   1.690
  136SOL    HW1 1905   1.174   1.341   1.778
  136SOL    HW2 1906   1.079   1.254   1.679
  137SOL     OW 1907   0.230   1.434   0.538
  137SOL    HW1 1908   0.204   1.530   0.538
  137SOL    HW2 1909   0.159   1.380   0.583
  138SOL     OW 1910   0.240   1.091   0.886
  138SOL    HW1 1911   0.254   1.007   0.938
  138SOL    HW2 1912   0.185   1.155   0.941
  139SOL     OW 1913   0.620   1.786   1.439
  139SOL    HW1 1914   0.528   1.769   1.474
  139SOL    HW2 1915   0.648   1.878   1.465
  140SOL     OW 1916   0.606   0.964   0.123
  140SOL    HW1 1917   0.613   1.048   0.069
  140SOL    HW2 1918   0.652   0.977   0.211
  141SOL     OW 1919   1.594   0.114   1.480
  141SOL    HW1 1920   1.576   0.181   1.408
  141SOL    HW2 1921   1.591   0.160   1.569
  142SOL     OW 1922   0.122   0.643   0.563
  142SOL    HW1 1923   0.077   0.555   0.580
  142SOL    HW2 1924   0.121   0.697   0.647
  143SOL     OW 1925   1.842   1.767   0.359
  143SOL    HW1 1926   1.896   1.738   0.439
  143SOL    HW2 1927   1.872   1.857   0.330
  144SOL     OW 1928   0.027   1.596   0.117
  144SOL    HW1 1929   0.008   1.500   0.138
  144SOL    HW2 1930  -0.006   1.654   0.192
  145SOL     OW 1931   1.689   0.922   0.612
  145SOL    HW1 1932   1.784   0.893   0.620
  145SOL    HW2 1933   1.681   0.987   0.537
  146SOL     OW 1934   1.641   1.108   0.432
  146SOL    HW1 1935   1.727   1.110   0.380
  146SOL    HW2 1936   1.655   1.155   0.520
  147SOL     OW 1937   0.113   0.737   1.597
  147SOL    HW1 1938   0.201   0.724   1.642
  147SOL    HW2 1939   0.100   0.834   1.575
  148SOL     OW 1940   0.613   1.365   0.726
  148SOL    HW1 1941   0.564   1.278   0.735
  148SOL    HW2 1942   0.590   1.408   0.639
  149SOL     OW 1943   1.293   1.228   1.423
  149SOL    HW1 1944   1.330   1.155   1.365
  149SOL    HW2 1945   1.345   1.233   1.508
  150SOL     OW 1946   0.809   0.004   0.502
  150SOL    HW1 1947   0.849   0.095   0.493
  150SOL    HW2 1948   0.709   0.012   0.508
  151SOL     OW 1949   0.197   0.976   1.264
  151SOL    HW1 1950   0.286   0.931   1.250
  151SOL    HW2 1951   0.124   0.911   1.245
  152SOL     OW 1952   1.525   0.999   0.190
  152SOL    HW1 1953   1.462   0.923   0.203
  152SOL    HW2 1954   1.573   1.017   0.276
  153SOL     OW 1955   1.187   1.792   1.616
  153SOL    HW1 1956   1.211   1.852   1.540
  153SOL    HW2 1957   1.194   1.697   1.586
  154SOL     OW 1958   0.317   0.251   1.801
  154SOL    HW1 1959   0.388   0.322   1.807
  154SOL    HW2 1960   0.229   0.290   1.829
  155SOL     OW 1961   1.466   1.417   0.953
  155SOL    HW1 1962   1.407   1.423   1.033
  155SOL    HW2 1963   1.451   1.329   0.907
  156SOL     OW 1964   1.667   1.714   0.572
  156SOL    HW1 1965   1.626   1.691   0.484
  156SOL    HW2 1966   1.649   1.640   0.637
  157SOL     OW 1967   0.598   0.729   0.270
  157SOL    HW1 1968   0.622   0.798   0.202
  157SOL    HW2 1969   0.520   0.762   0.324
  158SOL     OW 1970   1.281   0.345   0.944
  158SOL    HW1 1971   1.195   0.295   0.931
  158SOL    HW2 1972   1.343   0.291   1.000
  159SOL     OW 1973   1.576   1.662   0.307
  159SOL    HW1 1974   1.665   1.708   0.310
  159SOL    HW2 1975   1.555   1.638   0.212
  160SOL     OW 1976   0.807   0.605   1.465
  160SOL    HW1 1977   0.760   0.602   1.554
  160SOL    HW2 1978   0.756   0.550   1.399
  161SOL     OW 1979   1.394   0.469   1.674
  161SOL    HW1 1980   1.374   0.512   1.762
  161SOL    HW2 1981   1.472   0.407   1.683
  162SOL     OW 1982   0.973   0.890   1.572
  162SOL    HW1 1983   1.019   0.806   1.543
  162SOL    HW2 1984   0.917   0.924   1.497
  163SOL     OW 1985   0.991   0.410   1.242
  163SOL    HW1 1986   0.914   0.444   1.296
  163SOL    HW2 1987   0.957   0.359   1.163
  164SOL     OW 1988   1.041   0.701   0.429
  164SOL    HW1 1989   1.067   0.697   0.525
  164SOL    HW2 1990   0.956   0.650   0.415
  165SOL     OW 1991   0.076   0.811   0.789
  165SOL    HW1 1992   0.175   0.799   0.798
  165SOL    HW2 1993   0.052   0.906   0.810
  166SOL     OW 1994   0.130   1.821   1.571
  166SOL    HW1 1995   0.120   1.806   1.670
  166SOL    HW2 1996   0.044   1.857   1.535
  167SOL     OW 1997   0.865   0.348   0.195
  167SOL    HW1 1998   0.924   0.411   0.146
  167SOL    HW2 1999   0.884   0.254   0.166
  168SOL     OW 2000   1.719   0.585   1.831
  168SOL    HW1 2001   1.693   0.674   1.795
  168SOL    HW2 2002   1.717   0.517   1.758
  169SOL     OW 2003   1.362   1.144   0.545
  169SOL    HW1 2004   1.445   1.115   0.497
  169SOL    HW2 2005   1.313   1.211   0.489
  170SOL     OW 2006   0.550   0.196   0.885
  170SOL    HW1 2007   0.545   0.191   0.985
  170SOL    HW2 2008   0.552   0.292   0.856
  171SOL     OW 2009   1.008   1.456   0.477
  171SOL    HW1 2010   0.962   1.528   0.425
  171SOL    HW2 2011   1.004   1.476   0.575
  172SOL     OW 2012   0.351   1.801   0.853
  172SOL    HW1 2013   0.401   1.715   0.859
  172SOL    HW2 2014   0.416   1.878   0.850
  173SOL     OW 2015   1.795   1.066   0.873
  173SOL    HW1 2016   1.733   1.051   0.797
  173SOL    HW2 2017   1.743   1.077   0.958
  174SOL     OW 2018   1.227   1.550   1.506
  174SOL    HW1 2019   1.233   1.473   1.570
  174SOL    HW2 2020   1.175   1.524   1.426
  175SOL     OW 2021   0.321   0.943   0.242
  175SOL    HW1 2022   0.403   0.982   0.200
  175SOL    HW2 2023   0.294   0.861   0.193
  176SOL     OW 2024   1.458   0.735   0.728
  176SOL    HW1 2025   1.453   0.670   0.803
  176SOL    HW2 2026   1.538   0.794   0.741
  177SOL     OW 2027   0.461   1.266   1.727
  177SOL    HW1 2028   0.411   1.267   1.641
  177SOL    HW2 2029   0.398   1.248   1.803
  178SOL     OW 2030   1.111   1.776   0.237
  178SOL    HW1 2031   1.051   1.714   0.287
  178SOL    HW2 2032   1.142   1.732   0.152
  179SOL     OW 2033   0.202   0.285   1.498
  179SOL    HW1 2034   0.122   0.345   1.485
  179SOL    HW2 2035   0.192   0.236   1.584
  180SOL     OW 2036   1.632   1.377   0.081
  180SOL    HW1 2037   1.600   1.471   0.071
  180SOL    HW2 2038   1.556   1.314   0.069
  181SOL     OW 2039   0.464   1.743   0.323
  181SOL    HW1 2040   0.497   1.782   0.409
  181SOL    HW2 2041   0.540   1.736   0.258
  182SOL     OW 2042   1.400   0.107   0.426
  182SOL    HW1 2043   1.376   0.070   0.336
  182SOL    HW2 2044   1.499   0.123   0.430
  183SOL     OW 2045   0.249   1.785   1.241
  183SOL    HW1 2046   0.306   1.720   1.291
  183SOL    HW2 2047   0.233   1.752   1.148
  184SOL     OW 2048   0.940   1.698   0.904
  184SOL    HW1 2049   1.020   1.641   0.925
  184SOL    HW2 2050   0.891   1.658   0.827
  185SOL     OW 2051   0.382   0.700   0.480
  185SOL    HW1 2052   0.427   0.610   0.477
  185SOL    HW2 2053   0.288   0.689   0.513
  186SOL     OW 2054   1.547   0.222   1.729
  186SOL    HW1 2055   1.542   0.259   1.821
  186SOL    HW2 2056   1.475   0.153   1.717
  187SOL     OW 2057   0.614   0.122   0.117
  187SOL    HW1 2058   0.712   0.100   0.124
  187SOL    HW2 2059   0.583   0.105   0.024
  188SOL     OW 2060   0.781   0.264   1.749
  188SOL    HW1 2061   0.848   0.203   1.792
  188SOL    HW2 2062   0.708   0.283   1.814
  189SOL     OW 2063   0.888   1.514   1.195
  189SOL    HW1 2064   0.865   1.489   1.101
  189SOL    HW2 2065   0.949   1.445   1.234
  190SOL     OW 2066   1.351   0.590   1.433
  190SOL    HW1 2067   1.379   0.547   1.518
  190SOL    HW2 2068   1.376   0.686   1.434
  191SOL     OW 2069   0.803   1.402   0.924
  191SOL    HW1 2070   0.893   1.416   0.882
  191SOL    HW2 2071   0.732   1.404   0.853
  192SOL     OW 2072   0.922   0.503   0.899
  192SOL    HW1 2073   0.897   0.494   0.803
  192SOL    HW2 2074   0.970   0.421   0.930
  193SOL     OW 2075   0.539   0.064   0.512
  193SOL    HW1 2076   0.458   0.065   0.570
  193SOL    HW2 2077   0.542   0.147   0.457
  194SOL     OW 2078   1.434   1.188   0.041
  194SOL    HW1 2079   1.466   1.112   0.098
  194SOL    HW2 2080   1.342   1.215   0.071
  195SOL     OW 2081   0.297   0.035   0.171
  195SOL    HW1 2082   0.346   0.119   0.150
  195SOL    HW2 2083   0.359  -0.030   0.216
  196SOL     OW 2084   0.935   0.236   0.480
  196SOL    HW1 2085   0.887   0.277   0.402
  196SOL    HW2 2086   1.034   0.234   0.461
  197SOL     OW 2087   1.076   0.683   1.464
  197SOL    HW1 2088   0.996   0.622   1.467
  197SOL    HW2 2089   1.157   0.630   1.440
  198SOL     OW 2090   1.227   1.570   0.793
  198SOL    HW1 2091   1.248   1.644   0.728
  198SOL    HW2 2092   1.295   1.570   0.866
  199SOL     OW 2093   0.459   1.152   0.741
  199SOL    HW1 2094   0.388   1.125   0.806
  199SOL    HW2 2095   0.433   1.124   0.648
  200SOL     OW 2096   1.271   1.797   0.591
  200SOL    HW1 2097   1.315   1.861   0.527
  200SOL    HW2 2098   1.221   1.849   0.661
  201SOL     OW 2099   1.032   0.549   0.016
  201SOL    HW1 2100   0.991   0.631  -0.023
  201SOL    HW2 2101   1.096   0.575   0.089
  202SOL     OW 2102   0.078   0.556   1.386
  202SOL    HW1 2103   0.170   0.555   1.345
  202SOL    HW2 2104   0.072   0.630   1.453
  203SOL     OW 2105   0.561   0.222   1.147
  203SOL    HW1 2106   0.599   0.138   1.184
  203SOL    HW2 2107   0.473   0.241   1.191
  204SOL     OW 2108   0.866   0.454   0.642
  204SOL    HW1 2109   0.834   0.526   0.580
  204SOL    HW2 2110   0.890   0.373   0.589
  205SOL     OW 2111   1.017   0.039   0.753
  205SOL    HW1 2112   0.945   0.044   0.684
  205SOL    HW2 2113   0.993  -0.030   0.822
  206SOL     OW 2114   1.429   1.173   0.867
  206SOL    HW1 2115   1.374   1.089   0.860
  206SOL    HW2 2116   1.455   1.202   0.775
  207SOL     OW 2117   1.466   0.590   0.992
  207SOL    HW1 2118   1.436   0.495   0.999
  207SOL    HW2 2119   1.539   0.606   1.058
  208SOL     OW 2120   1.857   0.833   0.377
  208SOL    HW1 2121   1.899   0.769   0.441
  208SOL    HW2 2122   1.819   0.782   0.299
  209SOL     OW 2123   0.488   1.385   0.174
  209SOL    HW1 2124   0.401   1.370   0.221
  209SOL    HW2 2125   0.471   1.411   0.079
  210SOL     OW 2126   1.664   1.280   0.657
  210SOL    HW1 2127   1.763   1.288   0.671
  210SOL    HW2 2128   1.619   1.364   0.688
  211SOL     OW 2129   1.390   0.575   0.078
  211SOL    HW1 2130   1.336   0.554   0.159
  211SOL    HW2 2131   1.481   0.534   0.087
  212SOL     OW 2132   0.527   0.256   0.328
  212SOL    HW1 2133   0.554   0.197   0.253
  212SOL    HW2 2134   0.527   0.351   0.297
  213SOL     OW 2135   1.754   1.223   1.588
  213SOL    HW1 2136   1.845   1.184   1.575
  213SOL    HW2 2137   1.762   1.319   1.612
  214SOL     OW 2138   1.064   1.347   1.340
  214SOL    HW1 2139   0.984   1.324   1.395
  214SOL    HW2 2140   1.147   1.321   1.389
  215SOL     OW 2141   1.592   1.629   1.625
  215SOL    HW1 2142   1.619   1.663   1.535
  215SOL    HW2 2143   1.671   1.591   1.671
  216SOL     OW 2144   1.111   1.195   1.100
  216SOL    HW1 2145   1.071   1.239   1.181
  216SOL    HW2 2146   1.070   1.232   1.017
  217SOL     OW 2147   1.638   1.099   1.079
  217SOL    HW1 2148   1.643   1.180   1.138
  217SOL    HW2 2149   1.552   1.101   1.028
  218SOL     OW 2150   0.915   0.089   1.402
  218SOL    HW1 2151   0.940   0.069   1.307
  218SOL    HW2 2152   0.987   0.145   1.444
  219SOL     OW 2153   0.980   1.116   1.719
  219SOL    HW1 2154   0.881   1.122   1.729
  219SOL    HW2 2155   1.003   1.036   1.663
  220SOL     OW 2156   0.705   1.050   0.368
  220SOL    HW1 2157   0.691   1.057   0.467
  220SOL    HW2 2158   0.789   0.999   0.350
  221SOL     OW 2159   0.410   0.813   1.251
  221SOL    HW1 2160   0.496   0.825   1.301
  221SOL    HW2 2161   0.368   0.726   1.278
  222SOL     OW 2162   1.274   0.386   1.262
  222SOL    HW1 2163   1.295   0.460   1.326
  222SOL    HW2 2164   1.185   0.403   1.219
  223SOL     OW 2165   0.064   1.564   1.331
  223SOL    HW1 2166   0.018   1.646   1.297
  223SOL    HW2 2167   0.162   1.583   1.340
  224SOL     OW 2168   0.367   1.100   0.501
  224SOL    HW1 2169   0.360   1.183   0.445
  224SOL    HW2 2170   0.371   1.020   0.441
  225SOL     OW 2171   0.566   0.537   0.865
  225SOL    HW1 2172   0.578   0.603   0.791
  225SOL    HW2 2173   0.612   0.571   0.948
  226SOL     OW 2174   1.252   1.348   0.388
  226SOL    HW1 2175   1.302   1.425   0.428
  226SOL    HW2 2176   1.157   1.350   0.420
  227SOL     OW 2177   1.272   1.445   1.142
  227SOL    HW1 2178   1.319   1.458   1.229
  227SOL    HW2 2179   1.206   1.371   1.151
  228SOL     OW 2180   1.582   0.639   0.472
  228SOL    HW1 2181   1.551   0.700   0.545
  228SOL    HW2 2182   1.632   0.691   0.403
  229SOL     OW 2183   0.354   1.510   1.329
  229SOL    HW1 2184   0.333   1.466   1.242
  229SOL    HW2 2185   0.451   1.536   1.332
  230SOL     OW 2186   0.402   0.751   1.598
  230SOL    HW1 2187   0.470   0.806   1.551
  230SOL    HW2 2188   0.442   0.663   1.625
  231SOL     OW 2189   1.587   0.779   1.670
  231SOL    HW1 2190   1.495   0.817   1.665
  231SOL    HW2 2191   1.647   0.826   1.605
  232SOL     OW 2192   1.013   0.105   1.770
  232SOL    HW1 2193   1.019   0.190   1.718
  232SOL    HW2 2194   1.045   0.029   1.713
  233SOL     OW 2195   0.504   0.050   1.740
  233SOL    HW1 2196   0.462  -0.007   1.670
  233SOL    HW2 2197   0.438   0.119   1.772
  234SOL     OW 2198   0.573   0.870   1.029
  234SOL    HW1 2199   0.617   0.959   1.020
  234SOL    HW2 2200   0.510   0.870   1.106
  235SOL     OW 2201   1.360   0.862   1.045
  235SOL    HW1 2202   1.285   0.862   0.979
  235SOL    HW2 2203   1.397   0.770   1.054
  236SOL     OW 2204   1.209   0.525   0.275
  236SOL    HW1 2205   1.222   0.441   0.329
  236SOL    HW2 2206   1.180   0.599   0.335
  237SOL     OW 2207   0.307   0.213   1.231
  237SOL    HW1 2208   0.284   0.250   1.321
  237SOL    HW2 2209   0.277   0.118   1.225
  238SOL     OW 2210   0.037   1.310   1.282
  238SOL    HW1 2211   0.090   1.261   1.350
  238SOL    HW2 2212   0.059   1.408   1.287
  239SOL     OW 2213   0.732   0.634   1.064
  239SOL    HW1 2214   0.791   0.608   0.988
  239SOL    HW2 2215   0.704   0.730   1.053
  240SOL     OW 2216   1.728   0.935   1.854
  240SOL    HW1 2217   1.682   0.928   1.765
  240SOL    HW2 2218   1.666   0.979   1.920
  241SOL     OW 2219   0.307   0.063   0.618
  241SOL    HW1 2220   0.296   0.157   0.651
  241SOL    HW2 2221   0.302   0.000   0.695
  242SOL     OW 2222   1.622   0.367   0.374
  242SOL    HW1 2223   1.624   0.291   0.438
  242SOL    HW2 2224   1.574   0.444   0.414
  243SOL     OW 2225   1.023   0.766   0.966
  243SOL    HW1 2226   1.038   0.787   1.062
  243SOL    HW2 2227   0.993   0.671   0.957
  244SOL     OW 2228   0.980   1.573   1.700
  244SOL    HW1 2229   0.960   1.617   1.612
  244SOL    HW2 2230   1.019   1.482   1.684
  245SOL     OW 2231   1.859   1.518   1.605
  245SOL    HW1 2232   1.873   1.545   1.510
  245SOL    HW2 2233   1.942   1.540   1.658
  246SOL     OW 2234   0.350   0.898   1.804
  246SOL    HW1 2235   0.426   0.942   1.852
  246SOL    HW2 2236   0.385   0.851   1.722
  247SOL     OW 2237   1.540   0.274   0.125
  247SOL    HW1 2238   1.479   0.199   0.148
  247SOL    HW2 2239   1.562   0.326   0.208
  248SOL     OW 2240   1.303   0.838   0.042
  248SOL    HW1 2241   1.337   0.745   0.057
  248SOL    HW2 2242   1.321   0.865  -0.053
  249SOL     OW 2243   1.068   1.333   0.849
  249SOL    HW1 2244   1.075   1.249   0.794
  249SOL    HW2 2245   1.130   1.402   0.813
  250SOL     OW 2246   0.319   0.810   0.949
  250SOL    HW1 2247   0.412   0.846   0.954
  250SOL    HW2 2248   0.313   0.725   1.001
  251SOL     OW 2249   0.339   0.509   1.006
  251SOL    HW1 2250   0.287   0.426   0.989
  251SOL    HW2 2251   0.416   0.514   0.942
  252SOL     OW 2252   1.138   0.380   1.678
  252SOL    HW1 2253   1.093   0.443   1.742
  252SOL    HW2 2254   1.231   0.411   1.661
  253SOL     OW 2255   1.160   0.207   1.477
  253SOL    HW1 2256   1.160   0.271   1.554
  253SOL    HW2 2257   1.188   0.255   1.394
  254SOL     OW 2258   0.008   1.326   0.200
  254SOL    HW1 2259  -0.085   1.347   0.169
  254SOL    HW2 2260   0.018   1.227   0.213
  255SOL     OW 2261   0.088   1.801   0.927
  255SOL    HW1 2262   0.046   1.715   0.900
  255SOL    HW2 2263   0.182   1.804   0.893
  256SOL     OW 2264   0.504   1.568   0.910
  256SOL    HW1 2265   0.570   1.642   0.919
  256SOL    HW2 2266   0.548   1.489   0.868
  257SOL     OW 2267   1.002   0.796   1.238
  257SOL    HW1 2268   1.043   0.764   1.324
  257SOL    HW2 2269   0.906   0.769   1.235
  258SOL     OW 2270   0.040   0.544   1.114
  258SOL    HW1 2271   0.125   0.511   1.073
  258SOL    HW2 2272   0.053   0.559   1.212
  259SOL     OW 2273   0.189   0.520   1.722
  259SOL    HW1 2274   0.248   0.480   1.652
  259SOL    HW2 2275   0.131   0.591   1.681
  260SOL     OW 2276   1.369   0.950   1.660
  260SOL    HW1 2277   1.408   1.039   1.680
  260SOL    HW2 2278   1.379   0.930   1.563
  261SOL     OW 2279   0.815   0.572   0.325
  261SOL    HW1 2280   0.822   0.483   0.279
  261SOL    HW2 2281   0.721   0.606   0.317
  262SOL     OW 2282   1.657   0.604   1.206
  262SOL    HW1 2283   1.619   0.535   1.268
  262SOL    HW2 2284   1.739   0.568   1.162
  263SOL     OW 2285   0.252   1.564   1.744
  263SOL    HW1 2286   0.222   1.621   1.820
  263SOL    HW2 2287   0.245   1.467   1.770
  264SOL     OW 2288   0.671   0.464   1.269
  264SOL    HW1 2289   0.637   0.375   1.239
  264SOL    HW2 2290   0.697   0.518   1.189
  265SOL     OW 2291   0.930   1.678   1.465
  265SOL    HW1 2292   0.906   1.660   1.370
  265SOL    HW2 2293   0.960   1.772   1.475
  266SOL     OW 2294   0.473   0.500   0.191
  266SOL    HW1 2295   0.534   0.580   0.195
  266SOL    HW2 2296   0.378   0.531   0.198
  267SOL     OW 2297   0.159   1.137   1.466
  267SOL    HW1 2298   0.181   1.076   1.542
  267SOL    HW2 2299   0.169   1.088   1.380
  268SOL     OW 2300   1.347   1.059   1.234
  268SOL    HW1 2301   1.371   0.996   1.160
  268SOL    HW2 2302   1.257   1.099   1.216
  269SOL     OW 2303   1.302   0.855   0.309
  269SOL    HW1 2304   1.216   0.824   0.351
  269SOL    HW2 2305   1.298   0.841   0.210
  270SOL     OW 2306   1.759   1.747   1.154
  270SOL    HW1 2307   1.820   1.777   1.081
  270SOL    HW2 2308   1.721   1.658   1.132
  271SOL     OW 2309   1.252   1.731   1.128
  271SOL    HW1 2310   1.336   1.736   1.074
  271SOL    HW2 2311   1.229   1.635   1.146
  272SOL     OW 2312   0.083   1.258   1.022
  272SOL    HW1 2313   0.078   1.257   1.122
  272SOL    HW2 2314   0.000   1.217   0.984
  273SOL     OW 2315   0.688   1.662   1.716
  273SOL    HW1 2316   0.632   1.743   1.725
  273SOL    HW2 2317   0.740   1.666   1.630
  274SOL     OW 2318   0.903   0.086   0.133
  274SOL    HW1 2319   0.954   0.087   0.047
  274SOL    HW2 2320   0.959   0.044   0.204
  275SOL     OW 2321   1.726   0.135   0.523
  275SOL    HW1 2322   1.799   0.118   0.456
  275SOL    HW2 2323   1.695   0.048   0.561
  276SOL     OW 2324   1.388   1.573   0.477
  276SOL    HW1 2325   1.455   1.585   0.403
  276SOL    HW2 2326   1.348   1.662   0.500
  277SOL     OW 2327   0.130   1.794   1.851
  277SOL    HW1 2328   0.089   1.720   1.904
  277SOL    HW2 2329   0.194   1.845   1.909
  278SOL     OW 2330   1.280   0.927   0.672
  278SOL    HW1 2331   1.340   0.846   0.674
  278SOL    HW2 2332   1.320   0.996   0.612
  279SOL     OW 2333   0.830   1.273   1.422
  279SOL    HW1 2334   0.825   1.306   1.517
  279SOL    HW2 2335   0.744   1.292   1.376
  280SOL     OW 2336   0.672   1.616   0.154
  280SOL    HW1 2337   0.681   1.626   0.055
  280SOL    HW2 2338   0.632   1.527   0.175
  281SOL     OW 2339   1.650   1.720   1.394
  281SOL    HW1 2340   1.703   1.730   1.310
  281SOL    HW2 2341   1.623   1.810   1.428
  282SOL     OW 2342   1.841   0.175   0.963
  282SOL    HW1 2343   1.880   0.090   0.927
  282SOL    HW2 2344   1.743   0.177   0.944
  283SOL     OW 2345   0.263   0.326   0.720
  283SOL    HW1 2346   0.184   0.377   0.686
  283SOL    HW2 2347   0.254   0.311   0.818
  284SOL     OW 2348   1.194   1.612   0.031
  284SOL    HW1 2349   1.200   1.519   0.068
  284SOL    HW2 2350   1.135   1.612  -0.049
  285SOL     OW 2351   0.822   1.002   1.372
  285SOL    HW1 2352   0.862   1.001   1.280
  285SOL    HW2 2353   0.832   1.094   1.412
  286SOL     OW 2354   0.916   0.910   0.291
  286SOL    HW1 2355   0.979   0.948   0.223
  286SOL    HW2 2356   0.956   0.827   0.330
  287SOL     OW 2357   1.504   1.607   0.044
  287SOL    HW1 2358   1.412   1.644   0.051
  287SOL    HW2 2359   1.542   1.627  -0.046
  288SOL     OW 2360   0.372   1.288   1.490
  288SOL    HW1 2361   0.359   1.381   1.456
  288SOL    HW2 2362   0.288   1.236   1.477
  289SOL     OW 2363   1.614   1.292   1.289
  289SOL    HW1 2364   1.674   1.295   1.369
  289SOL    HW2 2365   1.539   1.356   1.302
  290SOL     OW 2366   1.039   1.098   0.696
  290SOL    HW1 2367   0.969   1.051   0.750
  290SOL    HW2 2368   1.098   1.030   0.653
  291SOL     OW 2369   1.014   0.236   0.971
  291SOL    HW1 2370   1.006   0.200   0.878
  291SOL    HW2 2371   1.012   0.160   1.036
  292SOL     OW 2372   0.590   1.487   0.491
  292SOL    HW1 2373   0.632   1.429   0.421
  292SOL    HW2 2374   0.546   1.566   0.447
  293SOL     OW 2375   1.709   0.385   1.381
  293SOL    HW1 2376   1.782   0.454   1.385
  293SOL    HW2 2377   1.737   0.310   1.322
  294SOL     OW 2378   0.255   1.348   0.290
  294SOL    HW1 2379   0.159   1.349   0.263
  294SOL    HW2 2380   0.267   1.401   0.374
  295SOL     OW 2381   0.105   1.013   1.726
  295SOL    HW1 2382   0.028   0.980   1.780
  295SOL    HW2 2383   0.190   0.983   1.768
  296SOL     OW 2384   0.672   0.203   1.489
  296SOL    HW1 2385   0.762   0.187   1.449
  296SOL    HW2 2386   0.680   0.208   1.588
  297SOL     OW 2387   0.075   0.345   0.033
  297SOL    HW1 2388  -0.017   0.317   0.004
  297SOL    HW2 2389   0.106   0.422  -0.023
  298SOL     OW 2390   1.440   0.856   1.398
  298SOL    HW1 2391   1.383   0.908   1.335
  298SOL    HW2 2392   1.536   0.868   1.374
  299SOL     OW 2393   0.072   0.166   0.318
  299SOL    HW1 2394   0.055   0.249   0.264
  299SOL    HW2 2395   0.162   0.129   0.296
  300SOL     OW 2396   1.183   1.335   0.119
  300SOL    HW1 2397   1.084   1.324   0.121
  300SOL    HW2 2398   1.217   1.350   0.212
  301SOL     OW 2399   0.613   0.842   1.431
  301SOL    HW1 2400   0.669   0.923   1.414
  301SOL    HW2 2401   0.672   0.762   1.434
  302SOL     OW 2402   1.493   1.767   0.959
  302SOL    HW1 2403   1.526   1.831   0.890
  302SOL    HW2 2404   1.559   1.761   1.034
  303SOL     OW 2405   0.716   0.565   1.708
  303SOL    HW1 2406   0.735   0.630   1.782
  303SOL    HW2 2407   0.776   0.485   1.717
  304SOL     OW 2408   1.450   1.220   1.633
  304SOL    HW1 2409   1.441   1.210   1.732
  304SOL    HW2 2410   1.546   1.213   1.607
  305SOL     OW 2411   0.390   1.741   1.560
  305SOL    HW1 2412   0.299   1.782   1.558
  305SOL    HW2 2413   0.383   1.647   1.592
  306SOL     OW 2414   1.674   0.883   1.254
  306SOL    HW1 2415   1.647   0.794   1.217
  306SOL    HW2 2416   1.675   0.951   1.181
  307SOL     OW 2417   1.225   0.325   0.449
  307SOL    HW1 2418   1.290   0.251   0.438
  307SOL    HW2 2419   1.245   0.375   0.533
  308SOL     OW 2420   0.594   0.745   0.652
  308SOL    HW1 2421   0.644   0.830   0.633
  308SOL    HW2 2422   0.506   0.747   0.604
  309SOL     OW 2423   1.777   0.342   1.642
  309SOL    HW1 2424   1.760   0.373   1.548
  309SOL    HW2 2425   1.693   0.305   1.680
  310SOL     OW 2426   1.730   0.934   1.517
  310SOL    HW1 2427   1.768   1.025   1.532
  310SOL    HW2 2428   1.722   0.917   1.418
  311SOL     OW 2429   0.859   1.374   0.016
  311SOL    HW1 2430   0.813   1.389   0.104
  311SOL    HW2 2431   0.903   1.459  -0.014
  312SOL     OW 2432   0.661   1.790   0.953
  312SOL    HW1 2433   0.615   1.878   0.940
  312SOL    HW2 2434   0.760   1.802   0.946
  313SOL     OW 2435   0.859   0.956   0.861
  313SOL    HW1 2436   0.913   0.887   0.909
  313SOL    HW2 2437   0.827   1.025   0.927
  314SOL     OW 2438   1.083   0.984   0.087
  314SOL    HW1 2439   1.060   1.037   0.005
  314SOL    HW2 2440   1.164   0.928   0.068
  315SOL     OW 2441   1.861   1.569   0.851
  315SOL    HW1 2442   1.790   1.557   0.781
  315SOL    HW2 2443   1.862   1.490   0.911
  316SOL     OW 2444   0.221   1.314   1.844
  316SOL    HW1 2445   0.156   1.241   1.823
  316SOL    HW2 2446   0.225   1.328   1.942
  317SOL     OW 2447   0.079   1.240   0.653
  317SOL    HW1 2448   0.078   1.193   0.741
  317SOL    HW2 2449   0.161   1.212   0.602
  318SOL     OW 2450   0.672   1.391   1.624
  318SOL    HW1 2451   0.594   1.341   1.662
  318SOL    HW2 2452   0.669   1.486   1.655
  319SOL     OW 2453   1.824   0.192   1.227
  319SOL    HW1 2454   1.820   0.102   1.271
  319SOL    HW2 2455   1.827   0.181   1.128
  320SOL     OW 2456   0.428   0.424   0.520
  320SOL    HW1 2457   0.458   0.352   0.458
  320SOL    HW2 2458   0.389   0.384   0.603
  321SOL     OW 2459   1.705   1.487   1.104
  321SOL    HW1 2460   1.612   1.462   1.077
  321SOL    HW2 2461   1.731   1.437   1.186
  322SOL     OW 2462   0.317   0.547   1.280
  322SOL    HW1 2463   0.355   0.488   1.352
  322SOL    HW2 2464   0.357   0.521   1.192
  323SOL     OW 2465   0.812   1.586   0.687
  323SOL    HW1 2466   0.844   1.596   0.593
  323SOL    HW2 2467   0.733   1.524   0.689
  324SOL     OW 2468   1.424   0.214   1.112
  324SOL    HW1 2469   1.476   0.149   1.167
  324SOL    HW2 2470   1.375   0.277   1.173
  325SOL     OW 2471   1.001   0.034   1.154
  325SOL    HW1 2472   0.938  -0.038   1.123
  325SOL    HW2 2473   1.094  -0.002   1.154
  326SOL     OW 2474   0.770   1.330   0.301
  326SOL    HW1 2475   0.724   1.243   0.318
  326SOL    HW2 2476   0.861   1.327   0.342
  327SOL     OW 2477   0.618   1.567   1.284
  327SOL    HW1 2478   0.613   1.649   1.341
  327SOL    HW2 2479   0.707   1.564   1.239
  328SOL     OW 2480   1.352   0.052   0.168
  328SOL    HW1 2481   1.387   0.011   0.084
  328SOL    HW2 2482   1.262   0.014   0.188
  329SOL     OW 2483   1.300   0.453   0.691
  329SOL    HW1 2484   1.241   0.533   0.695
  329SOL    HW2 2485   1.315   0.418   0.784
  330SOL     OW 2486   1.593   0.221   0.882
  330SOL    HW1 2487   1.509   0.220   0.936
  330SOL    HW2 2488   1.595   0.304   0.826
  331SOL     OW 2489   0.039   1.077   0.300
  331SOL    HW1 2490   0.138   1.066   0.291
  331SOL    HW2 2491  -0.001   0.991   0.332
  332SOL     OW 2492   0.875   1.646   0.337
  332SOL    HW1 2493   0.798   1.611   0.283
  332SOL    HW2 2494   0.843   1.717   0.399
  333SOL     OW 2495   0.230   0.628   1.975
  333SOL    HW1 2496   0.137   0.626   2.012
  333SOL    HW2 2497   0.231   0.589   1.883
  334SOL     OW 2498   0.225   0.275   2.858
  334SOL    HW1 2499   0.260   0.258   2.950
  334SOL    HW2 2500   0.137   0.230   2.846
  335SOL     OW 2501   0.019   0.368   2.509
  335SOL    HW1 2502  -0.063   0.411   2.548
  335SOL    HW2 2503  -0.009   0.295   2.446
  336SOL     OW 2504   0.569   1.275   3.027
  336SOL    HW1 2505   0.476   1.268   2.990
  336SOL    HW2 2506   0.580   1.364   3.071
  337SOL     OW 2507   1.555   1.511   2.565
  337SOL    HW1 2508   1.498   1.495   2.646
  337SOL    HW2 2509   1.496   1.521   2.485
  338SOL     OW 2510   1.135   0.703   2.579
  338SOL    HW1 2511   1.192   0.781   2.554
  338SOL    HW2 2512   1.075   0.729   2.655
  339SOL     OW 2513   1.755   0.607   2.093
  339SOL    HW1 2514   1.743   0.594   1.994
  339SOL    HW2 2515   1.725   0.526   2.142
  340SOL     OW 2516   0.768   1.144   2.885
  340SOL    HW1 2517   0.690   1.161   2.945
  340SOL    HW2 2518   0.802   1.231   2.849
  341SOL     OW 2519   0.850   0.798   3.685
  341SOL    HW1 2520   0.846   0.874   3.750
  341SOL    HW2 2521   0.872   0.834   3.594
  342SOL     OW 2522   0.685   1.012   2.527
  342SOL    HW1 2523   0.754   0.996   2.597
  342SOL    HW2 2524   0.612   1.069   2.565
  343SOL     OW 2525   0.686   1.161   3.665
  343SOL    HW1 2526   0.746   1.240   3.679
  343SOL    HW2 2527   0.600   1.192   3.624
  344SOL     OW 2528   0.335   1.435   2.923
  344SOL    HW1 2529   0.257   1.404   2.870
  344SOL    HW2 2530   0.393   1.493   2.866
  345SOL     OW 2531   1.460   1.505   3.201
  345SOL    HW1 2532   1.484   1.599   3.227
  345SOL    HW2 2533   1.444   1.451   3.283
  346SOL     OW 2534   0.438   0.392   3.361
  346SOL    HW1 2535   0.520   0.336   3.370
  346SOL    HW2 2536   0.357   0.334   3.365
  347SOL     OW 2537   1.603   0.447   2.599
  347SOL    HW1 2538   1.529   0.493   2.549
  347SOL    HW2 2539   1.654   0.515   2.652
  348SOL     OW 2540   0.231   1.713   2.345
  348SOL    HW1 2541   0.265   1.790   2.399
  348SOL    HW2 2542   0.275   1.713   2.255
  349SOL     OW 2543   1.127   1.341   3.552
  349SOL    HW1 2544   1.174   1.341   3.640
  349SOL    HW2 2545   1.079   1.254   3.541
  350SOL     OW 2546   0.230   1.434   2.400
  350SOL    HW1 2547   0.204   1.530   2.400
  350SOL    HW2 2548   0.159   1.380   2.445
  351SOL     OW 2549   0.240   1.091   2.748
  351SOL    HW1 2550   0.254   1.007   2.800
  351SOL    HW2 2551   0.185   1.155   2.803
  352SOL     OW 2552   0.620   1.786   3.301
  352SOL    HW1 2553   0.528   1.769   3.336
  352SOL    HW2 2554   0.648   1.878   3.327
  353SOL     OW 2555   0.606   0.964   1.985
  353SOL    HW1 2556   0.613   1.048   1.931
  353SOL    HW2 2557   0.652   0.977   2.073
  354SOL     OW 2558   1.594   0.114   3.342
  354SOL    HW1 2559   1.576   0.181   3.270
  354SOL    HW2 2560   1.591   0.160   3.431
  355SOL     OW 2561   0.122   0.643   2.425
  355SOL    HW1 2562   0.077   0.555   2.442
  355SOL    HW2 2563   0.121   0.697   2.509
  356SOL     OW 2564   1.842   1.767   2.221
  356SOL    HW1 2565   1.896   1.738   2.301
  356SOL    HW2 2566   1.872   1.857   2.192
  357SOL     OW 2567   0.027   1.596   1.979
  357SOL    HW1 2568   0.008   1.500   2.000
  357SOL    HW2 2569  -0.006   1.654   2.054
  358SOL     OW 2570   1.689   0.922   2.474
  358SOL    HW1 2571   1.784   0.893   2.482
  358SOL    HW2 2572   1.681   0.987   2.399
  359SOL     OW 2573   1.641   1.108   2.294
  359SOL    HW1 2574   1.727   1.110   2.242
  359SOL    HW2 2575   1.655   1.155   2.382
  360SOL     OW 2576   0.113   0.737   3.459
  360SOL    HW1 2577   0.201   0.724   3.504
  360SOL    HW2 2578   0.100   0.834   3.437
  361SOL     OW 2579   0.613   1.365   2.588
  361SOL    HW1 2580   0.564   1.278   2.597
  361SOL    HW2 2581   0.590   1.408   2.501
  362SOL     OW 2582   1.293   1.228   3.285
  362SOL    HW1 2583   1.330   1.155   3.227
  362SOL    HW2 2584   1.345   1.233   3.370
  363SOL     OW 2585   0.809   0.004   2.364
  363SOL    HW1 2586   0.849   0.095   2.355
  363SOL    HW2 2587   0.709   0.012   2.370
  364SOL     OW 2588   0.197   0.976   3.126
  364SOL    HW1 2589   0.286   0.931   3.112
  364SOL    HW2 2590   0.124   0.911   3.107
  365SOL     OW 2591   1.525   0.999   2.052
  365SOL    HW1 2592   1.462   0.923   2.065
  365SOL    HW2 2593   1.573   1.017   2.138
  366SOL     OW 2594   1.187   1.792   3.478
  366SOL    HW1 2595   1.211   1.852   3.402
  366SOL    HW2 2596   1.194   1.697   3.448
  367SOL     OW 2597   0.317   0.251   3.663
  367SOL    HW1 2598   0.388   0.322   3.669
  367SOL    HW2 2599   0.229   0.290   3.691
  368SOL     OW 2600   1.466   1.417   2.815
  368SOL    HW1 2601   1.407   1.423   2.895
  368SOL    HW2 2602   1.451   1.329   2.769
  369SOL     OW 2603   1.667   1.714   2.434
  369SOL    HW1 2604   1.626   1.691   2.346
  369SOL    HW2 2605   1.649   1.640   2.499
  370SOL     OW 2606   0.598   0.729   2.132
  370SOL    HW1 2607   0.622   0.798   2.064
  370SOL    HW2 2608   0.520   0.762   2.186
  371SOL     OW 2609   1.281   0.345   2.806
  371SOL    HW1 2610   1.195   0.295   2.793
  371SOL    HW2 2611   1.343   0.291   2.862
  372SOL     OW 2612   1.576   1.662   2.169
  372SOL    HW1 2613   1.665   1.708   2.172
  372SOL    HW2 2614   1.555   1.638   2.074
  373SOL     OW 2615   0.807   0.605   3.327
  373SOL    HW1 2616   0.760   0.602   3.416
  373SOL    HW2 2617   0.756   0.550   3.261
  374SOL     OW 2618   1.394   0.469   3.536
  374SOL    HW1 2619   1.374   0.512   3.624
  374SOL    HW2 2620   1.472   0.407   3.545
  375SOL     OW 2621   0.973   0.890   3.434
  375SOL    HW1 2622   1.019   0.806   3.405
  375SOL    HW2 2623   0.917   0.924   3.359
  376SOL     OW 2624   0.991   0.410   3.104
  376SOL    HW1 2625   0.914   0.444   3.158
  376SOL    HW2 2626   0.957   0.359   3.025
  377SOL     OW 2627   1.041   0.701   2.291
  377SOL    HW1 2628   1.067   0.697   2.387
  377SOL    HW2 2629   0.956   0.650   2.277
  378SOL     OW 2630   0.076   0.811   2.651
  378SOL    HW1 2631   0.175   0.799   2.660
  378SOL    HW2 2632   0.052   0.906   2.672
  379SOL     OW 2633   0.130   1.821   3.433
  379SOL    HW1 2634   0.120   1.806   3.532
  379SOL    HW2 2635   0.044   1.857   3.397
  380SOL     OW 2636   0.865   0.348   2.057
  380SOL    HW1 2637   0.924   0.411   2.008
  380SOL    HW2 2638   0.884   0.254   2.028
  381SOL     OW 2639   1.719   0.585   3.693
  381SOL    HW1 2640   1.693   0.674   3.657
  381SOL    HW2 2641   1.717   0.517   3.620
  382SOL     OW 2642   1.362   1.144   2.407
  382SOL    HW1 2643   1.445   1.115   2.359
  382SOL    HW2 2644   1.313   1.211   2.351
  383SOL     OW 2645   0.550   0.196   2.747
  383SOL    HW1 2646   0.545   0.191   2.847
  383SOL    HW2 2647   0.552   0.292   2.718
  384SOL     OW 2648   1.008   1.456   2.339
  384SOL    HW1 2649   0.962   1.528   2.287
  384SOL    HW2 2650   1.004   1.476   2.437
  385SOL     OW 2651   0.351   1.801   2.715
  385SOL    HW1 2652   0.401   1.715   2.721
  385SOL    HW2 2653   0.416   1.878   2.712
  386SOL     OW 2654   1.795   1.066   2.735
  386SOL    HW1 2655   1.733   1.051   2.659
  386SOL    HW2 2656   1.743   1.077   2.820
  387SOL     OW 2657   1.227   1.550   3.368
  387SOL    HW1 2658   1.233   1.473   3.432
  387SOL    HW2 2659   1.175   1.524   3.288
  388SOL     OW 2660   0.321   0.943   2.104
  388SOL    HW1 2661   0.403   0.982   2.062
  388SOL    HW2 2662   0.294   0.861   2.055
  389SOL     OW 2663   1.458   0.735   2.590
  389SOL    HW1 2664   1.453   0.670   2.665
  389SOL    HW2 2665   1.538   0.794   2.603
  390SOL     OW 2666   0.461   1.266   3.589
  390SOL    HW1 2667   0.411   1.267   3.503
  390SOL    HW2 2668   0.398   1.248   3.665
  391SOL     OW 2669   1.111   1.776   2.099
  391SOL    HW1 2670   1.051   1.714   2.149
  391SOL    HW2 2671   1.142   1.732   2.014
  392SOL     OW 2672   0.202   0.285   3.360
  392SOL    HW1 2673   0.122   0.345   3.347
  392SOL    HW2 2674   0.192   0.236   3.446
  393SOL     OW 2675   1.632   1.377   1.943
  393SOL    HW1 2676   1.600   1.471   1.933
  393SOL    HW2 2677   1.556   1.314   1.931
  394SOL     OW 2678   0.464   1.743   2.185
  394SOL    HW1 2679   0.497   1.782   2.271
  394SOL    HW2 2680   0.540   1.736   2.120
  395SOL     OW 2681   1.400   0.107   2.288
  395SOL    HW1 2682   1.376   0.070   2.198
  395SOL    HW2 2683   1.499   0.123   2.292
  396SOL     OW 2684   0.249   1.785   3.103
  396SOL    HW1 2685   0.306   1.720   3.153
  396SOL    HW2 2686   0.233   1.752   3.010
  397SOL     OW 2687   0.940   1.698   2.766
  397SOL    HW1 2688   1.020   1.641   2.787
  397SOL    HW2 2689   0.891   1.658   2.689
  398SOL     OW 2690   0.382   0.700   2.342
  398SOL    HW1 2691   0.427   0.610   2.339
  398SOL    HW2 2692   0.288   0.689   2.375
  399SOL     OW 2693   1.547   0.222   3.591
  399SOL    HW1 2694   1.542   0.259   3.683
  399SOL    HW2 2695   1.475   0.153   3.579
  400SOL     OW 2696   0.614   0.122   1.979
  400SOL    HW1 2697   0.712   0.100   1.986
  400SOL    HW2 2698   0.583   0.105   1.886
  401SOL     OW 2699   0.781   0.264   3.611
  401SOL    HW1 2700   0.848   0.203   3.654
  401SOL    HW2 2701   0.708   0.283   3.676
  402SOL     OW 2702   0.888   1.514   3.057
  402SOL    HW1 2703   0.865   1.489   2.963
  402SOL    HW2 2704   0.949   1.445   3.096
  403SOL     OW 2705   1.351   0.590   3.295
  403SOL    HW1 2706   1.379   0.547   3.380
  403SOL    HW2 2707   1.376   0.686   3.296
  404SOL     OW 2708   0.803   1.402   2.786
  404SOL    HW1 2709   0.893   1.416   2.744
  404SOL    HW2 2710   0.732   1.404   2.715
  405SOL     OW 2711   0.922   0.503   2.761
  405SOL    HW1 2712   0.897   0.494   2.665
  405SOL    HW2 2713   0.970   0.421   2.792
  406SOL     OW 2714   0.539   0.064   2.374
  406SOL    HW1 2715   0.458   0.065   2.432
  406SOL    HW2 2716   0.542   0.147   2.319
  407SOL     OW 2717   1.434   1.188   1.903
  407SOL    HW1 2718   1.466   1.112   1.960
  407SOL    HW2 2719   1.342   1.215   1.933
  408SOL     OW 2720   0.297   0.035   2.033
  408SOL    HW1 2721   0.346   0.119   2.012
  408SOL    HW2 2722   0.359  -0.030   2.078
  409SOL     OW 2723   0.935   0.236   2.342
  409SOL    HW1 2724   0.887   0.277   2.264
  409SOL    HW2 2725   1.034   0.234   2.323
  410SOL     OW 2726   1.076   0.683   3.326
  410SOL    HW1 2727   0.996   0.622   3.329
  410SOL    HW2 2728   1.157   0.630   3.302
  411SOL     OW 2729   1.227   1.570   2.655
  411SOL    HW1 2730   1.248   1.644   2.590
  411SOL    HW2 2731   1.295   1.570   2.728
  412SOL     OW 2732   0.459   1.152   2.603
  412SOL    HW1 2733   0.388   1.125   2.668
  412SOL    HW2 2734   0.433   1.124   2.510
  413SOL     OW 2735   1.271   1.797   2.453
  413SOL    HW1 2736   1.315   1.861   2.389
  413SOL    HW2 2737   1.221   1.849   2.523
  414SOL     OW 2738   1.032   0.549   1.878
  414SOL    HW1 2739   0.991   0.631   1.839
  414SOL    HW2 2740   1.096   0.575   1.951
  415SOL     OW 2741   0.078   0.556   3.248
  415SOL    HW1 2742   0.170   0.555   3.207
  415SOL    HW2 2743   0.072   0.630   3.315
  416SOL     OW 2744   0.561   0.222   3.009
  416SOL    HW1 2745   0.599   0.138   3.046
  416SOL    HW2 2746   0.473   0.241   3.053
  417SOL     OW 2747   0.866   0.454   2.504
  417SOL    HW1 2748   0.834   0.526   2.442
  417SOL    HW2 2749   0.890   0.373   2.451
  418SOL     OW 2750   1.017   0.039   2.615
  418SOL    HW1 2751   0.945   0.044   2.546
  418SOL    HW2 2752   0.993  -0.030   2.684
  419SOL     OW 2753   1.429   1.173   2.729
  419SOL    HW1 2754   1.374   1.089   2.722
  419SOL    HW2 2755   1.455   1.202   2.637
  420SOL     OW 2756   1.466   0.590   2.854
  420SOL    HW1 2757   1.436   0.495   2.861
  420SOL    HW2 2758   1.539   0.606   2.920
  421SOL     OW 2759   1.857   0.833   2.239
  421SOL    HW1 2760   1.899   0.769   2.303
  421SOL    HW2 2761   1.819   0.782   2.161
  422SOL     OW 2762   0.488   1.385   2.036
  422SOL    HW1 2763   0.401   1.370   2.083
  422SOL    HW2 2764   0.471   1.411   1.941
  423SOL     OW 2765   1.664   1.280   2.519
  423SOL    HW1 2766   1.763   1.288   2.533
  423SOL    HW2 2767   1.619   1.364   2.550
  424SOL     OW 2768   1.390   0.575   1.940
  424SOL    HW1 2769   1.336   0.554   2.021
  424SOL    HW2 2770   1.481   0.534   1.949
  425SOL     OW 2771   0.527   0.256   2.190
  425SOL    HW1 2772   0.554   0.197   2.115
  425SOL    HW2 2773   0.527   0.351   2.159
  426SOL     OW 2774   1.754   1.223   3.450
  426SOL    HW1 2775   1.845   1.184   3.437
  426SOL    HW2 2776   1.762   1.319   3.474
  427SOL     OW 2777   1.064   1.347   3.202
  427SOL    HW1 2778   0.984   1.324   3.257
  427SOL    HW2 2779   1.147   1.321   3.251
  428SOL     OW 2780   1.592   1.629   3.487
  428SOL    HW1 2781   1.619   1.663   3.397
  428SOL    HW2 2782   1.671   1.591   3.533
  429SOL     OW 2783   1.111   1.195   2.962
  429SOL    HW1 2784   1.071   1.239   3.043
  429SOL    HW2 2785   1.070   1.232   2.879
  430SOL     OW 2786   1.638   1.099   2.941
  430SOL    HW1 2787   1.643   1.180   3.000
  430SOL    HW2 2788   1.552   1.101   2.890
  431SOL     OW 2789   0.915   0.089   3.264
  431SOL    HW1 2790   0.940   0.069   3.169
  431SOL    HW2 2791   0.987   0.145   3.306
  432SOL     OW 2792   0.980   1.116   3.581
  432SOL    HW1 2793   0.881   1.122   3.591
  432SOL    HW2 2794   1.003   1.036   3.525
  433SOL     OW 2795   0.705   1.050   2.230
  433SOL    HW1 2796   0.691   1.057   2.329
  433SOL    HW2 2797   0.789   0.999   2.212
  434SOL     OW 2798   0.410   0.813   3.113
  434SOL    HW1 2799   0.496   0.825   3.163
  434SOL    HW2 2800   0.368   0.726   3.140
  435SOL     OW 2801   1.274   0.386   3.124
  435SOL    HW1 2802   1.295   0.460   3.188
  435SOL    HW2 2803   1.185   0.403   3.081
  436SOL     OW 2804   0.064   1.564   3.193
  436SOL    HW1 2805   0.018   1.646   3.159
  436SOL    HW2 2806   0.162   1.583   3.202
  437SOL     OW 2807   0.367   1.100   2.363
  437SOL    HW1 2808   0.360   1.183   2.307
  437SOL    HW2 2809   0.371   1.020   2.303
  438SOL     OW 2810   0.566   0.537   2.727
  438SOL    HW1 2811   0.578   0.603   2.653
  438SOL    HW2 2812   0.612   0.571   2.810
  439SOL     OW 2813   1.252   1.348   2.250
  439SOL    HW1 2814   1.302   1.425   2.290
  439SOL    HW2 2815   1.157   1.350   2.282
  440SOL     OW 2816   1.272   1.445   3.004
  440SOL    HW1 2817   1.319   1.458   3.091
  440SOL    HW2 2818   1.206   1.371   3.013
  441SOL     OW 2819   1.582   0.639   2.334
  441SOL    HW1 2820   1.551   0.700   2.407
  441SOL    HW2 2821   1.632   0.691   2.265
  442SOL     OW 2822   0.354   1.510   3.191
  442SOL    HW1 2823   0.333   1.466   3.104
  442SOL    HW2 2824   0.451   1.536   3.194
  443SOL     OW 2825   0.402   0.751   3.460
  443SOL    HW1 2826   0.470   0.806   3.413
  443SOL    HW2 2827   0.442   0.663   3.487
  444SOL     OW 2828   1.587   0.779   3.532
  444SOL    HW1 2829   1.495   0.817   3.527
  444SOL    HW2 2830   1.647   0.826   3.467
  445SOL     OW 2831   1.013   0.105   3.632
  445SOL    HW1 2832   1.019   0.190   3.580
  445SOL    HW2 2833   1.045   0.029   3.575
  446SOL     OW 2834   0.504   0.050   3.602
  446SOL    HW1 2835   0.462  -0.007   3.532
  446SOL    HW2 2836   0.438   0.119   3.634
  447SOL     OW 2837   0.573   0.870   2.891
  447SOL    HW1 2838   0.617   0.959   2.882
  447SOL    HW2 2839   0.510   0.870   2.968
  448SOL     OW 2840   1.360   0.862   2.907
  448SOL    HW1 2841   1.285   0.862   2.841
  448SOL    HW2 2842   1.397   0.770   2.916
  449SOL     OW 2843   1.209   0.525   2.137
  449SOL    HW1 2844   1.222   0.441   2.191
  449SOL    HW2 2845   1.180   0.599   2.197
  450SOL     OW 2846   0.307   0.213   3.093
  450SOL    HW1 2847   0.284   0.250   3.183
  450SOL    HW2 2848   0.277   0.118   3.087
  451SOL     OW 2849   0.037   1.310   3.144
  451SOL    HW1 2850   0.090   1.261   3.212
  451SOL    HW2 2851   0.059   1.408   3.149
  452SOL     OW 2852   0.732   0.634   2.926
  452SOL    HW1 2853   0.791   0.608   2.850
  452SOL    HW2 2854   0.704   0.730   2.915
  453SOL     OW 2855   1.728   0.935   3.716
  453SOL    HW1 2856   1.682   0.928   3.627
  453SOL    HW2 2857   1.666   0.979   3.782
  454SOL     OW 2858   0.307   0.063   2.480
  454SOL    HW1 2859   0.296   0.157   2.513
  454SOL    HW2 2860   0.302   0.000   2.557
  455SOL     OW 2861   1.622   0.367   2.236
  455SOL    HW1 2862   1.624   0.291   2.300
  455SOL    HW2 2863   1.574   0.444   2.276
  456SOL     OW 2864   1.023   0.766   2.828
  456SOL    HW1 2865   1.038   0.787   2.924
  456SOL    HW2 2866   0.993   0.671   2.819
  457SOL     OW 2867   0.980   1.573   3.562
  457SOL    HW1 2868   0.960   1.617   3.474
  457SOL    HW2 2869   1.019   1.482   3.546
  458SOL     OW 2870   1.859   1.518   3.467
  458SOL    HW1 2871   1.873   1.545   3.372
  458SOL    HW2 2872   1.942   1.540   3.520
  459SOL     OW 2873   0.350   0.898   3.666
  459SOL    HW1 2874   0.426   0.942   3.714
  459SOL    HW2 2875   0.385   0.851   3.584
  460SOL     OW 2876   1.540   0.274   1.987
  460SOL    HW1 2877   1.479   0.199   2.010
  460SOL    HW2 2878   1.562   0.326   2.070
  461SOL     OW 2879   1.303   0.838   1.904
  461SOL    HW1 2880   1.337   0.745   1.919
  461SOL    HW2 2881   1.321   0.865   1.809
  462SOL     OW 2882   1.068   1.333   2.711
  462SOL    HW1 2883   1.075   1.249   2.656
  462SOL    HW2 2884   1.130   1.402   2.675
  463SOL     OW 2885   0.319   0.810   2.811
  463SOL    HW1 2886   0.412   0.846   2.816
  463SOL    HW2 2887   0.313   0.725   2.863
  464SOL     OW 2888   0.339   0.509   2.868
  464SOL    HW1 2889   0.287   0.426   2.851
  464SOL    HW2 2890   0.416   0.514   2.804
  465SOL     OW 2891   1.138   0.380   3.540
  465SOL    HW1 2892   1.093   0.443   3.604
  465SOL    HW2 2893   1.231   0.411   3.523
  466SOL     OW 2894   1.160   0.207   3.339
  466SOL    HW1 2895   1.160   0.271   3.416
  466SOL    HW2 2896   1.188   0.255   3.256
  467SOL     OW 2897   0.008   1.326   2.062
  467SOL    HW1 2898  -0.085   1.347   2.031
  467SOL    HW2 2899   0.018   1.227   2.075
  468SOL     OW 2900   0.088   1.801   2.789
  468SOL    HW1 2901   0.046   1.715   2.762
  468SOL    HW2 2902   0.182   1.804   2.755
  469SOL     OW 2903   0.504   1.568   2.772
  469SOL    HW1 2904   0.570   1.642   2.781
  469SOL    HW2 2905   0.548   1.489   2.730
  470SOL     OW 2906   1.002   0.796   3.100
  470SOL    HW1 2907   1.043   0.764   3.186
  470SOL    HW2 2908   0.906   0.769   3.097
  471SOL     OW 2909   0.040   0.544   2.976
  471SOL    HW1 2910   0.125   0.511   2.935
  471SOL    HW2 2911   0.053   0.559   3.074
  472SOL     OW 2912   0.189   0.520   3.584
  472SOL    HW1 2913   0.248   0.480   3.514
  472SOL    HW2 2914   0.131   0.591   3.543
  473SOL     OW 2915   1.369   0.950   3.522
  473SOL    HW1 2916   1.408   1.039   3.542
  473SOL    HW2 2917   1.379   0.930   3.425
  474SOL     OW 2918   0.815   0.572   2.187
  474SOL    HW1 2919   0.822   0.483   2.141
  474SOL    HW2 2920   0.721   0.606   2.179
  475SOL     OW 2921   1.657   0.604   3.068
  475SOL    HW1 2922   1.619   0.535   3.130
  475SOL    HW2 2923   1.739   0.568   3.024
  476SOL     OW 2924   0.252   1.564   3.606
  476SOL    HW1 2925   0.222   1.621   3.682
  476SOL    HW2 2926   0.245   1.467   3.632
  477SOL     OW 2927   0.671   0.464   3.131
  477SOL    HW1 2928   0.637   0.375   3.101
  477SOL    HW2 2929   0.697   0.518   3.051
  478SOL     OW 2930   0.930   1.678   3.327
  478SOL    HW1 2931   0.906   1.660   3.232
  478SOL    HW2 2932   0.960   1.772   3.337
  479SOL     OW 2933   0.473   0.500   2.053
  479SOL    HW1 2934   0.534   0.580   2.057
  479SOL    HW2 2935   0.378   0.531   2.060
  480SOL     OW 2936   0.159   1.137   3.328
  480SOL    HW1 2937   0.181   1.076   3.404
  480SOL    HW2 2938   0.169   1.088   3.242
  481SOL     OW 2939   1.347   1.059   3.096
  481SOL    HW1 2940   1.371   0.996   3.022
  481SOL    HW2 2941   1.257   1.099   3.078
  482SOL     OW 2942   1.302   0.855   2.171
  482SOL    HW1 2943   1.216   0.824   2.213
  482SOL    HW2 2944   1.298   0.841   2.072
  483SOL     OW 2945   1.759   1.747   3.016
  483SOL    HW1 2946   1.820   1.777   2.943
  483SOL    HW2 2947   1.721   1.658   2.994
  484SOL     OW 2948   1.252   1.731   2.990
  484SOL    HW1 2949   1.336   1.736   2.936
  484SOL    HW2 2950   1.229   1.635   3.008
  485SOL     OW 2951   0.083   1.258   2.884
  485SOL    HW1 2952   0.078   1.257   2.984
  485SOL    HW2 2953   0.000   1.217   2.846
  486SOL     OW 2954   0.688   1.662   3.578
  486SOL    HW1 2955   0.632   1.743   3.587
  486SOL    HW2 2956   0.740   1.666   3.492
  487SOL     OW 2957   1.726   0.135   2.385
  487SOL    HW1 2958   1.799   0.118   2.318
  487SOL    HW2 2959   1.695   0.048   2.423
  488SOL     OW 2960   1.388   1.573   2.339
  488SOL    HW1 2961   1.455   1.585   2.265
  488SOL    HW2 2962   1.348   1.662   2.362
  489SOL     OW 2963   0.130   1.794   3.713
  489SOL    HW1 2964   0.089   1.720   3.766
  489SOL    HW2 2965   0.194   1.845   3.771
  490SOL     OW 2966   1.280   0.927   2.534
  490SOL    HW1 2967   1.340   0.846   2.536
  490SOL    HW2 2968   1.320   0.996   2.474
  491SOL     OW 2969   0.830   1.273   3.284
  491SOL    HW1 2970   0.825   1.306   3.379
  491SOL    HW2 2971   0.744   1.292   3.238
  492SOL     OW 2972   0.672   1.616   2.016
  492SOL    HW1 2973   0.681   1.626   1.917
  492SOL    HW2 2974   0.632   1.527   2.037
  493SOL     OW 2975   1.650   1.720   3.256
  493SOL    HW1 2976   1.703   1.730   3.172
  493SOL    HW2 2977   1.623   1.810   3.290
  494SOL     OW 2978   1.841   0.175   2.825
  494SOL    HW1 2979   1.880   0.090   2.789
  494SOL    HW2 2980   1.743   0.177   2.806
  495SOL     OW 2981   0.263   0.326   2.582
  495SOL    HW1 2982   0.184   0.377   2.548
  495SOL    HW2 2983   0.254   0.311   2.680
  496SOL     OW 2984   1.194   1.612   1.893
  496SOL    HW1 2985   1.200   1.519   1.930
  496SOL    HW2 2986   1.135   1.612   1.813
  497SOL     OW 2987   0.822   1.002   3.234
  497SOL    HW1 2988   0.862   1.001   3.142
  497SOL    HW2 2989   0.832   1.094   3.274
  498SOL     OW 2990   0.916   0.910   2.153
  498SOL    HW1 2991   0.979   0.948   2.085
  498SOL    HW2 2992   0.956   0.827   2.192
  499SOL     OW 2993   1.504   1.607   1.906
  499SOL    HW1 2994   1.412   1.644   1.913
  499SOL    HW2 2995   1.542   1.627   1.816
  500SOL     OW 2996   0.372   1.288   3.352
  500SOL    HW1 2997   0.359   1.381   3.318
  500SOL    HW2 2998   0.288   1.236   3.339
  501SOL     OW 2999   1.614   1.292   3.151
  501SOL    HW1 3000   1.674   1.295   3.231
  501SOL    HW2 3001   1.539   1.356   3.164
  502SOL     OW 3002   1.039   1.098   2.558
  502SOL    HW1 3003   0.969   1.051   2.612
  502SOL    HW2 3004   1.098   1.030   2.515
  503SOL     OW 3005   1.014   0.236   2.833
  503SOL    HW1 3006   1.006   0.200   2.740
  503SOL    HW2 3007   1.012   0.160   2.898
  504SOL     OW 3008   0.590   1.487   2.353
  504SOL    HW1 3009   0.632   1.429   2.283
  504SOL    HW2 3010   0.546   1.566   2.309
  505SOL     OW 3011   1.709   0.385   3.243
  505SOL    HW1 3012   1.782   0.454   3.247
  505SOL    HW2 3013   1.737   0.310   3.184
  506SOL     OW 3014   0.255   1.348   2.152
  506SOL    HW1 3015   0.159   1.349   2.125
  506SOL    HW2 3016   0.267   1.401   2.236
  507SOL     OW 3017   0.105   1.013   3.588
  507SOL    HW1 3018   0.028   0.980   3.642
  507SOL    HW2 3019   0.190   0.983   3.630
  508SOL     OW 3020   0.672   0.203   3.351
  508SOL    HW1 3021   0.762   0.187   3.311
  508SOL    HW2 3022   0.680   0.208   3.450
  509SOL     OW 3023   0.075   0.345   1.895
  509SOL    HW1 3024  -0.017   0.317   1.866
  509SOL    HW2 3025   0.106   0.422   1.839
  510SOL     OW 3026   1.440   0.856   3.260
  510SOL    HW1 3027   1.383   0.908   3.197
  510SOL    HW2 3028   1.536   0.868   3.236
  511SOL     OW 3029   0.072   0.166   2.180
  511SOL    HW1 3030   0.055   0.249   2.126
  511SOL    HW2 3031   0.162   0.129   2.158
  512SOL     OW 3032   1.183   1.335   1.981
  512SOL    HW1 3033   1.084   1.324   1.983
  512SOL    HW2 3034   1.217   1.350   2.074
  513SOL     OW 3035   0.613   0.842   3.293
  513SOL    HW1 3036   0.669   0.923   3.276
  513SOL    HW2 3037   0.672   0.762   3.296
  514SOL     OW 3038   1.493   1.767   2.821
  514SOL    HW1 3039   1.526   1.831   2.752
  514SOL    HW2 3040   1.559   1.761   2.896
  515SOL     OW 3041   0.716   0.565   3.570
  515SOL    HW1 3042   0.735   0.630   3.644
  515SOL    HW2 3043   0.776   0.485   3.579
  516SOL     OW 3044   1.450   1.220   3.495
  516SOL    HW1 3045   1.441   1.210   3.594
  516SOL    HW2 3046   1.546   1.213   3.469
  517SOL     OW 3047   0.390   1.741   3.422
  517SOL    HW1 3048   0.299   1.782   3.420
  517SOL    HW2 3049   0.383   1.647   3.454
  518SOL     OW 3050   1.674   0.883   3.116
  518SOL    HW1 3051   1.647   0.794   3.079
  518SOL    HW2 3052   1.675   0.951   3.043
  519SOL     OW 3053   1.225   0.325   2.311
  519SOL    HW1 3054   1.290   0.251   2.300
  519SOL    HW2 3055   1.245   0.375   2.395
  520SOL     OW 3056   0.594   0.745   2.514
  520SOL    HW1 3057   0.644   0.830   2.495
  520SOL    HW2 3058   0.506   0.747   2.466
  521SOL     OW 3059   1.777   0.342   3.504
  521SOL    HW1 3060   1.760   0.373   3.410
  521SOL    HW2 3061   1.693   0.305   3.542
  522SOL     OW 3062   1.730   0.934   3.379
  522SOL    HW1 3063   1.768   1.025   3.394
  522SOL    HW2 3064   1.722   0.917   3.280
  523SOL     OW 3065   0.859   1.374   1.878
  523SOL    HW1 3066   0.813   1.389   1.966
  523SOL    HW2 3067   0.903   1.459   1.848
  524SOL     OW 3068   0.661   1.790   2.815
  524SOL    HW1 3069   0.615   1.878   2.802
  524SOL    HW2 3070   0.760   1.802   2.808
  525SOL     OW 3071   0.859   0.956   2.723
  525SOL    HW1 3072   0.913   0.887   2.771
  525SOL    HW2 3073   0.827   1.025   2.789
  526SOL     OW 3074   1.083   0.984   1.949
  526SOL    HW1 3075   1.060   1.037   1.867
  526SOL    HW2 3076   1.164   0.928   1.930
  527SOL     OW 3077   1.861   1.569   2.713
  527SOL    HW1 3078   1.790   1.557   2.643
  527SOL    HW2 3079   1.862   1.490   2.773
  528SOL     OW 3080   0.221   1.314   3.706
  528SOL    HW1 3081   0.156   1.241   3.685
  528SOL    HW2 3082   0.225   1.328   3.804
  529SOL     OW 3083   0.079   1.240   2.515
  529SOL    HW1 3084   0.078   1.193   2.603
  529SOL    HW2 3085   0.161   1.212   2.464
  530SOL     OW 3086   0.672   1.391   3.486
  530SOL    HW1 3087   0.594   1.341   3.524
  530SOL    HW2 3088   0.669   1.486   3.517
  531SOL     OW 3089   1.824   0.192   3.089
  531SOL    HW1 3090   1.820   0.102   3.133
  531SOL    HW2 3091   1.827   0.181   2.990
  532SOL     OW 3092   0.428   0.424   2.382
  532SOL    HW1 3093   0.458   0.352   2.320
  532SOL    HW2 3094   0.389   0.384   2.465
  533SOL     OW 3095   1.705   1.487   2.966
  533SOL    HW1 3096   1.612   1.462   2.939
  533SOL    HW2 3097   1.731   1.437   3.048
  534SOL     OW 3098   0.317   0.547   3.142
  534SOL    HW1 3099   0.355   0.488   3.214
  534SOL    HW2 3100   0.357   0.521   3.054
  535SOL     OW 3101   0.812   1.586   2.549
  535SOL    HW1 3102   0.844   1.596   2.455
  535SOL    HW2 3103   0.733   1.524   2.551
  536SOL     OW 3104   1.424   0.214   2.974
  536SOL    HW1 3105   1.476   0.149   3.029
  536SOL    HW2 3106   1.375   0.277   3.035
  537SOL     OW 3107   1.001   0.034   3.016
  537SOL    HW1 3108   0.938  -0.038   2.985
  537SOL    HW2 3109   1.094  -0.002   3.016
  538SOL     OW 3110   0.770   1.330   2.163
  538SOL    HW1 3111   0.724   1.243   2.180
  538SOL    HW2 3112   0.861   1.327   2.204
  539SOL     OW 3113   0.618   1.567   3.146
  539SOL    HW1 3114   0.613   1.649   3.203
  539SOL    HW2 3115   0.707   1.564   3.101
  540SOL     OW 3116   1.352   0.052   2.030
  540SOL    HW1 3117   1.387   0.011   1.946
  540SOL    HW2 3118   1.262   0.014   2.050
  541SOL     OW 3119   1.300   0.453   2.553
  541SOL    HW1 3120   1.241   0.533   2.557
  541SOL    HW2 3121   1.315   0.418   2.646
  542SOL     OW 3122   1.593   0.221   2.744
  542SOL    HW1 3123   1.509   0.220   2.798
  542SOL    HW2 3124   1.595   0.304   2.688
  543SOL     OW 3125   0.039   1.077   2.162
  543SOL    HW1 3126   0.138   1.066   2.153
  543SOL    HW2 3127  -0.001   0.991   2.194
  544SOL     OW 3128   0.875   1.646   2.199
  544SOL    HW1 3129   0.798   1.611   2.145
  544SOL    HW2 3130   0.843   1.717   2.261
  545SOL     OW 3131   0.230   0.628   3.837
  545SOL    HW1 3132   0.137   0.626   3.874
  545SOL    HW2 3133   0.231   0.589   3.745
  546SOL     OW 3134   0.019   0.368   4.371
  546SOL    HW1 3135  -0.063   0.411   4.410
  546SOL    HW2 3136  -0.009   0.295   4.308
  547SOL     OW 3137   1.555   1.511   4.427
  547SOL    HW1 3138   1.498   1.495   4.508
  547SOL    HW2 3139   1.496   1.521   4.347
  548SOL     OW 3140   1.135   0.703   4.441
  548SOL    HW1 3141   1.192   0.781   4.416
  548SOL    HW2 3142   1.075   0.729   4.517
  549SOL     OW 3143   1.755   0.607   3.955
  549SOL    HW1 3144   1.743   0.594   3.856
  549SOL    HW2 3145   1.725   0.526   4.004
  550SOL     OW 3146   0.685   1.012   4.389
  550SOL    HW1 3147   0.754   0.996   4.459
  550SOL    HW2 3148   0.612   1.069   4.427
  551SOL     OW 3149   1.603   0.447   4.461
  551SOL    HW1 3150   1.529   0.493   4.411
  551SOL    HW2 3151   1.654   0.515   4.514
  552SOL     OW 3152   0.231   1.713   4.207
  552SOL    HW1 3153   0.265   1.790   4.261
  552SOL    HW2 3154   0.275   1.713   4.117
  553SOL     OW 3155   0.230   1.434   4.262
  553SOL    HW1 3156   0.204   1.530   4.262
  553SOL    HW2 3157   0.159   1.380   4.307
  554SOL     OW 3158   0.606   0.964   3.847
  554SOL    HW1 3159   0.613   1.048   3.793
  554SOL    HW2 3160   0.652   0.977   3.935
  555SOL     OW 3161   0.122   0.643   4.287
  555SOL    HW1 3162   0.077   0.555   4.304
  555SOL    HW2 3163   0.121   0.697   4.371
  556SOL     OW 3164   1.842   1.767   4.083
  556SOL    HW1 3165   1.896   1.738   4.163
  556SOL    HW2 3166   1.872   1.857   4.054
  557SOL     OW 3167   0.027   1.596   3.841
  557SOL    HW1 3168   0.008   1.500   3.862
  557SOL    HW2 3169  -0.006   1.654   3.916
  558SOL     OW 3170   1.689   0.922   4.336
  558SOL    HW1 3171   1.784   0.893   4.344
  558SOL    HW2 3172   1.681   0.987   4.261
  559SOL     OW 3173   1.641   1.108   4.156
  559SOL    HW1 3174   1.727   1.110   4.104
  559SOL    HW2 3175   1.655   1.155   4.244
  560SOL     OW 3176   0.613   1.365   4.450
  560SOL    HW1 3177   0.564   1.278   4.459
  560SOL    HW2 3178   0.590   1.408   4.363
  561SOL     OW 3179   0.809   0.004   4.226
  561SOL    HW1 3180   0.849   0.095   4.217
  561SOL    HW2 3181   0.709   0.012   4.232
  562SOL     OW 3182   1.525   0.999   3.914
  562SOL    HW1 3183   1.462   0.923   3.927
  562SOL    HW2 3184   1.573   1.017   4.000
  563SOL     OW 3185   1.667   1.714   4.296
  563SOL    HW1 3186   1.626   1.691   4.208
  563SOL    HW2 3187   1.649   1.640   4.361
  564SOL     OW 3188   0.598   0.729   3.994
  564SOL    HW1 3189   0.622   0.798   3.926
  564SOL    HW2 3190   0.520   0.762   4.048
  565SOL     OW 3191   1.576   1.662   4.031
  565SOL    HW1 3192   1.665   1.708   4.034
  565SOL    HW2 3193   1.555   1.638   3.936
  566SOL     OW 3194   1.041   0.701   4.153
  566SOL    HW1 3195   1.067   0.697   4.249
  566SOL    HW2 3196   0.956   0.650   4.139
  567SOL     OW 3197   0.076   0.811   4.513
  567SOL    HW1 3198   0.175   0.799   4.522
  567SOL    HW2 3199   0.052   0.906   4.534
  568SOL     OW 3200   0.865   0.348   3.919
  568SOL    HW1 3201   0.924   0.411   3.870
  568SOL    HW2 3202   0.884   0.254   3.890
  569SOL     OW 3203   1.362   1.144   4.269
  569SOL    HW1 3204   1.445   1.115   4.221
  569SOL    HW2 3205   1.313   1.211   4.213
  570SOL     OW 3206   0.550   0.196   4.609
  570SOL    HW1 3207   0.545   0.191   4.709
  570SOL    HW2 3208   0.552   0.292   4.580
  571SOL     OW 3209   1.008   1.456   4.201
  571SOL    HW1 3210   0.962   1.528   4.149
  571SOL    HW2 3211   1.004   1.476   4.299
  572SOL     OW 3212   0.351   1.801   4.577
  572SOL    HW1 3213   0.401   1.715   4.583
  572SOL    HW2 3214   0.416   1.878   4.574
  573SOL     OW 3215   1.795   1.066   4.597
  573SOL    HW1 3216   1.733   1.051   4.521
  573SOL    HW2 3217   1.743   1.077   4.682
  574SOL     OW 3218   0.321   0.943   3.966
  574SOL    HW1 3219   0.403   0.982   3.924
  574SOL    HW2 3220   0.294   0.861   3.917
  575SOL     OW 3221   1.458   0.735   4.452
  575SOL    HW1 3222   1.453   0.670   4.527
  575SOL    HW2 3223   1.538   0.794   4.465
  576SOL     OW 3224   1.111   1.776   3.961
  576SOL    HW1 3225   1.051   1.714   4.011
  576SOL    HW2 3226   1.142   1.732   3.876
  577SOL     OW 3227   1.632   1.377   3.805
  577SOL    HW1 3228   1.600   1.471   3.795
  577SOL    HW2 3229   1.556   1.314   3.793
  578SOL     OW 3230   0.464   1.743   4.047
  578SOL    HW1 3231   0.497   1.782   4.133
  578SOL    HW2 3232   0.540   1.736   3.982
  579SOL     OW 3233   1.400   0.107   4.150
  579SOL    HW1 3234   1.376   0.070   4.060
  579SOL    HW2 3235   1.499   0.123   4.154
  580SOL     OW 3236   0.940   1.698   4.628
  580SOL    HW1 3237   1.020   1.641   4.649
  580SOL    HW2 3238   0.891   1.658   4.551
  581SOL     OW 3239   0.382   0.700   4.204
  581SOL    HW1 3240   0.427   0.610   4.201
  581SOL    HW2 3241   0.288   0.689   4.237
  582SOL     OW 3242   0.614   0.122   3.841
  582SOL    HW1 3243   0.712   0.100   3.848
  582SOL    HW2 3244   0.583   0.105   3.748
  583SOL     OW 3245   0.803   1.402   4.648
  583SOL    HW1 3246   0.893   1.416   4.606
  583SOL    HW2 3247   0.732   1.404   4.577
  584SOL     OW 3248   0.922   0.503   4.623
  584SOL    HW1 3249   0.897   0.494   4.527
  584SOL    HW2 3250   0.970   0.421   4.654
  585SOL     OW 3251   0.539   0.064   4.236
  585SOL    HW1 3252   0.458   0.065   4.294
  585SOL    HW2 3253   0.542   0.147   4.181
  586SOL     OW 3254   1.434   1.188   3.765
  586SOL    HW1 3255   1.466   1.112   3.822
  586SOL    HW2 3256   1.342   1.215   3.795
  587SOL     OW 3257   0.297   0.035   3.895
  587SOL    HW1 3258   0.346   0.119   3.874
  587SOL    HW2 3259   0.359  -0.030   3.940
  588SOL     OW 3260   0.935   0.236   4.204
  588SOL    HW1 3261   0.887   0.277   4.126
  588SOL    HW2 3262   1.034   0.234   4.185
  589SOL     OW 3263   1.227   1.570   4.517
  589SOL    HW1 3264   1.248   1.644   4.452
  589SOL    HW2 3265   1.295   1.570   4.590
  590SOL     OW 3266   0.459   1.152   4.465
  590SOL    HW1 3267   0.388   1.125   4.530
  590SOL    HW2 3268   0.433   1.124   4.372
  591SOL     OW 3269   1.271   1.797   4.315
  591SOL    HW1 3270   1.315   1.861   4.251
  591SOL    HW2 3271   1.221   1.849   4.385
  592SOL     OW 3272   1.032   0.549   3.740
  592SOL    HW1 3273   0.991   0.631   3.701
  592SOL    HW2 3274   1.096   0.575   3.813
  593SOL     OW 3275   0.866   0.454   4.366
  593SOL    HW1 3276   0.834   0.526   4.304
  593SOL    HW2 3277   0.890   0.373   4.313
  594SOL     OW 3278   1.017   0.039   4.477
  594SOL    HW1 3279   0.945   0.044   4.408
  594SOL    HW2 3280   0.993  -0.030   4.546
  595SOL     OW 3281   1.429   1.173   4.591
  595SOL    HW1 3282   1.374   1.089   4.584
  595SOL    HW2 3283   1.455   1.202   4.499
  596SOL     OW 3284   1.857   0.833   4.101
  596SOL    HW1 3285   1.899   0.769   4.165
  596SOL    HW2 3286   1.819   0.782   4.023
  597SOL     OW 3287   0.488   1.385   3.898
  597SOL    HW1 3288   0.401   1.370   3.945
  597SOL    HW2 3289   0.471   1.411   3.803
  598SOL     OW 3290   1.664   1.280   4.381
  598SOL    HW1 3291   1.763   1.288   4.395
  598SOL    HW2 3292   1.619   1.364   4.412
  599SOL     OW 3293   1.390   0.575   3.802
  599SOL    HW1 3294   1.336   0.554   3.883
  599SOL    HW2 3295   1.481   0.534   3.811
  600SOL     OW 3296   0.527   0.256   4.052
  600SOL    HW1 3297   0.554   0.197   3.977
  600SOL    HW2 3298   0.527   0.351   4.021
  601SOL     OW 3299   0.705   1.050   4.092
  601SOL    HW1 3300   0.691   1.057   4.191
  601SOL    HW2 3301   0.789   0.999   4.074
  602SOL     OW 3302   0.367   1.100   4.225
  602SOL    HW1 3303   0.360   1.183   4.169
  602SOL    HW2 3304   0.371   1.020   4.165
  603SOL     OW 3305   0.566   0.537   4.589
  603SOL    HW1 3306   0.578   0.603   4.515
  603SOL    HW2 3307   0.612   0.571   4.672
  604SOL     OW 3308   1.252   1.348   4.112
  604SOL    HW1 3309   1.302   1.425   4.152
  604SOL    HW2 3310   1.157   1.350   4.144
  605SOL     OW 3311   1.582   0.639   4.196
  605SOL    HW1 3312   1.551   0.700   4.269
  605SOL    HW2 3313   1.632   0.691   4.127
  606SOL     OW 3314   1.209   0.525   3.999
  606SOL    HW1 3315   1.222   0.441   4.053
  606SOL    HW2 3316   1.180   0.599   4.059
  607SOL     OW 3317   0.307   0.063   4.342
  607SOL    HW1 3318   0.296   0.157   4.375
  607SOL    HW2 3319   0.302   0.000   4.419
  608SOL     OW 3320   1.622   0.367   4.098
  608SOL    HW1 3321   1.624   0.291   4.162
  608SOL    HW2 3322   1.574   0.444   4.138
  609SOL     OW 3323   1.540   0.274   3.849
  609SOL    HW1 3324   1.479   0.199   3.872
  609SOL    HW2 3325   1.562   0.326   3.932
  610SOL     OW 3326   1.303   0.838   3.766
  610SOL    HW1 3327   1.337   0.745   3.781
  610SOL    HW2 3328   1.321   0.865   3.671
  611SOL     OW 3329   1.068   1.333   4.573
  611SOL    HW1 3330   1.075   1.249   4.518
  611SOL    HW2 3331   1.130   1.402   4.537
  612SOL     OW 3332   0.008   1.326   3.924
  612SOL    HW1 3333  -0.085   1.347   3.893
  612SOL    HW2 3334   0.018   1.227   3.937
  613SOL     OW 3335   0.815   0.572   4.049
  613SOL    HW1 3336   0.822   0.483   4.003
  613SOL    HW2 3337   0.721   0.606   4.041
  614SOL     OW 3338   0.473   0.500   3.915
  614SOL    HW1 3339   0.534   0.580   3.919
  614SOL    HW2 3340   0.378   0.531   3.922
  615SOL     OW 3341   1.302   0.855   4.033
  615SOL    HW1 3342   1.216   0.824   4.075
  615SOL    HW2 3343   1.298   0.841   3.934
  616SOL     OW 3344   1.726   0.135   4.247
  616SOL    HW1 3345   1.799   0.118   4.180
  616SOL    HW2 3346   1.695   0.048   4.285
  617SOL     OW 3347   1.388   1.573   4.201
  617SOL    HW1 3348   1.455   1.585   4.127
  617SOL    HW2 3349   1.348   1.662   4.224
  618SOL     OW 3350   1.280   0.927   4.396
  618SOL    HW1 3351   1.340   0.846   4.398
  618SOL    HW2 3352   1.320   0.996   4.336
  619SOL     OW 3353   0.672   1.616   3.878
  619SOL    HW1 3354   0.681   1.626   3.779
  619SOL    HW2 3355   0.632   1.527   3.899
  620SOL     OW 3356   0.263   0.326   4.444
  620SOL    HW1 3357   0.184   0.377   4.410
  620SOL    HW2 3358   0.254   0.311   4.542
  621SOL     OW 3359   1.194   1.612   3.755
  621SOL    HW1 3360   1.200   1.519   3.792
  621SOL    HW2 3361   1.135   1.612   3.675
  622SOL     OW 3362   0.916   0.910   4.015
  622SOL    HW1 3363   0.979   0.948   3.947
  622SOL    HW2 3364   0.956   0.827   4.054
  623SOL     OW 3365   1.504   1.607   3.768
  623SOL    HW1 3366   1.412   1.644   3.775
  623SOL    HW2 3367   1.542   1.627   3.678
  624SOL     OW 3368   1.039   1.098   4.420
  624SOL    HW1 3369   0.969   1.051   4.474
  624SOL    HW2 3370   1.098   1.030   4.377
  625SOL     OW 3371   0.590   1.487   4.215
  625SOL    HW1 3372   0.632   1.429   4.145
  625SOL    HW2 3373   0.546   1.566   4.171
  626SOL     OW 3374   0.255   1.348   4.014
  626SOL    HW1 3375   0.159   1.349   3.987
  626SOL    HW2 3376   0.267   1.401   4.098
  627SOL     OW 3377   0.075   0.345   3.757
  627SOL    HW1 3378  -0.017   0.317   3.728
  627SOL    HW2 3379   0.106   0.422   3.701
  628SOL     OW 3380   0.072   0.166   4.042
  628SOL    HW1 3381   0.055   0.249   3.988
  628SOL    HW2 3382   0.162   0.129   4.020
  629SOL     OW 3383   1.183   1.335   3.843
  629SOL    HW1 3384   1.084   1.324   3.845
  629SOL    HW2 3385   1.217   1.350   3.936
  630SOL     OW 3386   1.225   0.325   4.173
  630SOL    HW1 3387   1.290   0.251   4.162
  630SOL    HW2 3388   1.245   0.375   4.257
  631SOL     OW 3389   0.594   0.745   4.376
  631SOL    HW1 3390   0.644   0.830   4.357
  631SOL    HW2 3391   0.506   0.747   4.328
  632SOL     OW 3392   0.859   1.374   3.740
  632SOL    HW1 3393   0.813   1.389   3.828
  632SOL    HW2 3394   0.903   1.459   3.710
  633SOL     OW 3395   0.859   0.956   4.585
  633SOL    HW1 3396   0.913   0.887   4.633
  633SOL    HW2 3397   0.827   1.025   4.651
  634SOL     OW 3398   1.083   0.984   3.811
  634SOL    HW1 3399   1.060   1.037   3.729
  634SOL    HW2 3400   1.164   0.928   3.792
  635SOL     OW 3401   1.861   1.569   4.575
  635SOL    HW1 3402   1.790   1.557   4.505
  635SOL    HW2 3403   1.862   1.490   4.635
  636SOL     OW 3404   0.079   1.240   4.377
  636SOL    HW1 3405   0.078   1.193   4.465
  636SOL    HW2 3406   0.161   1.212   4.326
  637SOL     OW 3407   0.428   0.424   4.244
  637SOL    HW1 3408   0.458   0.352   4.182
  637SOL    HW2 3409   0.389   0.384   4.327
  638SOL     OW 3410   0.812   1.586   4.411
  638SOL    HW1 3411   0.844   1.596   4.317
  638SOL    HW2 3412   0.733   1.524   4.413
  639SOL     OW 3413   0.770   1.330   4.025
  639SOL    HW1 3414   0.724   1.243   4.042
  639SOL    HW2 3415   0.861   1.327   4.066
  640SOL     OW 3416   1.352   0.052   3.892
  640SOL    HW1 3417   1.387   0.011   3.808
  640SOL    HW2 3418   1.262   0.014   3.912
  641SOL     OW 3419   1.300   0.453   4.415
  641SOL    HW1 3420   1.241   0.533   4.419
  641SOL    HW2 3421   1.315   0.418   4.508
  642SOL     OW 3422   1.593   0.221   4.606
  642SOL    HW1 3423   1.509   0.220   4.660
  642SOL    HW2 3424   1.595   0.304   4.550
  643SOL     OW 3425   0.039   1.077   4.024
  643SOL    HW1 3426   0.138   1.066   4.015
  643SOL    HW2 3427  -0.001   0.991   4.056
  644SOL     OW 3428   0.875   1.646   4.061
  644SOL    HW1 3429   0.798   1.611   4.007
  644SOL    HW2 3430   0.843   1.717   4.123
  645SOL     OW 3431   0.230   2.490   0.113
  645SOL    HW1 3432   0.137   2.488   0.150
  645SOL    HW2 3433   0.231   2.451   0.021
  646SOL     OW 3434   0.225   2.137   0.996
  646SOL    HW1 3435   0.260   2.120   1.088
  646SOL    HW2 3436   0.137   2.092   0.984
  647SOL     OW 3437   0.019   2.230   0.647
  647SOL    HW1 3438  -0.063   2.273   0.686
  647SOL    HW2 3439  -0.009   2.157   0.584
  648SOL     OW 3440   0.569   3.137   1.165
  648SOL    HW1 3441   0.476   3.130   1.128
  648SOL    HW2 3442   0.580   3.226   1.209
  649SOL     OW 3443   1.555   3.373   0.703
  649SOL    HW1 3444   1.498   3.357   0.784
  649SOL    HW2 3445   1.496   3.383   0.623
  650SOL     OW 3446   1.135   2.565   0.717
  650SOL    HW1 3447   1.192   2.643   0.692
  650SOL    HW2 3448   1.075   2.591   0.793
  651SOL     OW 3449   1.755   2.469   0.231
  651SOL    HW1 3450   1.743   2.456   0.132
  651SOL    HW2 3451   1.725   2.388   0.280
  652SOL     OW 3452   0.768   3.006   1.023
  652SOL    HW1 3453   0.690   3.023   1.083
  652SOL    HW2 3454   0.802   3.093   0.987
  653SOL     OW 3455   0.850   2.660   1.823
  653SOL    HW1 3456   0.846   2.736   1.888
  653SOL    HW2 3457   0.872   2.696   1.732
  654SOL     OW 3458   0.685   2.874   0.665
  654SOL    HW1 3459   0.754   2.858   0.735
  654SOL    HW2 3460   0.612   2.931   0.703
  655SOL     OW 3461   0.686   3.023   1.803
  655SOL    HW1 3462   0.746   3.102   1.817
  655SOL    HW2 3463   0.600   3.054   1.762
  656SOL     OW 3464   0.335   3.297   1.061
  656SOL    HW1 3465   0.257   3.266   1.008
  656SOL    HW2 3466   0.393   3.355   1.004
  657SOL     OW 3467   1.460   3.367   1.339
  657SOL    HW1 3468   1.484   3.461   1.365
  657SOL    HW2 3469   1.444   3.313   1.421
  658SOL     OW 3470   0.438   2.254   1.499
  658SOL    HW1 3471   0.520   2.198   1.508
  658SOL    HW2 3472   0.357   2.196   1.503
  659SOL     OW 3473   1.603   2.309   0.737
  659SOL    HW1 3474   1.529   2.355   0.687
  659SOL    HW2 3475   1.654   2.377   0.790
  660SOL     OW 3476   0.231   3.575   0.483
  660SOL    HW1 3477   0.265   3.652   0.537
  660SOL    HW2 3478   0.275   3.575   0.393
  661SOL     OW 3479   1.127   3.203   1.690
  661SOL    HW1 3480   1.174   3.203   1.778
  661SOL    HW2 3481   1.079   3.116   1.679
  662SOL     OW 3482   0.230   3.296   0.538
  662SOL    HW1 3483   0.204   3.392   0.538
  662SOL    HW2 3484   0.159   3.242   0.583
  663SOL     OW 3485   0.240   2.953   0.886
  663SOL    HW1 3486   0.254   2.869   0.938
  663SOL    HW2 3487   0.185   3.017   0.941
  664SOL     OW 3488   0.620   3.648   1.439
  664SOL    HW1 3489   0.528   3.631   1.474
  664SOL    HW2 3490   0.648   3.740   1.465
  665SOL     OW 3491   0.606   2.826   0.123
  665SOL    HW1 3492   0.613   2.910   0.069
  665SOL    HW2 3493   0.652   2.839   0.211
  666SOL     OW 3494   1.594   1.976   1.480
  666SOL    HW1 3495   1.576   2.043   1.408
  666SOL    HW2 3496   1.591   2.022   1.569
  667SOL     OW 3497   0.122   2.505   0.563
  667SOL    HW1 3498   0.077   2.417   0.580
  667SOL    HW2 3499   0.121   2.559   0.647
  668SOL     OW 3500   1.842   3.629   0.359
  668SOL    HW1 3501   1.896   3.600   0.439
  668SOL    HW2 3502   1.872   3.719   0.330
  669SOL     OW 3503   0.027   3.458   0.117
  669SOL    HW1 3504   0.008   3.362   0.138
  669SOL    HW2 3505  -0.006   3.516   0.192
  670SOL     OW 3506   1.689   2.784   0.612
  670SOL    HW1 3507   1.784   2.755   0.620
  670SOL    HW2 3508   1.681   2.849   0.537
  671SOL     OW 3509   1.641   2.970   0.432
  671SOL    HW1 3510   1.727   2.972   0.380
  671SOL    HW2 3511   1.655   3.017   0.520
  672SOL     OW 3512   0.113   2.599   1.597
  672SOL    HW1 3513   0.201   2.586   1.642
  672SOL    HW2 3514   0.100   2.696   1.575
  673SOL     OW 3515   0.613   3.227   0.726
  673SOL    HW1 3516   0.564   3.140   0.735
  673SOL    HW2 3517   0.590   3.270   0.639
  674SOL     OW 3518   1.293   3.090   1.423
  674SOL    HW1 3519   1.330   3.017   1.365
  674SOL    HW2 3520   1.345   3.095   1.508
  675SOL     OW 3521   0.809   1.866   0.502
  675SOL    HW1 3522   0.849   1.957   0.493
  675SOL    HW2 3523   0.709   1.874   0.508
  676SOL     OW 3524   0.197   2.838   1.264
  676SOL    HW1 3525   0.286   2.793   1.250
  676SOL    HW2 3526   0.124   2.773   1.245
  677SOL     OW 3527   1.525   2.861   0.190
  677SOL    HW1 3528   1.462   2.785   0.203
  677SOL    HW2 3529   1.573   2.879   0.276
  678SOL     OW 3530   1.187   3.654   1.616
  678SOL    HW1 3531   1.211   3.714   1.540
  678SOL    HW2 3532   1.194   3.559   1.586
  679SOL     OW 3533   0.317   2.113   1.801
  679SOL    HW1 3534   0.388   2.184   1.807
  679SOL    HW2 3535   0.229   2.152   1.829
  680SOL     OW 3536   1.466   3.279   0.953
  680SOL    HW1 3537   1.407   3.285   1.033
  680SOL    HW2 3538   1.451   3.191   0.907
  681SOL     OW 3539   1.667   3.576   0.572
  681SOL    HW1 3540   1.626   3.553   0.484
  681SOL    HW2 3541   1.649   3.502   0.637
  682SOL     OW 3542   0.598   2.591   0.270
  682SOL    HW1 3543   0.622   2.660   0.202
  682SOL    HW2 3544   0.520   2.624   0.324
  683SOL     OW 3545   1.281   2.207   0.944
  683SOL    HW1 3546   1.195   2.157   0.931
  683SOL    HW2 3547   1.343   2.153   1.000
  684SOL     OW 3548   1.576   3.524   0.307
  684SOL    HW1 3549   1.665   3.570   0.310
  684SOL    HW2 3550   1.555   3.500   0.212
  685SOL     OW 3551   0.807   2.467   1.465
  685SOL    HW1 3552   0.760   2.464   1.554
  685SOL    HW2 3553   0.756   2.412   1.399
  686SOL     OW 3554   1.394   2.331   1.674
  686SOL    HW1 3555   1.374   2.374   1.762
  686SOL    HW2 3556   1.472   2.269   1.683
  687SOL     OW 3557   0.973   2.752   1.572
  687SOL    HW1 3558   1.019   2.668   1.543
  687SOL    HW2 3559   0.917   2.786   1.497
  688SOL     OW 3560   0.991   2.272   1.242
  688SOL    HW1 3561   0.914   2.306   1.296
  688SOL    HW2 3562   0.957   2.221   1.163
  689SOL     OW 3563   1.041   2.563   0.429
  689SOL    HW1 3564   1.067   2.559   0.525
  689SOL    HW2 3565   0.956   2.512   0.415
  690SOL     OW 3566   0.076   2.673   0.789
  690SOL    HW1 3567   0.175   2.661   0.798
  690SOL    HW2 3568   0.052   2.768   0.810
  691SOL     OW 3569   0.130   3.683   1.571
  691SOL    HW1 3570   0.120   3.668   1.670
  691SOL    HW2 3571   0.044   3.719   1.535
  692SOL     OW 3572   0.865   2.210   0.195
  692SOL    HW1 3573   0.924   2.273   0.146
  692SOL    HW2 3574   0.884   2.116   0.166
  693SOL     OW 3575   1.719   2.447   1.831
  693SOL    HW1 3576   1.693   2.536   1.795
  693SOL    HW2 3577   1.717   2.379   1.758
  694SOL     OW 3578   1.362   3.006   0.545
  694SOL    HW1 3579   1.445   2.977   0.497
  694SOL    HW2 3580   1.313   3.073   0.489
  695SOL     OW 3581   0.550   2.058   0.885
  695SOL    HW1 3582   0.545   2.053   0.985
  695SOL    HW2 3583   0.552   2.154   0.856
  696SOL     OW 3584   1.008   3.318   0.477
  696SOL    HW1 3585   0.962   3.390   0.425
  696SOL    HW2 3586   1.004   3.338   0.575
  697SOL     OW 3587   0.351   3.663   0.853
  697SOL    HW1 3588   0.401   3.577   0.859
  697SOL    HW2 3589   0.416   3.740   0.850
  698SOL     OW 3590   1.795   2.928   0.873
  698SOL    HW1 3591   1.733   2.913   0.797
  698SOL    HW2 3592   1.743   2.939   0.958
  699SOL     OW 3593   1.227   3.412   1.506
  699SOL    HW1 3594   1.233   3.335   1.570
  699SOL    HW2 3595   1.175   3.386   1.426
  700SOL     OW 3596   0.321   2.805   0.242
  700SOL    HW1 3597   0.403   2.844   0.200
  700SOL    HW2 3598   0.294   2.723   0.193
  701SOL     OW 3599   1.458   2.597   0.728
  701SOL    HW1 3600   1.453   2.532   0.803
  701SOL    HW2 3601   1.538   2.656   0.741
  702SOL     OW 3602   0.461   3.128   1.727
  702SOL    HW1 3603   0.411   3.129   1.641
  702SOL    HW2 3604   0.398   3.110   1.803
  703SOL     OW 3605   1.111   3.638   0.237
  703SOL    HW1 3606   1.051   3.576   0.287
  703SOL    HW2 3607   1.142   3.594   0.152
  704SOL     OW 3608   0.202   2.147   1.498
  704SOL    HW1 3609   0.122   2.207   1.485
  704SOL    HW2 3610   0.192   2.098   1.584
  705SOL     OW 3611   1.632   3.239   0.081
  705SOL    HW1 3612   1.600   3.333   0.071
  705SOL    HW2 3613   1.556   3.176   0.069
  706SOL     OW 3614   0.464   3.605   0.323
  706SOL    HW1 3615   0.497   3.644   0.409
  706SOL    HW2 3616   0.540   3.598   0.258
  707SOL     OW 3617   1.400   1.969   0.426
  707SOL    HW1 3618   1.376   1.932   0.336
  707SOL    HW2 3619   1.499   1.985   0.430
  708SOL     OW 3620   0.249   3.647   1.241
  708SOL    HW1 3621   0.306   3.582   1.291
  708SOL    HW2 3622   0.233   3.614   1.148
  709SOL     OW 3623   0.940   3.560   0.904
  709SOL    HW1 3624   1.020   3.503   0.925
  709SOL    HW2 3625   0.891   3.520   0.827
  710SOL     OW 3626   0.382   2.562   0.480
  710SOL    HW1 3627   0.427   2.472   0.477
  710SOL    HW2 3628   0.288   2.551   0.513
  711SOL     OW 3629   1.547   2.084   1.729
  711SOL    HW1 3630   1.542   2.121   1.821
  711SOL    HW2 3631   1.475   2.015   1.717
  712SOL     OW 3632   0.614   1.984   0.117
  712SOL    HW1 3633   0.712   1.962   0.124
  712SOL    HW2 3634   0.583   1.967   0.024
  713SOL     OW 3635   0.781   2.126   1.749
  713SOL    HW1 3636   0.848   2.065   1.792
  713SOL    HW2 3637   0.708   2.145   1.814
  714SOL     OW 3638   0.888   3.376   1.195
  714SOL    HW1 3639   0.865   3.351   1.101
  714SOL    HW2 3640   0.949   3.307   1.234
  715SOL     OW 3641   1.351   2.452   1.433
  715SOL    HW1 3642   1.379   2.409   1.518
  715SOL    HW2 3643   1.376   2.548   1.434
  716SOL     OW 3644   0.803   3.264   0.924
  716SOL    HW1 3645   0.893   3.278   0.882
  716SOL    HW2 3646   0.732   3.266   0.853
  717SOL     OW 3647   0.922   2.365   0.899
  717SOL    HW1 3648   0.897   2.356   0.803
  717SOL    HW2 3649   0.970   2.283   0.930
  718SOL     OW 3650   0.539   1.926   0.512
  718SOL    HW1 3651   0.458   1.927   0.570
  718SOL    HW2 3652   0.542   2.009   0.457
  719SOL     OW 3653   1.434   3.050   0.041
  719SOL    HW1 3654   1.466   2.974   0.098
  719SOL    HW2 3655   1.342   3.077   0.071
  720SOL     OW 3656   0.297   1.897   0.171
  720SOL    HW1 3657   0.346   1.981   0.150
  720SOL    HW2 3658   0.359   1.832   0.216
  721SOL     OW 3659   0.935   2.098   0.480
  721SOL    HW1 3660   0.887   2.139   0.402
  721SOL    HW2 3661   1.034   2.096   0.461
  722SOL     OW 3662   1.076   2.545   1.464
  722SOL    HW1 3663   0.996   2.484   1.467
  722SOL    HW2 3664   1.157   2.492   1.440
  723SOL     OW 3665   1.227   3.432   0.793
  723SOL    HW1 3666   1.248   3.506   0.728
  723SOL    HW2 3667   1.295   3.432   0.866
  724SOL     OW 3668   0.459   3.014   0.741
  724SOL    HW1 3669   0.388   2.987   0.806
  724SOL    HW2 3670   0.433   2.986   0.648
  725SOL     OW 3671   1.271   3.659   0.591
  725SOL    HW1 3672   1.315   3.723   0.527
  725SOL    HW2 3673   1.221   3.711   0.661
  726SOL     OW 3674   1.032   2.411   0.016
  726SOL    HW1 3675   0.991   2.493  -0.023
  726SOL    HW2 3676   1.096   2.437   0.089
  727SOL     OW 3677   0.078   2.418   1.386
  727SOL    HW1 3678   0.170   2.417   1.345
  727SOL    HW2 3679   0.072   2.492   1.453
  728SOL     OW 3680   0.561   2.084   1.147
  728SOL    HW1 3681   0.599   2.000   1.184
  728SOL    HW2 3682   0.473   2.103   1.191
  729SOL     OW 3683   0.866   2.316   0.642
  729SOL    HW1 3684   0.834   2.388   0.580
  729SOL    HW2 3685   0.890   2.235   0.589
  730SOL     OW 3686   1.017   1.901   0.753
  730SOL    HW1 3687   0.945   1.906   0.684
  730SOL    HW2 3688   0.993   1.832   0.822
  731SOL     OW 3689   1.429   3.035   0.867
  731SOL    HW1 3690   1.374   2.951   0.860
  731SOL    HW2 3691   1.455   3.064   0.775
  732SOL     OW 3692   1.466   2.452   0.992
  732SOL    HW1 3693   1.436   2.357   0.999
  732SOL    HW2 3694   1.539   2.468   1.058
  733SOL     OW 3695   1.857   2.695   0.377
  733SOL    HW1 3696   1.899   2.631   0.441
  733SOL    HW2 3697   1.819   2.644   0.299
  734SOL     OW 3698   0.488   3.247   0.174
  734SOL    HW1 3699   0.401   3.232   0.221
  734SOL    HW2 3700   0.471   3.273   0.079
  735SOL     OW 3701   1.664   3.142   0.657
  735SOL    HW1 3702   1.763   3.150   0.671
  735SOL    HW2 3703   1.619   3.226   0.688
  736SOL     OW 3704   1.390   2.437   0.078
  736SOL    HW1 3705   1.336   2.416   0.159
  736SOL    HW2 3706   1.481   2.396   0.087
  737SOL     OW 3707   0.527   2.118   0.328
  737SOL    HW1 3708   0.554   2.059   0.253
  737SOL    HW2 3709   0.527   2.213   0.297
  738SOL     OW 3710   1.754   3.085   1.588
  738SOL    HW1 3711   1.845   3.046   1.575
  738SOL    HW2 3712   1.762   3.181   1.612
  739SOL     OW 3713   1.064   3.209   1.340
  739SOL    HW1 3714   0.984   3.186   1.395
  739SOL    HW2 3715   1.147   3.183   1.389
  740SOL     OW 3716   1.592   3.491   1.625
  740SOL    HW1 3717   1.619   3.525   1.535
  740SOL    HW2 3718   1.671   3.453   1.671
  741SOL     OW 3719   1.111   3.057   1.100
  741SOL    HW1 3720   1.071   3.101   1.181
  741SOL    HW2 3721   1.070   3.094   1.017
  742SOL     OW 3722   1.638   2.961   1.079
  742SOL    HW1 3723   1.643   3.042   1.138
  742SOL    HW2 3724   1.552   2.963   1.028
  743SOL     OW 3725   0.915   1.951   1.402
  743SOL    HW1 3726   0.940   1.931   1.307
  743SOL    HW2 3727   0.987   2.007   1.444
  744SOL     OW 3728   0.980   2.978   1.719
  744SOL    HW1 3729   0.881   2.984   1.729
  744SOL    HW2 3730   1.003   2.898   1.663
  745SOL     OW 3731   0.705   2.912   0.368
  745SOL    HW1 3732   0.691   2.919   0.467
  745SOL    HW2 3733   0.789   2.861   0.350
  746SOL     OW 3734   0.410   2.675   1.251
  746SOL    HW1 3735   0.496   2.687   1.301
  746SOL    HW2 3736   0.368   2.588   1.278
  747SOL     OW 3737   1.274   2.248   1.262
  747SOL    HW1 3738   1.295   2.322   1.326
  747SOL    HW2 3739   1.185   2.265   1.219
  748SOL     OW 3740   0.064   3.426   1.331
  748SOL    HW1 3741   0.018   3.508   1.297
  748SOL    HW2 3742   0.162   3.445   1.340
  749SOL     OW 3743   0.367   2.962   0.501
  749SOL    HW1 3744   0.360   3.045   0.445
  749SOL    HW2 3745   0.371   2.882   0.441
  750SOL     OW 3746   0.566   2.399   0.865
  750SOL    HW1 3747   0.578   2.465   0.791
  750SOL    HW2 3748   0.612   2.433   0.948
  751SOL     OW 3749   1.252   3.210   0.388
  751SOL    HW1 3750   1.302   3.287   0.428
  751SOL    HW2 3751   1.157   3.212   0.420
  752SOL     OW 3752   1.272   3.307   1.142
  752SOL    HW1 3753   1.319   3.320   1.229
  752SOL    HW2 3754   1.206   3.233   1.151
  753SOL     OW 3755   1.582   2.501   0.472
  753SOL    HW1 3756   1.551   2.562   0.545
  753SOL    HW2 3757   1.632   2.553   0.403
  754SOL     OW 3758   0.354   3.372   1.329
  754SOL    HW1 3759   0.333   3.328   1.242
  754SOL    HW2 3760   0.451   3.398   1.332
  755SOL     OW 3761   0.402   2.613   1.598
  755SOL    HW1 3762   0.470   2.668   1.551
  755SOL    HW2 3763   0.442   2.525   1.625
  756SOL     OW 3764   1.587   2.641   1.670
  756SOL    HW1 3765   1.495   2.679   1.665
  756SOL    HW2 3766   1.647   2.688   1.605
  757SOL     OW 3767   1.013   1.967   1.770
  757SOL    HW1 3768   1.019   2.052   1.718
  757SOL    HW2 3769   1.045   1.891   1.713
  758SOL     OW 3770   0.504   1.912   1.740
  758SOL    HW1 3771   0.462   1.855   1.670
  758SOL    HW2 3772   0.438   1.981   1.772
  759SOL     OW 3773   0.573   2.732   1.029
  759SOL    HW1 3774   0.617   2.821   1.020
  759SOL    HW2 3775   0.510   2.732   1.106
  760SOL     OW 3776   1.360   2.724   1.045
  760SOL    HW1 3777   1.285   2.724   0.979
  760SOL    HW2 3778   1.397   2.632   1.054
  761SOL     OW 3779   1.209   2.387   0.275
  761SOL    HW1 3780   1.222   2.303   0.329
  761SOL    HW2 3781   1.180   2.461   0.335
  762SOL     OW 3782   0.307   2.075   1.231
  762SOL    HW1 3783   0.284   2.112   1.321
  762SOL    HW2 3784   0.277   1.980   1.225
  763SOL     OW 3785   0.037   3.172   1.282
  763SOL    HW1 3786   0.090   3.123   1.350
  763SOL    HW2 3787   0.059   3.270   1.287
  764SOL     OW 3788   0.732   2.496   1.064
  764SOL    HW1 3789   0.791   2.470   0.988
  764SOL    HW2 3790   0.704   2.592   1.053
  765SOL     OW 3791   1.728   2.797   1.854
  765SOL    HW1 3792   1.682   2.790   1.765
  765SOL    HW2 3793   1.666   2.841   1.920
  766SOL     OW 3794   0.307   1.925   0.618
  766SOL    HW1 3795   0.296   2.019   0.651
  766SOL    HW2 3796   0.302   1.862   0.695
  767SOL     OW 3797   1.622   2.229   0.374
  767SOL    HW1 3798   1.624   2.153   0.438
  767SOL    HW2 3799   1.574   2.306   0.414
  768SOL     OW 3800   1.023   2.628   0.966
  768SOL    HW1 3801   1.038   2.649   1.062
  768SOL    HW2 3802   0.993   2.533   0.957
  769SOL     OW 3803   0.980   3.435   1.700
  769SOL    HW1 3804   0.960   3.479   1.612
  769SOL    HW2 3805   1.019   3.344   1.684
  770SOL     OW 3806   1.859   3.380   1.605
  770SOL    HW1 3807   1.873   3.407   1.510
  770SOL    HW2 3808   1.942   3.402   1.658
  771SOL     OW 3809   0.350   2.760   1.804
  771SOL    HW1 3810   0.426   2.804   1.852
  771SOL    HW2 3811   0.385   2.713   1.722
  772SOL     OW 3812   1.540   2.136   0.125
  772SOL    HW1 3813   1.479   2.061   0.148
  772SOL    HW2 3814   1.562   2.188   0.208
  773SOL     OW 3815   1.303   2.700   0.042
  773SOL    HW1 3816   1.337   2.607   0.057
  773SOL    HW2 3817   1.321   2.727  -0.053
  774SOL     OW 3818   1.068   3.195   0.849
  774SOL    HW1 3819   1.075   3.111   0.794
  774SOL    HW2 3820   1.130   3.264   0.813
  775SOL     OW 3821   0.319   2.672   0.949
  775SOL    HW1 3822   0.412   2.708   0.954
  775SOL    HW2 3823   0.313   2.587   1.001
  776SOL     OW 3824   0.339   2.371   1.006
  776SOL    HW1 3825   0.287   2.288   0.989
  776SOL    HW2 3826   0.416   2.376   0.942
  777SOL     OW 3827   1.138   2.242   1.678
  777SOL    HW1 3828   1.093   2.305   1.742
  777SOL    HW2 3829   1.231   2.273   1.661
  778SOL     OW 3830   1.160   2.069   1.477
  778SOL    HW1 3831   1.160   2.133   1.554
  778SOL    HW2 3832   1.188   2.117   1.394
  779SOL     OW 3833   0.008   3.188   0.200
  779SOL    HW1 3834  -0.085   3.209   0.169
  779SOL    HW2 3835   0.018   3.089   0.213
  780SOL     OW 3836   0.088   3.663   0.927
  780SOL    HW1 3837   0.046   3.577   0.900
  780SOL    HW2 3838   0.182   3.666   0.893
  781SOL     OW 3839   0.504   3.430   0.910
  781SOL    HW1 3840   0.570   3.504   0.919
  781SOL    HW2 3841   0.548   3.351   0.868
  782SOL     OW 3842   1.002   2.658   1.238
  782SOL    HW1 3843   1.043   2.626   1.324
  782SOL    HW2 3844   0.906   2.631   1.235
  783SOL     OW 3845   0.040   2.406   1.114
  783SOL    HW1 3846   0.125   2.373   1.073
  783SOL    HW2 3847   0.053   2.421   1.212
  784SOL     OW 3848   0.189   2.382   1.722
  784SOL    HW1 3849   0.248   2.342   1.652
  784SOL    HW2 3850   0.131   2.453   1.681
  785SOL     OW 3851   1.369   2.812   1.660
  785SOL    HW1 3852   1.408   2.901   1.680
  785SOL    HW2 3853   1.379   2.792   1.563
  786SOL     OW 3854   0.815   2.434   0.325
  786SOL    HW1 3855   0.822   2.345   0.279
  786SOL    HW2 3856   0.721   2.468   0.317
  787SOL     OW 3857   1.657   2.466   1.206
  787SOL    HW1 3858   1.619   2.397   1.268
  787SOL    HW2 3859   1.739   2.430   1.162
  788SOL     OW 3860   0.252   3.426   1.744
  788SOL    HW1 3861   0.222   3.483   1.820
  788SOL    HW2 3862   0.245   3.329   1.770
  789SOL     OW 3863   0.671   2.326   1.269
  789SOL    HW1 3864   0.637   2.237   1.239
  789SOL    HW2 3865   0.697   2.380   1.189
  790SOL     OW 3866   0.930   3.540   1.465
  790SOL    HW1 3867   0.906   3.522   1.370
  790SOL    HW2 3868   0.960   3.634   1.475
  791SOL     OW 3869   0.473   2.362   0.191
  791SOL    HW1 3870   0.534   2.442   0.195
  791SOL    HW2 3871   0.378   2.393   0.198
  792SOL     OW 3872   0.159   2.999   1.466
  792SOL    HW1 3873   0.181   2.938   1.542
  792SOL    HW2 3874   0.169   2.950   1.380
  793SOL     OW 3875   1.347   2.921   1.234
  793SOL    HW1 3876   1.371   2.858   1.160
  793SOL    HW2 3877   1.257   2.961   1.216
  794SOL     OW 3878   1.302   2.717   0.309
  794SOL    HW1 3879   1.216   2.686   0.351
  794SOL    HW2 3880   1.298   2.703   0.210
  795SOL     OW 3881   1.759   3.609   1.154
  795SOL    HW1 3882   1.820   3.639   1.081
  795SOL    HW2 3883   1.721   3.520   1.132
  796SOL     OW 3884   1.252   3.593   1.128
  796SOL    HW1 3885   1.336   3.598   1.074
  796SOL    HW2 3886   1.229   3.497   1.146
  797SOL     OW 3887   0.083   3.120   1.022
  797SOL    HW1 3888   0.078   3.119   1.122
  797SOL    HW2 3889   0.000   3.079   0.984
  798SOL     OW 3890   0.688   3.524   1.716
  798SOL    HW1 3891   0.632   3.605   1.725
  798SOL    HW2 3892   0.740   3.528   1.630
  799SOL     OW 3893   0.903   1.948   0.133
  799SOL    HW1 3894   0.954   1.949   0.047
  799SOL    HW2 3895   0.959   1.906   0.204
  800SOL     OW 3896   1.726   1.997   0.523
  800SOL    HW1 3897   1.799   1.980   0.456
  800SOL    HW2 3898   1.695   1.910   0.561
  801SOL     OW 3899   1.388   3.435   0.477
  801SOL    HW1 3900   1.455   3.447   0.403
  801SOL    HW2 3901   1.348   3.524   0.500
  802SOL     OW 3902   0.130   3.656   1.851
  802SOL    HW1 3903   0.089   3.582   1.904
  802SOL    HW2 3904   0.194   3.707   1.909
  803SOL     OW 3905   1.280   2.789   0.672
  803SOL    HW1 3906   1.340   2.708   0.674
  803SOL    HW2 3907   1.320   2.858   0.612
  804SOL     OW 3908   0.830   3.135   1.422
  804SOL    HW1 3909   0.825   3.168   1.517
  804SOL    HW2 3910   0.744   3.154   1.376
  805SOL     OW 3911   0.672   3.478   0.154
  805SOL    HW1 3912   0.681   3.488   0.055
  805SOL    HW2 3913   0.632   3.389   0.175
  806SOL     OW 3914   1.650   3.582   1.394
  806SOL    HW1 3915   1.703   3.592   1.310
  806SOL    HW2 3916   1.623   3.672   1.428
  807SOL     OW 3917   1.841   2.037   0.963
  807SOL    HW1 3918   1.880   1.952   0.927
  807SOL    HW2 3919   1.743   2.039   0.944
  808SOL     OW 3920   0.263   2.188   0.720
  808SOL    HW1 3921   0.184   2.239   0.686
  808SOL    HW2 3922   0.254   2.173   0.818
  809SOL     OW 3923   1.194   3.474   0.031
  809SOL    HW1 3924   1.200   3.381   0.068
  809SOL    HW2 3925   1.135   3.474  -0.049
  810SOL     OW 3926   0.822   2.864   1.372
  810SOL    HW1 3927   0.862   2.863   1.280
  810SOL    HW2 3928   0.832   2.956   1.412
  811SOL     OW 3929   0.916   2.772   0.291
  811SOL    HW1 3930   0.979   2.810   0.223
  811SOL    HW2 3931   0.956   2.689   0.330
  812SOL     OW 3932   1.504   3.469   0.044
  812SOL    HW1 3933   1.412   3.506   0.051
  812SOL    HW2 3934   1.542   3.489  -0.046
  813SOL     OW 3935   0.372   3.150   1.490
  813SOL    HW1 3936   0.359   3.243   1.456
  813SOL    HW2 3937   0.288   3.098   1.477
  814SOL     OW 3938   1.614   3.154   1.289
  814SOL    HW1 3939   1.674   3.157   1.369
  814SOL    HW2 3940   1.539   3.218   1.302
  815SOL     OW 3941   1.039   2.960   0.696
  815SOL    HW1 3942   0.969   2.913   0.750
  815SOL    HW2 3943   1.098   2.892   0.653
  816SOL     OW 3944   1.014   2.098   0.971
  816SOL    HW1 3945   1.006   2.062   0.878
  816SOL    HW2 3946   1.012   2.022   1.036
  817SOL     OW 3947   0.590   3.349   0.491
  817SOL    HW1 3948   0.632   3.291   0.421
  817SOL    HW2 3949   0.546   3.428   0.447
  818SOL     OW 3950   1.709   2.247   1.381
  818SOL    HW1 3951   1.782   2.316   1.385
  818SOL    HW2 3952   1.737   2.172   1.322
  819SOL     OW 3953   0.255   3.210   0.290
  819SOL    HW1 3954   0.159   3.211   0.263
  819SOL    HW2 3955   0.267   3.263   0.374
  820SOL     OW 3956   0.105   2.875   1.726
  820SOL    HW1 3957   0.028   2.842   1.780
  820SOL    HW2 3958   0.190   2.845   1.768
  821SOL     OW 3959   0.672   2.065   1.489
  821SOL    HW1 3960   0.762   2.049   1.449
  821SOL    HW2 3961   0.680   2.070   1.588
  822SOL     OW 3962   0.075   2.207   0.033
  822SOL    HW1 3963  -0.017   2.179   0.004
  822SOL    HW2 3964   0.106   2.284  -0.023
  823SOL     OW 3965   1.440   2.718   1.398
  823SOL    HW1 3966   1.383   2.770   1.335
  823SOL    HW2 3967   1.536   2.730   1.374
  824SOL     OW 3968   0.072   2.028   0.318
  824SOL    HW1 3969   0.055   2.111   0.264
  824SOL    HW2 3970   0.162   1.991   0.296
  825SOL     OW 3971   1.183   3.197   0.119
  825SOL    HW1 3972   1.084   3.186   0.121
  825SOL    HW2 3973   1.217   3.212   0.212
  826SOL     OW 3974   0.613   2.704   1.431
  826SOL    HW1 3975   0.669   2.785   1.414
  826SOL    HW2 3976   0.672   2.624   1.434
  827SOL     OW 3977   1.493   3.629   0.959
  827SOL    HW1 3978   1.526   3.693   0.890
  827SOL    HW2 3979   1.559   3.623   1.034
  828SOL     OW 3980   0.716   2.427   1.708
  828SOL    HW1 3981   0.735   2.492   1.782
  828SOL    HW2 3982   0.776   2.347   1.717
  829SOL     OW 3983   1.450   3.082   1.633
  829SOL    HW1 3984   1.441   3.072   1.732
  829SOL    HW2 3985   1.546   3.075   1.607
  830SOL     OW 3986   0.390   3.603   1.560
  830SOL    HW1 3987   0.299   3.644   1.558
  830SOL    HW2 3988   0.383   3.509   1.592
  831SOL     OW 3989   1.674   2.745   1.254
  831SOL    HW1 3990   1.647   2.656   1.217
  831SOL    HW2 3991   1.675   2.813   1.181
  832SOL     OW 3992   1.225   2.187   0.449
  832SOL    HW1 3993   1.290   2.113   0.438
  832SOL    HW2 3994   1.245   2.237   0.533
  833SOL     OW 3995   0.594   2.607   0.652
  833SOL    HW1 3996   0.644   2.692   0.633
  833SOL    HW2 3997   0.506   2.609   0.604
  834SOL     OW 3998   1.777   2.204   1.642
  834SOL    HW1 3999   1.760   2.235   1.548
  834SOL    HW2 4000   1.693   2.167   1.680
  835SOL     OW 4001   1.730   2.796   1.517
  835SOL    HW1 4002   1.768   2.887   1.532
  835SOL    HW2 4003   1.722   2.779   1.418
  836SOL     OW 4004   0.859   3.236   0.016
  836SOL    HW1 4005   0.813   3.251   0.104
  836SOL    HW2 4006   0.903   3.321  -0.014
  837SOL     OW 4007   0.661   3.652   0.953
  837SOL    HW1 4008   0.615   3.740   0.940
  837SOL    HW2 4009   0.760   3.664   0.946
  838SOL     OW 4010   0.859   2.818   0.861
  838SOL    HW1 4011   0.913   2.749   0.909
  838SOL    HW2 4012   0.827   2.887   0.927
  839SOL     OW 4013   1.083   2.846   0.087
  839SOL    HW1 4014   1.060   2.899   0.005
  839SOL    HW2 4015   1.164   2.790   0.068
  840SOL     OW 4016   1.861   3.431   0.851
  840SOL    HW1 4017   1.790   3.419   0.781
  840SOL    HW2 4018   1.862   3.352   0.911
  841SOL     OW 4019   0.221   3.176   1.844
  841SOL    HW1 4020   0.156   3.103   1.823
  841SOL    HW2 4021   0.225   3.190   1.942
  842SOL     OW 4022   0.079   3.102   0.653
  842SOL    HW1 4023   0.078   3.055   0.741
  842SOL    HW2 4024   0.161   3.074   0.602
  843SOL     OW 4025   0.672   3.253   1.624
  843SOL    HW1 4026   0.594   3.203   1.662
  843SOL    HW2 4027   0.669   3.348   1.655
  844SOL     OW 4028   1.824   2.054   1.227
  844SOL    HW1 4029   1.820   1.964   1.271
  844SOL    HW2 4030   1.827   2.043   1.128
  845SOL     OW 4031   0.428   2.286   0.520
  845SOL    HW1 4032   0.458   2.214   0.458
  845SOL    HW2 4033   0.389   2.246   0.603
  846SOL     OW 4034   1.705   3.349   1.104
  846SOL    HW1 4035   1.612   3.324   1.077
  846SOL    HW2 4036   1.731   3.299   1.186
  847SOL     OW 4037   0.317   2.409   1.280
  847SOL    HW1 4038   0.355   2.350   1.352
  847SOL    HW2 4039   0.357   2.383   1.192
  848SOL     OW 4040   0.812   3.448   0.687
  848SOL    HW1 4041   0.844   3.458   0.593
  848SOL    HW2 4042   0.733   3.386   0.689
  849SOL     OW 4043   1.424   2.076   1.112
  849SOL    HW1 4044   1.476   2.011   1.167
  849SOL    HW2 4045   1.375   2.139   1.173
  850SOL     OW 4046   1.001   1.896   1.154
  850SOL    HW1 4047   0.938   1.824   1.123
  850SOL    HW2 4048   1.094   1.860   1.154
  851SOL     OW 4049   0.770   3.192   0.301
  851SOL    HW1 4050   0.724   3.105   0.318
  851SOL    HW2 4051   0.861   3.189   0.342
  852SOL     OW 4052   0.618   3.429   1.284
  852SOL    HW1 4053   0.613   3.511   1.341
  852SOL    HW2 4054   0.707   3.426   1.239
  853SOL     OW 4055   1.352   1.914   0.168
  853SOL    HW1 4056   1.387   1.873   0.084
  853SOL    HW2 4057   1.262   1.876   0.188
  854SOL     OW 4058   1.300   2.315   0.691
  854SOL    HW1 4059   1.241   2.395   0.695
  854SOL    HW2 4060   1.315   2.280   0.784
  855SOL     OW 4061   1.593   2.083   0.882
  855SOL    HW1 4062   1.509   2.082   0.936
  855SOL    HW2 4063   1.595   2.166   0.826
  856SOL     OW 4064   0.039   2.939   0.300
  856SOL    HW1 4065   0.138   2.928   0.291
  856SOL    HW2 4066  -0.001   2.853   0.332
  857SOL     OW 4067   0.875   3.508   0.337
  857SOL    HW1 4068   0.798   3.473   0.283
  857SOL    HW2 4069   0.843   3.579   0.399
  858SOL     OW 4070   0.230   2.490   1.975
  858SOL    HW1 4071   0.137   2.488   2.012
  858SOL    HW2 4072   0.231   2.451   1.883
  859SOL     OW 4073   0.225   2.137   2.858
  859SOL    HW1 4074   0.260   2.120   2.950
  859SOL    HW2 4075   0.137   2.092   2.846
  860SOL     OW 4076   0.019   2.230   2.509
  860SOL    HW1 4077  -0.063   2.273   2.548
  860SOL    HW2 4078  -0.009   2.157   2.446
  861SOL     OW 4079   0.569   3.137   3.027
  861SOL    HW1 4080   0.476   3.130   2.990
  861SOL    HW2 4081   0.580   3.226   3.071
  862SOL     OW 4082   1.555   3.373   2.565
  862SOL    HW1 4083   1.498   3.357   2.646
  862SOL    HW2 4084   1.496   3.383   2.485
  863SOL     OW 4085   1.135   2.565   2.579
  863SOL    HW1 4086   1.192   2.643   2.554
  863SOL    HW2 4087   1.075   2.591   2.655
  864SOL     OW 4088   1.755   2.469   2.093
  864SOL    HW1 4089   1.743   2.456   1.994
  864SOL    HW2 4090   1.725   2.388   2.142
  865SOL     OW 4091   0.768   3.006   2.885
  865SOL    HW1 4092   0.690   3.023   2.945
  865SOL    HW2 4093   0.802   3.093   2.849
  866SOL     OW 4094   0.850   2.660   3.685
  866SOL    HW1 4095   0.846   2.736   3.750
  866SOL    HW2 4096   0.872   2.696   3.594
  867SOL     OW 4097   0.685   2.874   2.527
  867SOL    HW1 4098   0.754   2.858   2.597
  867SOL    HW2 4099   0.612   2.931   2.565
  868SOL     OW 4100   0.686   3.023   3.665
  868SOL    HW1 4101   0.746   3.102   3.679
  868SOL    HW2 4102   0.600   3.054   3.624
  869SOL     OW 4103   0.335   3.297   2.923
  869SOL    HW1 4104   0.257   3.266   2.870
  869SOL    HW2 4105   0.393   3.355   2.866
  870SOL     OW 4106   1.460   3.367   3.201
  870SOL    HW1 4107   1.484   3.461   3.227
  870SOL    HW2 4108   1.444   3.313   3.283
  871SOL     OW 4109   0.438   2.254   3.361
  871SOL    HW1 4110   0.520   2.198   3.370
  871SOL    HW2 4111   0.357   2.196   3.365
  872SOL     OW 4112   1.603   2.309   2.599
  872SOL    HW1 4113   1.529   2.355   2.549
  872SOL    HW2 4114   1.654   2.377   2.652
  873SOL     OW 4115   0.231   3.575   2.345
  873SOL    HW1 4116   0.265   3.652   2.399
  873SOL    HW2 4117   0.275   3.575   2.255
  874SOL     OW 4118   1.127   3.203   3.552
  874SOL    HW1 4119   1.174   3.203   3.640
  874SOL    HW2 4120   1.079   3.116   3.541
  875SOL     OW 4121   0.230   3.296   2.400
  875SOL    HW1 4122   0.204   3.392   2.400
  875SOL    HW2 4123   0.159   3.242   2.445
  876SOL     OW 4124   0.240   2.953   2.748
  876SOL    HW1 4125   0.254   2.869   2.800
  876SOL    HW2 4126   0.185   3.017   2.803
  877SOL     OW 4127   0.620   3.648   3.301
  877SOL    HW1 4128   0.528   3.631   3.336
  877SOL    HW2 4129   0.648   3.740   3.327
  878SOL     OW 4130   0.606   2.826   1.985
  878SOL    HW1 4131   0.613   2.910   1.931
  878SOL    HW2 4132   0.652   2.839   2.073
  879SOL     OW 4133   1.594   1.976   3.342
  879SOL    HW1 4134   1.576   2.043   3.270
  879SOL    HW2 4135   1.591   2.022   3.431
  880SOL     OW 4136   0.122   2.505   2.425
  880SOL    HW1 4137   0.077   2.417   2.442
  880SOL    HW2 4138   0.121   2.559   2.509
  881SOL     OW 4139   1.842   3.629   2.221
  881SOL    HW1 4140   1.896   3.600   2.301
  881SOL    HW2 4141   1.872   3.719   2.192
  882SOL     OW 4142   0.027   3.458   1.979
  882SOL    HW1 4143   0.008   3.362   2.000
  882SOL    HW2 4144  -0.006   3.516   2.054
  883SOL     OW 4145   1.689   2.784   2.474
  883SOL    HW1 4146   1.784   2.755   2.482
  883SOL    HW2 4147   1.681   2.849   2.399
  884SOL     OW 4148   1.641   2.970   2.294
  884SOL    HW1 4149   1.727   2.972   2.242
  884SOL    HW2 4150   1.655   3.017   2.382
  885SOL     OW 4151   0.113   2.599   3.459
  885SOL    HW1 4152   0.201   2.586   3.504
  885SOL    HW2 4153   0.100   2.696   3.437
  886SOL     OW 4154   0.613   3.227   2.588
  886SOL    HW1 4155   0.564   3.140   2.597
  886SOL    HW2 4156   0.590   3.270   2.501
  887SOL     OW 4157   1.293   3.090   3.285
  887SOL    HW1 4158   1.330   3.017   3.227
  887SOL    HW2 4159   1.345   3.095   3.370
  888SOL     OW 4160   0.809   1.866   2.364
  888SOL    HW1 4161   0.849   1.957   2.355
  888SOL    HW2 4162   0.709   1.874   2.370
  889SOL     OW 4163   0.197   2.838   3.126
  889SOL    HW1 4164   0.286   2.793   3.112
  889SOL    HW2 4165   0.124   2.773   3.107
  890SOL     OW 4166   1.525   2.861   2.052
  890SOL    HW1 4167   1.462   2.785   2.065
  890SOL    HW2 4168   1.573   2.879   2.138
  891SOL     OW 4169   1.187   3.654   3.478
  891SOL    HW1 4170   1.211   3.714   3.402
  891SOL    HW2 4171   1.194   3.559   3.448
  892SOL     OW 4172   0.317   2.113   3.663
  892SOL    HW1 4173   0.388   2.184   3.669
  892SOL    HW2 4174   0.229   2.152   3.691
  893SOL     OW 4175   1.466   3.279   2.815
  893SOL    HW1 4176   1.407   3.285   2.895
  893SOL    HW2 4177   1.451   3.191   2.769
  894SOL     OW 4178   1.667   3.576   2.434
  894SOL    HW1 4179   1.626   3.553   2.346
  894SOL    HW2 4180   1.649   3.502   2.499
  895SOL     OW 4181   0.598   2.591   2.132
  895SOL    HW1 4182   0.622   2.660   2.064
  895SOL    HW2 4183   0.520   2.624   2.186
  896SOL     OW 4184   1.281   2.207   2.806
  896SOL    HW1 4185   1.195   2.157   2.793
  896SOL    HW2 4186   1.343   2.153   2.862
  897SOL     OW 4187   1.576   3.524   2.169
  897SOL    HW1 4188   1.665   3.570   2.172
  897SOL    HW2 4189   1.555   3.500   2.074
  898SOL     OW 4190   0.807   2.467   3.327
  898SOL    HW1 4191   0.760   2.464   3.416
  898SOL    HW2 4192   0.756   2.412   3.261
  899SOL     OW 4193   1.394   2.331   3.536
  899SOL    HW1 4194   1.374   2.374   3.624
  899SOL    HW2 4195   1.472   2.269   3.545
  900SOL     OW 4196   0.973   2.752   3.434
  900SOL    HW1 4197   1.019   2.668   3.405
  900SOL    HW2 4198   0.917   2.786   3.359
  901SOL     OW 4199   0.991   2.272   3.104
  901SOL    HW1 4200   0.914   2.306   3.158
  901SOL    HW2 4201   0.957   2.221   3.025
  902SOL     OW 4202   1.041   2.563   2.291
  902SOL    HW1 4203   1.067   2.559   2.387
  902SOL    HW2 4204   0.956   2.512   2.277
  903SOL     OW 4205   0.076   2.673   2.651
  903SOL    HW1 4206   0.175   2.661   2.660
  903SOL    HW2 4207   0.052   2.768   2.672
  904SOL     OW 4208   0.130   3.683   3.433
  904SOL    HW1 4209   0.120   3.668   3.532
  904SOL    HW2 4210   0.044   3.719   3.397
  905SOL     OW 4211   0.865   2.210   2.057
  905SOL    HW1 4212   0.924   2.273   2.008
  905SOL    HW2 4213   0.884   2.116   2.028
  906SOL     OW 4214   1.719   2.447   3.693
  906SOL    HW1 4215   1.693   2.536   3.657
  906SOL    HW2 4216   1.717   2.379   3.620
  907SOL     OW 4217   1.362   3.006   2.407
  907SOL    HW1 4218   1.445   2.977   2.359
  907SOL    HW2 4219   1.313   3.073   2.351
  908SOL     OW 4220   0.550   2.058   2.747
  908SOL    HW1 4221   0.545   2.053   2.847
  908SOL    HW2 4222   0.552   2.154   2.718
  909SOL     OW 4223   1.008   3.318   2.339
  909SOL    HW1 4224   0.962   3.390   2.287
  909SOL    HW2 4225   1.004   3.338   2.437
  910SOL     OW 4226   0.351   3.663   2.715
  910SOL    HW1 4227   0.401   3.577   2.721
  910SOL    HW2 4228   0.416   3.740   2.712
  911SOL     OW 4229   1.795   2.928   2.735
  911SOL    HW1 4230   1.733   2.913   2.659
  911SOL    HW2 4231   1.743   2.939   2.820
  912SOL     OW 4232   1.227   3.412   3.368
  912SOL    HW1 4233   1.233   3.335   3.432
  912SOL    HW2 4234   1.175   3.386   3.288
  913SOL     OW 4235   0.321   2.805   2.104
  913SOL    HW1 4236   0.403   2.844   2.062
  913SOL    HW2 4237   0.294   2.723   2.055
  914SOL     OW 4238   1.458   2.597   2.590
  914SOL    HW1 4239   1.453   2.532   2.665
  914SOL    HW2 4240   1.538   2.656   2.603
  915SOL     OW 4241   0.461   3.128   3.589
  915SOL    HW1 4242   0.411   3.129   3.503
  915SOL    HW2 4243   0.398   3.110   3.665
  916SOL     OW 4244   1.111   3.638   2.099
  916SOL    HW1 4245   1.051   3.576   2.149
  916SOL    HW2 4246   1.142   3.594   2.014
  917SOL     OW 4247   0.202   2.147   3.360
  917SOL    HW1 4248   0.122   2.207   3.347
  917SOL    HW2 4249   0.192   2.098   3.446
  918SOL     OW 4250   1.632   3.239   1.943
  918SOL    HW1 4251   1.600   3.333   1.933
  918SOL    HW2 4252   1.556   3.176   1.931
  919SOL     OW 4253   0.464   3.605   2.185
  919SOL    HW1 4254   0.497   3.644   2.271
  919SOL    HW2 4255   0.540   3.598   2.120
  920SOL     OW 4256   1.400   1.969   2.288
  920SOL    HW1 4257   1.376   1.932   2.198
  920SOL    HW2 4258   1.499   1.985   2.292
  921SOL     OW 4259   0.249   3.647   3.103
  921SOL    HW1 4260   0.306   3.582   3.153
  921SOL    HW2 4261   0.233   3.614   3.010
  922SOL     OW 4262   0.940   3.560   2.766
  922SOL    HW1 4263   1.020   3.503   2.787
  922SOL    HW2 4264   0.891   3.520   2.689
  923SOL     OW 4265   0.382   2.562   2.342
  923SOL    HW1 4266   0.427   2.472   2.339
  923SOL    HW2 4267   0.288   2.551   2.375
  924SOL     OW 4268   1.547   2.084   3.591
  924SOL    HW1 4269   1.542   2.121   3.683
  924SOL    HW2 4270   1.475   2.015   3.579
  925SOL     OW 4271   0.614   1.984   1.979
  925SOL    HW1 4272   0.712   1.962   1.986
  925SOL    HW2 4273   0.583   1.967   1.886
  926SOL     OW 4274   0.781   2.126   3.611
  926SOL    HW1 4275   0.848   2.065   3.654
  926SOL    HW2 4276   0.708   2.145   3.676
  927SOL     OW 4277   0.888   3.376   3.057
  927SOL    HW1 4278   0.865   3.351   2.963
  927SOL    HW2 4279   0.949   3.307   3.096
  928SOL     OW 4280   1.351   2.452   3.295
  928SOL    HW1 4281   1.379   2.409   3.380
  928SOL    HW2 4282   1.376   2.548   3.296
  929SOL     OW 4283   0.803   3.264   2.786
  929SOL    HW1 4284   0.893   3.278   2.744
  929SOL    HW2 4285   0.732   3.266   2.715
  930SOL     OW 4286   0.922   2.365   2.761
  930SOL    HW1 4287   0.897   2.356   2.665
  930SOL    HW2 4288   0.970   2.283   2.792
  931SOL     OW 4289   0.539   1.926   2.374
  931SOL    HW1 4290   0.458   1.927   2.432
  931SOL    HW2 4291   0.542   2.009   2.319
  932SOL     OW 4292   1.434   3.050   1.903
  932SOL    HW1 4293   1.466   2.974   1.960
  932SOL    HW2 4294   1.342   3.077   1.933
  933SOL     OW 4295   0.297   1.897   2.033
  933SOL    HW1 4296   0.346   1.981   2.012
  933SOL    HW2 4297   0.359   1.832   2.078
  934SOL     OW 4298   0.935   2.098   2.342
  934SOL    HW1 4299   0.887   2.139   2.264
  934SOL    HW2 4300   1.034   2.096   2.323
  935SOL     OW 4301   1.076   2.545   3.326
  935SOL    HW1 4302   0.996   2.484   3.329
  935SOL    HW2 4303   1.157   2.492   3.302
  936SOL     OW 4304   1.227   3.432   2.655
  936SOL    HW1 4305   1.248   3.506   2.590
  936SOL    HW2 4306   1.295   3.432   2.728
  937SOL     OW 4307   0.459   3.014   2.603
  937SOL    HW1 4308   0.388   2.987   2.668
  937SOL    HW2 4309   0.433   2.986   2.510
  938SOL     OW 4310   1.271   3.659   2.453
  938SOL    HW1 4311   1.315   3.723   2.389
  938SOL    HW2 4312   1.221   3.711   2.523
  939SOL     OW 4313   1.032   2.411   1.878
  939SOL    HW1 4314   0.991   2.493   1.839
  939SOL    HW2 4315   1.096   2.437   1.951
  940SOL     OW 4316   0.078   2.418   3.248
  940SOL    HW1 4317   0.170   2.417   3.207
  940SOL    HW2 4318   0.072   2.492   3.315
  941SOL     OW 4319   0.561   2.084   3.009
  941SOL    HW1 4320   0.599   2.000   3.046
  941SOL    HW2 4321   0.473   2.103   3.053
  942SOL     OW 4322   0.866   2.316   2.504
  942SOL    HW1 4323   0.834   2.388   2.442
  942SOL    HW2 4324   0.890   2.235   2.451
  943SOL     OW 4325   1.017   1.901   2.615
  943SOL    HW1 4326   0.945   1.906   2.546
  943SOL    HW2 4327   0.993   1.832   2.684
  944SOL     OW 4328   1.429   3.035   2.729
  944SOL    HW1 4329   1.374   2.951   2.722
  944SOL    HW2 4330   1.455   3.064   2.637
  945SOL     OW 4331   1.466   2.452   2.854
  945SOL    HW1 4332   1.436   2.357   2.861
  945SOL    HW2 4333   1.539   2.468   2.920
  946SOL     OW 4334   1.857   2.695   2.239
  946SOL    HW1 4335   1.899   2.631   2.303
  946SOL    HW2 4336   1.819   2.644   2.161
  947SOL     OW 4337   0.488   3.247   2.036
  947SOL    HW1 4338   0.401   3.232   2.083
  947SOL    HW2 4339   0.471   3.273   1.941
  948SOL     OW 4340   1.664   3.142   2.519
  948SOL    HW1 4341   1.763   3.150   2.533
  948SOL    HW2 4342   1.619   3.226   2.550
  949SOL     OW 4343   1.390   2.437   1.940
  949SOL    HW1 4344   1.336   2.416   2.021
  949SOL    HW2 4345   1.481   2.396   1.949
  950SOL     OW 4346   0.527   2.118   2.190
  950SOL    HW1 4347   0.554   2.059   2.115
  950SOL    HW2 4348   0.527   2.213   2.159
  951SOL     OW 4349   1.754   3.085   3.450
  951SOL    HW1 4350   1.845   3.046   3.437
  951SOL    HW2 4351   1.762   3.181   3.474
  952SOL     OW 4352   1.064   3.209   3.202
  952SOL    HW1 4353   0.984   3.186   3.257
  952SOL    HW2 4354   1.147   3.183   3.251
  953SOL     OW 4355   1.592   3.491   3.487
  953SOL    HW1 4356   1.619   3.525   3.397
  953SOL    HW2 4357   1.671   3.453   3.533
  954SOL     OW 4358   1.111   3.057   2.962
  954SOL    HW1 4359   1.071   3.101   3.043
  954SOL    HW2 4360   1.070   3.094   2.879
  955SOL     OW 4361   1.638   2.961   2.941
  955SOL    HW1 4362   1.643   3.042   3.000
  955SOL    HW2 4363   1.552   2.963   2.890
  956SOL     OW 4364   0.915   1.951   3.264
  956SOL    HW1 4365   0.940   1.931   3.169
  956SOL    HW2 4366   0.987   2.007   3.306
  957SOL     OW 4367   0.980   2.978   3.581
  957SOL    HW1 4368   0.881   2.984   3.591
  957SOL    HW2 4369   1.003   2.898   3.525
  958SOL     OW 4370   0.705   2.912   2.230
  958SOL    HW1 4371   0.691   2.919   2.329
  958SOL    HW2 4372   0.789   2.861   2.212
  959SOL     OW 4373   0.410   2.675   3.113
  959SOL    HW1 4374   0.496   2.687   3.163
  959SOL    HW2 4375   0.368   2.588   3.140
  960SOL     OW 4376   1.274   2.248   3.124
  960SOL    HW1 4377   1.295   2.322   3.188
  960SOL    HW2 4378   1.185   2.265   3.081
  961SOL     OW 4379   0.064   3.426   3.193
  961SOL    HW1 4380   0.018   3.508   3.159
  961SOL    HW2 4381   0.162   3.445   3.202
  962SOL     OW 4382   0.367   2.962   2.363
  962SOL    HW1 4383   0.360   3.045   2.307
  962SOL    HW2 4384   0.371   2.882   2.303
  963SOL     OW 4385   0.566   2.399   2.727
  963SOL    HW1 4386   0.578   2.465   2.653
  963SOL    HW2 4387   0.612   2.433   2.810
  964SOL     OW 4388   1.252   3.210   2.250
  964SOL    HW1 4389   1.302   3.287   2.290
  964SOL    HW2 4390   1.157   3.212   2.282
  965SOL     OW 4391   1.272   3.307   3.004
  965SOL    HW1 4392   1.319   3.320   3.091
  965SOL    HW2 4393   1.206   3.233   3.013
  966SOL     OW 4394   1.582   2.501   2.334
  966SOL    HW1 4395   1.551   2.562   2.407
  966SOL    HW2 4396   1.632   2.553   2.265
  967SOL     OW 4397   0.354   3.372   3.191
  967SOL    HW1 4398   0.333   3.328   3.104
  967SOL    HW2 4399   0.451   3.398   3.194
  968SOL     OW 4400   0.402   2.613   3.460
  968SOL    HW1 4401   0.470   2.668   3.413
  968SOL    HW2 4402   0.442   2.525   3.487
  969SOL     OW 4403   1.587   2.641   3.532
  969SOL    HW1 4404   1.495   2.679   3.527
  969SOL    HW2 4405   1.647   2.688   3.467
  970SOL     OW 4406   1.013   1.967   3.632
  970SOL    HW1 4407   1.019   2.052   3.580
  970SOL    HW2 4408   1.045   1.891   3.575
  971SOL     OW 4409   0.504   1.912   3.602
  971SOL    HW1 4410   0.462   1.855   3.532
  971SOL    HW2 4411   0.438   1.981   3.634
  972SOL     OW 4412   0.573   2.732   2.891
  972SOL    HW1 4413   0.617   2.821   2.882
  972SOL    HW2 4414   0.510   2.732   2.968
  973SOL     OW 4415   1.360   2.724   2.907
  973SOL    HW1 4416   1.285   2.724   2.841
  973SOL    HW2 4417   1.397   2.632   2.916
  974SOL     OW 4418   1.209   2.387   2.137
  974SOL    HW1 4419   1.222   2.303   2.191
  974SOL    HW2 4420   1.180   2.461   2.197
  975SOL     OW 4421   0.307   2.075   3.093
  975SOL    HW1 4422   0.284   2.112   3.183
  975SOL    HW2 4423   0.277   1.980   3.087
  976SOL     OW 4424   0.037   3.172   3.144
  976SOL    HW1 4425   0.090   3.123   3.212
  976SOL    HW2 4426   0.059   3.270   3.149
  977SOL     OW 4427   0.732   2.496   2.926
  977SOL    HW1 4428   0.791   2.470   2.850
  977SOL    HW2 4429   0.704   2.592   2.915
  978SOL     OW 4430   1.728   2.797   3.716
  978SOL    HW1 4431   1.682   2.790   3.627
  978SOL    HW2 4432   1.666   2.841   3.782
  979SOL     OW 4433   0.307   1.925   2.480
  979SOL    HW1 4434   0.296   2.019   2.513
  979SOL    HW2 4435   0.302   1.862   2.557
  980SOL     OW 4436   1.622   2.229   2.236
  980SOL    HW1 4437   1.624   2.153   2.300
  980SOL    HW2 4438   1.574   2.306   2.276
  981SOL     OW 4439   1.023   2.628   2.828
  981SOL    HW1 4440   1.038   2.649   2.924
  981SOL    HW2 4441   0.993   2.533   2.819
  982SOL     OW 4442   0.980   3.435   3.562
  982SOL    HW1 4443   0.960   3.479   3.474
  982SOL    HW2 4444   1.019   3.344   3.546
  983SOL     OW 4445   1.859   3.380   3.467
  983SOL    HW1 4446   1.873   3.407   3.372
  983SOL    HW2 4447   1.942   3.402   3.520
  984SOL     OW 4448   0.350   2.760   3.666
  984SOL    HW1 4449   0.426   2.804   3.714
  984SOL    HW2 4450   0.385   2.713   3.584
  985SOL     OW 4451   1.540   2.136   1.987
  985SOL    HW1 4452   1.479   2.061   2.010
  985SOL    HW2 4453   1.562   2.188   2.070
  986SOL     OW 4454   1.303   2.700   1.904
  986SOL    HW1 4455   1.337   2.607   1.919
  986SOL    HW2 4456   1.321   2.727   1.809
  987SOL     OW 4457   1.068   3.195   2.711
  987SOL    HW1 4458   1.075   3.111   2.656
  987SOL    HW2 4459   1.130   3.264   2.675
  988SOL     OW 4460   0.319   2.672   2.811
  988SOL    HW1 4461   0.412   2.708   2.816
  988SOL    HW2 4462   0.313   2.587   2.863
  989SOL     OW 4463   0.339   2.371   2.868
  989SOL    HW1 4464   0.287   2.288   2.851
  989SOL    HW2 4465   0.416   2.376   2.804
  990SOL     OW 4466   1.138   2.242   3.540
  990SOL    HW1 4467   1.093   2.305   3.604
  990SOL    HW2 4468   1.231   2.273   3.523
  991SOL     OW 4469   1.160   2.069   3.339
  991SOL    HW1 4470   1.160   2.133   3.416
  991SOL    HW2 4471   1.188   2.117   3.256
  992SOL     OW 4472   0.008   3.188   2.062
  992SOL    HW1 4473  -0.085   3.209   2.031
  992SOL    HW2 4474   0.018   3.089   2.075
  993SOL     OW 4475   0.088   3.663   2.789
  993SOL    HW1 4476   0.046   3.577   2.762
  993SOL    HW2 4477   0.182   3.666   2.755
  994SOL     OW 4478   0.504   3.430   2.772
  994SOL    HW1 4479   0.570   3.504   2.781
  994SOL    HW2 4480   0.548   3.351   2.730
  995SOL     OW 4481   1.002   2.658   3.100
  995SOL    HW1 4482   1.043   2.626   3.186
  995SOL    HW2 4483   0.906   2.631   3.097
  996SOL     OW 4484   0.040   2.406   2.976
  996SOL    HW1 4485   0.125   2.373   2.935
  996SOL    HW2 4486   0.053   2.421   3.074
  997SOL     OW 4487   0.189   2.382   3.584
  997SOL    HW1 4488   0.248   2.342   3.514
  997SOL    HW2 4489   0.131   2.453   3.543
  998SOL     OW 4490   1.369   2.812   3.522
  998SOL    HW1 4491   1.408   2.901   3.542
  998SOL    HW2 4492   1.379   2.792   3.425
  999SOL     OW 4493   0.815   2.434   2.187
  999SOL    HW1 4494   0.822   2.345   2.141
  999SOL    HW2 4495   0.721   2.468   2.179
 1000SOL     OW 4496   1.657   2.466   3.068
 1000SOL    HW1 4497   1.619   2.397   3.130
 1000SOL    HW2 4498   1.739   2.430   3.024
 1001SOL     OW 4499   0.252   3.426   3.606
 1001SOL    HW1 4500   0.222   3.483   3.682
 1001SOL    HW2 4501   0.245   3.329   3.632
 1002SOL     OW 4502   0.671   2.326   3.131
 1002SOL    HW1 4503   0.637   2.237   3.101
 1002SOL    HW2 4504   0.697   2.380   3.051
 1003SOL     OW 4505   0.930   3.540   3.327
 1003SOL    HW1 4506   0.906   3.522   3.232
 1003SOL    HW2 4507   0.960   3.634   3.337
 1004SOL     OW 4508   0.473   2.362   2.053
 1004SOL    HW1 4509   0.534   2.442   2.057
 1004SOL    HW2 4510   0.378   2.393   2.060
 1005SOL     OW 4511   0.159   2.999   3.328
 1005SOL    HW1 4512   0.181   2.938   3.404
 1005SOL    HW2 4513   0.169   2.950   3.242
 1006SOL     OW 4514   1.347   2.921   3.096
 1006SOL    HW1 4515   1.371   2.858   3.022
 1006SOL    HW2 4516   1.257   2.961   3.078
 1007SOL     OW 4517   1.302   2.717   2.171
 1007SOL    HW1 4518   1.216   2.686   2.213
 1007SOL    HW2 4519   1.298   2.703   2.072
 1008SOL     OW 4520   1.759   3.609   3.016
 1008SOL    HW1 4521   1.820   3.639   2.943
 1008SOL    HW2 4522   1.721   3.520   2.994
 1009SOL     OW 4523   1.252   3.593   2.990
 1009SOL    HW1 4524   1.336   3.598   2.936
 1009SOL    HW2 4525   1.229   3.497   3.008
 1010SOL     OW 4526   0.083   3.120   2.884
 1010SOL    HW1 4527   0.078   3.119   2.984
 1010SOL    HW2 4528   0.000   3.079   2.846
 1011SOL     OW 4529   0.688   3.524   3.578
 1011SOL    HW1 4530   0.632   3.605   3.587
 1011SOL    HW2 4531   0.740   3.528   3.492
 1012SOL     OW 4532   1.726   1.997   2.385
 1012SOL    HW1 4533   1.799   1.980   2.318
 1012SOL    HW2 4534   1.695   1.910   2.423
 1013SOL     OW 4535   1.388   3.435   2.339
 1013SOL    HW1 4536   1.455   3.447   2.265
 1013SOL    HW2 4537   1.348   3.524   2.362
 1014SOL     OW 4538   0.130   3.656   3.713
 1014SOL    HW1 4539   0.089   3.582   3.766
 1014SOL    HW2 4540   0.194   3.707   3.771
 1015SOL     OW 4541   1.280   2.789   2.534
 1015SOL    HW1 4542   1.340   2.708   2.536
 1015SOL    HW2 4543   1.320   2.858   2.474
 1016SOL     OW 4544   0.830   3.135   3.284
 1016SOL    HW1 4545   0.825   3.168   3.379
 1016SOL    HW2 4546   0.744   3.154   3.238
 1017SOL     OW 4547   0.672   3.478   2.016
 1017SOL    HW1 4548   0.681   3.488   1.917
 1017SOL    HW2 4549   0.632   3.389   2.037
 1018SOL     OW 4550   1.650   3.582   3.256
 1018SOL    HW1 4551   1.703   3.592   3.172
 1018SOL    HW2 4552   1.623   3.672   3.290
 1019SOL     OW 4553   1.841   2.037   2.825
 1019SOL    HW1 4554   1.880   1.952   2.789
 1019SOL    HW2 4555   1.743   2.039   2.806
 1020SOL     OW 4556   0.263   2.188   2.582
 1020SOL    HW1 4557   0.184   2.239   2.548
 1020SOL    HW2 4558   0.254   2.173   2.680
 1021SOL     OW 4559   1.194   3.474   1.893
 1021SOL    HW1 4560   1.200   3.381   1.930
 1021SOL    HW2 4561   1.135   3.474   1.813
 1022SOL     OW 4562   0.822   2.864   3.234
 1022SOL    HW1 4563   0.862   2.863   3.142
 1022SOL    HW2 4564   0.832   2.956   3.274
 1023SOL     OW 4565   0.916   2.772   2.153
 1023SOL    HW1 4566   0.979   2.810   2.085
 1023SOL    HW2 4567   0.956   2.689   2.192
 1024SOL     OW 4568   1.504   3.469   1.906
 1024SOL    HW1 4569   1.412   3.506   1.913
 1024SOL    HW2 4570   1.542   3.489   1.816
 1025SOL     OW 4571   0.372   3.150   3.352
 1025SOL    HW1 4572   0.359   3.243   3.318
 1025SOL    HW2 4573   0.288   3.098   3.339
 1026SOL     OW 4574   1.614   3.154   3.151
 1026SOL    HW1 4575   1.674   3.157   3.231
 1026SOL    HW2 4576   1.539   3.218   3.164
 1027SOL     OW 4577   1.039   2.960   2.558
 1027SOL    HW1 4578   0.969   2.913   2.612
 1027SOL    HW2 4579   1.098   2.892   2.515
 1028SOL     OW 4580   1.014   2.098   2.833
 1028SOL    HW1 4581   1.006   2.062   2.740
 1028SOL    HW2 4582   1.012   2.022   2.898
 1029SOL     OW 4583   0.590   3.349   2.353
 1029SOL    HW1 4584   0.632   3.291   2.283
 1029SOL    HW2 4585   0.546   3.428   2.309
 1030SOL     OW 4586   1.709   2.247   3.243
 1030SOL    HW1 4587   1.782   2.316   3.247
 1030SOL    HW2 4588   1.737   2.172   3.184
 1031SOL     OW 4589   0.255   3.210   2.152
 1031SOL    HW1 4590   0.159   3.211   2.125
 1031SOL    HW2 4591   0.267   3.263   2.236
 1032SOL     OW 4592   0.105   2.875   3.588
 1032SOL    HW1 4593   0.028   2.842   3.642
 1032SOL    HW2 4594   0.190   2.845   3.630
 1033SOL     OW 4595   0.672   2.065   3.351
 1033SOL    HW1 4596   0.762   2.049   3.311
 1033SOL    HW2 4597   0.680   2.070   3.450
 1034SOL     OW 4598   0.075   2.207   1.895
 1034SOL    HW1 4599  -0.017   2.179   1.866
 1034SOL    HW2 4600   0.106   2.284   1.839
 1035SOL     OW 4601   1.440   2.718   3.260
 1035SOL    HW1 4602   1.383   2.770   3.197
 1035SOL    HW2 4603   1.536   2.730   3.236
 1036SOL     OW 4604   0.072   2.028   2.180
 1036SOL    HW1 4605   0.055   2.111   2.126
 1036SOL    HW2 4606   0.162   1.991   2.158
 1037SOL     OW 4607   1.183   3.197   1.981
 1037SOL    HW1 4608   1.084   3.186   1.983
 1037SOL    HW2 4609   1.217   3.212   2.074
 1038SOL     OW 4610   0.613   2.704   3.293
 1038SOL    HW1 4611   0.669   2.785   3.276
 1038SOL    HW2 4612   0.672   2.624   3.296
 1039SOL     OW 4613   1.493   3.629   2.821
 1039SOL    HW1 4614   1.526   3.693   2.752
 1039SOL    HW2 4615   1.559   3.623   2.896
 1040SOL     OW 4616   0.716   2.427   3.570
 1040SOL    HW1 4617   0.735   2.492   3.644
 1040SOL    HW2 4618   0.776   2.347   3.579
 1041SOL     OW 4619   1.450   3.082   3.495
 1041SOL    HW1 4620   1.441   3.072   3.594
 1041SOL    HW2 4621   1.546   3.075   3.469
 1042SOL     OW 4622   0.390   3.603   3.422
 1042SOL    HW1 4623   0.299   3.644   3.420
 1042SOL    HW2 4624   0.383   3.509   3.454
 1043SOL     OW 4625   1.674   2.745   3.116
 1043SOL    HW1 4626   1.647   2.656   3.079
 1043SOL    HW2 4627   1.675   2.813   3.043
 1044SOL     OW 4628   1.225   2.187   2.311
 1044SOL    HW1 4629   1.290   2.113   2.300
 1044SOL    HW2 4630   1.245   2.237   2.395
 1045SOL     OW 4631   0.594   2.607   2.514
 1045SOL    HW1 4632   0.644   2.692   2.495
 1045SOL    HW2 4633   0.506   2.609   2.466
 1046SOL     OW 4634   1.777   2.204   3.504
 1046SOL    HW1 4635   1.760   2.235   3.410
 1046SOL    HW2 4636   1.693   2.167   3.542
 1047SOL     OW 4637   1.730   2.796   3.379
 1047SOL    HW1 4638   1.768   2.887   3.394
 1047SOL    HW2 4639   1.722   2.779   3.280
 1048SOL     OW 4640   0.859   3.236   1.878
 1048SOL    HW1 4641   0.813   3.251   1.966
 1048SOL    HW2 4642   0.903   3.321   1.848
 1049SOL     OW 4643   0.661   3.652   2.815
 1049SOL    HW1 4644   0.615   3.740   2.802
 1049SOL    HW2 4645   0.760   3.664   2.808
 1050SOL     OW 4646   0.859   2.818   2.723
 1050SOL    HW1 4647   0.913   2.749   2.771
 1050SOL    HW2 4648   0.827   2.887   2.789
 1051SOL     OW 4649   1.083   2.846   1.949
 1051SOL    HW1 4650   1.060   2.899   1.867
 1051SOL    HW2 4651   1.164   2.790   1.930
 1052SOL     OW 4652   1.861   3.431   2.713
 1052SOL    HW1 4653   1.790   3.419   2.643
 1052SOL    HW2 4654   1.862   3.352   2.773
 1053SOL     OW 4655   0.221   3.176   3.706
 1053SOL    HW1 4656   0.156   3.103   3.685
 1053SOL    HW2 4657   0.225   3.190   3.804
 1054SOL     OW 4658   0.079   3.102   2.515
 1054SOL    HW1 4659   0.078   3.055   2.603
 1054SOL    HW2 4660   0.161   3.074   2.464
 1055SOL     OW 4661   0.672   3.253   3.486
 1055SOL    HW1 4662   0.594   3.203   3.524
 1055SOL    HW2 4663   0.669   3.348   3.517
 1056SOL     OW 4664   1.824   2.054   3.089
 1056SOL    HW1 4665   1.820   1.964   3.133
 1056SOL    HW2 4666   1.827   2.043   2.990
 1057SOL     OW 4667   0.428   2.286   2.382
 1057SOL    HW1 4668   0.458   2.214   2.320
 1057SOL    HW2 4669   0.389   2.246   2.465
 1058SOL     OW 4670   1.705   3.349   2.966
 1058SOL    HW1 4671   1.612   3.324   2.939
 1058SOL    HW2 4672   1.731   3.299   3.048
 1059SOL     OW 4673   0.317   2.409   3.142
 1059SOL    HW1 4674   0.355   2.350   3.214
 1059SOL    HW2 4675   0.357   2.383   3.054
 1060SOL     OW 4676   0.812   3.448   2.549
 1060SOL    HW1 4677   0.844   3.458   2.455
 1060SOL    HW2 4678   0.733   3.386   2.551
 1061SOL     OW 4679   1.424   2.076   2.974
 1061SOL    HW1 4680   1.476   2.011   3.029
 1061SOL    HW2 4681   1.375   2.139   3.035
 1062SOL     OW 4682   1.001   1.896   3.016
 1062SOL    HW1 4683   0.938   1.824   2.985
 1062SOL    HW2 4684   1.094   1.860   3.016
 1063SOL     OW 4685   0.770   3.192   2.163
 1063SOL    HW1 4686   0.724   3.105   2.180
 1063SOL    HW2 4687   0.861   3.189   2.204
 1064SOL     OW 4688   0.618   3.429   3.146
 1064SOL    HW1 4689   0.613   3.511   3.203
 1064SOL    HW2 4690   0.707   3.426   3.101
 1065SOL     OW 4691   1.352   1.914   2.030
 1065SOL    HW1 4692   1.387   1.873   1.946
 1065SOL    HW2 4693   1.262   1.876   2.050
 1066SOL     OW 4694   1.300   2.315   2.553
 1066SOL    HW1 4695   1.241   2.395   2.557
 1066SOL    HW2 4696   1.315   2.280   2.646
 1067SOL     OW 4697   1.593   2.083   2.744
 1067SOL    HW1 4698   1.509   2.082   2.798
 1067SOL    HW2 4699   1.595   2.166   2.688
 1068SOL     OW 4700   0.039   2.939   2.162
 1068SOL    HW1 4701   0.138   2.928   2.153
 1068SOL    HW2 4702  -0.001   2.853   2.194
 1069SOL     OW 4703   0.875   3.508   2.199
 1069SOL    HW1 4704   0.798   3.473   2.145
 1069SOL    HW2 4705   0.843   3.579   2.261
 1070SOL     OW 4706   0.230   2.490   3.837
 1070SOL    HW1 4707   0.137   2.488   3.874
 1070SOL    HW2 4708   0.231   2.451   3.745
 1071SOL     OW 4709   0.019   2.230   4.371
 1071SOL    HW1 4710  -0.063   2.273   4.410
 1071SOL    HW2 4711  -0.009   2.157   4.308
 1072SOL     OW 4712   1.555   3.373   4.427
 1072SOL    HW1 4713   1.498   3.357   4.508
 1072SOL    HW2 4714   1.496   3.383   4.347
 1073SOL     OW 4715   1.135   2.565   4.441
 1073SOL    HW1 4716   1.192   2.643   4.416
 1073SOL    HW2 4717   1.075   2.591   4.517
 1074SOL     OW 4718   1.755   2.469   3.955
 1074SOL    HW1 4719   1.743   2.456   3.856
 1074SOL    HW2 4720   1.725   2.388   4.004
 1075SOL     OW 4721   0.685   2.874   4.389
 1075SOL    HW1 4722   0.754   2.858   4.459
 1075SOL    HW2 4723   0.612   2.931   4.427
 1076SOL     OW 4724   1.603   2.309   4.461
 1076SOL    HW1 4725   1.529   2.355   4.411
 1076SOL    HW2 4726   1.654   2.377   4.514
 1077SOL     OW 4727   0.231   3.575   4.207
 1077SOL    HW1 4728   0.265   3.652   4.261
 1077SOL    HW2 4729   0.275   3.575   4.117
 1078SOL     OW 4730   0.230   3.296   4.262
 1078SOL    HW1 4731   0.204   3.392   4.262
 1078SOL    HW2 4732   0.159   3.242   4.307
 1079SOL     OW 4733   0.606   2.826   3.847
 1079SOL    HW1 4734   0.613   2.910   3.793
 1079SOL    HW2 4735   0.652   2.839   3.935
 1080SOL     OW 4736   0.122   2.505   4.287
 1080SOL    HW1 4737   0.077   2.417   4.304
 1080SOL    HW2 4738   0.121   2.559   4.371
 1081SOL     OW 4739   1.842   3.629   4.083
 1081SOL    HW1 4740   1.896   3.600   4.163
 1081SOL    HW2 4741   1.872   3.719   4.054
 1082SOL     OW 4742   0.027   3.458   3.841
 1082SOL    HW1 4743   0.008   3.362   3.862
 1082SOL    HW2 4744  -0.006   3.516   3.916
 1083SOL     OW 4745   1.689   2.784   4.336
 1083SOL    HW1 4746   1.784   2.755   4.344
 1083SOL    HW2 4747   1.681   2.849   4.261
 1084SOL     OW 4748   1.641   2.970   4.156
 1084SOL    HW1 4749   1.727   2.972   4.104
 1084SOL    HW2 4750   1.655   3.017   4.244
 1085SOL     OW 4751   0.613   3.227   4.450
 1085SOL    HW1 4752   0.564   3.140   4.459
 1085SOL    HW2 4753   0.590   3.270   4.363
 1086SOL     OW 4754   0.809   1.866   4.226
 1086SOL    HW1 4755   0.849   1.957   4.217
 1086SOL    HW2 4756   0.709   1.874   4.232
 1087SOL     OW 4757   1.525   2.861   3.914
 1087SOL    HW1 4758   1.462   2.785   3.927
 1087SOL    HW2 4759   1.573   2.879   4.000
 1088SOL     OW 4760   1.667   3.576   4.296
 1088SOL    HW1 4761   1.626   3.553   4.208
 1088SOL    HW2 4762   1.649   3.502   4.361
 1089SOL     OW 4763   0.598   2.591   3.994
 1089SOL    HW1 4764   0.622   2.660   3.926
 1089SOL    HW2 4765   0.520   2.624   4.048
 1090SOL     OW 4766   1.576   3.524   4.031
 1090SOL    HW1 4767   1.665   3.570   4.034
 1090SOL    HW2 4768   1.555   3.500   3.936
 1091SOL     OW 4769   1.041   2.563   4.153
 1091SOL    HW1 4770   1.067   2.559   4.249
 1091SOL    HW2 4771   0.956   2.512   4.139
 1092SOL     OW 4772   0.076   2.673   4.513
 1092SOL    HW1 4773   0.175   2.661   4.522
 1092SOL    HW2 4774   0.052   2.768   4.534
 1093SOL     OW 4775   0.865   2.210   3.919
 1093SOL    HW1 4776   0.924   2.273   3.870
 1093SOL    HW2 4777   0.884   2.116   3.890
 1094SOL     OW 4778   1.362   3.006   4.269
 1094SOL    HW1 4779   1.445   2.977   4.221
 1094SOL    HW2 4780   1.313   3.073   4.213
 1095SOL     OW 4781   0.550   2.058   4.609
 1095SOL    HW1 4782   0.545   2.053   4.709
 1095SOL    HW2 4783   0.552   2.154   4.580
 1096SOL     OW 4784   1.008   3.318   4.201
 1096SOL    HW1 4785   0.962   3.390   4.149
 1096SOL    HW2 4786   1.004   3.338   4.299
 1097SOL     OW 4787   0.351   3.663   4.577
 1097SOL    HW1 4788   0.401   3.577   4.583
 1097SOL    HW2 4789   0.416   3.740   4.574
 1098SOL     OW 4790   1.795   2.928   4.597
 1098SOL    HW1 4791   1.733   2.913   4.521
 1098SOL    HW2 4792   1.743   2.939   4.682
 1099SOL     OW 4793   0.321   2.805   3.966
 1099SOL    HW1 4794   0.403   2.844   3.924
 1099SOL    HW2 4795   0.294   2.723   3.917
 1100SOL     OW 4796   1.458   2.597   4.452
 1100SOL    HW1 4797   1.453   2.532   4.527
 1100SOL    HW2 4798   1.538   2.656   4.465
 1101SOL     OW 4799   1.111   3.638   3.961
 1101SOL    HW1 4800   1.051   3.576   4.011
 1101SOL    HW2 4801   1.142   3.594   3.876
 1102SOL     OW 4802   1.632   3.239   3.805
 1102SOL    HW1 4803   1.600   3.333   3.795
 1102SOL    HW2 4804   1.556   3.176   3.793
 1103SOL     OW 4805   0.464   3.605   4.047
 1103SOL    HW1 4806   0.497   3.644   4.133
 1103SOL    HW2 4807   0.540   3.598   3.982
 1104SOL     OW 4808   1.400   1.969   4.150
 1104SOL    HW1 4809   1.376   1.932   4.060
 1104SOL    HW2 4810   1.499   1.985   4.154
 1105SOL     OW 4811   0.940   3.560   4.628
 1105SOL    HW1 4812   1.020   3.503   4.649
 1105SOL    HW2 4813   0.891   3.520   4.551
 1106SOL     OW 4814   0.382   2.562   4.204
 1106SOL    HW1 4815   0.427   2.472   4.201
 1106SOL    HW2 4816   0.288   2.551   4.237
 1107SOL     OW 4817   0.614   1.984   3.841
 1107SOL    HW1 4818   0.712   1.962   3.848
 1107SOL    HW2 4819   0.583   1.967   3.748
 1108SOL     OW 4820   0.803   3.264   4.648
 1108SOL    HW1 4821   0.893   3.278   4.606
 1108SOL    HW2 4822   0.732   3.266   4.577
 1109SOL     OW 4823   0.922   2.365   4.623
 1109SOL    HW1 4824   0.897   2.356   4.527
 1109SOL    HW2 4825   0.970   2.283   4.654
 1110SOL     OW 4826   0.539   1.926   4.236
 1110SOL    HW1 4827   0.458   1.927   4.294
 1110SOL    HW2 4828   0.542   2.009   4.181
 1111SOL     OW 4829   1.434   3.050   3.765
 1111SOL    HW1 4830   1.466   2.974   3.822
 1111SOL    HW2 4831   1.342   3.077   3.795
 1112SOL     OW 4832   0.297   1.897   3.895
 1112SOL    HW1 4833   0.346   1.981   3.874
 1112SOL    HW2 4834   0.359   1.832   3.940
 1113SOL     OW 4835   0.935   2.098   4.204
 1113SOL    HW1 4836   0.887   2.139   4.126
 1113SOL    HW2 4837   1.034   2.096   4.185
 1114SOL     OW 4838   1.227   3.432   4.517
 1114SOL    HW1 4839   1.248   3.506   4.452
 1114SOL    HW2 4840   1.295   3.432   4.590
 1115SOL     OW 4841   0.459   3.014   4.465
 1115SOL    HW1 4842   0.388   2.987   4.530
 1115SOL    HW2 4843   0.433   2.986   4.372
 1116SOL     OW 4844   1.271   3.659   4.315
 1116SOL    HW1 4845   1.315   3.723   4.251
 1116SOL    HW2 4846   1.221   3.711   4.385
 1117SOL     OW 4847   1.032   2.411   3.740
 1117SOL    HW1 4848   0.991   2.493   3.701
 1117SOL    HW2 4849   1.096   2.437   3.813
 1118SOL     OW 4850   0.866   2.316   4.366
 1118SOL    HW1 4851   0.834   2.388   4.304
 1118SOL    HW2 4852   0.890   2.235   4.313
 1119SOL     OW 4853   1.017   1.901   4.477
 1119SOL    HW1 4854   0.945   1.906   4.408
 1119SOL    HW2 4855   0.993   1.832   4.546
 1120SOL     OW 4856   1.429   3.035   4.591
 1120SOL    HW1 4857   1.374   2.951   4.584
 1120SOL    HW2 4858   1.455   3.064   4.499
 1121SOL     OW 4859   1.857   2.695   4.101
 1121SOL    HW1 4860   1.899   2.631   4.165
 1121SOL    HW2 4861   1.819   2.644   4.023
 1122SOL     OW 4862   0.488   3.247   3.898
 1122SOL    HW1 4863   0.401   3.232   3.945
 1122SOL    HW2 4864   0.471   3.273   3.803
 1123SOL     OW 4865   1.664   3.142   4.381
 1123SOL    HW1 4866   1.763   3.150   4.395
 1123SOL    HW2 4867   1.619   3.226   4.412
 1124SOL     OW 4868   1.390   2.437   3.802
 1124SOL    HW1 4869   1.336   2.416   3.883
 1124SOL    HW2 4870   1.481   2.396   3.811
 1125SOL     OW 4871   0.527   2.118   4.052
 1125SOL    HW1 4872   0.554   2.059   3.977
 1125SOL    HW2 4873   0.527   2.213   4.021
 1126SOL     OW 4874   0.705   2.912   4.092
 1126SOL    HW1 4875   0.691   2.919   4.191
 1126SOL    HW2 4876   0.789   2.861   4.074
 1127SOL     OW 4877   0.367   2.962   4.225
 1127SOL    HW1 4878   0.360   3.045   4.169
 1127SOL    HW2 4879   0.371   2.882   4.165
 1128SOL     OW 4880   0.566   2.399   4.589
 1128SOL    HW1 4881   0.578   2.465   4.515
 1128SOL    HW2 4882   0.612   2.433   4.672
 1129SOL     OW 4883   1.252   3.210   4.112
 1129SOL    HW1 4884   1.302   3.287   4.152
 1129SOL    HW2 4885   1.157   3.212   4.144
 1130SOL     OW 4886   1.582   2.501   4.196
 1130SOL    HW1 4887   1.551   2.562   4.269
 1130SOL    HW2 4888   1.632   2.553   4.127
 1131SOL     OW 4889   1.209   2.387   3.999
 1131SOL    HW1 4890   1.222   2.303   4.053
 1131SOL    HW2 4891   1.180   2.461   4.059
 1132SOL     OW 4892   0.307   1.925   4.342
 1132SOL    HW1 4893   0.296   2.019   4.375
 1132SOL    HW2 4894   0.302   1.862   4.419
 1133SOL     OW 4895   1.622   2.229   4.098
 1133SOL    HW1 4896   1.624   2.153   4.162
 1133SOL    HW2 4897   1.574   2.306   4.138
 1134SOL     OW 4898   1.540   2.136   3.849
 1134SOL    HW1 4899   1.479   2.061   3.872
 1134SOL    HW2 4900   1.562   2.188   3.932
 1135SOL     OW 4901   1.303   2.700   3.766
 1135SOL    HW1 4902   1.337   2.607   3.781
 1135SOL    HW2 4903   1.321   2.727   3.671
 1136SOL     OW 4904   1.068   3.195   4.573
 1136SOL    HW1 4905   1.075   3.111   4.518
 1136SOL    HW2 4906   1.130   3.264   4.537
 1137SOL     OW 4907   0.008   3.188   3.924
 1137SOL    HW1 4908  -0.085   3.209   3.893
 1137SOL    HW2 4909   0.018   3.089   3.937
 1138SOL     OW 4910   0.815   2.434   4.049
 1138SOL    HW1 4911   0.822   2.345   4.003
 1138SOL    HW2 4912   0.721   2.468   4.041
 1139SOL     OW 4913   0.473   2.362   3.915
 1139SOL    HW1 4914   0.534   2.442   3.919
 1139SOL    HW2 4915   0.378   2.393   3.922
 1140SOL     OW 4916   1.302   2.717   4.033
 1140SOL    HW1 4917   1.216   2.686   4.075
 1140SOL    HW2 4918   1.298   2.703   3.934
 1141SOL     OW 4919   1.726   1.997   4.247
 1141SOL    HW1 4920   1.799   1.980   4.180
 1141SOL    HW2 4921   1.695   1.910   4.285
 1142SOL     OW 4922   1.388   3.435   4.201
 1142SOL    HW1 4923   1.455   3.447   4.127
 1142SOL    HW2 4924   1.348   3.524   4.224
 1143SOL     OW 4925   1.280   2.789   4.396
 1143SOL    HW1 4926   1.340   2.708   4.398
 1143SOL    HW2 4927   1.320   2.858   4.336
 1144SOL     OW 4928   0.672   3.478   3.878
 1144SOL    HW1 4929   0.681   3.488   3.779
 1144SOL    HW2 4930   0.632   3.389   3.899
 1145SOL     OW 4931   0.263   2.188   4.444
 1145SOL    HW1 4932   0.184   2.239   4.410
 1145SOL    HW2 4933   0.254   2.173   4.542
 1146SOL     OW 4934   1.194   3.474   3.755
 1146SOL    HW1 4935   1.200   3.381   3.792
 1146SOL    HW2 4936   1.135   3.474   3.675
 1147SOL     OW 4937   0.916   2.772   4.015
 1147SOL    HW1 4938   0.979   2.810   3.947
 1147SOL    HW2 4939   0.956   2.689   4.054
 1148SOL     OW 4940   1.504   3.469   3.768
 1148SOL    HW1 4941   1.412   3.506   3.775
 1148SOL    HW2 4942   1.542   3.489   3.678
 1149SOL     OW 4943   1.039   2.960   4.420
 1149SOL    HW1 4944   0.969   2.913   4.474
 1149SOL    HW2 4945   1.098   2.892   4.377
 1150SOL     OW 4946   0.590   3.349   4.215
 1150SOL    HW1 4947   0.632   3.291   4.145
 1150SOL    HW2 4948   0.546   3.428   4.171
 1151SOL     OW 4949   0.255   3.210   4.014
 1151SOL    HW1 4950   0.159   3.211   3.987
 1151SOL    HW2 4951   0.267   3.263   4.098
 1152SOL     OW 4952   0.075   2.207   3.757
 1152SOL    HW1 4953  -0.017   2.179   3.728
 1152SOL    HW2 4954   0.106   2.284   3.701
 1153SOL     OW 4955   0.072   2.028   4.042
 1153SOL    HW1 4956   0.055   2.111   3.988
 1153SOL    HW2 4957   0.162   1.991   4.020
 1154SOL     OW 4958   1.183   3.197   3.843
 1154SOL    HW1 4959   1.084   3.186   3.845
 1154SOL    HW2 4960   1.217   3.212   3.936
 1155SOL     OW 4961   1.225   2.187   4.173
 1155SOL    HW1 4962   1.290   2.113   4.162
 1155SOL    HW2 4963   1.245   2.237   4.257
 1156SOL     OW 4964   0.594   2.607   4.376
 1156SOL    HW1 4965   0.644   2.692   4.357
 1156SOL    HW2 4966   0.506   2.609   4.328
 1157SOL     OW 4967   0.859   3.236   3.740
 1157SOL    HW1 4968   0.813   3.251   3.828
 1157SOL    HW2 4969   0.903   3.321   3.710
 1158SOL     OW 4970   0.859   2.818   4.585
 1158SOL    HW1 4971   0.913   2.749   4.633
 1158SOL    HW2 4972   0.827   2.887   4.651
 1159SOL     OW 4973   1.083   2.846   3.811
 1159SOL    HW1 4974   1.060   2.899   3.729
 1159SOL    HW2 4975   1.164   2.790   3.792
 1160SOL     OW 4976   1.861   3.431   4.575
 1160SOL    HW1 4977   1.790   3.419   4.505
 1160SOL    HW2 4978   1.862   3.352   4.635
 1161SOL     OW 4979   0.079   3.102   4.377
 1161SOL    HW1 4980   0.078   3.055   4.465
 1161SOL    HW2 4981   0.161   3.074   4.326
 1162SOL     OW 4982   0.428   2.286   4.244
 1162SOL    HW1 4983   0.458   2.214   4.182
 1162SOL    HW2 4984   0.389   2.246   4.327
 1163SOL     OW 4985   0.812   3.448   4.411
 1163SOL    HW1 4986   0.844   3.458   4.317
 1163SOL    HW2 4987   0.733   3.386   4.413
 1164SOL     OW 4988   0.770   3.192   4.025
 1164SOL    HW1 4989   0.724   3.105   4.042
 1164SOL    HW2 4990   0.861   3.189   4.066
 1165SOL     OW 4991   1.352   1.914   3.892
 1165SOL    HW1 4992   1.387   1.873   3.808
 1165SOL    HW2 4993   1.262   1.876   3.912
 1166SOL     OW 4994   1.300   2.315   4.415
 1166SOL    HW1 4995   1.241   2.395   4.419
 1166SOL    HW2 4996   1.315   2.280   4.508
 1167SOL     OW 4997   1.593   2.083   4.606
 1167SOL    HW1 4998   1.509   2.082   4.660
 1167SOL    HW2 4999   1.595   2.166   4.550
 1168SOL     OW 5000   0.039   2.939   4.024
 1168SOL    HW1 5001   0.138   2.928   4.015
 1168SOL    HW2 5002  -0.001   2.853   4.056
 1169SOL     OW 5003   0.875   3.508   4.061
 1169SOL    HW1 5004   0.798   3.473   4.007
 1169SOL    HW2 5005   0.843   3.579   4.123
 1170SOL     OW 5006   0.230   4.352   0.113
 1170SOL    HW1 5007   0.137   4.350   0.150
 1170SOL    HW2 5008   0.231   4.313   0.021
 1171SOL     OW 5009   0.225   3.999   0.996
 1171SOL    HW1 5010   0.260   3.982   1.088
 1171SOL    HW2 5011   0.137   3.954   0.984
 1172SOL     OW 5012   0.019   4.092   0.647
 1172SOL    HW1 5013  -0.063   4.135   0.686
 1172SOL    HW2 5014  -0.009   4.019   0.584
 1173SOL     OW 5015   0.569   4.999   1.165
 1173SOL    HW1 5016   0.476   4.992   1.128
 1173SOL    HW2 5017   0.580   5.088   1.209
 1174SOL     OW 5018   1.555   5.235   0.703
 1174SOL    HW1 5019   1.498   5.219   0.784
 1174SOL    HW2 5020   1.496   5.245   0.623
 1175SOL     OW 5021   1.135   4.427   0.717
 1175SOL    HW1 5022   1.192   4.505   0.692
 1175SOL    HW2 5023   1.075   4.453   0.793
 1176SOL     OW 5024   1.755   4.331   0.231
 1176SOL    HW1 5025   1.743   4.318   0.132
 1176SOL    HW2 5026   1.725   4.250   0.280
 1177SOL     OW 5027   0.768   4.868   1.023
 1177SOL    HW1 5028   0.690   4.885   1.083
 1177SOL    HW2 5029   0.802   4.955   0.987
 1178SOL     OW 5030   0.850   4.522   1.823
 1178SOL    HW1 5031   0.846   4.598   1.888
 1178SOL    HW2 5032   0.872   4.558   1.732
 1179SOL     OW 5033   0.685   4.736   0.665
 1179SOL    HW1 5034   0.754   4.720   0.735
 1179SOL    HW2 5035   0.612   4.793   0.703
 1180SOL     OW 5036   0.686   4.885   1.803
 1180SOL    HW1 5037   0.746   4.964   1.817
 1180SOL    HW2 5038   0.600   4.916   1.762
 1181SOL     OW 5039   0.335   5.159   1.061
 1181SOL    HW1 5040   0.257   5.128   1.008
 1181SOL    HW2 5041   0.393   5.217   1.004
 1182SOL     OW 5042   1.460   5.229   1.339
 1182SOL    HW1 5043   1.484   5.323   1.365
 1182SOL    HW2 5044   1.444   5.175   1.421
 1183SOL     OW 5045   0.438   4.116   1.499
 1183SOL    HW1 5046   0.520   4.060   1.508
 1183SOL    HW2 5047   0.357   4.058   1.503
 1184SOL     OW 5048   1.603   4.171   0.737
 1184SOL    HW1 5049   1.529   4.217   0.687
 1184SOL    HW2 5050   1.654   4.239   0.790
 1185SOL     OW 5051   0.231   5.437   0.483
 1185SOL    HW1 5052   0.265   5.514   0.537
 1185SOL    HW2 5053   0.275   5.437   0.393
 1186SOL     OW 5054   1.127   5.065   1.690
 1186SOL    HW1 5055   1.174   5.065   1.778
 1186SOL    HW2 5056   1.079   4.978   1.679
 1187SOL     OW 5057   0.230   5.158   0.538
 1187SOL    HW1 5058   0.204   5.254   0.538
 1187SOL    HW2 5059   0.159   5.104   0.583
 1188SOL     OW 5060   0.240   4.815   0.886
 1188SOL    HW1 5061   0.254   4.731   0.938
 1188SOL    HW2 5062   0.185   4.879   0.941
 1189SOL     OW 5063   0.620   5.510   1.439
 1189SOL    HW1 5064   0.528   5.493   1.474
 1189SOL    HW2 5065   0.648   5.602   1.465
 1190SOL     OW 5066   0.606   4.688   0.123
 1190SOL    HW1 5067   0.613   4.772   0.069
 1190SOL    HW2 5068   0.652   4.701   0.211
 1191SOL     OW 5069   1.594   3.838   1.480
 1191SOL    HW1 5070   1.576   3.905   1.408
 1191SOL    HW2 5071   1.591   3.884   1.569
 1192SOL     OW 5072   0.122   4.367   0.563
 1192SOL    HW1 5073   0.077   4.279   0.580
 1192SOL    HW2 5074   0.121   4.421   0.647
 1193SOL     OW 5075   1.842   5.491   0.359
 1193SOL    HW1 5076   1.896   5.462   0.439
 1193SOL    HW2 5077   1.872   5.581   0.330
 1194SOL     OW 5078   0.027   5.320   0.117
 1194SOL    HW1 5079   0.008   5.224   0.138
 1194SOL    HW2 5080  -0.006   5.378   0.192
 1195SOL     OW 5081   1.689   4.646   0.612
 1195SOL    HW1 5082   1.784   4.617   0.620
 1195SOL    HW2 5083   1.681   4.711   0.537
 1196SOL     OW 5084   1.641   4.832   0.432
 1196SOL    HW1 5085   1.727   4.834   0.380
 1196SOL    HW2 5086   1.655   4.879   0.520
 1197SOL     OW 5087   0.113   4.461   1.597
 1197SOL    HW1 5088   0.201   4.448   1.642
 1197SOL    HW2 5089   0.100   4.558   1.575
 1198SOL     OW 5090   0.613   5.089   0.726
 1198SOL    HW1 5091   0.564   5.002   0.735
 1198SOL    HW2 5092   0.590   5.132   0.639
 1199SOL     OW 5093   1.293   4.952   1.423
 1199SOL    HW1 5094   1.330   4.879   1.365
 1199SOL    HW2 5095   1.345   4.957   1.508
 1200SOL     OW 5096   0.809   3.728   0.502
 1200SOL    HW1 5097   0.849   3.819   0.493
 1200SOL    HW2 5098   0.709   3.736   0.508
 1201SOL     OW 5099   0.197   4.700   1.264
 1201SOL    HW1 5100   0.286   4.655   1.250
 1201SOL    HW2 5101   0.124   4.635   1.245
 1202SOL     OW 5102   1.525   4.723   0.190
 1202SOL    HW1 5103   1.462   4.647   0.203
 1202SOL    HW2 5104   1.573   4.741   0.276
 1203SOL     OW 5105   1.187   5.516   1.616
 1203SOL    HW1 5106   1.211   5.576   1.540
 1203SOL    HW2 5107   1.194   5.421   1.586
 1204SOL     OW 5108   0.317   3.975   1.801
 1204SOL    HW1 5109   0.388   4.046   1.807
 1204SOL    HW2 5110   0.229   4.014   1.829
 1205SOL     OW 5111   1.466   5.141   0.953
 1205SOL    HW1 5112   1.407   5.147   1.033
 1205SOL    HW2 5113   1.451   5.053   0.907
 1206SOL     OW 5114   1.667   5.438   0.572
 1206SOL    HW1 5115   1.626   5.415   0.484
 1206SOL    HW2 5116   1.649   5.364   0.637
 1207SOL     OW 5117   0.598   4.453   0.270
 1207SOL    HW1 5118   0.622   4.522   0.202
 1207SOL    HW2 5119   0.520   4.486   0.324
 1208SOL     OW 5120   1.281   4.069   0.944
 1208SOL    HW1 5121   1.195   4.019   0.931
 1208SOL    HW2 5122   1.343   4.015   1.000
 1209SOL     OW 5123   1.576   5.386   0.307
 1209SOL    HW1 5124   1.665   5.432   0.310
 1209SOL    HW2 5125   1.555   5.362   0.212
 1210SOL     OW 5126   0.807   4.329   1.465
 1210SOL    HW1 5127   0.760   4.326   1.554
 1210SOL    HW2 5128   0.756   4.274   1.399
 1211SOL     OW 5129   1.394   4.193   1.674
 1211SOL    HW1 5130   1.374   4.236   1.762
 1211SOL    HW2 5131   1.472   4.131   1.683
 1212SOL     OW 5132   0.973   4.614   1.572
 1212SOL    HW1 5133   1.019   4.530   1.543
 1212SOL    HW2 5134   0.917   4.648   1.497
 1213SOL     OW 5135   0.991   4.134   1.242
 1213SOL    HW1 5136   0.914   4.168   1.296
 1213SOL    HW2 5137   0.957   4.083   1.163
 1214SOL     OW 5138   1.041   4.425   0.429
 1214SOL    HW1 5139   1.067   4.421   0.525
 1214SOL    HW2 5140   0.956   4.374   0.415
 1215SOL     OW 5141   0.076   4.535   0.789
 1215SOL    HW1 5142   0.175   4.523   0.798
 1215SOL    HW2 5143   0.052   4.630   0.810
 1216SOL     OW 5144   0.130   5.545   1.571
 1216SOL    HW1 5145   0.120   5.530   1.670
 1216SOL    HW2 5146   0.044   5.581   1.535
 1217SOL     OW 5147   0.865   4.072   0.195
 1217SOL    HW1 5148   0.924   4.135   0.146
 1217SOL    HW2 5149   0.884   3.978   0.166
 1218SOL     OW 5150   1.719   4.309   1.831
 1218SOL    HW1 5151   1.693   4.398   1.795
 1218SOL    HW2 5152   1.717   4.241   1.758
 1219SOL     OW 5153   1.362   4.868   0.545
 1219SOL    HW1 5154   1.445   4.839   0.497
 1219SOL    HW2 5155   1.313   4.935   0.489
 1220SOL     OW 5156   0.550   3.920   0.885
 1220SOL    HW1 5157   0.545   3.915   0.985
 1220SOL    HW2 5158   0.552   4.016   0.856
 1221SOL     OW 5159   1.008   5.180   0.477
 1221SOL    HW1 5160   0.962   5.252   0.425
 1221SOL    HW2 5161   1.004   5.200   0.575
 1222SOL     OW 5162   0.351   5.525   0.853
 1222SOL    HW1 5163   0.401   5.439   0.859
 1222SOL    HW2 5164   0.416   5.602   0.850
 1223SOL     OW 5165   1.795   4.790   0.873
 1223SOL    HW1 5166   1.733   4.775   0.797
 1223SOL    HW2 5167   1.743   4.801   0.958
 1224SOL     OW 5168   1.227   5.274   1.506
 1224SOL    HW1 5169   1.233   5.197   1.570
 1224SOL    HW2 5170   1.175   5.248   1.426
 1225SOL     OW 5171   0.321   4.667   0.242
 1225SOL    HW1 5172   0.403   4.706   0.200
 1225SOL    HW2 5173   0.294   4.585   0.193
 1226SOL     OW 5174   1.458   4.459   0.728
 1226SOL    HW1 5175   1.453   4.394   0.803
 1226SOL    HW2 5176   1.538   4.518   0.741
 1227SOL     OW 5177   0.461   4.990   1.727
 1227SOL    HW1 5178   0.411   4.991   1.641
 1227SOL    HW2 5179   0.398   4.972   1.803
 1228SOL     OW 5180   1.111   5.500   0.237
 1228SOL    HW1 5181   1.051   5.438   0.287
 1228SOL    HW2 5182   1.142   5.456   0.152
 1229SOL     OW 5183   1.632   5.101   0.081
 1229SOL    HW1 5184   1.600   5.195   0.071
 1229SOL    HW2 5185   1.556   5.038   0.069
 1230SOL     OW 5186   0.464   5.467   0.323
 1230SOL    HW1 5187   0.497   5.506   0.409
 1230SOL    HW2 5188   0.540   5.460   0.258
 1231SOL     OW 5189   1.400   3.831   0.426
 1231SOL    HW1 5190   1.376   3.794   0.336
 1231SOL    HW2 5191   1.499   3.847   0.430
 1232SOL     OW 5192   0.249   5.509   1.241
 1232SOL    HW1 5193   0.306   5.444   1.291
 1232SOL    HW2 5194   0.233   5.476   1.148
 1233SOL     OW 5195   0.940   5.422   0.904
 1233SOL    HW1 5196   1.020   5.365   0.925
 1233SOL    HW2 5197   0.891   5.382   0.827
 1234SOL     OW 5198   0.382   4.424   0.480
 1234SOL    HW1 5199   0.427   4.334   0.477
 1234SOL    HW2 5200   0.288   4.413   0.513
 1235SOL     OW 5201   1.547   3.946   1.729
 1235SOL    HW1 5202   1.542   3.983   1.821
 1235SOL    HW2 5203   1.475   3.877   1.717
 1236SOL     OW 5204   0.614   3.846   0.117
 1236SOL    HW1 5205   0.712   3.824   0.124
 1236SOL    HW2 5206   0.583   3.829   0.024
 1237SOL     OW 5207   0.781   3.988   1.749
 1237SOL    HW1 5208   0.848   3.927   1.792
 1237SOL    HW2 5209   0.708   4.007   1.814
 1238SOL     OW 5210   0.888   5.238   1.195
 1238SOL    HW1 5211   0.865   5.213   1.101
 1238SOL    HW2 5212   0.949   5.169   1.234
 1239SOL     OW 5213   1.351   4.314   1.433
 1239SOL    HW1 5214   1.379   4.271   1.518
 1239SOL    HW2 5215   1.376   4.410   1.434
 1240SOL     OW 5216   0.803   5.126   0.924
 1240SOL    HW1 5217   0.893   5.140   0.882
 1240SOL    HW2 5218   0.732   5.128   0.853
 1241SOL     OW 5219   0.922   4.227   0.899
 1241SOL    HW1 5220   0.897   4.218   0.803
 1241SOL    HW2 5221   0.970   4.145   0.930
 1242SOL     OW 5222   0.539   3.788   0.512
 1242SOL    HW1 5223   0.458   3.789   0.570
 1242SOL    HW2 5224   0.542   3.871   0.457
 1243SOL     OW 5225   1.434   4.912   0.041
 1243SOL    HW1 5226   1.466   4.836   0.098
 1243SOL    HW2 5227   1.342   4.939   0.071
 1244SOL     OW 5228   0.297   3.759   0.171
 1244SOL    HW1 5229   0.346   3.843   0.150
 1244SOL    HW2 5230   0.359   3.694   0.216
 1245SOL     OW 5231   0.935   3.960   0.480
 1245SOL    HW1 5232   0.887   4.001   0.402
 1245SOL    HW2 5233   1.034   3.958   0.461
 1246SOL     OW 5234   1.076   4.407   1.464
 1246SOL    HW1 5235   0.996   4.346   1.467
 1246SOL    HW2 5236   1.157   4.354   1.440
 1247SOL     OW 5237   1.227   5.294   0.793
 1247SOL    HW1 5238   1.248   5.368   0.728
 1247SOL    HW2 5239   1.295   5.294   0.866
 1248SOL     OW 5240   0.459   4.876   0.741
 1248SOL    HW1 5241   0.388   4.849   0.806
 1248SOL    HW2 5242   0.433   4.848   0.648
 1249SOL     OW 5243   1.271   5.521   0.591
 1249SOL    HW1 5244   1.315   5.585   0.527
 1249SOL    HW2 5245   1.221   5.573   0.661
 1250SOL     OW 5246   1.032   4.273   0.016
 1250SOL    HW1 5247   0.991   4.355  -0.023
 1250SOL    HW2 5248   1.096   4.299   0.089
 1251SOL     OW 5249   0.078   4.280   1.386
 1251SOL    HW1 5250   0.170   4.279   1.345
 1251SOL    HW2 5251   0.072   4.354   1.453
 1252SOL     OW 5252   0.561   3.946   1.147
 1252SOL    HW1 5253   0.599   3.862   1.184
 1252SOL    HW2 5254   0.473   3.965   1.191
 1253SOL     OW 5255   0.866   4.178   0.642
 1253SOL    HW1 5256   0.834   4.250   0.580
 1253SOL    HW2 5257   0.890   4.097   0.589
 1254SOL     OW 5258   1.017   3.763   0.753
 1254SOL    HW1 5259   0.945   3.768   0.684
 1254SOL    HW2 5260   0.993   3.694   0.822
 1255SOL     OW 5261   1.429   4.897   0.867
 1255SOL    HW1 5262   1.374   4.813   0.860
 1255SOL    HW2 5263   1.455   4.926   0.775
 1256SOL     OW 5264   1.466   4.314   0.992
 1256SOL    HW1 5265   1.436   4.219   0.999
 1256SOL    HW2 5266   1.539   4.330   1.058
 1257SOL     OW 5267   1.857   4.557   0.377
 1257SOL    HW1 5268   1.899   4.493   0.441
 1257SOL    HW2 5269   1.819   4.506   0.299
 1258SOL     OW 5270   0.488   5.109   0.174
 1258SOL    HW1 5271   0.401   5.094   0.221
 1258SOL    HW2 5272   0.471   5.135   0.079
 1259SOL     OW 5273   1.664   5.004   0.657
 1259SOL    HW1 5274   1.763   5.012   0.671
 1259SOL    HW2 5275   1.619   5.088   0.688
 1260SOL     OW 5276   1.390   4.299   0.078
 1260SOL    HW1 5277   1.336   4.278   0.159
 1260SOL    HW2 5278   1.481   4.258   0.087
 1261SOL     OW 5279   0.527   3.980   0.328
 1261SOL    HW1 5280   0.554   3.921   0.253
 1261SOL    HW2 5281   0.527   4.075   0.297
 1262SOL     OW 5282   1.754   4.947   1.588
 1262SOL    HW1 5283   1.845   4.908   1.575
 1262SOL    HW2 5284   1.762   5.043   1.612
 1263SOL     OW 5285   1.064   5.071   1.340
 1263SOL    HW1 5286   0.984   5.048   1.395
 1263SOL    HW2 5287   1.147   5.045   1.389
 1264SOL     OW 5288   1.592   5.353   1.625
 1264SOL    HW1 5289   1.619   5.387   1.535
 1264SOL    HW2 5290   1.671   5.315   1.671
 1265SOL     OW 5291   1.111   4.919   1.100
 1265SOL    HW1 5292   1.071   4.963   1.181
 1265SOL    HW2 5293   1.070   4.956   1.017
 1266SOL     OW 5294   1.638   4.823   1.079
 1266SOL    HW1 5295   1.643   4.904   1.138
 1266SOL    HW2 5296   1.552   4.825   1.028
 1267SOL     OW 5297   0.915   3.813   1.402
 1267SOL    HW1 5298   0.940   3.793   1.307
 1267SOL    HW2 5299   0.987   3.869   1.444
 1268SOL     OW 5300   0.980   4.840   1.719
 1268SOL    HW1 5301   0.881   4.846   1.729
 1268SOL    HW2 5302   1.003   4.760   1.663
 1269SOL     OW 5303   0.705   4.774   0.368
 1269SOL    HW1 5304   0.691   4.781   0.467
 1269SOL    HW2 5305   0.789   4.723   0.350
 1270SOL     OW 5306   0.410   4.537   1.251
 1270SOL    HW1 5307   0.496   4.549   1.301
 1270SOL    HW2 5308   0.368   4.450   1.278
 1271SOL     OW 5309   1.274   4.110   1.262
 1271SOL    HW1 5310   1.295   4.184   1.326
 1271SOL    HW2 5311   1.185   4.127   1.219
 1272SOL     OW 5312   0.367   4.824   0.501
 1272SOL    HW1 5313   0.360   4.907   0.445
 1272SOL    HW2 5314   0.371   4.744   0.441
 1273SOL     OW 5315   0.566   4.261   0.865
 1273SOL    HW1 5316   0.578   4.327   0.791
 1273SOL    HW2 5317   0.612   4.295   0.948
 1274SOL     OW 5318   1.252   5.072   0.388
 1274SOL    HW1 5319   1.302   5.149   0.428
 1274SOL    HW2 5320   1.157   5.074   0.420
 1275SOL     OW 5321   1.272   5.169   1.142
 1275SOL    HW1 5322   1.319   5.182   1.229
 1275SOL    HW2 5323   1.206   5.095   1.151
 1276SOL     OW 5324   1.582   4.363   0.472
 1276SOL    HW1 5325   1.551   4.424   0.545
 1276SOL    HW2 5326   1.632   4.415   0.403
 1277SOL     OW 5327   0.354   5.234   1.329
 1277SOL    HW1 5328   0.333   5.190   1.242
 1277SOL    HW2 5329   0.451   5.260   1.332
 1278SOL     OW 5330   0.402   4.475   1.598
 1278SOL    HW1 5331   0.470   4.530   1.551
 1278SOL    HW2 5332   0.442   4.387   1.625
 1279SOL     OW 5333   1.587   4.503   1.670
 1279SOL    HW1 5334   1.495   4.541   1.665
 1279SOL    HW2 5335   1.647   4.550   1.605
 1280SOL     OW 5336   1.013   3.829   1.770
 1280SOL    HW1 5337   1.019   3.914   1.718
 1280SOL    HW2 5338   1.045   3.753   1.713
 1281SOL     OW 5339   0.504   3.774   1.740
 1281SOL    HW1 5340   0.462   3.717   1.670
 1281SOL    HW2 5341   0.438   3.843   1.772
 1282SOL     OW 5342   0.573   4.594   1.029
 1282SOL    HW1 5343   0.617   4.683   1.020
 1282SOL    HW2 5344   0.510   4.594   1.106
 1283SOL     OW 5345   1.360   4.586   1.045
 1283SOL    HW1 5346   1.285   4.586   0.979
 1283SOL    HW2 5347   1.397   4.494   1.054
 1284SOL     OW 5348   1.209   4.249   0.275
 1284SOL    HW1 5349   1.222   4.165   0.329
 1284SOL    HW2 5350   1.180   4.323   0.335
 1285SOL     OW 5351   0.037   5.034   1.282
 1285SOL    HW1 5352   0.090   4.985   1.350
 1285SOL    HW2 5353   0.059   5.132   1.287
 1286SOL     OW 5354   0.732   4.358   1.064
 1286SOL    HW1 5355   0.791   4.332   0.988
 1286SOL    HW2 5356   0.704   4.454   1.053
 1287SOL     OW 5357   1.728   4.659   1.854
 1287SOL    HW1 5358   1.682   4.652   1.765
 1287SOL    HW2 5359   1.666   4.703   1.920
 1288SOL     OW 5360   0.307   3.787   0.618
 1288SOL    HW1 5361   0.296   3.881   0.651
 1288SOL    HW2 5362   0.302   3.724   0.695
 1289SOL     OW 5363   1.622   4.091   0.374
 1289SOL    HW1 5364   1.624   4.015   0.438
 1289SOL    HW2 5365   1.574   4.168   0.414
 1290SOL     OW 5366   1.023   4.490   0.966
 1290SOL    HW1 5367   1.038   4.511   1.062
 1290SOL    HW2 5368   0.993   4.395   0.957
 1291SOL     OW 5369   0.980   5.297   1.700
 1291SOL    HW1 5370   0.960   5.341   1.612
 1291SOL    HW2 5371   1.019   5.206   1.684
 1292SOL     OW 5372   1.859   5.242   1.605
 1292SOL    HW1 5373   1.873   5.269   1.510
 1292SOL    HW2 5374   1.942   5.264   1.658
 1293SOL     OW 5375   0.350   4.622   1.804
 1293SOL    HW1 5376   0.426   4.666   1.852
 1293SOL    HW2 5377   0.385   4.575   1.722
 1294SOL     OW 5378   1.540   3.998   0.125
 1294SOL    HW1 5379   1.479   3.923   0.148
 1294SOL    HW2 5380   1.562   4.050   0.208
 1295SOL     OW 5381   1.303   4.562   0.042
 1295SOL    HW1 5382   1.337   4.469   0.057
 1295SOL    HW2 5383   1.321   4.589  -0.053
 1296SOL     OW 5384   1.068   5.057   0.849
 1296SOL    HW1 5385   1.075   4.973   0.794
 1296SOL    HW2 5386   1.130   5.126   0.813
 1297SOL     OW 5387   0.319   4.534   0.949
 1297SOL    HW1 5388   0.412   4.570   0.954
 1297SOL    HW2 5389   0.313   4.449   1.001
 1298SOL     OW 5390   0.339   4.233   1.006
 1298SOL    HW1 5391   0.287   4.150   0.989
 1298SOL    HW2 5392   0.416   4.238   0.942
 1299SOL     OW 5393   1.138   4.104   1.678
 1299SOL    HW1 5394   1.093   4.167   1.742
 1299SOL    HW2 5395   1.231   4.135   1.661
 1300SOL     OW 5396   1.160   3.931   1.477
 1300SOL    HW1 5397   1.160   3.995   1.554
 1300SOL    HW2 5398   1.188   3.979   1.394
 1301SOL     OW 5399   0.008   5.050   0.200
 1301SOL    HW1 5400  -0.085   5.071   0.169
 1301SOL    HW2 5401   0.018   4.951   0.213
 1302SOL     OW 5402   0.088   5.525   0.927
 1302SOL    HW1 5403   0.046   5.439   0.900
 1302SOL    HW2 5404   0.182   5.528   0.893
 1303SOL     OW 5405   0.504   5.292   0.910
 1303SOL    HW1 5406   0.570   5.366   0.919
 1303SOL    HW2 5407   0.548   5.213   0.868
 1304SOL     OW 5408   1.002   4.520   1.238
 1304SOL    HW1 5409   1.043   4.488   1.324
 1304SOL    HW2 5410   0.906   4.493   1.235
 1305SOL     OW 5411   0.040   4.268   1.114
 1305SOL    HW1 5412   0.125   4.235   1.073
 1305SOL    HW2 5413   0.053   4.283   1.212
 1306SOL     OW 5414   0.189   4.244   1.722
 1306SOL    HW1 5415   0.248   4.204   1.652
 1306SOL    HW2 5416   0.131   4.315   1.681
 1307SOL     OW 5417   1.369   4.674   1.660
 1307SOL    HW1 5418   1.408   4.763   1.680
 1307SOL    HW2 5419   1.379   4.654   1.563
 1308SOL     OW 5420   0.815   4.296   0.325
 1308SOL    HW1 5421   0.822   4.207   0.279
 1308SOL    HW2 5422   0.721   4.330   0.317
 1309SOL     OW 5423   1.657   4.328   1.206
 1309SOL    HW1 5424   1.619   4.259   1.268
 1309SOL    HW2 5425   1.739   4.292   1.162
 1310SOL     OW 5426   0.252   5.288   1.744
 1310SOL    HW1 5427   0.222   5.345   1.820
 1310SOL    HW2 5428   0.245   5.191   1.770
 1311SOL     OW 5429   0.671   4.188   1.269
 1311SOL    HW1 5430   0.637   4.099   1.239
 1311SOL    HW2 5431   0.697   4.242   1.189
 1312SOL     OW 5432   0.930   5.402   1.465
 1312SOL    HW1 5433   0.906   5.384   1.370
 1312SOL    HW2 5434   0.960   5.496   1.475
 1313SOL     OW 5435   0.473   4.224   0.191
 1313SOL    HW1 5436   0.534   4.304   0.195
 1313SOL    HW2 5437   0.378   4.255   0.198
 1314SOL     OW 5438   0.159   4.861   1.466
 1314SOL    HW1 5439   0.181   4.800   1.542
 1314SOL    HW2 5440   0.169   4.812   1.380
 1315SOL     OW 5441   1.347   4.783   1.234
 1315SOL    HW1 5442   1.371   4.720   1.160
 1315SOL    HW2 5443   1.257   4.823   1.216
 1316SOL     OW 5444   1.302   4.579   0.309
 1316SOL    HW1 5445   1.216   4.548   0.351
 1316SOL    HW2 5446   1.298   4.565   0.210
 1317SOL     OW 5447   1.759   5.471   1.154
 1317SOL    HW1 5448   1.820   5.501   1.081
 1317SOL    HW2 5449   1.721   5.382   1.132
 1318SOL     OW 5450   1.252   5.455   1.128
 1318SOL    HW1 5451   1.336   5.460   1.074
 1318SOL    HW2 5452   1.229   5.359   1.146
 1319SOL     OW 5453   0.083   4.982   1.022
 1319SOL    HW1 5454   0.078   4.981   1.122
 1319SOL    HW2 5455   0.000   4.941   0.984
 1320SOL     OW 5456   0.688   5.386   1.716
 1320SOL    HW1 5457   0.632   5.467   1.725
 1320SOL    HW2 5458   0.740   5.390   1.630
 1321SOL     OW 5459   0.903   3.810   0.133
 1321SOL    HW1 5460   0.954   3.811   0.047
 1321SOL    HW2 5461   0.959   3.768   0.204
 1322SOL     OW 5462   1.726   3.859   0.523
 1322SOL    HW1 5463   1.799   3.842   0.456
 1322SOL    HW2 5464   1.695   3.772   0.561
 1323SOL     OW 5465   1.388   5.297   0.477
 1323SOL    HW1 5466   1.455   5.309   0.403
 1323SOL    HW2 5467   1.348   5.386   0.500
 1324SOL     OW 5468   0.130   5.518   1.851
 1324SOL    HW1 5469   0.089   5.444   1.904
 1324SOL    HW2 5470   0.194   5.569   1.909
 1325SOL     OW 5471   1.280   4.651   0.672
 1325SOL    HW1 5472   1.340   4.570   0.674
 1325SOL    HW2 5473   1.320   4.720   0.612
 1326SOL     OW 5474   0.830   4.997   1.422
 1326SOL    HW1 5475   0.825   5.030   1.517
 1326SOL    HW2 5476   0.744   5.016   1.376
 1327SOL     OW 5477   0.672   5.340   0.154
 1327SOL    HW1 5478   0.681   5.350   0.055
 1327SOL    HW2 5479   0.632   5.251   0.175
 1328SOL     OW 5480   1.650   5.444   1.394
 1328SOL    HW1 5481   1.703   5.454   1.310
 1328SOL    HW2 5482   1.623   5.534   1.428
 1329SOL     OW 5483   1.841   3.899   0.963
 1329SOL    HW1 5484   1.880   3.814   0.927
 1329SOL    HW2 5485   1.743   3.901   0.944
 1330SOL     OW 5486   0.263   4.050   0.720
 1330SOL    HW1 5487   0.184   4.101   0.686
 1330SOL    HW2 5488   0.254   4.035   0.818
 1331SOL     OW 5489   1.194   5.336   0.031
 1331SOL    HW1 5490   1.200   5.243   0.068
 1331SOL    HW2 5491   1.135   5.336  -0.049
 1332SOL     OW 5492   0.822   4.726   1.372
 1332SOL    HW1 5493   0.862   4.725   1.280
 1332SOL    HW2 5494   0.832   4.818   1.412
 1333SOL     OW 5495   0.916   4.634   0.291
 1333SOL    HW1 5496   0.979   4.672   0.223
 1333SOL    HW2 5497   0.956   4.551   0.330
 1334SOL     OW 5498   1.504   5.331   0.044
 1334SOL    HW1 5499   1.412   5.368   0.051
 1334SOL    HW2 5500   1.542   5.351  -0.046
 1335SOL     OW 5501   0.372   5.012   1.490
 1335SOL    HW1 5502   0.359   5.105   1.456
 1335SOL    HW2 5503   0.288   4.960   1.477
 1336SOL     OW 5504   1.614   5.016   1.289
 1336SOL    HW1 5505   1.674   5.019   1.369
 1336SOL    HW2 5506   1.539   5.080   1.302
 1337SOL     OW 5507   1.039   4.822   0.696
 1337SOL    HW1 5508   0.969   4.775   0.750
 1337SOL    HW2 5509   1.098   4.754   0.653
 1338SOL     OW 5510   1.014   3.960   0.971
 1338SOL    HW1 5511   1.006   3.924   0.878
 1338SOL    HW2 5512   1.012   3.884   1.036
 1339SOL     OW 5513   0.590   5.211   0.491
 1339SOL    HW1 5514   0.632   5.153   0.421
 1339SOL    HW2 5515   0.546   5.290   0.447
 1340SOL     OW 5516   1.709   4.109   1.381
 1340SOL    HW1 5517   1.782   4.178   1.385
 1340SOL    HW2 5518   1.737   4.034   1.322
 1341SOL     OW 5519   0.255   5.072   0.290
 1341SOL    HW1 5520   0.159   5.073   0.263
 1341SOL    HW2 5521   0.267   5.125   0.374
 1342SOL     OW 5522   0.672   3.927   1.489
 1342SOL    HW1 5523   0.762   3.911   1.449
 1342SOL    HW2 5524   0.680   3.932   1.588
 1343SOL     OW 5525   0.075   4.069   0.033
 1343SOL    HW1 5526  -0.017   4.041   0.004
 1343SOL    HW2 5527   0.106   4.146  -0.023
 1344SOL     OW 5528   1.440   4.580   1.398
 1344SOL    HW1 5529   1.383   4.632   1.335
 1344SOL    HW2 5530   1.536   4.592   1.374
 1345SOL     OW 5531   0.072   3.890   0.318
 1345SOL    HW1 5532   0.055   3.973   0.264
 1345SOL    HW2 5533   0.162   3.853   0.296
 1346SOL     OW 5534   1.183   5.059   0.119
 1346SOL    HW1 5535   1.084   5.048   0.121
 1346SOL    HW2 5536   1.217   5.074   0.212
 1347SOL     OW 5537   0.613   4.566   1.431
 1347SOL    HW1 5538   0.669   4.647   1.414
 1347SOL    HW2 5539   0.672   4.486   1.434
 1348SOL     OW 5540   1.493   5.491   0.959
 1348SOL    HW1 5541   1.526   5.555   0.890
 1348SOL    HW2 5542   1.559   5.485   1.034
 1349SOL     OW 5543   0.716   4.289   1.708
 1349SOL    HW1 5544   0.735   4.354   1.782
 1349SOL    HW2 5545   0.776   4.209   1.717
 1350SOL     OW 5546   1.450   4.944   1.633
 1350SOL    HW1 5547   1.441   4.934   1.732
 1350SOL    HW2 5548   1.546   4.937   1.607
 1351SOL     OW 5549   0.390   5.465   1.560
 1351SOL    HW1 5550   0.299   5.506   1.558
 1351SOL    HW2 5551   0.383   5.371   1.592
 1352SOL     OW 5552   1.674   4.607   1.254
 1352SOL    HW1 5553   1.647   4.518   1.217
 1352SOL    HW2 5554   1.675   4.675   1.181
 1353SOL     OW 5555   1.225   4.049   0.449
 1353SOL    HW1 5556   1.290   3.975   0.438
 1353SOL    HW2 5557   1.245   4.099   0.533
 1354SOL     OW 5558   0.594   4.469   0.652
 1354SOL    HW1 5559   0.644   4.554   0.633
 1354SOL    HW2 5560   0.506   4.471   0.604
 1355SOL     OW 5561   1.777   4.066   1.642
 1355SOL    HW1 5562   1.760   4.097   1.548
 1355SOL    HW2 5563   1.693   4.029   1.680
 1356SOL     OW 5564   1.730   4.658   1.517
 1356SOL    HW1 5565   1.768   4.749   1.532
 1356SOL    HW2 5566   1.722   4.641   1.418
 1357SOL     OW 5567   0.859   5.098   0.016
 1357SOL    HW1 5568   0.813   5.113   0.104
 1357SOL    HW2 5569   0.903   5.183  -0.014
 1358SOL     OW 5570   0.661   5.514   0.953
 1358SOL    HW1 5571   0.615   5.602   0.940
 1358SOL    HW2 5572   0.760   5.526   0.946
 1359SOL     OW 5573   0.859   4.680   0.861
 1359SOL    HW1 5574   0.913   4.611   0.909
 1359SOL    HW2 5575   0.827   4.749   0.927
 1360SOL     OW 5576   1.083   4.708   0.087
 1360SOL    HW1 5577   1.060   4.761   0.005
 1360SOL    HW2 5578   1.164   4.652   0.068
 1361SOL     OW 5579   1.861   5.293   0.851
 1361SOL    HW1 5580   1.790   5.281   0.781
 1361SOL    HW2 5581   1.862   5.214   0.911
 1362SOL     OW 5582   0.221   5.038   1.844
 1362SOL    HW1 5583   0.156   4.965   1.823
 1362SOL    HW2 5584   0.225   5.052   1.942
 1363SOL     OW 5585   0.079   4.964   0.653
 1363SOL    HW1 5586   0.078   4.917   0.741
 1363SOL    HW2 5587   0.161   4.936   0.602
 1364SOL     OW 5588   0.672   5.115   1.624
 1364SOL    HW1 5589   0.594   5.065   1.662
 1364SOL    HW2 5590   0.669   5.210   1.655
 1365SOL     OW 5591   1.824   3.916   1.227
 1365SOL    HW1 5592   1.820   3.826   1.271
 1365SOL    HW2 5593   1.827   3.905   1.128
 1366SOL     OW 5594   0.428   4.148   0.520
 1366SOL    HW1 5595   0.458   4.076   0.458
 1366SOL    HW2 5596   0.389   4.108   0.603
 1367SOL     OW 5597   1.705   5.211   1.104
 1367SOL    HW1 5598   1.612   5.186   1.077
 1367SOL    HW2 5599   1.731   5.161   1.186
 1368SOL     OW 5600   0.317   4.271   1.280
 1368SOL    HW1 5601   0.355   4.212   1.352
 1368SOL    HW2 5602   0.357   4.245   1.192
 1369SOL     OW 5603   0.812   5.310   0.687
 1369SOL    HW1 5604   0.844   5.320   0.593
 1369SOL    HW2 5605   0.733   5.248   0.689
 1370SOL     OW 5606   1.424   3.938   1.112
 1370SOL    HW1 5607   1.476   3.873   1.167
 1370SOL    HW2 5608   1.375   4.001   1.173
 1371SOL     OW 5609   1.001   3.758   1.154
 1371SOL    HW1 5610   0.938   3.686   1.123
 1371SOL    HW2 5611   1.094   3.722   1.154
 1372SOL     OW 5612   0.770   5.054   0.301
 1372SOL    HW1 5613   0.724   4.967   0.318
 1372SOL    HW2 5614   0.861   5.051   0.342
 1373SOL     OW 5615   0.618   5.291   1.284
 1373SOL    HW1 5616   0.613   5.373   1.341
 1373SOL    HW2 5617   0.707   5.288   1.239
 1374SOL     OW 5618   1.352   3.776   0.168
 1374SOL    HW1 5619   1.387   3.735   0.084
 1374SOL    HW2 5620   1.262   3.738   0.188
 1375SOL     OW 5621   1.300   4.177   0.691
 1375SOL    HW1 5622   1.241   4.257   0.695
 1375SOL    HW2 5623   1.315   4.142   0.784
 1376SOL     OW 5624   1.593   3.945   0.882
 1376SOL    HW1 5625   1.509   3.944   0.936
 1376SOL    HW2 5626   1.595   4.028   0.826
 1377SOL     OW 5627   0.039   4.801   0.300
 1377SOL    HW1 5628   0.138   4.790   0.291
 1377SOL    HW2 5629  -0.001   4.715   0.332
 1378SOL     OW 5630   0.875   5.370   0.337
 1378SOL    HW1 5631   0.798   5.335   0.283
 1378SOL    HW2 5632   0.843   5.441   0.399
 1379SOL     OW 5633   0.230   4.352   1.975
 1379SOL    HW1 5634   0.137   4.350   2.012
 1379SOL    HW2 5635   0.231   4.313   1.883
 1380SOL     OW 5636   0.225   3.999   2.858
 1380SOL    HW1 5637   0.260   3.982   2.950
 1380SOL    HW2 5638   0.137   3.954   2.846
 1381SOL     OW 5639   0.569   4.999   3.027
 1381SOL    HW1 5640   0.476   4.992   2.990
 1381SOL    HW2 5641   0.580   5.088   3.071
 1382SOL     OW 5642   1.555   5.235   2.565
 1382SOL    HW1 5643   1.498   5.219   2.646
 1382SOL    HW2 5644   1.496   5.245   2.485
 1383SOL     OW 5645   1.135   4.427   2.579
 1383SOL    HW1 5646   1.192   4.505   2.554
 1383SOL    HW2 5647   1.075   4.453   2.655
 1384SOL     OW 5648   1.755   4.331   2.093
 1384SOL    HW1 5649   1.743   4.318   1.994
 1384SOL    HW2 5650   1.725   4.250   2.142
 1385SOL     OW 5651   0.768   4.868   2.885
 1385SOL    HW1 5652   0.690   4.885   2.945
 1385SOL    HW2 5653   0.802   4.955   2.849
 1386SOL     OW 5654   0.850   4.522   3.685
 1386SOL    HW1 5655   0.846   4.598   3.750
 1386SOL    HW2 5656   0.872   4.558   3.594
 1387SOL     OW 5657   0.685   4.736   2.527
 1387SOL    HW1 5658   0.754   4.720   2.597
 1387SOL    HW2 5659   0.612   4.793   2.565
 1388SOL     OW 5660   0.686   4.885   3.665
 1388SOL    HW1 5661   0.746   4.964   3.679
 1388SOL    HW2 5662   0.600   4.916   3.624
 1389SOL     OW 5663   0.335   5.159   2.923
 1389SOL    HW1 5664   0.257   5.128   2.870
 1389SOL    HW2 5665   0.393   5.217   2.866
 1390SOL     OW 5666   1.460   5.229   3.201
 1390SOL    HW1 5667   1.484   5.323   3.227
 1390SOL    HW2 5668   1.444   5.175   3.283
 1391SOL     OW 5669   0.438   4.116   3.361
 1391SOL    HW1 5670   0.520   4.060   3.370
 1391SOL    HW2 5671   0.357   4.058   3.365
 1392SOL     OW 5672   1.603   4.171   2.599
 1392SOL    HW1 5673   1.529   4.217   2.549
 1392SOL    HW2 5674   1.654   4.239   2.652
 1393SOL     OW 5675   0.231   5.437   2.345
 1393SOL    HW1 5676   0.265   5.514   2.399
 1393SOL    HW2 5677   0.275   5.437   2.255
 1394SOL     OW 5678   1.127   5.065   3.552
 1394SOL    HW1 5679   1.174   5.065   3.640
 1394SOL    HW2 5680   1.079   4.978   3.541
 1395SOL     OW 5681   0.230   5.158   2.400
 1395SOL    HW1 5682   0.204   5.254   2.400
 1395SOL    HW2 5683   0.159   5.104   2.445
 1396SOL     OW 5684   0.240   4.815   2.748
 1396SOL    HW1 5685   0.254   4.731   2.800
 1396SOL    HW2 5686   0.185   4.879   2.803
 1397SOL     OW 5687   0.620   5.510   3.301
 1397SOL    HW1 5688   0.528   5.493   3.336
 1397SOL    HW2 5689   0.648   5.602   3.327
 1398SOL     OW 5690   0.606   4.688   1.985
 1398SOL    HW1 5691   0.613   4.772   1.931
 1398SOL    HW2 5692   0.652   4.701   2.073
 1399SOL     OW 5693   1.594   3.838   3.342
 1399SOL    HW1 5694   1.576   3.905   3.270
 1399SOL    HW2 5695   1.591   3.884   3.431
 1400SOL     OW 5696   1.842   5.491   2.221
 1400SOL    HW1 5697   1.896   5.462   2.301
 1400SOL    HW2 5698   1.872   5.581   2.192
 1401SOL     OW 5699   1.689   4.646   2.474
 1401SOL    HW1 5700   1.784   4.617   2.482
 1401SOL    HW2 5701   1.681   4.711   2.399
 1402SOL     OW 5702   1.641   4.832   2.294
 1402SOL    HW1 5703   1.727   4.834   2.242
 1402SOL    HW2 5704   1.655   4.879   2.382
 1403SOL     OW 5705   0.113   4.461   3.459
 1403SOL    HW1 5706   0.201   4.448   3.504
 1403SOL    HW2 5707   0.100   4.558   3.437
 1404SOL     OW 5708   0.613   5.089   2.588
 1404SOL    HW1 5709   0.564   5.002   2.597
 1404SOL    HW2 5710   0.590   5.132   2.501
 1405SOL     OW 5711   1.293   4.952   3.285
 1405SOL    HW1 5712   1.330   4.879   3.227
 1405SOL    HW2 5713   1.345   4.957   3.370
 1406SOL     OW 5714   0.809   3.728   2.364
 1406SOL    HW1 5715   0.849   3.819   2.355
 1406SOL    HW2 5716   0.709   3.736   2.370
 1407SOL     OW 5717   0.197   4.700   3.126
 1407SOL    HW1 5718   0.286   4.655   3.112
 1407SOL    HW2 5719   0.124   4.635   3.107
 1408SOL     OW 5720   1.525   4.723   2.052
 1408SOL    HW1 5721   1.462   4.647   2.065
 1408SOL    HW2 5722   1.573   4.741   2.138
 1409SOL     OW 5723   1.187   5.516   3.478
 1409SOL    HW1 5724   1.211   5.576   3.402
 1409SOL    HW2 5725   1.194   5.421   3.448
 1410SOL     OW 5726   0.317   3.975   3.663
 1410SOL    HW1 5727   0.388   4.046   3.669
 1410SOL    HW2 5728   0.229   4.014   3.691
 1411SOL     OW 5729   1.466   5.141   2.815
 1411SOL    HW1 5730   1.407   5.147   2.895
 1411SOL    HW2 5731   1.451   5.053   2.769
 1412SOL     OW 5732   1.667   5.438   2.434
 1412SOL    HW1 5733   1.626   5.415   2.346
 1412SOL    HW2 5734   1.649   5.364   2.499
 1413SOL     OW 5735   0.598   4.453   2.132
 1413SOL    HW1 5736   0.622   4.522   2.064
 1413SOL    HW2 5737   0.520   4.486   2.186
 1414SOL     OW 5738   1.281   4.069   2.806
 1414SOL    HW1 5739   1.195   4.019   2.793
 1414SOL    HW2 5740   1.343   4.015   2.862
 1415SOL     OW 5741   1.576   5.386   2.169
 1415SOL    HW1 5742   1.665   5.432   2.172
 1415SOL    HW2 5743   1.555   5.362   2.074
 1416SOL     OW 5744   0.807   4.329   3.327
 1416SOL    HW1 5745   0.760   4.326   3.416
 1416SOL    HW2 5746   0.756   4.274   3.261
 1417SOL     OW 5747   1.394   4.193   3.536
 1417SOL    HW1 5748   1.374   4.236   3.624
 1417SOL    HW2 5749   1.472   4.131   3.545
 1418SOL     OW 5750   0.973   4.614   3.434
 1418SOL    HW1 5751   1.019   4.530   3.405
 1418SOL    HW2 5752   0.917   4.648   3.359
 1419SOL     OW 5753   0.991   4.134   3.104
 1419SOL    HW1 5754   0.914   4.168   3.158
 1419SOL    HW2 5755   0.957   4.083   3.025
 1420SOL     OW 5756   1.041   4.425   2.291
 1420SOL    HW1 5757   1.067   4.421   2.387
 1420SOL    HW2 5758   0.956   4.374   2.277
 1421SOL     OW 5759   0.130   5.545   3.433
 1421SOL    HW1 5760   0.120   5.530   3.532
 1421SOL    HW2 5761   0.044   5.581   3.397
 1422SOL     OW 5762   0.865   4.072   2.057
 1422SOL    HW1 5763   0.924   4.135   2.008
 1422SOL    HW2 5764   0.884   3.978   2.028
 1423SOL     OW 5765   1.719   4.309   3.693
 1423SOL    HW1 5766   1.693   4.398   3.657
 1423SOL    HW2 5767   1.717   4.241   3.620
 1424SOL     OW 5768   1.362   4.868   2.407
 1424SOL    HW1 5769   1.445   4.839   2.359
 1424SOL    HW2 5770   1.313   4.935   2.351
 1425SOL     OW 5771   0.550   3.920   2.747
 1425SOL    HW1 5772   0.545   3.915   2.847
 1425SOL    HW2 5773   0.552   4.016   2.718
 1426SOL     OW 5774   1.008   5.180   2.339
 1426SOL    HW1 5775   0.962   5.252   2.287
 1426SOL    HW2 5776   1.004   5.200   2.437
 1427SOL     OW 5777   0.351   5.525   2.715
 1427SOL    HW1 5778   0.401   5.439   2.721
 1427SOL    HW2 5779   0.416   5.602   2.712
 1428SOL     OW 5780   1.795   4.790   2.735
 1428SOL    HW1 5781   1.733   4.775   2.659
 1428SOL    HW2 5782   1.743   4.801   2.820
 1429SOL     OW 5783   1.227   5.274   3.368
 1429SOL    HW1 5784   1.233   5.197   3.432
 1429SOL    HW2 5785   1.175   5.248   3.288
 1430SOL     OW 5786   0.321   4.667   2.104
 1430SOL    HW1 5787   0.403   4.706   2.062
 1430SOL    HW2 5788   0.294   4.585   2.055
 1431SOL     OW 5789   1.458   4.459   2.590
 1431SOL    HW1 5790   1.453   4.394   2.665
 1431SOL    HW2 5791   1.538   4.518   2.603
 1432SOL     OW 5792   0.461   4.990   3.589
 1432SOL    HW1 5793   0.411   4.991   3.503
 1432SOL    HW2 5794   0.398   4.972   3.665
 1433SOL     OW 5795   1.111   5.500   2.099
 1433SOL    HW1 5796   1.051   5.438   2.149
 1433SOL    HW2 5797   1.142   5.456   2.014
 1434SOL     OW 5798   0.202   4.009   3.360
 1434SOL    HW1 5799   0.122   4.069   3.347
 1434SOL    HW2 5800   0.192   3.960   3.446
 1435SOL     OW 5801   1.632   5.101   1.943
 1435SOL    HW1 5802   1.600   5.195   1.933
 1435SOL    HW2 5803   1.556   5.038   1.931
 1436SOL     OW 5804   0.464   5.467   2.185
 1436SOL    HW1 5805   0.497   5.506   2.271
 1436SOL    HW2 5806   0.540   5.460   2.120
 1437SOL     OW 5807   1.400   3.831   2.288
 1437SOL    HW1 5808   1.376   3.794   2.198
 1437SOL    HW2 5809   1.499   3.847   2.292
 1438SOL     OW 5810   0.249   5.509   3.103
 1438SOL    HW1 5811   0.306   5.444   3.153
 1438SOL    HW2 5812   0.233   5.476   3.010
 1439SOL     OW 5813   0.940   5.422   2.766
 1439SOL    HW1 5814   1.020   5.365   2.787
 1439SOL    HW2 5815   0.891   5.382   2.689
 1440SOL     OW 5816   0.382   4.424   2.342
 1440SOL    HW1 5817   0.427   4.334   2.339
 1440SOL    HW2 5818   0.288   4.413   2.375
 1441SOL     OW 5819   1.547   3.946   3.591
 1441SOL    HW1 5820   1.542   3.983   3.683
 1441SOL    HW2 5821   1.475   3.877   3.579
 1442SOL     OW 5822   0.614   3.846   1.979
 1442SOL    HW1 5823   0.712   3.824   1.986
 1442SOL    HW2 5824   0.583   3.829   1.886
 1443SOL     OW 5825   0.781   3.988   3.611
 1443SOL    HW1 5826   0.848   3.927   3.654
 1443SOL    HW2 5827   0.708   4.007   3.676
 1444SOL     OW 5828   0.888   5.238   3.057
 1444SOL    HW1 5829   0.865   5.213   2.963
 1444SOL    HW2 5830   0.949   5.169   3.096
 1445SOL     OW 5831   1.351   4.314   3.295
 1445SOL    HW1 5832   1.379   4.271   3.380
 1445SOL    HW2 5833   1.376   4.410   3.296
 1446SOL     OW 5834   0.803   5.126   2.786
 1446SOL    HW1 5835   0.893   5.140   2.744
 1446SOL    HW2 5836   0.732   5.128   2.715
 1447SOL     OW 5837   0.922   4.227   2.761
 1447SOL    HW1 5838   0.897   4.218   2.665
 1447SOL    HW2 5839   0.970   4.145   2.792
 1448SOL     OW 5840   0.539   3.788   2.374
 1448SOL    HW1 5841   0.458   3.789   2.432
 1448SOL    HW2 5842   0.542   3.871   2.319
 1449SOL     OW 5843   1.434   4.912   1.903
 1449SOL    HW1 5844   1.466   4.836   1.960
 1449SOL    HW2 5845   1.342   4.939   1.933
 1450SOL     OW 5846   0.297   3.759   2.033
 1450SOL    HW1 5847   0.346   3.843   2.012
 1450SOL    HW2 5848   0.359   3.694   2.078
 1451SOL     OW 5849   0.935   3.960   2.342
 1451SOL    HW1 5850   0.887   4.001   2.264
 1451SOL    HW2 5851   1.034   3.958   2.323
 1452SOL     OW 5852   1.076   4.407   3.326
 1452SOL    HW1 5853   0.996   4.346   3.329
 1452SOL    HW2 5854   1.157   4.354   3.302
 1453SOL     OW 5855   1.227   5.294   2.655
 1453SOL    HW1 5856   1.248   5.368   2.590
 1453SOL    HW2 5857   1.295   5.294   2.728
 1454SOL     OW 5858   0.459   4.876   2.603
 1454SOL    HW1 5859   0.388   4.849   2.668
 1454SOL    HW2 5860   0.433   4.848   2.510
 1455SOL     OW 5861   1.271   5.521   2.453
 1455SOL    HW1 5862   1.315   5.585   2.389
 1455SOL    HW2 5863   1.221   5.573   2.523
 1456SOL     OW 5864   1.032   4.273   1.878
 1456SOL    HW1 5865   0.991   4.355   1.839
 1456SOL    HW2 5866   1.096   4.299   1.951
 1457SOL     OW 5867   0.078   4.280   3.248
 1457SOL    HW1 5868   0.170   4.279   3.207
 1457SOL    HW2 5869   0.072   4.354   3.315
 1458SOL     OW 5870   0.561   3.946   3.009
 1458SOL    HW1 5871   0.599   3.862   3.046
 1458SOL    HW2 5872   0.473   3.965   3.053
 1459SOL     OW 5873   0.866   4.178   2.504
 1459SOL    HW1 5874   0.834   4.250   2.442
 1459SOL    HW2 5875   0.890   4.097   2.451
 1460SOL     OW 5876   1.017   3.763   2.615
 1460SOL    HW1 5877   0.945   3.768   2.546
 1460SOL    HW2 5878   0.993   3.694   2.684
 1461SOL     OW 5879   1.429   4.897   2.729
 1461SOL    HW1 5880   1.374   4.813   2.722
 1461SOL    HW2 5881   1.455   4.926   2.637
 1462SOL     OW 5882   1.466   4.314   2.854
 1462SOL    HW1 5883   1.436   4.219   2.861
 1462SOL    HW2 5884   1.539   4.330   2.920
 1463SOL     OW 5885   1.857   4.557   2.239
 1463SOL    HW1 5886   1.899   4.493   2.303
 1463SOL    HW2 5887   1.819   4.506   2.161
 1464SOL     OW 5888   0.488   5.109   2.036
 1464SOL    HW1 5889   0.401   5.094   2.083
 1464SOL    HW2 5890   0.471   5.135   1.941
 1465SOL     OW 5891   1.664   5.004   2.519
 1465SOL    HW1 5892   1.763   5.012   2.533
 1465SOL    HW2 5893   1.619   5.088   2.550
 1466SOL     OW 5894   1.390   4.299   1.940
 1466SOL    HW1 5895   1.336   4.278   2.021
 1466SOL    HW2 5896   1.481   4.258   1.949
 1467SOL     OW 5897   0.527   3.980   2.190
 1467SOL    HW1 5898   0.554   3.921   2.115
 1467SOL    HW2 5899   0.527   4.075   2.159
 1468SOL     OW 5900   1.754   4.947   3.450
 1468SOL    HW1 5901   1.845   4.908   3.437
 1468SOL    HW2 5902   1.762   5.043   3.474
 1469SOL     OW 5903   1.064   5.071   3.202
 1469SOL    HW1 5904   0.984   5.048   3.257
 1469SOL    HW2 5905   1.147   5.045   3.251
 1470SOL     OW 5906   1.592   5.353   3.487
 1470SOL    HW1 5907   1.619   5.387   3.397
 1470SOL    HW2 5908   1.671   5.315   3.533
 1471SOL     OW 5909   1.111   4.919   2.962
 1471SOL    HW1 5910   1.071   4.963   3.043
 1471SOL    HW2 5911   1.070   4.956   2.879
 1472SOL     OW 5912   1.638   4.823   2.941
 1472SOL    HW1 5913   1.643   4.904   3.000
 1472SOL    HW2 5914   1.552   4.825   2.890
 1473SOL     OW 5915   0.915   3.813   3.264
 1473SOL    HW1 5916   0.940   3.793   3.169
 1473SOL    HW2 5917   0.987   3.869   3.306
 1474SOL     OW 5918   0.980   4.840   3.581
 1474SOL    HW1 5919   0.881   4.846   3.591
 1474SOL    HW2 5920   1.003   4.760   3.525
 1475SOL     OW 5921   0.705   4.774   2.230
 1475SOL    HW1 5922   0.691   4.781   2.329
 1475SOL    HW2 5923   0.789   4.723   2.212
 1476SOL     OW 5924   0.410   4.537   3.113
 1476SOL    HW1 5925   0.496   4.549   3.163
 1476SOL    HW2 5926   0.368   4.450   3.140
 1477SOL     OW 5927   1.274   4.110   3.124
 1477SOL    HW1 5928   1.295   4.184   3.188
 1477SOL    HW2 5929   1.185   4.127   3.081
 1478SOL     OW 5930   0.064   5.288   3.193
 1478SOL    HW1 5931   0.018   5.370   3.159
 1478SOL    HW2 5932   0.162   5.307   3.202
 1479SOL     OW 5933   0.367   4.824   2.363
 1479SOL    HW1 5934   0.360   4.907   2.307
 1479SOL    HW2 5935   0.371   4.744   2.303
 1480SOL     OW 5936   0.566   4.261   2.727
 1480SOL    HW1 5937   0.578   4.327   2.653
 1480SOL    HW2 5938   0.612   4.295   2.810
 1481SOL     OW 5939   1.252   5.072   2.250
 1481SOL    HW1 5940   1.302   5.149   2.290
 1481SOL    HW2 5941   1.157   5.074   2.282
 1482SOL     OW 5942   1.272   5.169   3.004
 1482SOL    HW1 5943   1.319   5.182   3.091
 1482SOL    HW2 5944   1.206   5.095   3.013
 1483SOL     OW 5945   1.582   4.363   2.334
 1483SOL    HW1 5946   1.551   4.424   2.407
 1483SOL    HW2 5947   1.632   4.415   2.265
 1484SOL     OW 5948   0.354   5.234   3.191
 1484SOL    HW1 5949   0.333   5.190   3.104
 1484SOL    HW2 5950   0.451   5.260   3.194
 1485SOL     OW 5951   0.402   4.475   3.460
 1485SOL    HW1 5952   0.470   4.530   3.413
 1485SOL    HW2 5953   0.442   4.387   3.487
 1486SOL     OW 5954   1.587   4.503   3.532
 1486SOL    HW1 5955   1.495   4.541   3.527
 1486SOL    HW2 5956   1.647   4.550   3.467
 1487SOL     OW 5957   1.013   3.829   3.632
 1487SOL    HW1 5958   1.019   3.914   3.580
 1487SOL    HW2 5959   1.045   3.753   3.575
 1488SOL     OW 5960   0.504   3.774   3.602
 1488SOL    HW1 5961   0.462   3.717   3.532
 1488SOL    HW2 5962   0.438   3.843   3.634
 1489SOL     OW 5963   0.573   4.594   2.891
 1489SOL    HW1 5964   0.617   4.683   2.882
 1489SOL    HW2 5965   0.510   4.594   2.968
 1490SOL     OW 5966   1.360   4.586   2.907
 1490SOL    HW1 5967   1.285   4.586   2.841
 1490SOL    HW2 5968   1.397   4.494   2.916
 1491SOL     OW 5969   1.209   4.249   2.137
 1491SOL    HW1 5970   1.222   4.165   2.191
 1491SOL    HW2 5971   1.180   4.323   2.197
 1492SOL     OW 5972   0.307   3.937   3.093
 1492SOL    HW1 5973   0.284   3.974   3.183
 1492SOL    HW2 5974   0.277   3.842   3.087
 1493SOL     OW 5975   0.037   5.034   3.144
 1493SOL    HW1 5976   0.090   4.985   3.212
 1493SOL    HW2 5977   0.059   5.132   3.149
 1494SOL     OW 5978   0.732   4.358   2.926
 1494SOL    HW1 5979   0.791   4.332   2.850
 1494SOL    HW2 5980   0.704   4.454   2.915
 1495SOL     OW 5981   1.728   4.659   3.716
 1495SOL    HW1 5982   1.682   4.652   3.627
 1495SOL    HW2 5983   1.666   4.703   3.782
 1496SOL     OW 5984   0.307   3.787   2.480
 1496SOL    HW1 5985   0.296   3.881   2.513
 1496SOL    HW2 5986   0.302   3.724   2.557
 1497SOL     OW 5987   1.622   4.091   2.236
 1497SOL    HW1 5988   1.624   4.015   2.300
 1497SOL    HW2 5989   1.574   4.168   2.276
 1498SOL     OW 5990   1.023   4.490   2.828
 1498SOL    HW1 5991   1.038   4.511   2.924
 1498SOL    HW2 5992   0.993   4.395   2.819
 1499SOL     OW 5993   0.980   5.297   3.562
 1499SOL    HW1 5994   0.960   5.341   3.474
 1499SOL    HW2 5995   1.019   5.206   3.546
 1500SOL     OW 5996   1.859   5.242   3.467
 1500SOL    HW1 5997   1.873   5.269   3.372
 1500SOL    HW2 5998   1.942   5.264   3.520
 1501SOL     OW 5999   0.350   4.622   3.666
 1501SOL    HW1 6000   0.426   4.666   3.714
 1501SOL    HW2 6001   0.385   4.575   3.584
 1502SOL     OW 6002   1.540   3.998   1.987
 1502SOL    HW1 6003   1.479   3.923   2.010
 1502SOL    HW2 6004   1.562   4.050   2.070
 1503SOL     OW 6005   1.303   4.562   1.904
 1503SOL    HW1 6006   1.337   4.469   1.919
 1503SOL    HW2 6007   1.321   4.589   1.809
 1504SOL     OW 6008   1.068   5.057   2.711
 1504SOL    HW1 6009   1.075   4.973   2.656
 1504SOL    HW2 6010   1.130   5.126   2.675
 1505SOL     OW 6011   0.319   4.534   2.811
 1505SOL    HW1 6012   0.412   4.570   2.816
 1505SOL    HW2 6013   0.313   4.449   2.863
 1506SOL     OW 6014   0.339   4.233   2.868
 1506SOL    HW1 6015   0.287   4.150   2.851
 1506SOL    HW2 6016   0.416   4.238   2.804
 1507SOL     OW 6017   1.138   4.104   3.540
 1507SOL    HW1 6018   1.093   4.167   3.604
 1507SOL    HW2 6019   1.231   4.135   3.523
 1508SOL     OW 6020   1.160   3.931   3.339
 1508SOL    HW1 6021   1.160   3.995   3.416
 1508SOL    HW2 6022   1.188   3.979   3.256
 1509SOL     OW 6023   0.008   5.050   2.062
 1509SOL    HW1 6024  -0.085   5.071   2.031
 1509SOL    HW2 6025   0.018   4.951   2.075
 1510SOL     OW 6026   0.088   5.525   2.789
 1510SOL    HW1 6027   0.046   5.439   2.762
 1510SOL    HW2 6028   0.182   5.528   2.755
 1511SOL     OW 6029   0.504   5.292   2.772
 1511SOL    HW1 6030   0.570   5.366   2.781
 1511SOL    HW2 6031   0.548   5.213   2.730
 1512SOL     OW 6032   1.002   4.520   3.100
 1512SOL    HW1 6033   1.043   4.488   3.186
 1512SOL    HW2 6034   0.906   4.493   3.097
 1513SOL     OW 6035   0.189   4.244   3.584
 1513SOL    HW1 6036   0.248   4.204   3.514
 1513SOL    HW2 6037   0.131   4.315   3.543
 1514SOL     OW 6038   1.369   4.674   3.522
 1514SOL    HW1 6039   1.408   4.763   3.542
 1514SOL    HW2 6040   1.379   4.654   3.425
 1515SOL     OW 6041   0.815   4.296   2.187
 1515SOL    HW1 6042   0.822   4.207   2.141
 1515SOL    HW2 6043   0.721   4.330   2.179
 1516SOL     OW 6044   1.657   4.328   3.068
 1516SOL    HW1 6045   1.619   4.259   3.130
 1516SOL    HW2 6046   1.739   4.292   3.024
 1517SOL     OW 6047   0.252   5.288   3.606
 1517SOL    HW1 6048   0.222   5.345   3.682
 1517SOL    HW2 6049   0.245   5.191   3.632
 1518SOL     OW 6050   0.671   4.188   3.131
 1518SOL    HW1 6051   0.637   4.099   3.101
 1518SOL    HW2 6052   0.697   4.242   3.051
 1519SOL     OW 6053   0.930   5.402   3.327
 1519SOL    HW1 6054   0.906   5.384   3.232
 1519SOL    HW2 6055   0.960   5.496   3.337
 1520SOL     OW 6056   0.473   4.224   2.053
 1520SOL    HW1 6057   0.534   4.304   2.057
 1520SOL    HW2 6058   0.378   4.255   2.060
 1521SOL     OW 6059   0.159   4.861   3.328
 1521SOL    HW1 6060   0.181   4.800   3.404
 1521SOL    HW2 6061   0.169   4.812   3.242
 1522SOL     OW 6062   1.347   4.783   3.096
 1522SOL    HW1 6063   1.371   4.720   3.022
 1522SOL    HW2 6064   1.257   4.823   3.078
 1523SOL     OW 6065   1.302   4.579   2.171
 1523SOL    HW1 6066   1.216   4.548   2.213
 1523SOL    HW2 6067   1.298   4.565   2.072
 1524SOL     OW 6068   1.759   5.471   3.016
 1524SOL    HW1 6069   1.820   5.501   2.943
 1524SOL    HW2 6070   1.721   5.382   2.994
 1525SOL     OW 6071   1.252   5.455   2.990
 1525SOL    HW1 6072   1.336   5.460   2.936
 1525SOL    HW2 6073   1.229   5.359   3.008
 1526SOL     OW 6074   0.083   4.982   2.884
 1526SOL    HW1 6075   0.078   4.981   2.984
 1526SOL    HW2 6076   0.000   4.941   2.846
 1527SOL     OW 6077   0.688   5.386   3.578
 1527SOL    HW1 6078   0.632   5.467   3.587
 1527SOL    HW2 6079   0.740   5.390   3.492
 1528SOL     OW 6080   1.726   3.859   2.385
 1528SOL    HW1 6081   1.799   3.842   2.318
 1528SOL    HW2 6082   1.695   3.772   2.423
 1529SOL     OW 6083   1.388   5.297   2.339
 1529SOL    HW1 6084   1.455   5.309   2.265
 1529SOL    HW2 6085   1.348   5.386   2.362
 1530SOL     OW 6086   0.130   5.518   3.713
 1530SOL    HW1 6087   0.089   5.444   3.766
 1530SOL    HW2 6088   0.194   5.569   3.771
 1531SOL     OW 6089   1.280   4.651   2.534
 1531SOL    HW1 6090   1.340   4.570   2.536
 1531SOL    HW2 6091   1.320   4.720   2.474
 1532SOL     OW 6092   0.830   4.997   3.284
 1532SOL    HW1 6093   0.825   5.030   3.379
 1532SOL    HW2 6094   0.744   5.016   3.238
 1533SOL     OW 6095   0.672   5.340   2.016
 1533SOL    HW1 6096   0.681   5.350   1.917
 1533SOL    HW2 6097   0.632   5.251   2.037
 1534SOL     OW 6098   1.650   5.444   3.256
 1534SOL    HW1 6099   1.703   5.454   3.172
 1534SOL    HW2 6100   1.623   5.534   3.290
 1535SOL     OW 6101   1.841   3.899   2.825
 1535SOL    HW1 6102   1.880   3.814   2.789
 1535SOL    HW2 6103   1.743   3.901   2.806
 1536SOL     OW 6104   0.263   4.050   2.582
 1536SOL    HW1 6105   0.184   4.101   2.548
 1536SOL    HW2 6106   0.254   4.035   2.680
 1537SOL     OW 6107   1.194   5.336   1.893
 1537SOL    HW1 6108   1.200   5.243   1.930
 1537SOL    HW2 6109   1.135   5.336   1.813
 1538SOL     OW 6110   0.822   4.726   3.234
 1538SOL    HW1 6111   0.862   4.725   3.142
 1538SOL    HW2 6112   0.832   4.818   3.274
 1539SOL     OW 6113   0.916   4.634   2.153
 1539SOL    HW1 6114   0.979   4.672   2.085
 1539SOL    HW2 6115   0.956   4.551   2.192
 1540SOL     OW 6116   1.504   5.331   1.906
 1540SOL    HW1 6117   1.412   5.368   1.913
 1540SOL    HW2 6118   1.542   5.351   1.816
 1541SOL     OW 6119   0.372   5.012   3.352
 1541SOL    HW1 6120   0.359   5.105   3.318
 1541SOL    HW2 6121   0.288   4.960   3.339
 1542SOL     OW 6122   1.614   5.016   3.151
 1542SOL    HW1 6123   1.674   5.019   3.231
 1542SOL    HW2 6124   1.539   5.080   3.164
 1543SOL     OW 6125   1.039   4.822   2.558
 1543SOL    HW1 6126   0.969   4.775   2.612
 1543SOL    HW2 6127   1.098   4.754   2.515
 1544SOL     OW 6128   1.014   3.960   2.833
 1544SOL    HW1 6129   1.006   3.924   2.740
 1544SOL    HW2 6130   1.012   3.884   2.898
 1545SOL     OW 6131   0.590   5.211   2.353
 1545SOL    HW1 6132   0.632   5.153   2.283
 1545SOL    HW2 6133   0.546   5.290   2.309
 1546SOL     OW 6134   1.709   4.109   3.243
 1546SOL    HW1 6135   1.782   4.178   3.247
 1546SOL    HW2 6136   1.737   4.034   3.184
 1547SOL     OW 6137   0.255   5.072   2.152
 1547SOL    HW1 6138   0.159   5.073   2.125
 1547SOL    HW2 6139   0.267   5.125   2.236
 1548SOL     OW 6140   0.105   4.737   3.588
 1548SOL    HW1 6141   0.028   4.704   3.642
 1548SOL    HW2 6142   0.190   4.707   3.630
 1549SOL     OW 6143   0.672   3.927   3.351
 1549SOL    HW1 6144   0.762   3.911   3.311
 1549SOL    HW2 6145   0.680   3.932   3.450
 1550SOL     OW 6146   0.075   4.069   1.895
 1550SOL    HW1 6147  -0.017   4.041   1.866
 1550SOL    HW2 6148   0.106   4.146   1.839
 1551SOL     OW 6149   1.440   4.580   3.260
 1551SOL    HW1 6150   1.383   4.632   3.197
 1551SOL    HW2 6151   1.536   4.592   3.236
 1552SOL     OW 6152   0.072   3.890   2.180
 1552SOL    HW1 6153   0.055   3.973   2.126
 1552SOL    HW2 6154   0.162   3.853   2.158
 1553SOL     OW 6155   1.183   5.059   1.981
 1553SOL    HW1 6156   1.084   5.048   1.983
 1553SOL    HW2 6157   1.217   5.074   2.074
 1554SOL     OW 6158   0.613   4.566   3.293
 1554SOL    HW1 6159   0.669   4.647   3.276
 1554SOL    HW2 6160   0.672   4.486   3.296
 1555SOL     OW 6161   1.493   5.491   2.821
 1555SOL    HW1 6162   1.526   5.555   2.752
 1555SOL    HW2 6163   1.559   5.485   2.896
 1556SOL     OW 6164   0.716   4.289   3.570
 1556SOL    HW1 6165   0.735   4.354   3.644
 1556SOL    HW2 6166   0.776   4.209   3.579
 1557SOL     OW 6167   1.450   4.944   3.495
 1557SOL    HW1 6168   1.441   4.934   3.594
 1557SOL    HW2 6169   1.546   4.937   3.469
 1558SOL     OW 6170   0.390   5.465   3.422
 1558SOL    HW1 6171   0.299   5.506   3.420
 1558SOL    HW2 6172   0.383   5.371   3.454
 1559SOL     OW 6173   1.674   4.607   3.116
 1559SOL    HW1 6174   1.647   4.518   3.079
 1559SOL    HW2 6175   1.675   4.675   3.043
 1560SOL     OW 6176   1.225   4.049   2.311
 1560SOL    HW1 6177   1.290   3.975   2.300
 1560SOL    HW2 6178   1.245   4.099   2.395
 1561SOL     OW 6179   0.594   4.469   2.514
 1561SOL    HW1 6180   0.644   4.554   2.495
 1561SOL    HW2 6181   0.506   4.471   2.466
 1562SOL     OW 6182   1.777   4.066   3.504
 1562SOL    HW1 6183   1.760   4.097   3.410
 1562SOL    HW2 6184   1.693   4.029   3.542
 1563SOL     OW 6185   1.730   4.658   3.379
 1563SOL    HW1 6186   1.768   4.749   3.394
 1563SOL    HW2 6187   1.722   4.641   3.280
 1564SOL     OW 6188   0.859   5.098   1.878
 1564SOL    HW1 6189   0.813   5.113   1.966
 1564SOL    HW2 6190   0.903   5.183   1.848
 1565SOL     OW 6191   0.661   5.514   2.815
 1565SOL    HW1 6192   0.615   5.602   2.802
 1565SOL    HW2 6193   0.760   5.526   2.808
 1566SOL     OW 6194   0.859   4.680   2.723
 1566SOL    HW1 6195   0.913   4.611   2.771
 1566SOL    HW2 6196   0.827   4.749   2.789
 1567SOL     OW 6197   1.083   4.708   1.949
 1567SOL    HW1 6198   1.060   4.761   1.867
 1567SOL    HW2 6199   1.164   4.652   1.930
 1568SOL     OW 6200   1.861   5.293   2.713
 1568SOL    HW1 6201   1.790   5.281   2.643
 1568SOL    HW2 6202   1.862   5.214   2.773
 1569SOL     OW 6203   0.221   5.038   3.706
 1569SOL    HW1 6204   0.156   4.965   3.685
 1569SOL    HW2 6205   0.225   5.052   3.804
 1570SOL     OW 6206   0.079   4.964   2.515
 1570SOL    HW1 6207   0.078   4.917   2.603
 1570SOL    HW2 6208   0.161   4.936   2.464
 1571SOL     OW 6209   0.672   5.115   3.486
 1571SOL    HW1 6210   0.594   5.065   3.524
 1571SOL    HW2 6211   0.669   5.210   3.517
 1572SOL     OW 6212   1.824   3.916   3.089
 1572SOL    HW1 6213   1.820   3.826   3.133
 1572SOL    HW2 6214   1.827   3.905   2.990
 1573SOL     OW 6215   0.428   4.148   2.382
 1573SOL    HW1 6216   0.458   4.076   2.320
 1573SOL    HW2 6217   0.389   4.108   2.465
 1574SOL     OW 6218   1.705   5.211   2.966
 1574SOL    HW1 6219   1.612   5.186   2.939
 1574SOL    HW2 6220   1.731   5.161   3.048
 1575SOL     OW 6221   0.317   4.271   3.142
 1575SOL    HW1 6222   0.355   4.212   3.214
 1575SOL    HW2 6223   0.357   4.245   3.054
 1576SOL     OW 6224   0.812   5.310   2.549
 1576SOL    HW1 6225   0.844   5.320   2.455
 1576SOL    HW2 6226   0.733   5.248   2.551
 1577SOL     OW 6227   1.424   3.938   2.974
 1577SOL    HW1 6228   1.476   3.873   3.029
 1577SOL    HW2 6229   1.375   4.001   3.035
 1578SOL     OW 6230   1.001   3.758   3.016
 1578SOL    HW1 6231   0.938   3.686   2.985
 1578SOL    HW2 6232   1.094   3.722   3.016
 1579SOL     OW 6233   0.770   5.054   2.163
 1579SOL    HW1 6234   0.724   4.967   2.180
 1579SOL    HW2 6235   0.861   5.051   2.204
 1580SOL     OW 6236   0.618   5.291   3.146
 1580SOL    HW1 6237   0.613   5.373   3.203
 1580SOL    HW2 6238   0.707   5.288   3.101
 1581SOL     OW 6239   1.352   3.776   2.030
 1581SOL    HW1 6240   1.387   3.735   1.946
 1581SOL    HW2 6241   1.262   3.738   2.050
 1582SOL     OW 6242   1.300   4.177   2.553
 1582SOL    HW1 6243   1.241   4.257   2.557
 1582SOL    HW2 6244   1.315   4.142   2.646
 1583SOL     OW 6245   1.593   3.945   2.744
 1583SOL    HW1 6246   1.509   3.944   2.798
 1583SOL    HW2 6247   1.595   4.028   2.688
 1584SOL     OW 6248   0.875   5.370   2.199
 1584SOL    HW1 6249   0.798   5.335   2.145
 1584SOL    HW2 6250   0.843   5.441   2.261
 1585SOL     OW 6251   0.230   4.352   3.837
 1585SOL    HW1 6252   0.137   4.350   3.874
 1585SOL    HW2 6253   0.231   4.313   3.745
 1586SOL     OW 6254   0.019   4.092   4.371
 1586SOL    HW1 6255  -0.063   4.135   4.410
 1586SOL    HW2 6256  -0.009   4.019   4.308
 1587SOL     OW 6257   1.555   5.235   4.427
 1587SOL    HW1 6258   1.498   5.219   4.508
 1587SOL    HW2 6259   1.496   5.245   4.347
 1588SOL     OW 6260   1.135   4.427   4.441
 1588SOL    HW1 6261   1.192   4.505   4.416
 1588SOL    HW2 6262   1.075   4.453   4.517
 1589SOL     OW 6263   1.755   4.331   3.955
 1589SOL    HW1 6264   1.743   4.318   3.856
 1589SOL    HW2 6265   1.725   4.250   4.004
 1590SOL     OW 6266   0.685   4.736   4.389
 1590SOL    HW1 6267   0.754   4.720   4.459
 1590SOL    HW2 6268   0.612   4.793   4.427
 1591SOL     OW 6269   1.603   4.171   4.461
 1591SOL    HW1 6270   1.529   4.217   4.411
 1591SOL    HW2 6271   1.654   4.239   4.514
 1592SOL     OW 6272   0.231   5.437   4.207
 1592SOL    HW1 6273   0.265   5.514   4.261
 1592SOL    HW2 6274   0.275   5.437   4.117
 1593SOL     OW 6275   0.230   5.158   4.262
 1593SOL    HW1 6276   0.204   5.254   4.262
 1593SOL    HW2 6277   0.159   5.104   4.307
 1594SOL     OW 6278   0.606   4.688   3.847
 1594SOL    HW1 6279   0.613   4.772   3.793
 1594SOL    HW2 6280   0.652   4.701   3.935
 1595SOL     OW 6281   0.122   4.367   4.287
 1595SOL    HW1 6282   0.077   4.279   4.304
 1595SOL    HW2 6283   0.121   4.421   4.371
 1596SOL     OW 6284   1.842   5.491   4.083
 1596SOL    HW1 6285   1.896   5.462   4.163
 1596SOL    HW2 6286   1.872   5.581   4.054
 1597SOL     OW 6287   0.027   5.320   3.841
 1597SOL    HW1 6288   0.008   5.224   3.862
 1597SOL    HW2 6289  -0.006   5.378   3.916
 1598SOL     OW 6290   1.689   4.646   4.336
 1598SOL    HW1 6291   1.784   4.617   4.344
 1598SOL    HW2 6292   1.681   4.711   4.261
 1599SOL     OW 6293   1.641   4.832   4.156
 1599SOL    HW1 6294   1.727   4.834   4.104
 1599SOL    HW2 6295   1.655   4.879   4.244
 1600SOL     OW 6296   0.613   5.089   4.450
 1600SOL    HW1 6297   0.564   5.002   4.459
 1600SOL    HW2 6298   0.590   5.132   4.363
 1601SOL     OW 6299   0.809   3.728   4.226
 1601SOL    HW1 6300   0.849   3.819   4.217
 1601SOL    HW2 6301   0.709   3.736   4.232
 1602SOL     OW 6302   1.525   4.723   3.914
 1602SOL    HW1 6303   1.462   4.647   3.927
 1602SOL    HW2 6304   1.573   4.741   4.000
 1603SOL     OW 6305   1.667   5.438   4.296
 1603SOL    HW1 6306   1.626   5.415   4.208
 1603SOL    HW2 6307   1.649   5.364   4.361
 1604SOL     OW 6308   0.598   4.453   3.994
 1604SOL    HW1 6309   0.622   4.522   3.926
 1604SOL    HW2 6310   0.520   4.486   4.048
 1605SOL     OW 6311   1.576   5.386   4.031
 1605SOL    HW1 6312   1.665   5.432   4.034
 1605SOL    HW2 6313   1.555   5.362   3.936
 1606SOL     OW 6314   1.041   4.425   4.153
 1606SOL    HW1 6315   1.067   4.421   4.249
 1606SOL    HW2 6316   0.956   4.374   4.139
 1607SOL     OW 6317   0.076   4.535   4.513
 1607SOL    HW1 6318   0.175   4.523   4.522
 1607SOL    HW2 6319   0.052   4.630   4.534
 1608SOL     OW 6320   0.865   4.072   3.919
 1608SOL    HW1 6321   0.924   4.135   3.870
 1608SOL    HW2 6322   0.884   3.978   3.890
 1609SOL     OW 6323   1.362   4.868   4.269
 1609SOL    HW1 6324   1.445   4.839   4.221
 1609SOL    HW2 6325   1.313   4.935   4.213
 1610SOL     OW 6326   0.550   3.920   4.609
 1610SOL    HW1 6327   0.545   3.915   4.709
 1610SOL    HW2 6328   0.552   4.016   4.580
 1611SOL     OW 6329   1.008   5.180   4.201
 1611SOL    HW1 6330   0.962   5.252   4.149
 1611SOL    HW2 6331   1.004   5.200   4.299
 1612SOL     OW 6332   0.351   5.525   4.577
 1612SOL    HW1 6333   0.401   5.439   4.583
 1612SOL    HW2 6334   0.416   5.602   4.574
 1613SOL     OW 6335   1.795   4.790   4.597
 1613SOL    HW1 6336   1.733   4.775   4.521
 1613SOL    HW2 6337   1.743   4.801   4.682
 1614SOL     OW 6338   0.321   4.667   3.966
 1614SOL    HW1 6339   0.403   4.706   3.924
 1614SOL    HW2 6340   0.294   4.585   3.917
 1615SOL     OW 6341   1.458   4.459   4.452
 1615SOL    HW1 6342   1.453   4.394   4.527
 1615SOL    HW2 6343   1.538   4.518   4.465
 1616SOL     OW 6344   1.111   5.500   3.961
 1616SOL    HW1 6345   1.051   5.438   4.011
 1616SOL    HW2 6346   1.142   5.456   3.876
 1617SOL     OW 6347   1.632   5.101   3.805
 1617SOL    HW1 6348   1.600   5.195   3.795
 1617SOL    HW2 6349   1.556   5.038   3.793
 1618SOL     OW 6350   0.464   5.467   4.047
 1618SOL    HW1 6351   0.497   5.506   4.133
 1618SOL    HW2 6352   0.540   5.460   3.982
 1619SOL     OW 6353   1.400   3.831   4.150
 1619SOL    HW1 6354   1.376   3.794   4.060
 1619SOL    HW2 6355   1.499   3.847   4.154
 1620SOL     OW 6356   0.940   5.422   4.628
 1620SOL    HW1 6357   1.020   5.365   4.649
 1620SOL    HW2 6358   0.891   5.382   4.551
 1621SOL     OW 6359   0.382   4.424   4.204
 1621SOL    HW1 6360   0.427   4.334   4.201
 1621SOL    HW2 6361   0.288   4.413   4.237
 1622SOL     OW 6362   0.614   3.846   3.841
 1622SOL    HW1 6363   0.712   3.824   3.848
 1622SOL    HW2 6364   0.583   3.829   3.748
 1623SOL     OW 6365   0.803   5.126   4.648
 1623SOL    HW1 6366   0.893   5.140   4.606
 1623SOL    HW2 6367   0.732   5.128   4.577
 1624SOL     OW 6368   0.922   4.227   4.623
 1624SOL    HW1 6369   0.897   4.218   4.527
 1624SOL    HW2 6370   0.970   4.145   4.654
 1625SOL     OW 6371   0.539   3.788   4.236
 1625SOL    HW1 6372   0.458   3.789   4.294
 1625SOL    HW2 6373   0.542   3.871   4.181
 1626SOL     OW 6374   1.434   4.912   3.765
 1626SOL    HW1 6375   1.466   4.836   3.822
 1626SOL    HW2 6376   1.342   4.939   3.795
 1627SOL     OW 6377   0.297   3.759   3.895
 1627SOL    HW1 6378   0.346   3.843   3.874
 1627SOL    HW2 6379   0.359   3.694   3.940
 1628SOL     OW 6380   0.935   3.960   4.204
 1628SOL    HW1 6381   0.887   4.001   4.126
 1628SOL    HW2 6382   1.034   3.958   4.185
 1629SOL     OW 6383   1.227   5.294   4.517
 1629SOL    HW1 6384   1.248   5.368   4.452
 1629SOL    HW2 6385   1.295   5.294   4.590
 1630SOL     OW 6386   0.459   4.876   4.465
 1630SOL    HW1 6387   0.388   4.849   4.530
 1630SOL    HW2 6388   0.433   4.848   4.372
 1631SOL     OW 6389   1.271   5.521   4.315
 1631SOL    HW1 6390   1.315   5.585   4.251
 1631SOL    HW2 6391   1.221   5.573   4.385
 1632SOL     OW 6392   1.032   4.273   3.740
 1632SOL    HW1 6393   0.991   4.355   3.701
 1632SOL    HW2 6394   1.096   4.299   3.813
 1633SOL     OW 6395   0.866   4.178   4.366
 1633SOL    HW1 6396   0.834   4.250   4.304
 1633SOL    HW2 6397   0.890   4.097   4.313
 1634SOL     OW 6398   1.017   3.763   4.477
 1634SOL    HW1 6399   0.945   3.768   4.408
 1634SOL    HW2 6400   0.993   3.694   4.546
 1635SOL     OW 6401   1.429   4.897   4.591
 1635SOL    HW1 6402   1.374   4.813   4.584
 1635SOL    HW2 6403   1.455   4.926   4.499
 1636SOL     OW 6404   1.857   4.557   4.101
 1636SOL    HW1 6405   1.899   4.493   4.165
 1636SOL    HW2 6406   1.819   4.506   4.023
 1637SOL     OW 6407   0.488   5.109   3.898
 1637SOL    HW1 6408   0.401   5.094   3.945
 1637SOL    HW2 6409   0.471   5.135   3.803
 1638SOL     OW 6410   1.664   5.004   4.381
 1638SOL    HW1 6411   1.763   5.012   4.395
 1638SOL    HW2 6412   1.619   5.088   4.412
 1639SOL     OW 6413   1.390   4.299   3.802
 1639SOL    HW1 6414   1.336   4.278   3.883
 1639SOL    HW2 6415   1.481   4.258   3.811
 1640SOL     OW 6416   0.527   3.980   4.052
 1640SOL    HW1 6417   0.554   3.921   3.977
 1640SOL    HW2 6418   0.527   4.075   4.021
 1641SOL     OW 6419   0.705   4.774   4.092
 1641SOL    HW1 6420   0.691   4.781   4.191
 1641SOL    HW2 6421   0.789   4.723   4.074
 1642SOL     OW 6422   0.367   4.824   4.225
 1642SOL    HW1 6423   0.360   4.907   4.169
 1642SOL    HW2 6424   0.371   4.744   4.165
 1643SOL     OW 6425   0.566   4.261   4.589
 1643SOL    HW1 6426   0.578   4.327   4.515
 1643SOL    HW2 6427   0.612   4.295   4.672
 1644SOL     OW 6428   1.252   5.072   4.112
 1644SOL    HW1 6429   1.302   5.149   4.152
 1644SOL    HW2 6430   1.157   5.074   4.144
 1645SOL     OW 6431   1.582   4.363   4.196
 1645SOL    HW1 6432   1.551   4.424   4.269
 1645SOL    HW2 6433   1.632   4.415   4.127
 1646SOL     OW 6434   1.209   4.249   3.999
 1646SOL    HW1 6435   1.222   4.165   4.053
 1646SOL    HW2 6436   1.180   4.323   4.059
 1647SOL     OW 6437   0.307   3.787   4.342
 1647SOL    HW1 6438   0.296   3.881   4.375
 1647SOL    HW2 6439   0.302   3.724   4.419
 1648SOL     OW 6440   1.622   4.091   4.098
 1648SOL    HW1 6441   1.624   4.015   4.162
 1648SOL    HW2 6442   1.574   4.168   4.138
 1649SOL     OW 6443   1.540   3.998   3.849
 1649SOL    HW1 6444   1.479   3.923   3.872
 1649SOL    HW2 6445   1.562   4.050   3.932
 1650SOL     OW 6446   1.303   4.562   3.766
 1650SOL    HW1 6447   1.337   4.469   3.781
 1650SOL    HW2 6448   1.321   4.589   3.671
 1651SOL     OW 6449   1.068   5.057   4.573
 1651SOL    HW1 6450   1.075   4.973   4.518
 1651SOL    HW2 6451   1.130   5.126   4.537
 1652SOL     OW 6452   0.008   5.050   3.924
 1652SOL    HW1 6453  -0.085   5.071   3.893
 1652SOL    HW2 6454   0.018   4.951   3.937
 1653SOL     OW 6455   0.815   4.296   4.049
 1653SOL    HW1 6456   0.822   4.207   4.003
 1653SOL    HW2 6457   0.721   4.330   4.041
 1654SOL     OW 6458   0.473   4.224   3.915
 1654SOL    HW1 6459   0.534   4.304   3.919
 1654SOL    HW2 6460   0.378   4.255   3.922
 1655SOL     OW 6461   1.302   4.579   4.033
 1655SOL    HW1 6462   1.216   4.548   4.075
 1655SOL    HW2 6463   1.298   4.565   3.934
 1656SOL     OW 6464   1.726   3.859   4.247
 1656SOL    HW1 6465   1.799   3.842   4.180
 1656SOL    HW2 6466   1.695   3.772   4.285
 1657SOL     OW 6467   1.388   5.297   4.201
 1657SOL    HW1 6468   1.455   5.309   4.127
 1657SOL    HW2 6469   1.348   5.386   4.224
 1658SOL     OW 6470   1.280   4.651   4.396
 1658SOL    HW1 6471   1.340   4.570   4.398
 1658SOL    HW2 6472   1.320   4.720   4.336
 1659SOL     OW 6473   0.672   5.340   3.878
 1659SOL    HW1 6474   0.681   5.350   3.779
 1659SOL    HW2 6475   0.632   5.251   3.899
 1660SOL     OW 6476   0.263   4.050   4.444
 1660SOL    HW1 6477   0.184   4.101   4.410
 1660SOL    HW2 6478   0.254   4.035   4.542
 1661SOL     OW 6479   1.194   5.336   3.755
 1661SOL    HW1 6480   1.200   5.243   3.792
 1661SOL    HW2 6481   1.135   5.336   3.675
 1662SOL     OW 6482   0.916   4.634   4.015
 1662SOL    HW1 6483   0.979   4.672   3.947
 1662SOL    HW2 6484   0.956   4.551   4.054
 1663SOL     OW 6485   1.504   5.331   3.768
 1663SOL    HW1 6486   1.412   5.368   3.775
 1663SOL    HW2 6487   1.542   5.351   3.678
 1664SOL     OW 6488   1.039   4.822   4.420
 1664SOL    HW1 6489   0.969   4.775   4.474
 1664SOL    HW2 6490   1.098   4.754   4.377
 1665SOL     OW 6491   0.590   5.211   4.215
 1665SOL    HW1 6492   0.632   5.153   4.145
 1665SOL    HW2 6493   0.546   5.290   4.171
 1666SOL     OW 6494   0.255   5.072   4.014
 1666SOL    HW1 6495   0.159   5.073   3.987
 1666SOL    HW2 6496   0.267   5.125   4.098
 1667SOL     OW 6497   0.075   4.069   3.757
 1667SOL    HW1 6498  -0.017   4.041   3.728
 1667SOL    HW2 6499   0.106   4.146   3.701
 1668SOL     OW 6500   0.072   3.890   4.042
 1668SOL    HW1 6501   0.055   3.973   3.988
 1668SOL    HW2 6502   0.162   3.853   4.020
 1669SOL     OW 6503   1.183   5.059   3.843
 1669SOL    HW1 6504   1.084   5.048   3.845
 1669SOL    HW2 6505   1.217   5.074   3.936
 1670SOL     OW 6506   1.225   4.049   4.173
 1670SOL    HW1 6507   1.290   3.975   4.162
 1670SOL    HW2 6508   1.245   4.099   4.257
 1671SOL     OW 6509   0.594   4.469   4.376
 1671SOL    HW1 6510   0.644   4.554   4.357
 1671SOL    HW2 6511   0.506   4.471   4.328
 1672SOL     OW 6512   0.859   5.098   3.740
 1672SOL    HW1 6513   0.813   5.113   3.828
 1672SOL    HW2 6514   0.903   5.183   3.710
 1673SOL     OW 6515   0.859   4.680   4.585
 1673SOL    HW1 6516   0.913   4.611   4.633
 1673SOL    HW2 6517   0.827   4.749   4.651
 1674SOL     OW 6518   1.083   4.708   3.811
 1674SOL    HW1 6519   1.060   4.761   3.729
 1674SOL    HW2 6520   1.164   4.652   3.792
 1675SOL     OW 6521   1.861   5.293   4.575
 1675SOL    HW1 6522   1.790   5.281   4.505
 1675SOL    HW2 6523   1.862   5.214   4.635
 1676SOL     OW 6524   0.079   4.964   4.377
 1676SOL    HW1 6525   0.078   4.917   4.465
 1676SOL    HW2 6526   0.161   4.936   4.326
 1677SOL     OW 6527   0.428   4.148   4.244
 1677SOL    HW1 6528   0.458   4.076   4.182
 1677SOL    HW2 6529   0.389   4.108   4.327
 1678SOL     OW 6530   0.812   5.310   4.411
 1678SOL    HW1 6531   0.844   5.320   4.317
 1678SOL    HW2 6532   0.733   5.248   4.413
 1679SOL     OW 6533   0.770   5.054   4.025
 1679SOL    HW1 6534   0.724   4.967   4.042
 1679SOL    HW2 6535   0.861   5.051   4.066
 1680SOL     OW 6536   1.352   3.776   3.892
 1680SOL    HW1 6537   1.387   3.735   3.808
 1680SOL    HW2 6538   1.262   3.738   3.912
 1681SOL     OW 6539   1.300   4.177   4.415
 1681SOL    HW1 6540   1.241   4.257   4.419
 1681SOL    HW2 6541   1.315   4.142   4.508
 1682SOL     OW 6542   1.593   3.945   4.606
 1682SOL    HW1 6543   1.509   3.944   4.660
 1682SOL    HW2 6544   1.595   4.028   4.550
 1683SOL     OW 6545   0.039   4.801   4.024
 1683SOL    HW1 6546   0.138   4.790   4.015
 1683SOL    HW2 6547  -0.001   4.715   4.056
 1684SOL     OW 6548   0.875   5.370   4.061
 1684SOL    HW1 6549   0.798   5.335   4.007
 1684SOL    HW2 6550   0.843   5.441   4.123
 1685SOL     OW 6551   0.225   5.861   0.996
 1685SOL    HW1 6552   0.260   5.844   1.088
 1685SOL    HW2 6553   0.137   5.816   0.984
 1686SOL     OW 6554   0.019   5.954   0.647
 1686SOL    HW1 6555  -0.063   5.997   0.686
 1686SOL    HW2 6556  -0.009   5.881   0.584
 1687SOL     OW 6557   1.755   6.193   0.231
 1687SOL    HW1 6558   1.743   6.180   0.132
 1687SOL    HW2 6559   1.725   6.112   0.280
 1688SOL     OW 6560   0.438   5.978   1.499
 1688SOL    HW1 6561   0.520   5.922   1.508
 1688SOL    HW2 6562   0.357   5.920   1.503
 1689SOL     OW 6563   1.603   6.033   0.737
 1689SOL    HW1 6564   1.529   6.079   0.687
 1689SOL    HW2 6565   1.654   6.101   0.790
 1690SOL     OW 6566   1.594   5.700   1.480
 1690SOL    HW1 6567   1.576   5.767   1.408
 1690SOL    HW2 6568   1.591   5.746   1.569
 1691SOL     OW 6569   0.122   6.229   0.563
 1691SOL    HW1 6570   0.077   6.141   0.580
 1691SOL    HW2 6571   0.121   6.283   0.647
 1692SOL     OW 6572   0.809   5.590   0.502
 1692SOL    HW1 6573   0.849   5.681   0.493
 1692SOL    HW2 6574   0.709   5.598   0.508
 1693SOL     OW 6575   0.317   5.837   1.801
 1693SOL    HW1 6576   0.388   5.908   1.807
 1693SOL    HW2 6577   0.229   5.876   1.829
 1694SOL     OW 6578   1.281   5.931   0.944
 1694SOL    HW1 6579   1.195   5.881   0.931
 1694SOL    HW2 6580   1.343   5.877   1.000
 1695SOL     OW 6581   1.394   6.055   1.674
 1695SOL    HW1 6582   1.374   6.098   1.762
 1695SOL    HW2 6583   1.472   5.993   1.683
 1696SOL     OW 6584   0.991   5.996   1.242
 1696SOL    HW1 6585   0.914   6.030   1.296
 1696SOL    HW2 6586   0.957   5.945   1.163
 1697SOL     OW 6587   0.865   5.934   0.195
 1697SOL    HW1 6588   0.924   5.997   0.146
 1697SOL    HW2 6589   0.884   5.840   0.166
 1698SOL     OW 6590   1.719   6.171   1.831
 1698SOL    HW1 6591   1.693   6.260   1.795
 1698SOL    HW2 6592   1.717   6.103   1.758
 1699SOL     OW 6593   0.550   5.782   0.885
 1699SOL    HW1 6594   0.545   5.777   0.985
 1699SOL    HW2 6595   0.552   5.878   0.856
 1700SOL     OW 6596   0.202   5.871   1.498
 1700SOL    HW1 6597   0.122   5.931   1.485
 1700SOL    HW2 6598   0.192   5.822   1.584
 1701SOL     OW 6599   1.400   5.693   0.426
 1701SOL    HW1 6600   1.376   5.656   0.336
 1701SOL    HW2 6601   1.499   5.709   0.430
 1702SOL     OW 6602   1.547   5.808   1.729
 1702SOL    HW1 6603   1.542   5.845   1.821
 1702SOL    HW2 6604   1.475   5.739   1.717
 1703SOL     OW 6605   0.614   5.708   0.117
 1703SOL    HW1 6606   0.712   5.686   0.124
 1703SOL    HW2 6607   0.583   5.691   0.024
 1704SOL     OW 6608   0.781   5.850   1.749
 1704SOL    HW1 6609   0.848   5.789   1.792
 1704SOL    HW2 6610   0.708   5.869   1.814
 1705SOL     OW 6611   1.351   6.176   1.433
 1705SOL    HW1 6612   1.379   6.133   1.518
 1705SOL    HW2 6613   1.376   6.272   1.434
 1706SOL     OW 6614   0.539   5.650   0.512
 1706SOL    HW1 6615   0.458   5.651   0.570
 1706SOL    HW2 6616   0.542   5.733   0.457
 1707SOL     OW 6617   0.297   5.621   0.171
 1707SOL    HW1 6618   0.346   5.705   0.150
 1707SOL    HW2 6619   0.359   5.556   0.216
 1708SOL     OW 6620   0.935   5.822   0.480
 1708SOL    HW1 6621   0.887   5.863   0.402
 1708SOL    HW2 6622   1.034   5.820   0.461
 1709SOL     OW 6623   0.078   6.142   1.386
 1709SOL    HW1 6624   0.170   6.141   1.345
 1709SOL    HW2 6625   0.072   6.216   1.453
 1710SOL     OW 6626   0.561   5.808   1.147
 1710SOL    HW1 6627   0.599   5.724   1.184
 1710SOL    HW2 6628   0.473   5.827   1.191
 1711SOL     OW 6629   1.017   5.625   0.753
 1711SOL    HW1 6630   0.945   5.630   0.684
 1711SOL    HW2 6631   0.993   5.556   0.822
 1712SOL     OW 6632   1.466   6.176   0.992
 1712SOL    HW1 6633   1.436   6.081   0.999
 1712SOL    HW2 6634   1.539   6.192   1.058
 1713SOL     OW 6635   0.527   5.842   0.328
 1713SOL    HW1 6636   0.554   5.783   0.253
 1713SOL    HW2 6637   0.527   5.937   0.297
 1714SOL     OW 6638   0.915   5.675   1.402
 1714SOL    HW1 6639   0.940   5.655   1.307
 1714SOL    HW2 6640   0.987   5.731   1.444
 1715SOL     OW 6641   1.274   5.972   1.262
 1715SOL    HW1 6642   1.295   6.046   1.326
 1715SOL    HW2 6643   1.185   5.989   1.219
 1716SOL     OW 6644   0.566   6.123   0.865
 1716SOL    HW1 6645   0.578   6.189   0.791
 1716SOL    HW2 6646   0.612   6.157   0.948
 1717SOL     OW 6647   1.013   5.691   1.770
 1717SOL    HW1 6648   1.019   5.776   1.718
 1717SOL    HW2 6649   1.045   5.615   1.713
 1718SOL     OW 6650   0.504   5.636   1.740
 1718SOL    HW1 6651   0.462   5.579   1.670
 1718SOL    HW2 6652   0.438   5.705   1.772
 1719SOL     OW 6653   0.307   5.799   1.231
 1719SOL    HW1 6654   0.284   5.836   1.321
 1719SOL    HW2 6655   0.277   5.704   1.225
 1720SOL     OW 6656   0.732   6.220   1.064
 1720SOL    HW1 6657   0.791   6.194   0.988
 1720SOL    HW2 6658   0.704   6.316   1.053
 1721SOL     OW 6659   0.307   5.649   0.618
 1721SOL    HW1 6660   0.296   5.743   0.651
 1721SOL    HW2 6661   0.302   5.586   0.695
 1722SOL     OW 6662   1.622   5.953   0.374
 1722SOL    HW1 6663   1.624   5.877   0.438
 1722SOL    HW2 6664   1.574   6.030   0.414
 1723SOL     OW 6665   1.540   5.860   0.125
 1723SOL    HW1 6666   1.479   5.785   0.148
 1723SOL    HW2 6667   1.562   5.912   0.208
 1724SOL     OW 6668   1.303   6.424   0.042
 1724SOL    HW1 6669   1.337   6.331   0.057
 1724SOL    HW2 6670   1.321   6.451  -0.053
 1725SOL     OW 6671   0.339   6.095   1.006
 1725SOL    HW1 6672   0.287   6.012   0.989
 1725SOL    HW2 6673   0.416   6.100   0.942
 1726SOL     OW 6674   1.138   5.966   1.678
 1726SOL    HW1 6675   1.093   6.029   1.742
 1726SOL    HW2 6676   1.231   5.997   1.661
 1727SOL     OW 6677   1.160   5.793   1.477
 1727SOL    HW1 6678   1.160   5.857   1.554
 1727SOL    HW2 6679   1.188   5.841   1.394
 1728SOL     OW 6680   0.040   6.130   1.114
 1728SOL    HW1 6681   0.125   6.097   1.073
 1728SOL    HW2 6682   0.053   6.145   1.212
 1729SOL     OW 6683   0.189   6.106   1.722
 1729SOL    HW1 6684   0.248   6.066   1.652
 1729SOL    HW2 6685   0.131   6.177   1.681
 1730SOL     OW 6686   0.815   6.158   0.325
 1730SOL    HW1 6687   0.822   6.069   0.279
 1730SOL    HW2 6688   0.721   6.192   0.317
 1731SOL     OW 6689   1.657   6.190   1.206
 1731SOL    HW1 6690   1.619   6.121   1.268
 1731SOL    HW2 6691   1.739   6.154   1.162
 1732SOL     OW 6692   0.671   6.050   1.269
 1732SOL    HW1 6693   0.637   5.961   1.239
 1732SOL    HW2 6694   0.697   6.104   1.189
 1733SOL     OW 6695   0.903   5.672   0.133
 1733SOL    HW1 6696   0.954   5.673   0.047
 1733SOL    HW2 6697   0.959   5.630   0.204
 1734SOL     OW 6698   1.726   5.721   0.523
 1734SOL    HW1 6699   1.799   5.704   0.456
 1734SOL    HW2 6700   1.695   5.634   0.561
 1735SOL     OW 6701   1.841   5.761   0.963
 1735SOL    HW1 6702   1.880   5.676   0.927
 1735SOL    HW2 6703   1.743   5.763   0.944
 1736SOL     OW 6704   0.263   5.912   0.720
 1736SOL    HW1 6705   0.184   5.963   0.686
 1736SOL    HW2 6706   0.254   5.897   0.818
 1737SOL     OW 6707   1.014   5.822   0.971
 1737SOL    HW1 6708   1.006   5.786   0.878
 1737SOL    HW2 6709   1.012   5.746   1.036
 1738SOL     OW 6710   1.709   5.971   1.381
 1738SOL    HW1 6711   1.782   6.040   1.385
 1738SOL    HW2 6712   1.737   5.896   1.322
 1739SOL     OW 6713   0.672   5.789   1.489
 1739SOL    HW1 6714   0.762   5.773   1.449
 1739SOL    HW2 6715   0.680   5.794   1.588
 1740SOL     OW 6716   0.075   5.931   0.033
 1740SOL    HW1 6717  -0.017   5.903   0.004
 1740SOL    HW2 6718   0.106   6.008  -0.023
 1741SOL     OW 6719   0.072   5.752   0.318
 1741SOL    HW1 6720   0.055   5.835   0.264
 1741SOL    HW2 6721   0.162   5.715   0.296
 1742SOL     OW 6722   0.716   6.151   1.708
 1742SOL    HW1 6723   0.735   6.216   1.782
 1742SOL    HW2 6724   0.776   6.071   1.717
 1743SOL     OW 6725   1.225   5.911   0.449
 1743SOL    HW1 6726   1.290   5.837   0.438
 1743SOL    HW2 6727   1.245   5.961   0.533
 1744SOL     OW 6728   0.594   6.331   0.652
 1744SOL    HW1 6729   0.644   6.416   0.633
 1744SOL    HW2 6730   0.506   6.333   0.604
 1745SOL     OW 6731   1.777   5.928   1.642
 1745SOL    HW1 6732   1.760   5.959   1.548
 1745SOL    HW2 6733   1.693   5.891   1.680
 1746SOL     OW 6734   1.824   5.778   1.227
 1746SOL    HW1 6735   1.820   5.688   1.271
 1746SOL    HW2 6736   1.827   5.767   1.128
 1747SOL     OW 6737   0.428   6.010   0.520
 1747SOL    HW1 6738   0.458   5.938   0.458
 1747SOL    HW2 6739   0.389   5.970   0.603
 1748SOL     OW 6740   1.424   5.800   1.112
 1748SOL    HW1 6741   1.476   5.735   1.167
 1748SOL    HW2 6742   1.375   5.863   1.173
 1749SOL     OW 6743   1.001   5.620   1.154
 1749SOL    HW1 6744   0.938   5.548   1.123
 1749SOL    HW2 6745   1.094   5.584   1.154
 1750SOL     OW 6746   1.352   5.638   0.168
 1750SOL    HW1 6747   1.387   5.597   0.084
 1750SOL    HW2 6748   1.262   5.600   0.188
 1751SOL     OW 6749   1.300   6.039   0.691
 1751SOL    HW1 6750   1.241   6.119   0.695
 1751SOL    HW2 6751   1.315   6.004   0.784
 1752SOL     OW 6752   1.593   5.807   0.882
 1752SOL    HW1 6753   1.509   5.806   0.936
 1752SOL    HW2 6754   1.595   5.890   0.826
 1753SOL     OW 6755   0.225   5.861   2.858
 1753SOL    HW1 6756   0.260   5.844   2.950
 1753SOL    HW2 6757   0.137   5.816   2.846
 1754SOL     OW 6758   0.019   5.954   2.509
 1754SOL    HW1 6759  -0.063   5.997   2.548
 1754SOL    HW2 6760  -0.009   5.881   2.446
 1755SOL     OW 6761   1.755   6.193   2.093
 1755SOL    HW1 6762   1.743   6.180   1.994
 1755SOL    HW2 6763   1.725   6.112   2.142
 1756SOL     OW 6764   0.438   5.978   3.361
 1756SOL    HW1 6765   0.520   5.922   3.370
 1756SOL    HW2 6766   0.357   5.920   3.365
 1757SOL     OW 6767   1.603   6.033   2.599
 1757SOL    HW1 6768   1.529   6.079   2.549
 1757SOL    HW2 6769   1.654   6.101   2.652
 1758SOL     OW 6770   1.594   5.700   3.342
 1758SOL    HW1 6771   1.576   5.767   3.270
 1758SOL    HW2 6772   1.591   5.746   3.431
 1759SOL     OW 6773   0.122   6.229   2.425
 1759SOL    HW1 6774   0.077   6.141   2.442
 1759SOL    HW2 6775   0.121   6.283   2.509
 1760SOL     OW 6776   0.809   5.590   2.364
 1760SOL    HW1 6777   0.849   5.681   2.355
 1760SOL    HW2 6778   0.709   5.598   2.370
 1761SOL     OW 6779   0.317   5.837   3.663
 1761SOL    HW1 6780   0.388   5.908   3.669
 1761SOL    HW2 6781   0.229   5.876   3.691
 1762SOL     OW 6782   1.281   5.931   2.806
 1762SOL    HW1 6783   1.195   5.881   2.793
 1762SOL    HW2 6784   1.343   5.877   2.862
 1763SOL     OW 6785   1.394   6.055   3.536
 1763SOL    HW1 6786   1.374   6.098   3.624
 1763SOL    HW2 6787   1.472   5.993   3.545
 1764SOL     OW 6788   0.991   5.996   3.104
 1764SOL    HW1 6789   0.914   6.030   3.158
 1764SOL    HW2 6790   0.957   5.945   3.025
 1765SOL     OW 6791   0.865   5.934   2.057
 1765SOL    HW1 6792   0.924   5.997   2.008
 1765SOL    HW2 6793   0.884   5.840   2.028
 1766SOL     OW 6794   1.719   6.171   3.693
 1766SOL    HW1 6795   1.693   6.260   3.657
 1766SOL    HW2 6796   1.717   6.103   3.620
 1767SOL     OW 6797   0.550   5.782   2.747
 1767SOL    HW1 6798   0.545   5.777   2.847
 1767SOL    HW2 6799   0.552   5.878   2.718
 1768SOL     OW 6800   0.202   5.871   3.360
 1768SOL    HW1 6801   0.122   5.931   3.347
 1768SOL    HW2 6802   0.192   5.822   3.446
 1769SOL     OW 6803   1.400   5.693   2.288
 1769SOL    HW1 6804   1.376   5.656   2.198
 1769SOL    HW2 6805   1.499   5.709   2.292
 1770SOL     OW 6806   1.547   5.808   3.591
 1770SOL    HW1 6807   1.542   5.845   3.683
 1770SOL    HW2 6808   1.475   5.739   3.579
 1771SOL     OW 6809   0.614   5.708   1.979
 1771SOL    HW1 6810   0.712   5.686   1.986
 1771SOL    HW2 6811   0.583   5.691   1.886
 1772SOL     OW 6812   0.781   5.850   3.611
 1772SOL    HW1 6813   0.848   5.789   3.654
 1772SOL    HW2 6814   0.708   5.869   3.676
 1773SOL     OW 6815   1.351   6.176   3.295
 1773SOL    HW1 6816   1.379   6.133   3.380
 1773SOL    HW2 6817   1.376   6.272   3.296
 1774SOL     OW 6818   0.539   5.650   2.374
 1774SOL    HW1 6819   0.458   5.651   2.432
 1774SOL    HW2 6820   0.542   5.733   2.319
 1775SOL     OW 6821   0.297   5.621   2.033
 1775SOL    HW1 6822   0.346   5.705   2.012
 1775SOL    HW2 6823   0.359   5.556   2.078
 1776SOL     OW 6824   0.935   5.822   2.342
 1776SOL    HW1 6825   0.887   5.863   2.264
 1776SOL    HW2 6826   1.034   5.820   2.323
 1777SOL     OW 6827   0.078   6.142   3.248
 1777SOL    HW1 6828   0.170   6.141   3.207
 1777SOL    HW2 6829   0.072   6.216   3.315
 1778SOL     OW 6830   0.561   5.808   3.009
 1778SOL    HW1 6831   0.599   5.724   3.046
 1778SOL    HW2 6832   0.473   5.827   3.053
 1779SOL     OW 6833   1.017   5.625   2.615
 1779SOL    HW1 6834   0.945   5.630   2.546
 1779SOL    HW2 6835   0.993   5.556   2.684
 1780SOL     OW 6836   1.466   6.176   2.854
 1780SOL    HW1 6837   1.436   6.081   2.861
 1780SOL    HW2 6838   1.539   6.192   2.920
 1781SOL     OW 6839   0.527   5.842   2.190
 1781SOL    HW1 6840   0.554   5.783   2.115
 1781SOL    HW2 6841   0.527   5.937   2.159
 1782SOL     OW 6842   0.915   5.675   3.264
 1782SOL    HW1 6843   0.940   5.655   3.169
 1782SOL    HW2 6844   0.987   5.731   3.306
 1783SOL     OW 6845   1.274   5.972   3.124
 1783SOL    HW1 6846   1.295   6.046   3.188
 1783SOL    HW2 6847   1.185   5.989   3.081
 1784SOL     OW 6848   0.566   6.123   2.727
 1784SOL    HW1 6849   0.578   6.189   2.653
 1784SOL    HW2 6850   0.612   6.157   2.810
 1785SOL     OW 6851   1.013   5.691   3.632
 1785SOL    HW1 6852   1.019   5.776   3.580
 1785SOL    HW2 6853   1.045   5.615   3.575
 1786SOL     OW 6854   0.504   5.636   3.602
 1786SOL    HW1 6855   0.462   5.579   3.532
 1786SOL    HW2 6856   0.438   5.705   3.634
 1787SOL     OW 6857   0.307   5.799   3.093
 1787SOL    HW1 6858   0.284   5.836   3.183
 1787SOL    HW2 6859   0.277   5.704   3.087
 1788SOL     OW 6860   0.732   6.220   2.926
 1788SOL    HW1 6861   0.791   6.194   2.850
 1788SOL    HW2 6862   0.704   6.316   2.915
 1789SOL     OW 6863   0.307   5.649   2.480
 1789SOL    HW1 6864   0.296   5.743   2.513
 1789SOL    HW2 6865   0.302   5.586   2.557
 1790SOL     OW 6866   1.622   5.953   2.236
 1790SOL    HW1 6867   1.624   5.877   2.300
 1790SOL    HW2 6868   1.574   6.030   2.276
 1791SOL     OW 6869   1.540   5.860   1.987
 1791SOL    HW1 6870   1.479   5.785   2.010
 1791SOL    HW2 6871   1.562   5.912   2.070
 1792SOL     OW 6872   1.303   6.424   1.904
 1792SOL    HW1 6873   1.337   6.331   1.919
 1792SOL    HW2 6874   1.321   6.451   1.809
 1793SOL     OW 6875   0.339   6.095   2.868
 1793SOL    HW1 6876   0.287   6.012   2.851
 1793SOL    HW2 6877   0.416   6.100   2.804
 1794SOL     OW 6878   1.138   5.966   3.540
 1794SOL    HW1 6879   1.093   6.029   3.604
 1794SOL    HW2 6880   1.231   5.997   3.523
 1795SOL     OW 6881   1.160   5.793   3.339
 1795SOL    HW1 6882   1.160   5.857   3.416
 1795SOL    HW2 6883   1.188   5.841   3.256
 1796SOL     OW 6884   0.040   6.130   2.976
 1796SOL    HW1 6885   0.125   6.097   2.935
 1796SOL    HW2 6886   0.053   6.145   3.074
 1797SOL     OW 6887   0.189   6.106   3.584
 1797SOL    HW1 6888   0.248   6.066   3.514
 1797SOL    HW2 6889   0.131   6.177   3.543
 1798SOL     OW 6890   0.815   6.158   2.187
 1798SOL    HW1 6891   0.822   6.069   2.141
 1798SOL    HW2 6892   0.721   6.192   2.179
 1799SOL     OW 6893   1.657   6.190   3.068
 1799SOL    HW1 6894   1.619   6.121   3.130
 1799SOL    HW2 6895   1.739   6.154   3.024
 1800SOL     OW 6896   0.671   6.050   3.131
 1800SOL    HW1 6897   0.637   5.961   3.101
 1800SOL    HW2 6898   0.697   6.104   3.051
 1801SOL     OW 6899   1.726   5.721   2.385
 1801SOL    HW1 6900   1.799   5.704   2.318
 1801SOL    HW2 6901   1.695   5.634   2.423
 1802SOL     OW 6902   1.841   5.761   2.825
 1802SOL    HW1 6903   1.880   5.676   2.789
 1802SOL    HW2 6904   1.743   5.763   2.806
 1803SOL     OW 6905   0.263   5.912   2.582
 1803SOL    HW1 6906   0.184   5.963   2.548
 1803SOL    HW2 6907   0.254   5.897   2.680
 1804SOL     OW 6908   1.014   5.822   2.833
 1804SOL    HW1 6909   1.006   5.786   2.740
 1804SOL    HW2 6910   1.012   5.746   2.898
 1805SOL     OW 6911   1.709   5.971   3.243
 1805SOL    HW1 6912   1.782   6.040   3.247
 1805SOL    HW2 6913   1.737   5.896   3.184
 1806SOL     OW 6914   0.672   5.789   3.351
 1806SOL    HW1 6915   0.762   5.773   3.311
 1806SOL    HW2 6916   0.680   5.794   3.450
 1807SOL     OW 6917   0.075   5.931   1.895
 1807SOL    HW1 6918  -0.017   5.903   1.866
 1807SOL    HW2 6919   0.106   6.008   1.839
 1808SOL     OW 6920   0.072   5.752   2.180
 1808SOL    HW1 6921   0.055   5.835   2.126
 1808SOL    HW2 6922   0.162   5.715   2.158
 1809SOL     OW 6923   0.716   6.151   3.570
 1809SOL    HW1 6924   0.735   6.216   3.644
 1809SOL    HW2 6925   0.776   6.071   3.579
 1810SOL     OW 6926   1.225   5.911   2.311
 1810SOL    HW1 6927   1.290   5.837   2.300
 1810SOL    HW2 6928   1.245   5.961   2.395
 1811SOL     OW 6929   0.594   6.331   2.514
 1811SOL    HW1 6930   0.644   6.416   2.495
 1811SOL    HW2 6931   0.506   6.333   2.466
 1812SOL     OW 6932   1.777   5.928   3.504
 1812SOL    HW1 6933   1.760   5.959   3.410
 1812SOL    HW2 6934   1.693   5.891   3.542
 1813SOL     OW 6935   1.824   5.778   3.089
 1813SOL    HW1 6936   1.820   5.688   3.133
 1813SOL    HW2 6937   1.827   5.767   2.990
 1814SOL     OW 6938   0.428   6.010   2.382
 1814SOL    HW1 6939   0.458   5.938   2.320
 1814SOL    HW2 6940   0.389   5.970   2.465
 1815SOL     OW 6941   1.424   5.800   2.974
 1815SOL    HW1 6942   1.476   5.735   3.029
 1815SOL    HW2 6943   1.375   5.863   3.035
 1816SOL     OW 6944   1.001   5.620   3.016
 1816SOL    HW1 6945   0.938   5.548   2.985
 1816SOL    HW2 6946   1.094   5.584   3.016
 1817SOL     OW 6947   1.352   5.638   2.030
 1817SOL    HW1 6948   1.387   5.597   1.946
 1817SOL    HW2 6949   1.262   5.600   2.050
 1818SOL     OW 6950   1.300   6.039   2.553
 1818SOL    HW1 6951   1.241   6.119   2.557
 1818SOL    HW2 6952   1.315   6.004   2.646
 1819SOL     OW 6953   1.593   5.807   2.744
 1819SOL    HW1 6954   1.509   5.806   2.798
 1819SOL    HW2 6955   1.595   5.890   2.688
 1820SOL     OW 6956   0.019   5.954   4.371
 1820SOL    HW1 6957  -0.063   5.997   4.410
 1820SOL    HW2 6958  -0.009   5.881   4.308
 1821SOL     OW 6959   1.135   6.289   4.441
 1821SOL    HW1 6960   1.192   6.367   4.416
 1821SOL    HW2 6961   1.075   6.315   4.517
 1822SOL     OW 6962   1.755   6.193   3.955
 1822SOL    HW1 6963   1.743   6.180   3.856
 1822SOL    HW2 6964   1.725   6.112   4.004
 1823SOL     OW 6965   1.603   6.033   4.461
 1823SOL    HW1 6966   1.529   6.079   4.411
 1823SOL    HW2 6967   1.654   6.101   4.514
 1824SOL     OW 6968   0.122   6.229   4.287
 1824SOL    HW1 6969   0.077   6.141   4.304
 1824SOL    HW2 6970   0.121   6.283   4.371
 1825SOL     OW 6971   0.809   5.590   4.226
 1825SOL    HW1 6972   0.849   5.681   4.217
 1825SOL    HW2 6973   0.709   5.598   4.232
 1826SOL     OW 6974   0.865   5.934   3.919
 1826SOL    HW1 6975   0.924   5.997   3.870
 1826SOL    HW2 6976   0.884   5.840   3.890
 1827SOL     OW 6977   0.550   5.782   4.609
 1827SOL    HW1 6978   0.545   5.777   4.709
 1827SOL    HW2 6979   0.552   5.878   4.580
 1828SOL     OW 6980   1.400   5.693   4.150
 1828SOL    HW1 6981   1.376   5.656   4.060
 1828SOL    HW2 6982   1.499   5.709   4.154
 1829SOL     OW 6983   0.614   5.708   3.841
 1829SOL    HW1 6984   0.712   5.686   3.848
 1829SOL    HW2 6985   0.583   5.691   3.748
 1830SOL     OW 6986   0.539   5.650   4.236
 1830SOL    HW1 6987   0.458   5.651   4.294
 1830SOL    HW2 6988   0.542   5.733   4.181
 1831SOL     OW 6989   0.297   5.621   3.895
 1831SOL    HW1 6990   0.346   5.705   3.874
 1831SOL    HW2 6991   0.359   5.556   3.940
 1832SOL     OW 6992   0.935   5.822   4.204
 1832SOL    HW1 6993   0.887   5.863   4.126
 1832SOL    HW2 6994   1.034   5.820   4.185
 1833SOL     OW 6995   1.017   5.625   4.477
 1833SOL    HW1 6996   0.945   5.630   4.408
 1833SOL    HW2 6997   0.993   5.556   4.546
 1834SOL     OW 6998   0.527   5.842   4.052
 1834SOL    HW1 6999   0.554   5.783   3.977
 1834SOL    HW2 7000   0.527   5.937   4.021
 1835SOL     OW 7001   0.566   6.123   4.589
 1835SOL    HW1 7002   0.578   6.189   4.515
 1835SOL    HW2 7003   0.612   6.157   4.672
 1836SOL     OW 7004   0.307   5.649   4.342
 1836SOL    HW1 7005   0.296   5.743   4.375
 1836SOL    HW2 7006   0.302   5.586   4.419
 1837SOL     OW 7007   1.622   5.953   4.098
 1837SOL    HW1 7008   1.624   5.877   4.162
 1837SOL    HW2 7009   1.574   6.030   4.138
 1838SOL     OW 7010   1.540   5.860   3.849
 1838SOL    HW1 7011   1.479   5.785   3.872
 1838SOL    HW2 7012   1.562   5.912   3.932
 1839SOL     OW 7013   1.303   6.424   3.766
 1839SOL    HW1 7014   1.337   6.331   3.781
 1839SOL    HW2 7015   1.321   6.451   3.671
 1840SOL     OW 7016   0.815   6.158   4.049
 1840SOL    HW1 7017   0.822   6.069   4.003
 1840SOL    HW2 7018   0.721   6.192   4.041
 1841SOL     OW 7019   1.726   5.721   4.247
 1841SOL    HW1 7020   1.799   5.704   4.180
 1841SOL    HW2 7021   1.695   5.634   4.285
 1842SOL     OW 7022   0.263   5.912   4.444
 1842SOL    HW1 7023   0.184   5.963   4.410
 1842SOL    HW2 7024   0.254   5.897   4.542
 1843SOL     OW 7025   0.075   5.931   3.757
 1843SOL    HW1 7026  -0.017   5.903   3.728
 1843SOL    HW2 7027   0.106   6.008   3.701
 1844SOL     OW 7028   0.072   5.752   4.042
 1844SOL    HW1 7029   0.055   5.835   3.988
 1844SOL    HW2 7030   0.162   5.715   4.020
 1845SOL     OW 7031   1.225   5.911   4.173
 1845SOL    HW1 7032   1.290   5.837   4.162
 1845SOL    HW2 7033   1.245   5.961   4.257
 1846SOL     OW 7034   0.594   6.331   4.376
 1846SOL    HW1 7035   0.644   6.416   4.357
 1846SOL    HW2 7036   0.506   6.333   4.328
 1847SOL     OW 7037   0.428   6.010   4.244
 1847SOL    HW1 7038   0.458   5.938   4.182
 1847SOL    HW2 7039   0.389   5.970   4.327
 1848SOL     OW 7040   1.352   5.638   3.892
 1848SOL    HW1 7041   1.387   5.597   3.808
 1848SOL    HW2 7042   1.262   5.600   3.912
 1849SOL     OW 7043   1.300   6.039   4.415
 1849SOL    HW1 7044   1.241   6.119   4.419
 1849SOL    HW2 7045   1.315   6.004   4.508
 1850SOL     OW 7046   1.593   5.807   4.606
 1850SOL    HW1 7047   1.509   5.806   4.660
 1850SOL    HW2 7048   1.595   5.890   4.550
 1851SOL     OW 7049   2.092   0.628   0.113
 1851SOL    HW1 7050   1.999   0.626   0.150
 1851SOL    HW2 7051   2.093   0.589   0.021
 1852SOL     OW 7052   2.087   0.275   0.996
 1852SOL    HW1 7053   2.122   0.258   1.088
 1852SOL    HW2 7054   1.999   0.230   0.984
 1853SOL     OW 7055   1.881   0.368   0.647
 1853SOL    HW1 7056   1.799   0.411   0.686
 1853SOL    HW2 7057   1.853   0.295   0.584
 1854SOL     OW 7058   2.431   1.275   1.165
 1854SOL    HW1 7059   2.338   1.268   1.128
 1854SOL    HW2 7060   2.442   1.364   1.209
 1855SOL     OW 7061   3.417   1.511   0.703
 1855SOL    HW1 7062   3.360   1.495   0.784
 1855SOL    HW2 7063   3.358   1.521   0.623
 1856SOL     OW 7064   2.997   0.703   0.717
 1856SOL    HW1 7065   3.054   0.781   0.692
 1856SOL    HW2 7066   2.937   0.729   0.793
 1857SOL     OW 7067   2.630   1.144   1.023
 1857SOL    HW1 7068   2.552   1.161   1.083
 1857SOL    HW2 7069   2.664   1.231   0.987
 1858SOL     OW 7070   2.712   0.798   1.823
 1858SOL    HW1 7071   2.708   0.874   1.888
 1858SOL    HW2 7072   2.734   0.834   1.732
 1859SOL     OW 7073   2.547   1.012   0.665
 1859SOL    HW1 7074   2.616   0.996   0.735
 1859SOL    HW2 7075   2.474   1.069   0.703
 1860SOL     OW 7076   2.548   1.161   1.803
 1860SOL    HW1 7077   2.608   1.240   1.817
 1860SOL    HW2 7078   2.462   1.192   1.762
 1861SOL     OW 7079   2.197   1.435   1.061
 1861SOL    HW1 7080   2.119   1.404   1.008
 1861SOL    HW2 7081   2.255   1.493   1.004
 1862SOL     OW 7082   3.322   1.505   1.339
 1862SOL    HW1 7083   3.346   1.599   1.365
 1862SOL    HW2 7084   3.306   1.451   1.421
 1863SOL     OW 7085   2.300   0.392   1.499
 1863SOL    HW1 7086   2.382   0.336   1.508
 1863SOL    HW2 7087   2.219   0.334   1.503
 1864SOL     OW 7088   3.465   0.447   0.737
 1864SOL    HW1 7089   3.391   0.493   0.687
 1864SOL    HW2 7090   3.516   0.515   0.790
 1865SOL     OW 7091   2.093   1.713   0.483
 1865SOL    HW1 7092   2.127   1.790   0.537
 1865SOL    HW2 7093   2.137   1.713   0.393
 1866SOL     OW 7094   2.989   1.341   1.690
 1866SOL    HW1 7095   3.036   1.341   1.778
 1866SOL    HW2 7096   2.941   1.254   1.679
 1867SOL     OW 7097   2.092   1.434   0.538
 1867SOL    HW1 7098   2.066   1.530   0.538
 1867SOL    HW2 7099   2.021   1.380   0.583
 1868SOL     OW 7100   2.102   1.091   0.886
 1868SOL    HW1 7101   2.116   1.007   0.938
 1868SOL    HW2 7102   2.047   1.155   0.941
 1869SOL     OW 7103   2.482   1.786   1.439
 1869SOL    HW1 7104   2.390   1.769   1.474
 1869SOL    HW2 7105   2.510   1.878   1.465
 1870SOL     OW 7106   2.468   0.964   0.123
 1870SOL    HW1 7107   2.475   1.048   0.069
 1870SOL    HW2 7108   2.514   0.977   0.211
 1871SOL     OW 7109   3.456   0.114   1.480
 1871SOL    HW1 7110   3.438   0.181   1.408
 1871SOL    HW2 7111   3.453   0.160   1.569
 1872SOL     OW 7112   1.984   0.643   0.563
 1872SOL    HW1 7113   1.939   0.555   0.580
 1872SOL    HW2 7114   1.983   0.697   0.647
 1873SOL     OW 7115   3.704   1.767   0.359
 1873SOL    HW1 7116   3.758   1.738   0.439
 1873SOL    HW2 7117   3.734   1.857   0.330
 1874SOL     OW 7118   1.889   1.596   0.117
 1874SOL    HW1 7119   1.870   1.500   0.138
 1874SOL    HW2 7120   1.856   1.654   0.192
 1875SOL     OW 7121   3.551   0.922   0.612
 1875SOL    HW1 7122   3.646   0.893   0.620
 1875SOL    HW2 7123   3.543   0.987   0.537
 1876SOL     OW 7124   3.503   1.108   0.432
 1876SOL    HW1 7125   3.589   1.110   0.380
 1876SOL    HW2 7126   3.517   1.155   0.520
 1877SOL     OW 7127   1.975   0.737   1.597
 1877SOL    HW1 7128   2.063   0.724   1.642
 1877SOL    HW2 7129   1.962   0.834   1.575
 1878SOL     OW 7130   2.475   1.365   0.726
 1878SOL    HW1 7131   2.426   1.278   0.735
 1878SOL    HW2 7132   2.452   1.408   0.639
 1879SOL     OW 7133   3.155   1.228   1.423
 1879SOL    HW1 7134   3.192   1.155   1.365
 1879SOL    HW2 7135   3.207   1.233   1.508
 1880SOL     OW 7136   2.671   0.004   0.502
 1880SOL    HW1 7137   2.711   0.095   0.493
 1880SOL    HW2 7138   2.571   0.012   0.508
 1881SOL     OW 7139   2.059   0.976   1.264
 1881SOL    HW1 7140   2.148   0.931   1.250
 1881SOL    HW2 7141   1.986   0.911   1.245
 1882SOL     OW 7142   3.049   1.792   1.616
 1882SOL    HW1 7143   3.073   1.852   1.540
 1882SOL    HW2 7144   3.056   1.697   1.586
 1883SOL     OW 7145   2.179   0.251   1.801
 1883SOL    HW1 7146   2.250   0.322   1.807
 1883SOL    HW2 7147   2.091   0.290   1.829
 1884SOL     OW 7148   3.328   1.417   0.953
 1884SOL    HW1 7149   3.269   1.423   1.033
 1884SOL    HW2 7150   3.313   1.329   0.907
 1885SOL     OW 7151   3.529   1.714   0.572
 1885SOL    HW1 7152   3.488   1.691   0.484
 1885SOL    HW2 7153   3.511   1.640   0.637
 1886SOL     OW 7154   2.460   0.729   0.270
 1886SOL    HW1 7155   2.484   0.798   0.202
 1886SOL    HW2 7156   2.382   0.762   0.324
 1887SOL     OW 7157   3.143   0.345   0.944
 1887SOL    HW1 7158   3.057   0.295   0.931
 1887SOL    HW2 7159   3.205   0.291   1.000
 1888SOL     OW 7160   3.438   1.662   0.307
 1888SOL    HW1 7161   3.527   1.708   0.310
 1888SOL    HW2 7162   3.417   1.638   0.212
 1889SOL     OW 7163   2.669   0.605   1.465
 1889SOL    HW1 7164   2.622   0.602   1.554
 1889SOL    HW2 7165   2.618   0.550   1.399
 1890SOL     OW 7166   3.256   0.469   1.674
 1890SOL    HW1 7167   3.236   0.512   1.762
 1890SOL    HW2 7168   3.334   0.407   1.683
 1891SOL     OW 7169   2.835   0.890   1.572
 1891SOL    HW1 7170   2.881   0.806   1.543
 1891SOL    HW2 7171   2.779   0.924   1.497
 1892SOL     OW 7172   2.853   0.410   1.242
 1892SOL    HW1 7173   2.776   0.444   1.296
 1892SOL    HW2 7174   2.819   0.359   1.163
 1893SOL     OW 7175   2.903   0.701   0.429
 1893SOL    HW1 7176   2.929   0.697   0.525
 1893SOL    HW2 7177   2.818   0.650   0.415
 1894SOL     OW 7178   1.938   0.811   0.789
 1894SOL    HW1 7179   2.037   0.799   0.798
 1894SOL    HW2 7180   1.914   0.906   0.810
 1895SOL     OW 7181   1.992   1.821   1.571
 1895SOL    HW1 7182   1.982   1.806   1.670
 1895SOL    HW2 7183   1.906   1.857   1.535
 1896SOL     OW 7184   2.727   0.348   0.195
 1896SOL    HW1 7185   2.786   0.411   0.146
 1896SOL    HW2 7186   2.746   0.254   0.166
 1897SOL     OW 7187   3.581   0.585   1.831
 1897SOL    HW1 7188   3.555   0.674   1.795
 1897SOL    HW2 7189   3.579   0.517   1.758
 1898SOL     OW 7190   3.224   1.144   0.545
 1898SOL    HW1 7191   3.307   1.115   0.497
 1898SOL    HW2 7192   3.175   1.211   0.489
 1899SOL     OW 7193   2.412   0.196   0.885
 1899SOL    HW1 7194   2.407   0.191   0.985
 1899SOL    HW2 7195   2.414   0.292   0.856
 1900SOL     OW 7196   2.870   1.456   0.477
 1900SOL    HW1 7197   2.824   1.528   0.425
 1900SOL    HW2 7198   2.866   1.476   0.575
 1901SOL     OW 7199   2.213   1.801   0.853
 1901SOL    HW1 7200   2.263   1.715   0.859
 1901SOL    HW2 7201   2.278   1.878   0.850
 1902SOL     OW 7202   3.657   1.066   0.873
 1902SOL    HW1 7203   3.595   1.051   0.797
 1902SOL    HW2 7204   3.605   1.077   0.958
 1903SOL     OW 7205   3.089   1.550   1.506
 1903SOL    HW1 7206   3.095   1.473   1.570
 1903SOL    HW2 7207   3.037   1.524   1.426
 1904SOL     OW 7208   2.183   0.943   0.242
 1904SOL    HW1 7209   2.265   0.982   0.200
 1904SOL    HW2 7210   2.156   0.861   0.193
 1905SOL     OW 7211   3.320   0.735   0.728
 1905SOL    HW1 7212   3.315   0.670   0.803
 1905SOL    HW2 7213   3.400   0.794   0.741
 1906SOL     OW 7214   2.323   1.266   1.727
 1906SOL    HW1 7215   2.273   1.267   1.641
 1906SOL    HW2 7216   2.260   1.248   1.803
 1907SOL     OW 7217   2.973   1.776   0.237
 1907SOL    HW1 7218   2.913   1.714   0.287
 1907SOL    HW2 7219   3.004   1.732   0.152
 1908SOL     OW 7220   2.064   0.285   1.498
 1908SOL    HW1 7221   1.984   0.345   1.485
 1908SOL    HW2 7222   2.054   0.236   1.584
 1909SOL     OW 7223   2.326   1.743   0.323
 1909SOL    HW1 7224   2.359   1.782   0.409
 1909SOL    HW2 7225   2.402   1.736   0.258
 1910SOL     OW 7226   3.262   0.107   0.426
 1910SOL    HW1 7227   3.238   0.070   0.336
 1910SOL    HW2 7228   3.361   0.123   0.430
 1911SOL     OW 7229   2.111   1.785   1.241
 1911SOL    HW1 7230   2.168   1.720   1.291
 1911SOL    HW2 7231   2.095   1.752   1.148
 1912SOL     OW 7232   2.802   1.698   0.904
 1912SOL    HW1 7233   2.882   1.641   0.925
 1912SOL    HW2 7234   2.753   1.658   0.827
 1913SOL     OW 7235   2.244   0.700   0.480
 1913SOL    HW1 7236   2.289   0.610   0.477
 1913SOL    HW2 7237   2.150   0.689   0.513
 1914SOL     OW 7238   3.409   0.222   1.729
 1914SOL    HW1 7239   3.404   0.259   1.821
 1914SOL    HW2 7240   3.337   0.153   1.717
 1915SOL     OW 7241   2.476   0.122   0.117
 1915SOL    HW1 7242   2.574   0.100   0.124
 1915SOL    HW2 7243   2.445   0.105   0.024
 1916SOL     OW 7244   2.643   0.264   1.749
 1916SOL    HW1 7245   2.710   0.203   1.792
 1916SOL    HW2 7246   2.570   0.283   1.814
 1917SOL     OW 7247   2.750   1.514   1.195
 1917SOL    HW1 7248   2.727   1.489   1.101
 1917SOL    HW2 7249   2.811   1.445   1.234
 1918SOL     OW 7250   3.213   0.590   1.433
 1918SOL    HW1 7251   3.241   0.547   1.518
 1918SOL    HW2 7252   3.238   0.686   1.434
 1919SOL     OW 7253   2.665   1.402   0.924
 1919SOL    HW1 7254   2.755   1.416   0.882
 1919SOL    HW2 7255   2.594   1.404   0.853
 1920SOL     OW 7256   2.784   0.503   0.899
 1920SOL    HW1 7257   2.759   0.494   0.803
 1920SOL    HW2 7258   2.832   0.421   0.930
 1921SOL     OW 7259   2.401   0.064   0.512
 1921SOL    HW1 7260   2.320   0.065   0.570
 1921SOL    HW2 7261   2.404   0.147   0.457
 1922SOL     OW 7262   2.159   0.035   0.171
 1922SOL    HW1 7263   2.208   0.119   0.150
 1922SOL    HW2 7264   2.221  -0.030   0.216
 1923SOL     OW 7265   2.797   0.236   0.480
 1923SOL    HW1 7266   2.749   0.277   0.402
 1923SOL    HW2 7267   2.896   0.234   0.461
 1924SOL     OW 7268   2.938   0.683   1.464
 1924SOL    HW1 7269   2.858   0.622   1.467
 1924SOL    HW2 7270   3.019   0.630   1.440
 1925SOL     OW 7271   3.089   1.570   0.793
 1925SOL    HW1 7272   3.110   1.644   0.728
 1925SOL    HW2 7273   3.157   1.570   0.866
 1926SOL     OW 7274   2.321   1.152   0.741
 1926SOL    HW1 7275   2.250   1.125   0.806
 1926SOL    HW2 7276   2.295   1.124   0.648
 1927SOL     OW 7277   3.133   1.797   0.591
 1927SOL    HW1 7278   3.177   1.861   0.527
 1927SOL    HW2 7279   3.083   1.849   0.661
 1928SOL     OW 7280   2.894   0.549   0.016
 1928SOL    HW1 7281   2.853   0.631  -0.023
 1928SOL    HW2 7282   2.958   0.575   0.089
 1929SOL     OW 7283   1.940   0.556   1.386
 1929SOL    HW1 7284   2.032   0.555   1.345
 1929SOL    HW2 7285   1.934   0.630   1.453
 1930SOL     OW 7286   2.423   0.222   1.147
 1930SOL    HW1 7287   2.461   0.138   1.184
 1930SOL    HW2 7288   2.335   0.241   1.191
 1931SOL     OW 7289   2.728   0.454   0.642
 1931SOL    HW1 7290   2.696   0.526   0.580
 1931SOL    HW2 7291   2.752   0.373   0.589
 1932SOL     OW 7292   2.879   0.039   0.753
 1932SOL    HW1 7293   2.807   0.044   0.684
 1932SOL    HW2 7294   2.855  -0.030   0.822
 1933SOL     OW 7295   3.291   1.173   0.867
 1933SOL    HW1 7296   3.236   1.089   0.860
 1933SOL    HW2 7297   3.317   1.202   0.775
 1934SOL     OW 7298   3.328   0.590   0.992
 1934SOL    HW1 7299   3.298   0.495   0.999
 1934SOL    HW2 7300   3.401   0.606   1.058
 1935SOL     OW 7301   2.350   1.385   0.174
 1935SOL    HW1 7302   2.263   1.370   0.221
 1935SOL    HW2 7303   2.333   1.411   0.079
 1936SOL     OW 7304   3.526   1.280   0.657
 1936SOL    HW1 7305   3.625   1.288   0.671
 1936SOL    HW2 7306   3.481   1.364   0.688
 1937SOL     OW 7307   2.389   0.256   0.328
 1937SOL    HW1 7308   2.416   0.197   0.253
 1937SOL    HW2 7309   2.389   0.351   0.297
 1938SOL     OW 7310   3.616   1.223   1.588
 1938SOL    HW1 7311   3.707   1.184   1.575
 1938SOL    HW2 7312   3.624   1.319   1.612
 1939SOL     OW 7313   2.926   1.347   1.340
 1939SOL    HW1 7314   2.846   1.324   1.395
 1939SOL    HW2 7315   3.009   1.321   1.389
 1940SOL     OW 7316   3.454   1.629   1.625
 1940SOL    HW1 7317   3.481   1.663   1.535
 1940SOL    HW2 7318   3.533   1.591   1.671
 1941SOL     OW 7319   2.973   1.195   1.100
 1941SOL    HW1 7320   2.933   1.239   1.181
 1941SOL    HW2 7321   2.932   1.232   1.017
 1942SOL     OW 7322   3.500   1.099   1.079
 1942SOL    HW1 7323   3.505   1.180   1.138
 1942SOL    HW2 7324   3.414   1.101   1.028
 1943SOL     OW 7325   2.777   0.089   1.402
 1943SOL    HW1 7326   2.802   0.069   1.307
 1943SOL    HW2 7327   2.849   0.145   1.444
 1944SOL     OW 7328   2.842   1.116   1.719
 1944SOL    HW1 7329   2.743   1.122   1.729
 1944SOL    HW2 7330   2.865   1.036   1.663
 1945SOL     OW 7331   2.567   1.050   0.368
 1945SOL    HW1 7332   2.553   1.057   0.467
 1945SOL    HW2 7333   2.651   0.999   0.350
 1946SOL     OW 7334   2.272   0.813   1.251
 1946SOL    HW1 7335   2.358   0.825   1.301
 1946SOL    HW2 7336   2.230   0.726   1.278
 1947SOL     OW 7337   3.136   0.386   1.262
 1947SOL    HW1 7338   3.157   0.460   1.326
 1947SOL    HW2 7339   3.047   0.403   1.219
 1948SOL     OW 7340   1.926   1.564   1.331
 1948SOL    HW1 7341   1.880   1.646   1.297
 1948SOL    HW2 7342   2.024   1.583   1.340
 1949SOL     OW 7343   2.229   1.100   0.501
 1949SOL    HW1 7344   2.222   1.183   0.445
 1949SOL    HW2 7345   2.233   1.020   0.441
 1950SOL     OW 7346   2.428   0.537   0.865
 1950SOL    HW1 7347   2.440   0.603   0.791
 1950SOL    HW2 7348   2.474   0.571   0.948
 1951SOL     OW 7349   3.114   1.348   0.388
 1951SOL    HW1 7350   3.164   1.425   0.428
 1951SOL    HW2 7351   3.019   1.350   0.420
 1952SOL     OW 7352   3.134   1.445   1.142
 1952SOL    HW1 7353   3.181   1.458   1.229
 1952SOL    HW2 7354   3.068   1.371   1.151
 1953SOL     OW 7355   3.444   0.639   0.472
 1953SOL    HW1 7356   3.413   0.700   0.545
 1953SOL    HW2 7357   3.494   0.691   0.403
 1954SOL     OW 7358   2.216   1.510   1.329
 1954SOL    HW1 7359   2.195   1.466   1.242
 1954SOL    HW2 7360   2.313   1.536   1.332
 1955SOL     OW 7361   2.264   0.751   1.598
 1955SOL    HW1 7362   2.332   0.806   1.551
 1955SOL    HW2 7363   2.304   0.663   1.625
 1956SOL     OW 7364   3.449   0.779   1.670
 1956SOL    HW1 7365   3.357   0.817   1.665
 1956SOL    HW2 7366   3.509   0.826   1.605
 1957SOL     OW 7367   2.875   0.105   1.770
 1957SOL    HW1 7368   2.881   0.190   1.718
 1957SOL    HW2 7369   2.907   0.029   1.713
 1958SOL     OW 7370   2.366   0.050   1.740
 1958SOL    HW1 7371   2.324  -0.007   1.670
 1958SOL    HW2 7372   2.300   0.119   1.772
 1959SOL     OW 7373   2.435   0.870   1.029
 1959SOL    HW1 7374   2.479   0.959   1.020
 1959SOL    HW2 7375   2.372   0.870   1.106
 1960SOL     OW 7376   3.222   0.862   1.045
 1960SOL    HW1 7377   3.147   0.862   0.979
 1960SOL    HW2 7378   3.259   0.770   1.054
 1961SOL     OW 7379   3.071   0.525   0.275
 1961SOL    HW1 7380   3.084   0.441   0.329
 1961SOL    HW2 7381   3.042   0.599   0.335
 1962SOL     OW 7382   2.169   0.213   1.231
 1962SOL    HW1 7383   2.146   0.250   1.321
 1962SOL    HW2 7384   2.139   0.118   1.225
 1963SOL     OW 7385   1.899   1.310   1.282
 1963SOL    HW1 7386   1.952   1.261   1.350
 1963SOL    HW2 7387   1.921   1.408   1.287
 1964SOL     OW 7388   2.594   0.634   1.064
 1964SOL    HW1 7389   2.653   0.608   0.988
 1964SOL    HW2 7390   2.566   0.730   1.053
 1965SOL     OW 7391   3.590   0.935   1.854
 1965SOL    HW1 7392   3.544   0.928   1.765
 1965SOL    HW2 7393   3.528   0.979   1.920
 1966SOL     OW 7394   2.169   0.063   0.618
 1966SOL    HW1 7395   2.158   0.157   0.651
 1966SOL    HW2 7396   2.164   0.000   0.695
 1967SOL     OW 7397   3.484   0.367   0.374
 1967SOL    HW1 7398   3.486   0.291   0.438
 1967SOL    HW2 7399   3.436   0.444   0.414
 1968SOL     OW 7400   2.885   0.766   0.966
 1968SOL    HW1 7401   2.900   0.787   1.062
 1968SOL    HW2 7402   2.855   0.671   0.957
 1969SOL     OW 7403   2.842   1.573   1.700
 1969SOL    HW1 7404   2.822   1.617   1.612
 1969SOL    HW2 7405   2.881   1.482   1.684
 1970SOL     OW 7406   3.721   1.518   1.605
 1970SOL    HW1 7407   3.735   1.545   1.510
 1970SOL    HW2 7408   3.804   1.540   1.658
 1971SOL     OW 7409   2.212   0.898   1.804
 1971SOL    HW1 7410   2.288   0.942   1.852
 1971SOL    HW2 7411   2.247   0.851   1.722
 1972SOL     OW 7412   3.402   0.274   0.125
 1972SOL    HW1 7413   3.341   0.199   0.148
 1972SOL    HW2 7414   3.424   0.326   0.208
 1973SOL     OW 7415   3.165   0.838   0.042
 1973SOL    HW1 7416   3.199   0.745   0.057
 1973SOL    HW2 7417   3.183   0.865  -0.053
 1974SOL     OW 7418   2.930   1.333   0.849
 1974SOL    HW1 7419   2.937   1.249   0.794
 1974SOL    HW2 7420   2.992   1.402   0.813
 1975SOL     OW 7421   2.181   0.810   0.949
 1975SOL    HW1 7422   2.274   0.846   0.954
 1975SOL    HW2 7423   2.175   0.725   1.001
 1976SOL     OW 7424   2.201   0.509   1.006
 1976SOL    HW1 7425   2.149   0.426   0.989
 1976SOL    HW2 7426   2.278   0.514   0.942
 1977SOL     OW 7427   3.000   0.380   1.678
 1977SOL    HW1 7428   2.955   0.443   1.742
 1977SOL    HW2 7429   3.093   0.411   1.661
 1978SOL     OW 7430   3.022   0.207   1.477
 1978SOL    HW1 7431   3.022   0.271   1.554
 1978SOL    HW2 7432   3.050   0.255   1.394
 1979SOL     OW 7433   1.870   1.326   0.200
 1979SOL    HW1 7434   1.777   1.347   0.169
 1979SOL    HW2 7435   1.880   1.227   0.213
 1980SOL     OW 7436   1.950   1.801   0.927
 1980SOL    HW1 7437   1.908   1.715   0.900
 1980SOL    HW2 7438   2.044   1.804   0.893
 1981SOL     OW 7439   2.366   1.568   0.910
 1981SOL    HW1 7440   2.432   1.642   0.919
 1981SOL    HW2 7441   2.410   1.489   0.868
 1982SOL     OW 7442   2.864   0.796   1.238
 1982SOL    HW1 7443   2.905   0.764   1.324
 1982SOL    HW2 7444   2.768   0.769   1.235
 1983SOL     OW 7445   1.902   0.544   1.114
 1983SOL    HW1 7446   1.987   0.511   1.073
 1983SOL    HW2 7447   1.915   0.559   1.212
 1984SOL     OW 7448   2.051   0.520   1.722
 1984SOL    HW1 7449   2.110   0.480   1.652
 1984SOL    HW2 7450   1.993   0.591   1.681
 1985SOL     OW 7451   3.231   0.950   1.660
 1985SOL    HW1 7452   3.270   1.039   1.680
 1985SOL    HW2 7453   3.241   0.930   1.563
 1986SOL     OW 7454   2.677   0.572   0.325
 1986SOL    HW1 7455   2.684   0.483   0.279
 1986SOL    HW2 7456   2.583   0.606   0.317
 1987SOL     OW 7457   3.519   0.604   1.206
 1987SOL    HW1 7458   3.481   0.535   1.268
 1987SOL    HW2 7459   3.601   0.568   1.162
 1988SOL     OW 7460   2.114   1.564   1.744
 1988SOL    HW1 7461   2.084   1.621   1.820
 1988SOL    HW2 7462   2.107   1.467   1.770
 1989SOL     OW 7463   2.533   0.464   1.269
 1989SOL    HW1 7464   2.499   0.375   1.239
 1989SOL    HW2 7465   2.559   0.518   1.189
 1990SOL     OW 7466   2.792   1.678   1.465
 1990SOL    HW1 7467   2.768   1.660   1.370
 1990SOL    HW2 7468   2.822   1.772   1.475
 1991SOL     OW 7469   2.335   0.500   0.191
 1991SOL    HW1 7470   2.396   0.580   0.195
 1991SOL    HW2 7471   2.240   0.531   0.198
 1992SOL     OW 7472   2.021   1.137   1.466
 1992SOL    HW1 7473   2.043   1.076   1.542
 1992SOL    HW2 7474   2.031   1.088   1.380
 1993SOL     OW 7475   3.209   1.059   1.234
 1993SOL    HW1 7476   3.233   0.996   1.160
 1993SOL    HW2 7477   3.119   1.099   1.216
 1994SOL     OW 7478   3.164   0.855   0.309
 1994SOL    HW1 7479   3.078   0.824   0.351
 1994SOL    HW2 7480   3.160   0.841   0.210
 1995SOL     OW 7481   3.621   1.747   1.154
 1995SOL    HW1 7482   3.682   1.777   1.081
 1995SOL    HW2 7483   3.583   1.658   1.132
 1996SOL     OW 7484   3.114   1.731   1.128
 1996SOL    HW1 7485   3.198   1.736   1.074
 1996SOL    HW2 7486   3.091   1.635   1.146
 1997SOL     OW 7487   1.945   1.258   1.022
 1997SOL    HW1 7488   1.940   1.257   1.122
 1997SOL    HW2 7489   1.862   1.217   0.984
 1998SOL     OW 7490   2.550   1.662   1.716
 1998SOL    HW1 7491   2.494   1.743   1.725
 1998SOL    HW2 7492   2.602   1.666   1.630
 1999SOL     OW 7493   2.765   0.086   0.133
 1999SOL    HW1 7494   2.816   0.087   0.047
 1999SOL    HW2 7495   2.821   0.044   0.204
 2000SOL     OW 7496   3.588   0.135   0.523
 2000SOL    HW1 7497   3.661   0.118   0.456
 2000SOL    HW2 7498   3.557   0.048   0.561
 2001SOL     OW 7499   3.250   1.573   0.477
 2001SOL    HW1 7500   3.317   1.585   0.403
 2001SOL    HW2 7501   3.210   1.662   0.500
 2002SOL     OW 7502   1.992   1.794   1.851
 2002SOL    HW1 7503   1.951   1.720   1.904
 2002SOL    HW2 7504   2.056   1.845   1.909
 2003SOL     OW 7505   3.142   0.927   0.672
 2003SOL    HW1 7506   3.202   0.846   0.674
 2003SOL    HW2 7507   3.182   0.996   0.612
 2004SOL     OW 7508   2.692   1.273   1.422
 2004SOL    HW1 7509   2.687   1.306   1.517
 2004SOL    HW2 7510   2.606   1.292   1.376
 2005SOL     OW 7511   2.534   1.616   0.154
 2005SOL    HW1 7512   2.543   1.626   0.055
 2005SOL    HW2 7513   2.494   1.527   0.175
 2006SOL     OW 7514   3.512   1.720   1.394
 2006SOL    HW1 7515   3.565   1.730   1.310
 2006SOL    HW2 7516   3.485   1.810   1.428
 2007SOL     OW 7517   3.703   0.175   0.963
 2007SOL    HW1 7518   3.742   0.090   0.927
 2007SOL    HW2 7519   3.605   0.177   0.944
 2008SOL     OW 7520   2.125   0.326   0.720
 2008SOL    HW1 7521   2.046   0.377   0.686
 2008SOL    HW2 7522   2.116   0.311   0.818
 2009SOL     OW 7523   2.684   1.002   1.372
 2009SOL    HW1 7524   2.724   1.001   1.280
 2009SOL    HW2 7525   2.694   1.094   1.412
 2010SOL     OW 7526   2.778   0.910   0.291
 2010SOL    HW1 7527   2.841   0.948   0.223
 2010SOL    HW2 7528   2.818   0.827   0.330
 2011SOL     OW 7529   2.234   1.288   1.490
 2011SOL    HW1 7530   2.221   1.381   1.456
 2011SOL    HW2 7531   2.150   1.236   1.477
 2012SOL     OW 7532   3.476   1.292   1.289
 2012SOL    HW1 7533   3.536   1.295   1.369
 2012SOL    HW2 7534   3.401   1.356   1.302
 2013SOL     OW 7535   2.901   1.098   0.696
 2013SOL    HW1 7536   2.831   1.051   0.750
 2013SOL    HW2 7537   2.960   1.030   0.653
 2014SOL     OW 7538   2.876   0.236   0.971
 2014SOL    HW1 7539   2.868   0.200   0.878
 2014SOL    HW2 7540   2.874   0.160   1.036
 2015SOL     OW 7541   2.452   1.487   0.491
 2015SOL    HW1 7542   2.494   1.429   0.421
 2015SOL    HW2 7543   2.408   1.566   0.447
 2016SOL     OW 7544   3.571   0.385   1.381
 2016SOL    HW1 7545   3.644   0.454   1.385
 2016SOL    HW2 7546   3.599   0.310   1.322
 2017SOL     OW 7547   2.117   1.348   0.290
 2017SOL    HW1 7548   2.021   1.349   0.263
 2017SOL    HW2 7549   2.129   1.401   0.374
 2018SOL     OW 7550   1.967   1.013   1.726
 2018SOL    HW1 7551   1.890   0.980   1.780
 2018SOL    HW2 7552   2.052   0.983   1.768
 2019SOL     OW 7553   2.534   0.203   1.489
 2019SOL    HW1 7554   2.624   0.187   1.449
 2019SOL    HW2 7555   2.542   0.208   1.588
 2020SOL     OW 7556   1.937   0.345   0.033
 2020SOL    HW1 7557   1.845   0.317   0.004
 2020SOL    HW2 7558   1.968   0.422  -0.023
 2021SOL     OW 7559   3.302   0.856   1.398
 2021SOL    HW1 7560   3.245   0.908   1.335
 2021SOL    HW2 7561   3.398   0.868   1.374
 2022SOL     OW 7562   1.934   0.166   0.318
 2022SOL    HW1 7563   1.917   0.249   0.264
 2022SOL    HW2 7564   2.024   0.129   0.296
 2023SOL     OW 7565   2.475   0.842   1.431
 2023SOL    HW1 7566   2.531   0.923   1.414
 2023SOL    HW2 7567   2.534   0.762   1.434
 2024SOL     OW 7568   3.355   1.767   0.959
 2024SOL    HW1 7569   3.388   1.831   0.890
 2024SOL    HW2 7570   3.421   1.761   1.034
 2025SOL     OW 7571   2.578   0.565   1.708
 2025SOL    HW1 7572   2.597   0.630   1.782
 2025SOL    HW2 7573   2.638   0.485   1.717
 2026SOL     OW 7574   3.312   1.220   1.633
 2026SOL    HW1 7575   3.303   1.210   1.732
 2026SOL    HW2 7576   3.408   1.213   1.607
 2027SOL     OW 7577   2.252   1.741   1.560
 2027SOL    HW1 7578   2.161   1.782   1.558
 2027SOL    HW2 7579   2.245   1.647   1.592
 2028SOL     OW 7580   3.536   0.883   1.254
 2028SOL    HW1 7581   3.509   0.794   1.217
 2028SOL    HW2 7582   3.537   0.951   1.181
 2029SOL     OW 7583   3.087   0.325   0.449
 2029SOL    HW1 7584   3.152   0.251   0.438
 2029SOL    HW2 7585   3.107   0.375   0.533
 2030SOL     OW 7586   2.456   0.745   0.652
 2030SOL    HW1 7587   2.506   0.830   0.633
 2030SOL    HW2 7588   2.368   0.747   0.604
 2031SOL     OW 7589   3.639   0.342   1.642
 2031SOL    HW1 7590   3.622   0.373   1.548
 2031SOL    HW2 7591   3.555   0.305   1.680
 2032SOL     OW 7592   3.592   0.934   1.517
 2032SOL    HW1 7593   3.630   1.025   1.532
 2032SOL    HW2 7594   3.584   0.917   1.418
 2033SOL     OW 7595   2.721   1.374   0.016
 2033SOL    HW1 7596   2.675   1.389   0.104
 2033SOL    HW2 7597   2.765   1.459  -0.014
 2034SOL     OW 7598   2.523   1.790   0.953
 2034SOL    HW1 7599   2.477   1.878   0.940
 2034SOL    HW2 7600   2.622   1.802   0.946
 2035SOL     OW 7601   2.721   0.956   0.861
 2035SOL    HW1 7602   2.775   0.887   0.909
 2035SOL    HW2 7603   2.689   1.025   0.927
 2036SOL     OW 7604   3.723   1.569   0.851
 2036SOL    HW1 7605   3.652   1.557   0.781
 2036SOL    HW2 7606   3.724   1.490   0.911
 2037SOL     OW 7607   2.083   1.314   1.844
 2037SOL    HW1 7608   2.018   1.241   1.823
 2037SOL    HW2 7609   2.087   1.328   1.942
 2038SOL     OW 7610   1.941   1.240   0.653
 2038SOL    HW1 7611   1.940   1.193   0.741
 2038SOL    HW2 7612   2.023   1.212   0.602
 2039SOL     OW 7613   2.534   1.391   1.624
 2039SOL    HW1 7614   2.456   1.341   1.662
 2039SOL    HW2 7615   2.531   1.486   1.655
 2040SOL     OW 7616   3.686   0.192   1.227
 2040SOL    HW1 7617   3.682   0.102   1.271
 2040SOL    HW2 7618   3.689   0.181   1.128
 2041SOL     OW 7619   2.290   0.424   0.520
 2041SOL    HW1 7620   2.320   0.352   0.458
 2041SOL    HW2 7621   2.251   0.384   0.603
 2042SOL     OW 7622   3.567   1.487   1.104
 2042SOL    HW1 7623   3.474   1.462   1.077
 2042SOL    HW2 7624   3.593   1.437   1.186
 2043SOL     OW 7625   2.179   0.547   1.280
 2043SOL    HW1 7626   2.217   0.488   1.352
 2043SOL    HW2 7627   2.219   0.521   1.192
 2044SOL     OW 7628   2.674   1.586   0.687
 2044SOL    HW1 7629   2.706   1.596   0.593
 2044SOL    HW2 7630   2.595   1.524   0.689
 2045SOL     OW 7631   3.286   0.214   1.112
 2045SOL    HW1 7632   3.338   0.149   1.167
 2045SOL    HW2 7633   3.237   0.277   1.173
 2046SOL     OW 7634   2.863   0.034   1.154
 2046SOL    HW1 7635   2.800  -0.038   1.123
 2046SOL    HW2 7636   2.956  -0.002   1.154
 2047SOL     OW 7637   2.632   1.330   0.301
 2047SOL    HW1 7638   2.586   1.243   0.318
 2047SOL    HW2 7639   2.723   1.327   0.342
 2048SOL     OW 7640   2.480   1.567   1.284
 2048SOL    HW1 7641   2.475   1.649   1.341
 2048SOL    HW2 7642   2.569   1.564   1.239
 2049SOL     OW 7643   3.162   0.453   0.691
 2049SOL    HW1 7644   3.103   0.533   0.695
 2049SOL    HW2 7645   3.177   0.418   0.784
 2050SOL     OW 7646   3.455   0.221   0.882
 2050SOL    HW1 7647   3.371   0.220   0.936
 2050SOL    HW2 7648   3.457   0.304   0.826
 2051SOL     OW 7649   1.901   1.077   0.300
 2051SOL    HW1 7650   2.000   1.066   0.291
 2051SOL    HW2 7651   1.861   0.991   0.332
 2052SOL     OW 7652   2.737   1.646   0.337
 2052SOL    HW1 7653   2.660   1.611   0.283
 2052SOL    HW2 7654   2.705   1.717   0.399
 2053SOL     OW 7655   2.092   0.628   1.975
 2053SOL    HW1 7656   1.999   0.626   2.012
 2053SOL    HW2 7657   2.093   0.589   1.883
 2054SOL     OW 7658   2.087   0.275   2.858
 2054SOL    HW1 7659   2.122   0.258   2.950
 2054SOL    HW2 7660   1.999   0.230   2.846
 2055SOL     OW 7661   1.881   0.368   2.509
 2055SOL    HW1 7662   1.799   0.411   2.548
 2055SOL    HW2 7663   1.853   0.295   2.446
 2056SOL     OW 7664   2.431   1.275   3.027
 2056SOL    HW1 7665   2.338   1.268   2.990
 2056SOL    HW2 7666   2.442   1.364   3.071
 2057SOL     OW 7667   3.417   1.511   2.565
 2057SOL    HW1 7668   3.360   1.495   2.646
 2057SOL    HW2 7669   3.358   1.521   2.485
 2058SOL     OW 7670   2.997   0.703   2.579
 2058SOL    HW1 7671   3.054   0.781   2.554
 2058SOL    HW2 7672   2.937   0.729   2.655
 2059SOL     OW 7673   3.617   0.607   2.093
 2059SOL    HW1 7674   3.605   0.594   1.994
 2059SOL    HW2 7675   3.587   0.526   2.142
 2060SOL     OW 7676   2.630   1.144   2.885
 2060SOL    HW1 7677   2.552   1.161   2.945
 2060SOL    HW2 7678   2.664   1.231   2.849
 2061SOL     OW 7679   2.712   0.798   3.685
 2061SOL    HW1 7680   2.708   0.874   3.750
 2061SOL    HW2 7681   2.734   0.834   3.594
 2062SOL     OW 7682   2.547   1.012   2.527
 2062SOL    HW1 7683   2.616   0.996   2.597
 2062SOL    HW2 7684   2.474   1.069   2.565
 2063SOL     OW 7685   2.548   1.161   3.665
 2063SOL    HW1 7686   2.608   1.240   3.679
 2063SOL    HW2 7687   2.462   1.192   3.624
 2064SOL     OW 7688   2.197   1.435   2.923
 2064SOL    HW1 7689   2.119   1.404   2.870
 2064SOL    HW2 7690   2.255   1.493   2.866
 2065SOL     OW 7691   3.322   1.505   3.201
 2065SOL    HW1 7692   3.346   1.599   3.227
 2065SOL    HW2 7693   3.306   1.451   3.283
 2066SOL     OW 7694   2.300   0.392   3.361
 2066SOL    HW1 7695   2.382   0.336   3.370
 2066SOL    HW2 7696   2.219   0.334   3.365
 2067SOL     OW 7697   3.465   0.447   2.599
 2067SOL    HW1 7698   3.391   0.493   2.549
 2067SOL    HW2 7699   3.516   0.515   2.652
 2068SOL     OW 7700   2.093   1.713   2.345
 2068SOL    HW1 7701   2.127   1.790   2.399
 2068SOL    HW2 7702   2.137   1.713   2.255
 2069SOL     OW 7703   2.989   1.341   3.552
 2069SOL    HW1 7704   3.036   1.341   3.640
 2069SOL    HW2 7705   2.941   1.254   3.541
 2070SOL     OW 7706   2.092   1.434   2.400
 2070SOL    HW1 7707   2.066   1.530   2.400
 2070SOL    HW2 7708   2.021   1.380   2.445
 2071SOL     OW 7709   2.102   1.091   2.748
 2071SOL    HW1 7710   2.116   1.007   2.800
 2071SOL    HW2 7711   2.047   1.155   2.803
 2072SOL     OW 7712   2.482   1.786   3.301
 2072SOL    HW1 7713   2.390   1.769   3.336
 2072SOL    HW2 7714   2.510   1.878   3.327
 2073SOL     OW 7715   2.468   0.964   1.985
 2073SOL    HW1 7716   2.475   1.048   1.931
 2073SOL    HW2 7717   2.514   0.977   2.073
 2074SOL     OW 7718   3.456   0.114   3.342
 2074SOL    HW1 7719   3.438   0.181   3.270
 2074SOL    HW2 7720   3.453   0.160   3.431
 2075SOL     OW 7721   1.984   0.643   2.425
 2075SOL    HW1 7722   1.939   0.555   2.442
 2075SOL    HW2 7723   1.983   0.697   2.509
 2076SOL     OW 7724   3.704   1.767   2.221
 2076SOL    HW1 7725   3.758   1.738   2.301
 2076SOL    HW2 7726   3.734   1.857   2.192
 2077SOL     OW 7727   1.889   1.596   1.979
 2077SOL    HW1 7728   1.870   1.500   2.000
 2077SOL    HW2 7729   1.856   1.654   2.054
 2078SOL     OW 7730   3.551   0.922   2.474
 2078SOL    HW1 7731   3.646   0.893   2.482
 2078SOL    HW2 7732   3.543   0.987   2.399
 2079SOL     OW 7733   3.503   1.108   2.294
 2079SOL    HW1 7734   3.589   1.110   2.242
 2079SOL    HW2 7735   3.517   1.155   2.382
 2080SOL     OW 7736   1.975   0.737   3.459
 2080SOL    HW1 7737   2.063   0.724   3.504
 2080SOL    HW2 7738   1.962   0.834   3.437
 2081SOL     OW 7739   2.475   1.365   2.588
 2081SOL    HW1 7740   2.426   1.278   2.597
 2081SOL    HW2 7741   2.452   1.408   2.501
 2082SOL     OW 7742   3.155   1.228   3.285
 2082SOL    HW1 7743   3.192   1.155   3.227
 2082SOL    HW2 7744   3.207   1.233   3.370
 2083SOL     OW 7745   2.671   0.004   2.364
 2083SOL    HW1 7746   2.711   0.095   2.355
 2083SOL    HW2 7747   2.571   0.012   2.370
 2084SOL     OW 7748   2.059   0.976   3.126
 2084SOL    HW1 7749   2.148   0.931   3.112
 2084SOL    HW2 7750   1.986   0.911   3.107
 2085SOL     OW 7751   3.387   0.999   2.052
 2085SOL    HW1 7752   3.324   0.923   2.065
 2085SOL    HW2 7753   3.435   1.017   2.138
 2086SOL     OW 7754   3.049   1.792   3.478
 2086SOL    HW1 7755   3.073   1.852   3.402
 2086SOL    HW2 7756   3.056   1.697   3.448
 2087SOL     OW 7757   2.179   0.251   3.663
 2087SOL    HW1 7758   2.250   0.322   3.669
 2087SOL    HW2 7759   2.091   0.290   3.691
 2088SOL     OW 7760   3.328   1.417   2.815
 2088SOL    HW1 7761   3.269   1.423   2.895
 2088SOL    HW2 7762   3.313   1.329   2.769
 2089SOL     OW 7763   3.529   1.714   2.434
 2089SOL    HW1 7764   3.488   1.691   2.346
 2089SOL    HW2 7765   3.511   1.640   2.499
 2090SOL     OW 7766   2.460   0.729   2.132
 2090SOL    HW1 7767   2.484   0.798   2.064
 2090SOL    HW2 7768   2.382   0.762   2.186
 2091SOL     OW 7769   3.143   0.345   2.806
 2091SOL    HW1 7770   3.057   0.295   2.793
 2091SOL    HW2 7771   3.205   0.291   2.862
 2092SOL     OW 7772   3.438   1.662   2.169
 2092SOL    HW1 7773   3.527   1.708   2.172
 2092SOL    HW2 7774   3.417   1.638   2.074
 2093SOL     OW 7775   2.669   0.605   3.327
 2093SOL    HW1 7776   2.622   0.602   3.416
 2093SOL    HW2 7777   2.618   0.550   3.261
 2094SOL     OW 7778   3.256   0.469   3.536
 2094SOL    HW1 7779   3.236   0.512   3.624
 2094SOL    HW2 7780   3.334   0.407   3.545
 2095SOL     OW 7781   2.835   0.890   3.434
 2095SOL    HW1 7782   2.881   0.806   3.405
 2095SOL    HW2 7783   2.779   0.924   3.359
 2096SOL     OW 7784   2.853   0.410   3.104
 2096SOL    HW1 7785   2.776   0.444   3.158
 2096SOL    HW2 7786   2.819   0.359   3.025
 2097SOL     OW 7787   2.903   0.701   2.291
 2097SOL    HW1 7788   2.929   0.697   2.387
 2097SOL    HW2 7789   2.818   0.650   2.277
 2098SOL     OW 7790   1.938   0.811   2.651
 2098SOL    HW1 7791   2.037   0.799   2.660
 2098SOL    HW2 7792   1.914   0.906   2.672
 2099SOL     OW 7793   1.992   1.821   3.433
 2099SOL    HW1 7794   1.982   1.806   3.532
 2099SOL    HW2 7795   1.906   1.857   3.397
 2100SOL     OW 7796   2.727   0.348   2.057
 2100SOL    HW1 7797   2.786   0.411   2.008
 2100SOL    HW2 7798   2.746   0.254   2.028
 2101SOL     OW 7799   3.581   0.585   3.693
 2101SOL    HW1 7800   3.555   0.674   3.657
 2101SOL    HW2 7801   3.579   0.517   3.620
 2102SOL     OW 7802   3.224   1.144   2.407
 2102SOL    HW1 7803   3.307   1.115   2.359
 2102SOL    HW2 7804   3.175   1.211   2.351
 2103SOL     OW 7805   2.412   0.196   2.747
 2103SOL    HW1 7806   2.407   0.191   2.847
 2103SOL    HW2 7807   2.414   0.292   2.718
 2104SOL     OW 7808   2.870   1.456   2.339
 2104SOL    HW1 7809   2.824   1.528   2.287
 2104SOL    HW2 7810   2.866   1.476   2.437
 2105SOL     OW 7811   2.213   1.801   2.715
 2105SOL    HW1 7812   2.263   1.715   2.721
 2105SOL    HW2 7813   2.278   1.878   2.712
 2106SOL     OW 7814   3.657   1.066   2.735
 2106SOL    HW1 7815   3.595   1.051   2.659
 2106SOL    HW2 7816   3.605   1.077   2.820
 2107SOL     OW 7817   3.089   1.550   3.368
 2107SOL    HW1 7818   3.095   1.473   3.432
 2107SOL    HW2 7819   3.037   1.524   3.288
 2108SOL     OW 7820   2.183   0.943   2.104
 2108SOL    HW1 7821   2.265   0.982   2.062
 2108SOL    HW2 7822   2.156   0.861   2.055
 2109SOL     OW 7823   3.320   0.735   2.590
 2109SOL    HW1 7824   3.315   0.670   2.665
 2109SOL    HW2 7825   3.400   0.794   2.603
 2110SOL     OW 7826   2.323   1.266   3.589
 2110SOL    HW1 7827   2.273   1.267   3.503
 2110SOL    HW2 7828   2.260   1.248   3.665
 2111SOL     OW 7829   2.973   1.776   2.099
 2111SOL    HW1 7830   2.913   1.714   2.149
 2111SOL    HW2 7831   3.004   1.732   2.014
 2112SOL     OW 7832   2.064   0.285   3.360
 2112SOL    HW1 7833   1.984   0.345   3.347
 2112SOL    HW2 7834   2.054   0.236   3.446
 2113SOL     OW 7835   3.494   1.377   1.943
 2113SOL    HW1 7836   3.462   1.471   1.933
 2113SOL    HW2 7837   3.418   1.314   1.931
 2114SOL     OW 7838   2.326   1.743   2.185
 2114SOL    HW1 7839   2.359   1.782   2.271
 2114SOL    HW2 7840   2.402   1.736   2.120
 2115SOL     OW 7841   3.262   0.107   2.288
 2115SOL    HW1 7842   3.238   0.070   2.198
 2115SOL    HW2 7843   3.361   0.123   2.292
 2116SOL     OW 7844   2.111   1.785   3.103
 2116SOL    HW1 7845   2.168   1.720   3.153
 2116SOL    HW2 7846   2.095   1.752   3.010
 2117SOL     OW 7847   2.802   1.698   2.766
 2117SOL    HW1 7848   2.882   1.641   2.787
 2117SOL    HW2 7849   2.753   1.658   2.689
 2118SOL     OW 7850   2.244   0.700   2.342
 2118SOL    HW1 7851   2.289   0.610   2.339
 2118SOL    HW2 7852   2.150   0.689   2.375
 2119SOL     OW 7853   3.409   0.222   3.591
 2119SOL    HW1 7854   3.404   0.259   3.683
 2119SOL    HW2 7855   3.337   0.153   3.579
 2120SOL     OW 7856   2.476   0.122   1.979
 2120SOL    HW1 7857   2.574   0.100   1.986
 2120SOL    HW2 7858   2.445   0.105   1.886
 2121SOL     OW 7859   2.643   0.264   3.611
 2121SOL    HW1 7860   2.710   0.203   3.654
 2121SOL    HW2 7861   2.570   0.283   3.676
 2122SOL     OW 7862   2.750   1.514   3.057
 2122SOL    HW1 7863   2.727   1.489   2.963
 2122SOL    HW2 7864   2.811   1.445   3.096
 2123SOL     OW 7865   3.213   0.590   3.295
 2123SOL    HW1 7866   3.241   0.547   3.380
 2123SOL    HW2 7867   3.238   0.686   3.296
 2124SOL     OW 7868   2.665   1.402   2.786
 2124SOL    HW1 7869   2.755   1.416   2.744
 2124SOL    HW2 7870   2.594   1.404   2.715
 2125SOL     OW 7871   2.784   0.503   2.761
 2125SOL    HW1 7872   2.759   0.494   2.665
 2125SOL    HW2 7873   2.832   0.421   2.792
 2126SOL     OW 7874   2.401   0.064   2.374
 2126SOL    HW1 7875   2.320   0.065   2.432
 2126SOL    HW2 7876   2.404   0.147   2.319
 2127SOL     OW 7877   3.296   1.188   1.903
 2127SOL    HW1 7878   3.328   1.112   1.960
 2127SOL    HW2 7879   3.204   1.215   1.933
 2128SOL     OW 7880   2.159   0.035   2.033
 2128SOL    HW1 7881   2.208   0.119   2.012
 2128SOL    HW2 7882   2.221  -0.030   2.078
 2129SOL     OW 7883   2.797   0.236   2.342
 2129SOL    HW1 7884   2.749   0.277   2.264
 2129SOL    HW2 7885   2.896   0.234   2.323
 2130SOL     OW 7886   2.938   0.683   3.326
 2130SOL    HW1 7887   2.858   0.622   3.329
 2130SOL    HW2 7888   3.019   0.630   3.302
 2131SOL     OW 7889   3.089   1.570   2.655
 2131SOL    HW1 7890   3.110   1.644   2.590
 2131SOL    HW2 7891   3.157   1.570   2.728
 2132SOL     OW 7892   2.321   1.152   2.603
 2132SOL    HW1 7893   2.250   1.125   2.668
 2132SOL    HW2 7894   2.295   1.124   2.510
 2133SOL     OW 7895   3.133   1.797   2.453
 2133SOL    HW1 7896   3.177   1.861   2.389
 2133SOL    HW2 7897   3.083   1.849   2.523
 2134SOL     OW 7898   2.894   0.549   1.878
 2134SOL    HW1 7899   2.853   0.631   1.839
 2134SOL    HW2 7900   2.958   0.575   1.951
 2135SOL     OW 7901   1.940   0.556   3.248
 2135SOL    HW1 7902   2.032   0.555   3.207
 2135SOL    HW2 7903   1.934   0.630   3.315
 2136SOL     OW 7904   2.423   0.222   3.009
 2136SOL    HW1 7905   2.461   0.138   3.046
 2136SOL    HW2 7906   2.335   0.241   3.053
 2137SOL     OW 7907   2.728   0.454   2.504
 2137SOL    HW1 7908   2.696   0.526   2.442
 2137SOL    HW2 7909   2.752   0.373   2.451
 2138SOL     OW 7910   2.879   0.039   2.615
 2138SOL    HW1 7911   2.807   0.044   2.546
 2138SOL    HW2 7912   2.855  -0.030   2.684
 2139SOL     OW 7913   3.291   1.173   2.729
 2139SOL    HW1 7914   3.236   1.089   2.722
 2139SOL    HW2 7915   3.317   1.202   2.637
 2140SOL     OW 7916   3.328   0.590   2.854
 2140SOL    HW1 7917   3.298   0.495   2.861
 2140SOL    HW2 7918   3.401   0.606   2.920
 2141SOL     OW 7919   3.719   0.833   2.239
 2141SOL    HW1 7920   3.761   0.769   2.303
 2141SOL    HW2 7921   3.681   0.782   2.161
 2142SOL     OW 7922   2.350   1.385   2.036
 2142SOL    HW1 7923   2.263   1.370   2.083
 2142SOL    HW2 7924   2.333   1.411   1.941
 2143SOL     OW 7925   3.526   1.280   2.519
 2143SOL    HW1 7926   3.625   1.288   2.533
 2143SOL    HW2 7927   3.481   1.364   2.550
 2144SOL     OW 7928   3.252   0.575   1.940
 2144SOL    HW1 7929   3.198   0.554   2.021
 2144SOL    HW2 7930   3.343   0.534   1.949
 2145SOL     OW 7931   2.389   0.256   2.190
 2145SOL    HW1 7932   2.416   0.197   2.115
 2145SOL    HW2 7933   2.389   0.351   2.159
 2146SOL     OW 7934   3.616   1.223   3.450
 2146SOL    HW1 7935   3.707   1.184   3.437
 2146SOL    HW2 7936   3.624   1.319   3.474
 2147SOL     OW 7937   2.926   1.347   3.202
 2147SOL    HW1 7938   2.846   1.324   3.257
 2147SOL    HW2 7939   3.009   1.321   3.251
 2148SOL     OW 7940   3.454   1.629   3.487
 2148SOL    HW1 7941   3.481   1.663   3.397
 2148SOL    HW2 7942   3.533   1.591   3.533
 2149SOL     OW 7943   2.973   1.195   2.962
 2149SOL    HW1 7944   2.933   1.239   3.043
 2149SOL    HW2 7945   2.932   1.232   2.879
 2150SOL     OW 7946   3.500   1.099   2.941
 2150SOL    HW1 7947   3.505   1.180   3.000
 2150SOL    HW2 7948   3.414   1.101   2.890
 2151SOL     OW 7949   2.777   0.089   3.264
 2151SOL    HW1 7950   2.802   0.069   3.169
 2151SOL    HW2 7951   2.849   0.145   3.306
 2152SOL     OW 7952   2.842   1.116   3.581
 2152SOL    HW1 7953   2.743   1.122   3.591
 2152SOL    HW2 7954   2.865   1.036   3.525
 2153SOL     OW 7955   2.567   1.050   2.230
 2153SOL    HW1 7956   2.553   1.057   2.329
 2153SOL    HW2 7957   2.651   0.999   2.212
 2154SOL     OW 7958   2.272   0.813   3.113
 2154SOL    HW1 7959   2.358   0.825   3.163
 2154SOL    HW2 7960   2.230   0.726   3.140
 2155SOL     OW 7961   3.136   0.386   3.124
 2155SOL    HW1 7962   3.157   0.460   3.188
 2155SOL    HW2 7963   3.047   0.403   3.081
 2156SOL     OW 7964   1.926   1.564   3.193
 2156SOL    HW1 7965   1.880   1.646   3.159
 2156SOL    HW2 7966   2.024   1.583   3.202
 2157SOL     OW 7967   2.229   1.100   2.363
 2157SOL    HW1 7968   2.222   1.183   2.307
 2157SOL    HW2 7969   2.233   1.020   2.303
 2158SOL     OW 7970   2.428   0.537   2.727
 2158SOL    HW1 7971   2.440   0.603   2.653
 2158SOL    HW2 7972   2.474   0.571   2.810
 2159SOL     OW 7973   3.114   1.348   2.250
 2159SOL    HW1 7974   3.164   1.425   2.290
 2159SOL    HW2 7975   3.019   1.350   2.282
 2160SOL     OW 7976   3.134   1.445   3.004
 2160SOL    HW1 7977   3.181   1.458   3.091
 2160SOL    HW2 7978   3.068   1.371   3.013
 2161SOL     OW 7979   3.444   0.639   2.334
 2161SOL    HW1 7980   3.413   0.700   2.407
 2161SOL    HW2 7981   3.494   0.691   2.265
 2162SOL     OW 7982   2.216   1.510   3.191
 2162SOL    HW1 7983   2.195   1.466   3.104
 2162SOL    HW2 7984   2.313   1.536   3.194
 2163SOL     OW 7985   2.264   0.751   3.460
 2163SOL    HW1 7986   2.332   0.806   3.413
 2163SOL    HW2 7987   2.304   0.663   3.487
 2164SOL     OW 7988   3.449   0.779   3.532
 2164SOL    HW1 7989   3.357   0.817   3.527
 2164SOL    HW2 7990   3.509   0.826   3.467
 2165SOL     OW 7991   2.875   0.105   3.632
 2165SOL    HW1 7992   2.881   0.190   3.580
 2165SOL    HW2 7993   2.907   0.029   3.575
 2166SOL     OW 7994   2.366   0.050   3.602
 2166SOL    HW1 7995   2.324  -0.007   3.532
 2166SOL    HW2 7996   2.300   0.119   3.634
 2167SOL     OW 7997   2.435   0.870   2.891
 2167SOL    HW1 7998   2.479   0.959   2.882
 2167SOL    HW2 7999   2.372   0.870   2.968
 2168SOL     OW 8000   3.222   0.862   2.907
 2168SOL    HW1 8001   3.147   0.862   2.841
 2168SOL    HW2 8002   3.259   0.770   2.916
 2169SOL     OW 8003   3.071   0.525   2.137
 2169SOL    HW1 8004   3.084   0.441   2.191
 2169SOL    HW2 8005   3.042   0.599   2.197
 2170SOL     OW 8006   2.169   0.213   3.093
 2170SOL    HW1 8007   2.146   0.250   3.183
 2170SOL    HW2 8008   2.139   0.118   3.087
 2171SOL     OW 8009   1.899   1.310   3.144
 2171SOL    HW1 8010   1.952   1.261   3.212
 2171SOL    HW2 8011   1.921   1.408   3.149
 2172SOL     OW 8012   2.594   0.634   2.926
 2172SOL    HW1 8013   2.653   0.608   2.850
 2172SOL    HW2 8014   2.566   0.730   2.915
 2173SOL     OW 8015   3.590   0.935   3.716
 2173SOL    HW1 8016   3.544   0.928   3.627
 2173SOL    HW2 8017   3.528   0.979   3.782
 2174SOL     OW 8018   2.169   0.063   2.480
 2174SOL    HW1 8019   2.158   0.157   2.513
 2174SOL    HW2 8020   2.164   0.000   2.557
 2175SOL     OW 8021   3.484   0.367   2.236
 2175SOL    HW1 8022   3.486   0.291   2.300
 2175SOL    HW2 8023   3.436   0.444   2.276
 2176SOL     OW 8024   2.885   0.766   2.828
 2176SOL    HW1 8025   2.900   0.787   2.924
 2176SOL    HW2 8026   2.855   0.671   2.819
 2177SOL     OW 8027   2.842   1.573   3.562
 2177SOL    HW1 8028   2.822   1.617   3.474
 2177SOL    HW2 8029   2.881   1.482   3.546
 2178SOL     OW 8030   3.721   1.518   3.467
 2178SOL    HW1 8031   3.735   1.545   3.372
 2178SOL    HW2 8032   3.804   1.540   3.520
 2179SOL     OW 8033   2.212   0.898   3.666
 2179SOL    HW1 8034   2.288   0.942   3.714
 2179SOL    HW2 8035   2.247   0.851   3.584
 2180SOL     OW 8036   3.402   0.274   1.987
 2180SOL    HW1 8037   3.341   0.199   2.010
 2180SOL    HW2 8038   3.424   0.326   2.070
 2181SOL     OW 8039   3.165   0.838   1.904
 2181SOL    HW1 8040   3.199   0.745   1.919
 2181SOL    HW2 8041   3.183   0.865   1.809
 2182SOL     OW 8042   2.930   1.333   2.711
 2182SOL    HW1 8043   2.937   1.249   2.656
 2182SOL    HW2 8044   2.992   1.402   2.675
 2183SOL     OW 8045   2.181   0.810   2.811
 2183SOL    HW1 8046   2.274   0.846   2.816
 2183SOL    HW2 8047   2.175   0.725   2.863
 2184SOL     OW 8048   2.201   0.509   2.868
 2184SOL    HW1 8049   2.149   0.426   2.851
 2184SOL    HW2 8050   2.278   0.514   2.804
 2185SOL     OW 8051   3.000   0.380   3.540
 2185SOL    HW1 8052   2.955   0.443   3.604
 2185SOL    HW2 8053   3.093   0.411   3.523
 2186SOL     OW 8054   3.022   0.207   3.339
 2186SOL    HW1 8055   3.022   0.271   3.416
 2186SOL    HW2 8056   3.050   0.255   3.256
 2187SOL     OW 8057   1.870   1.326   2.062
 2187SOL    HW1 8058   1.777   1.347   2.031
 2187SOL    HW2 8059   1.880   1.227   2.075
 2188SOL     OW 8060   1.950   1.801   2.789
 2188SOL    HW1 8061   1.908   1.715   2.762
 2188SOL    HW2 8062   2.044   1.804   2.755
 2189SOL     OW 8063   2.366   1.568   2.772
 2189SOL    HW1 8064   2.432   1.642   2.781
 2189SOL    HW2 8065   2.410   1.489   2.730
 2190SOL     OW 8066   2.864   0.796   3.100
 2190SOL    HW1 8067   2.905   0.764   3.186
 2190SOL    HW2 8068   2.768   0.769   3.097
 2191SOL     OW 8069   1.902   0.544   2.976
 2191SOL    HW1 8070   1.987   0.511   2.935
 2191SOL    HW2 8071   1.915   0.559   3.074
 2192SOL     OW 8072   2.051   0.520   3.584
 2192SOL    HW1 8073   2.110   0.480   3.514
 2192SOL    HW2 8074   1.993   0.591   3.543
 2193SOL     OW 8075   3.231   0.950   3.522
 2193SOL    HW1 8076   3.270   1.039   3.542
 2193SOL    HW2 8077   3.241   0.930   3.425
 2194SOL     OW 8078   2.677   0.572   2.187
 2194SOL    HW1 8079   2.684   0.483   2.141
 2194SOL    HW2 8080   2.583   0.606   2.179
 2195SOL     OW 8081   3.519   0.604   3.068
 2195SOL    HW1 8082   3.481   0.535   3.130
 2195SOL    HW2 8083   3.601   0.568   3.024
 2196SOL     OW 8084   2.114   1.564   3.606
 2196SOL    HW1 8085   2.084   1.621   3.682
 2196SOL    HW2 8086   2.107   1.467   3.632
 2197SOL     OW 8087   2.533   0.464   3.131
 2197SOL    HW1 8088   2.499   0.375   3.101
 2197SOL    HW2 8089   2.559   0.518   3.051
 2198SOL     OW 8090   2.792   1.678   3.327
 2198SOL    HW1 8091   2.768   1.660   3.232
 2198SOL    HW2 8092   2.822   1.772   3.337
 2199SOL     OW 8093   2.335   0.500   2.053
 2199SOL    HW1 8094   2.396   0.580   2.057
 2199SOL    HW2 8095   2.240   0.531   2.060
 2200SOL     OW 8096   2.021   1.137   3.328
 2200SOL    HW1 8097   2.043   1.076   3.404
 2200SOL    HW2 8098   2.031   1.088   3.242
 2201SOL     OW 8099   3.209   1.059   3.096
 2201SOL    HW1 8100   3.233   0.996   3.022
 2201SOL    HW2 8101   3.119   1.099   3.078
 2202SOL     OW 8102   3.164   0.855   2.171
 2202SOL    HW1 8103   3.078   0.824   2.213
 2202SOL    HW2 8104   3.160   0.841   2.072
 2203SOL     OW 8105   3.621   1.747   3.016
 2203SOL    HW1 8106   3.682   1.777   2.943
 2203SOL    HW2 8107   3.583   1.658   2.994
 2204SOL     OW 8108   3.114   1.731   2.990
 2204SOL    HW1 8109   3.198   1.736   2.936
 2204SOL    HW2 8110   3.091   1.635   3.008
 2205SOL     OW 8111   1.945   1.258   2.884
 2205SOL    HW1 8112   1.940   1.257   2.984
 2205SOL    HW2 8113   1.862   1.217   2.846
 2206SOL     OW 8114   2.550   1.662   3.578
 2206SOL    HW1 8115   2.494   1.743   3.587
 2206SOL    HW2 8116   2.602   1.666   3.492
 2207SOL     OW 8117   3.588   0.135   2.385
 2207SOL    HW1 8118   3.661   0.118   2.318
 2207SOL    HW2 8119   3.557   0.048   2.423
 2208SOL     OW 8120   3.250   1.573   2.339
 2208SOL    HW1 8121   3.317   1.585   2.265
 2208SOL    HW2 8122   3.210   1.662   2.362
 2209SOL     OW 8123   1.992   1.794   3.713
 2209SOL    HW1 8124   1.951   1.720   3.766
 2209SOL    HW2 8125   2.056   1.845   3.771
 2210SOL     OW 8126   3.142   0.927   2.534
 2210SOL    HW1 8127   3.202   0.846   2.536
 2210SOL    HW2 8128   3.182   0.996   2.474
 2211SOL     OW 8129   2.692   1.273   3.284
 2211SOL    HW1 8130   2.687   1.306   3.379
 2211SOL    HW2 8131   2.606   1.292   3.238
 2212SOL     OW 8132   2.534   1.616   2.016
 2212SOL    HW1 8133   2.543   1.626   1.917
 2212SOL    HW2 8134   2.494   1.527   2.037
 2213SOL     OW 8135   3.512   1.720   3.256
 2213SOL    HW1 8136   3.565   1.730   3.172
 2213SOL    HW2 8137   3.485   1.810   3.290
 2214SOL     OW 8138   3.703   0.175   2.825
 2214SOL    HW1 8139   3.742   0.090   2.789
 2214SOL    HW2 8140   3.605   0.177   2.806
 2215SOL     OW 8141   2.125   0.326   2.582
 2215SOL    HW1 8142   2.046   0.377   2.548
 2215SOL    HW2 8143   2.116   0.311   2.680
 2216SOL     OW 8144   3.056   1.612   1.893
 2216SOL    HW1 8145   3.062   1.519   1.930
 2216SOL    HW2 8146   2.997   1.612   1.813
 2217SOL     OW 8147   2.684   1.002   3.234
 2217SOL    HW1 8148   2.724   1.001   3.142
 2217SOL    HW2 8149   2.694   1.094   3.274
 2218SOL     OW 8150   2.778   0.910   2.153
 2218SOL    HW1 8151   2.841   0.948   2.085
 2218SOL    HW2 8152   2.818   0.827   2.192
 2219SOL     OW 8153   3.366   1.607   1.906
 2219SOL    HW1 8154   3.274   1.644   1.913
 2219SOL    HW2 8155   3.404   1.627   1.816
 2220SOL     OW 8156   2.234   1.288   3.352
 2220SOL    HW1 8157   2.221   1.381   3.318
 2220SOL    HW2 8158   2.150   1.236   3.339
 2221SOL     OW 8159   3.476   1.292   3.151
 2221SOL    HW1 8160   3.536   1.295   3.231
 2221SOL    HW2 8161   3.401   1.356   3.164
 2222SOL     OW 8162   2.901   1.098   2.558
 2222SOL    HW1 8163   2.831   1.051   2.612
 2222SOL    HW2 8164   2.960   1.030   2.515
 2223SOL     OW 8165   2.876   0.236   2.833
 2223SOL    HW1 8166   2.868   0.200   2.740
 2223SOL    HW2 8167   2.874   0.160   2.898
 2224SOL     OW 8168   2.452   1.487   2.353
 2224SOL    HW1 8169   2.494   1.429   2.283
 2224SOL    HW2 8170   2.408   1.566   2.309
 2225SOL     OW 8171   3.571   0.385   3.243
 2225SOL    HW1 8172   3.644   0.454   3.247
 2225SOL    HW2 8173   3.599   0.310   3.184
 2226SOL     OW 8174   2.117   1.348   2.152
 2226SOL    HW1 8175   2.021   1.349   2.125
 2226SOL    HW2 8176   2.129   1.401   2.236
 2227SOL     OW 8177   1.967   1.013   3.588
 2227SOL    HW1 8178   1.890   0.980   3.642
 2227SOL    HW2 8179   2.052   0.983   3.630
 2228SOL     OW 8180   2.534   0.203   3.351
 2228SOL    HW1 8181   2.624   0.187   3.311
 2228SOL    HW2 8182   2.542   0.208   3.450
 2229SOL     OW 8183   1.937   0.345   1.895
 2229SOL    HW1 8184   1.845   0.317   1.866
 2229SOL    HW2 8185   1.968   0.422   1.839
 2230SOL     OW 8186   3.302   0.856   3.260
 2230SOL    HW1 8187   3.245   0.908   3.197
 2230SOL    HW2 8188   3.398   0.868   3.236
 2231SOL     OW 8189   1.934   0.166   2.180
 2231SOL    HW1 8190   1.917   0.249   2.126
 2231SOL    HW2 8191   2.024   0.129   2.158
 2232SOL     OW 8192   3.045   1.335   1.981
 2232SOL    HW1 8193   2.946   1.324   1.983
 2232SOL    HW2 8194   3.079   1.350   2.074
 2233SOL     OW 8195   2.475   0.842   3.293
 2233SOL    HW1 8196   2.531   0.923   3.276
 2233SOL    HW2 8197   2.534   0.762   3.296
 2234SOL     OW 8198   3.355   1.767   2.821
 2234SOL    HW1 8199   3.388   1.831   2.752
 2234SOL    HW2 8200   3.421   1.761   2.896
 2235SOL     OW 8201   2.578   0.565   3.570
 2235SOL    HW1 8202   2.597   0.630   3.644
 2235SOL    HW2 8203   2.638   0.485   3.579
 2236SOL     OW 8204   3.312   1.220   3.495
 2236SOL    HW1 8205   3.303   1.210   3.594
 2236SOL    HW2 8206   3.408   1.213   3.469
 2237SOL     OW 8207   2.252   1.741   3.422
 2237SOL    HW1 8208   2.161   1.782   3.420
 2237SOL    HW2 8209   2.245   1.647   3.454
 2238SOL     OW 8210   3.536   0.883   3.116
 2238SOL    HW1 8211   3.509   0.794   3.079
 2238SOL    HW2 8212   3.537   0.951   3.043
 2239SOL     OW 8213   3.087   0.325   2.311
 2239SOL    HW1 8214   3.152   0.251   2.300
 2239SOL    HW2 8215   3.107   0.375   2.395
 2240SOL     OW 8216   2.456   0.745   2.514
 2240SOL    HW1 8217   2.506   0.830   2.495
 2240SOL    HW2 8218   2.368   0.747   2.466
 2241SOL     OW 8219   3.639   0.342   3.504
 2241SOL    HW1 8220   3.622   0.373   3.410
 2241SOL    HW2 8221   3.555   0.305   3.542
 2242SOL     OW 8222   3.592   0.934   3.379
 2242SOL    HW1 8223   3.630   1.025   3.394
 2242SOL    HW2 8224   3.584   0.917   3.280
 2243SOL     OW 8225   2.721   1.374   1.878
 2243SOL    HW1 8226   2.675   1.389   1.966
 2243SOL    HW2 8227   2.765   1.459   1.848
 2244SOL     OW 8228   2.523   1.790   2.815
 2244SOL    HW1 8229   2.477   1.878   2.802
 2244SOL    HW2 8230   2.622   1.802   2.808
 2245SOL     OW 8231   2.721   0.956   2.723
 2245SOL    HW1 8232   2.775   0.887   2.771
 2245SOL    HW2 8233   2.689   1.025   2.789
 2246SOL     OW 8234   2.945   0.984   1.949
 2246SOL    HW1 8235   2.922   1.037   1.867
 2246SOL    HW2 8236   3.026   0.928   1.930
 2247SOL     OW 8237   3.723   1.569   2.713
 2247SOL    HW1 8238   3.652   1.557   2.643
 2247SOL    HW2 8239   3.724   1.490   2.773
 2248SOL     OW 8240   2.083   1.314   3.706
 2248SOL    HW1 8241   2.018   1.241   3.685
 2248SOL    HW2 8242   2.087   1.328   3.804
 2249SOL     OW 8243   1.941   1.240   2.515
 2249SOL    HW1 8244   1.940   1.193   2.603
 2249SOL    HW2 8245   2.023   1.212   2.464
 2250SOL     OW 8246   2.534   1.391   3.486
 2250SOL    HW1 8247   2.456   1.341   3.524
 2250SOL    HW2 8248   2.531   1.486   3.517
 2251SOL     OW 8249   3.686   0.192   3.089
 2251SOL    HW1 8250   3.682   0.102   3.133
 2251SOL    HW2 8251   3.689   0.181   2.990
 2252SOL     OW 8252   2.290   0.424   2.382
 2252SOL    HW1 8253   2.320   0.352   2.320
 2252SOL    HW2 8254   2.251   0.384   2.465
 2253SOL     OW 8255   3.567   1.487   2.966
 2253SOL    HW1 8256   3.474   1.462   2.939
 2253SOL    HW2 8257   3.593   1.437   3.048
 2254SOL     OW 8258   2.179   0.547   3.142
 2254SOL    HW1 8259   2.217   0.488   3.214
 2254SOL    HW2 8260   2.219   0.521   3.054
 2255SOL     OW 8261   2.674   1.586   2.549
 2255SOL    HW1 8262   2.706   1.596   2.455
 2255SOL    HW2 8263   2.595   1.524   2.551
 2256SOL     OW 8264   3.286   0.214   2.974
 2256SOL    HW1 8265   3.338   0.149   3.029
 2256SOL    HW2 8266   3.237   0.277   3.035
 2257SOL     OW 8267   2.863   0.034   3.016
 2257SOL    HW1 8268   2.800  -0.038   2.985
 2257SOL    HW2 8269   2.956  -0.002   3.016
 2258SOL     OW 8270   2.632   1.330   2.163
 2258SOL    HW1 8271   2.586   1.243   2.180
 2258SOL    HW2 8272   2.723   1.327   2.204
 2259SOL     OW 8273   2.480   1.567   3.146
 2259SOL    HW1 8274   2.475   1.649   3.203
 2259SOL    HW2 8275   2.569   1.564   3.101
 2260SOL     OW 8276   3.214   0.052   2.030
 2260SOL    HW1 8277   3.249   0.011   1.946
 2260SOL    HW2 8278   3.124   0.014   2.050
 2261SOL     OW 8279   3.162   0.453   2.553
 2261SOL    HW1 8280   3.103   0.533   2.557
 2261SOL    HW2 8281   3.177   0.418   2.646
 2262SOL     OW 8282   3.455   0.221   2.744
 2262SOL    HW1 8283   3.371   0.220   2.798
 2262SOL    HW2 8284   3.457   0.304   2.688
 2263SOL     OW 8285   1.901   1.077   2.162
 2263SOL    HW1 8286   2.000   1.066   2.153
 2263SOL    HW2 8287   1.861   0.991   2.194
 2264SOL     OW 8288   2.737   1.646   2.199
 2264SOL    HW1 8289   2.660   1.611   2.145
 2264SOL    HW2 8290   2.705   1.717   2.261
 2265SOL     OW 8291   2.092   0.628   3.837
 2265SOL    HW1 8292   1.999   0.626   3.874
 2265SOL    HW2 8293   2.093   0.589   3.745
 2266SOL     OW 8294   1.881   0.368   4.371
 2266SOL    HW1 8295   1.799   0.411   4.410
 2266SOL    HW2 8296   1.853   0.295   4.308
 2267SOL     OW 8297   2.997   0.703   4.441
 2267SOL    HW1 8298   3.054   0.781   4.416
 2267SOL    HW2 8299   2.937   0.729   4.517
 2268SOL     OW 8300   3.617   0.607   3.955
 2268SOL    HW1 8301   3.605   0.594   3.856
 2268SOL    HW2 8302   3.587   0.526   4.004
 2269SOL     OW 8303   2.547   1.012   4.389
 2269SOL    HW1 8304   2.616   0.996   4.459
 2269SOL    HW2 8305   2.474   1.069   4.427
 2270SOL     OW 8306   2.093   1.713   4.207
 2270SOL    HW1 8307   2.127   1.790   4.261
 2270SOL    HW2 8308   2.137   1.713   4.117
 2271SOL     OW 8309   2.092   1.434   4.262
 2271SOL    HW1 8310   2.066   1.530   4.262
 2271SOL    HW2 8311   2.021   1.380   4.307
 2272SOL     OW 8312   2.468   0.964   3.847
 2272SOL    HW1 8313   2.475   1.048   3.793
 2272SOL    HW2 8314   2.514   0.977   3.935
 2273SOL     OW 8315   1.984   0.643   4.287
 2273SOL    HW1 8316   1.939   0.555   4.304
 2273SOL    HW2 8317   1.983   0.697   4.371
 2274SOL     OW 8318   3.704   1.767   4.083
 2274SOL    HW1 8319   3.758   1.738   4.163
 2274SOL    HW2 8320   3.734   1.857   4.054
 2275SOL     OW 8321   1.889   1.596   3.841
 2275SOL    HW1 8322   1.870   1.500   3.862
 2275SOL    HW2 8323   1.856   1.654   3.916
 2276SOL     OW 8324   3.503   1.108   4.156
 2276SOL    HW1 8325   3.589   1.110   4.104
 2276SOL    HW2 8326   3.517   1.155   4.244
 2277SOL     OW 8327   2.475   1.365   4.450
 2277SOL    HW1 8328   2.426   1.278   4.459
 2277SOL    HW2 8329   2.452   1.408   4.363
 2278SOL     OW 8330   2.671   0.004   4.226
 2278SOL    HW1 8331   2.711   0.095   4.217
 2278SOL    HW2 8332   2.571   0.012   4.232
 2279SOL     OW 8333   3.387   0.999   3.914
 2279SOL    HW1 8334   3.324   0.923   3.927
 2279SOL    HW2 8335   3.435   1.017   4.000
 2280SOL     OW 8336   3.529   1.714   4.296
 2280SOL    HW1 8337   3.488   1.691   4.208
 2280SOL    HW2 8338   3.511   1.640   4.361
 2281SOL     OW 8339   2.460   0.729   3.994
 2281SOL    HW1 8340   2.484   0.798   3.926
 2281SOL    HW2 8341   2.382   0.762   4.048
 2282SOL     OW 8342   3.438   1.662   4.031
 2282SOL    HW1 8343   3.527   1.708   4.034
 2282SOL    HW2 8344   3.417   1.638   3.936
 2283SOL     OW 8345   2.903   0.701   4.153
 2283SOL    HW1 8346   2.929   0.697   4.249
 2283SOL    HW2 8347   2.818   0.650   4.139
 2284SOL     OW 8348   1.938   0.811   4.513
 2284SOL    HW1 8349   2.037   0.799   4.522
 2284SOL    HW2 8350   1.914   0.906   4.534
 2285SOL     OW 8351   2.727   0.348   3.919
 2285SOL    HW1 8352   2.786   0.411   3.870
 2285SOL    HW2 8353   2.746   0.254   3.890
 2286SOL     OW 8354   2.412   0.196   4.609
 2286SOL    HW1 8355   2.407   0.191   4.709
 2286SOL    HW2 8356   2.414   0.292   4.580
 2287SOL     OW 8357   2.870   1.456   4.201
 2287SOL    HW1 8358   2.824   1.528   4.149
 2287SOL    HW2 8359   2.866   1.476   4.299
 2288SOL     OW 8360   2.213   1.801   4.577
 2288SOL    HW1 8361   2.263   1.715   4.583
 2288SOL    HW2 8362   2.278   1.878   4.574
 2289SOL     OW 8363   2.183   0.943   3.966
 2289SOL    HW1 8364   2.265   0.982   3.924
 2289SOL    HW2 8365   2.156   0.861   3.917
 2290SOL     OW 8366   2.973   1.776   3.961
 2290SOL    HW1 8367   2.913   1.714   4.011
 2290SOL    HW2 8368   3.004   1.732   3.876
 2291SOL     OW 8369   3.494   1.377   3.805
 2291SOL    HW1 8370   3.462   1.471   3.795
 2291SOL    HW2 8371   3.418   1.314   3.793
 2292SOL     OW 8372   2.326   1.743   4.047
 2292SOL    HW1 8373   2.359   1.782   4.133
 2292SOL    HW2 8374   2.402   1.736   3.982
 2293SOL     OW 8375   3.262   0.107   4.150
 2293SOL    HW1 8376   3.238   0.070   4.060
 2293SOL    HW2 8377   3.361   0.123   4.154
 2294SOL     OW 8378   2.802   1.698   4.628
 2294SOL    HW1 8379   2.882   1.641   4.649
 2294SOL    HW2 8380   2.753   1.658   4.551
 2295SOL     OW 8381   2.244   0.700   4.204
 2295SOL    HW1 8382   2.289   0.610   4.201
 2295SOL    HW2 8383   2.150   0.689   4.237
 2296SOL     OW 8384   2.476   0.122   3.841
 2296SOL    HW1 8385   2.574   0.100   3.848
 2296SOL    HW2 8386   2.445   0.105   3.748
 2297SOL     OW 8387   2.665   1.402   4.648
 2297SOL    HW1 8388   2.755   1.416   4.606
 2297SOL    HW2 8389   2.594   1.404   4.577
 2298SOL     OW 8390   2.784   0.503   4.623
 2298SOL    HW1 8391   2.759   0.494   4.527
 2298SOL    HW2 8392   2.832   0.421   4.654
 2299SOL     OW 8393   2.401   0.064   4.236
 2299SOL    HW1 8394   2.320   0.065   4.294
 2299SOL    HW2 8395   2.404   0.147   4.181
 2300SOL     OW 8396   3.296   1.188   3.765
 2300SOL    HW1 8397   3.328   1.112   3.822
 2300SOL    HW2 8398   3.204   1.215   3.795
 2301SOL     OW 8399   2.159   0.035   3.895
 2301SOL    HW1 8400   2.208   0.119   3.874
 2301SOL    HW2 8401   2.221  -0.030   3.940
 2302SOL     OW 8402   2.797   0.236   4.204
 2302SOL    HW1 8403   2.749   0.277   4.126
 2302SOL    HW2 8404   2.896   0.234   4.185
 2303SOL     OW 8405   3.089   1.570   4.517
 2303SOL    HW1 8406   3.110   1.644   4.452
 2303SOL    HW2 8407   3.157   1.570   4.590
 2304SOL     OW 8408   2.321   1.152   4.465
 2304SOL    HW1 8409   2.250   1.125   4.530
 2304SOL    HW2 8410   2.295   1.124   4.372
 2305SOL     OW 8411   3.133   1.797   4.315
 2305SOL    HW1 8412   3.177   1.861   4.251
 2305SOL    HW2 8413   3.083   1.849   4.385
 2306SOL     OW 8414   2.894   0.549   3.740
 2306SOL    HW1 8415   2.853   0.631   3.701
 2306SOL    HW2 8416   2.958   0.575   3.813
 2307SOL     OW 8417   2.728   0.454   4.366
 2307SOL    HW1 8418   2.696   0.526   4.304
 2307SOL    HW2 8419   2.752   0.373   4.313
 2308SOL     OW 8420   3.719   0.833   4.101
 2308SOL    HW1 8421   3.761   0.769   4.165
 2308SOL    HW2 8422   3.681   0.782   4.023
 2309SOL     OW 8423   2.350   1.385   3.898
 2309SOL    HW1 8424   2.263   1.370   3.945
 2309SOL    HW2 8425   2.333   1.411   3.803
 2310SOL     OW 8426   3.526   1.280   4.381
 2310SOL    HW1 8427   3.625   1.288   4.395
 2310SOL    HW2 8428   3.481   1.364   4.412
 2311SOL     OW 8429   3.252   0.575   3.802
 2311SOL    HW1 8430   3.198   0.554   3.883
 2311SOL    HW2 8431   3.343   0.534   3.811
 2312SOL     OW 8432   2.389   0.256   4.052
 2312SOL    HW1 8433   2.416   0.197   3.977
 2312SOL    HW2 8434   2.389   0.351   4.021
 2313SOL     OW 8435   2.567   1.050   4.092
 2313SOL    HW1 8436   2.553   1.057   4.191
 2313SOL    HW2 8437   2.651   0.999   4.074
 2314SOL     OW 8438   2.229   1.100   4.225
 2314SOL    HW1 8439   2.222   1.183   4.169
 2314SOL    HW2 8440   2.233   1.020   4.165
 2315SOL     OW 8441   2.428   0.537   4.589
 2315SOL    HW1 8442   2.440   0.603   4.515
 2315SOL    HW2 8443   2.474   0.571   4.672
 2316SOL     OW 8444   3.114   1.348   4.112
 2316SOL    HW1 8445   3.164   1.425   4.152
 2316SOL    HW2 8446   3.019   1.350   4.144
 2317SOL     OW 8447   3.444   0.639   4.196
 2317SOL    HW1 8448   3.413   0.700   4.269
 2317SOL    HW2 8449   3.494   0.691   4.127
 2318SOL     OW 8450   3.071   0.525   3.999
 2318SOL    HW1 8451   3.084   0.441   4.053
 2318SOL    HW2 8452   3.042   0.599   4.059
 2319SOL     OW 8453   2.169   0.063   4.342
 2319SOL    HW1 8454   2.158   0.157   4.375
 2319SOL    HW2 8455   2.164   0.000   4.419
 2320SOL     OW 8456   3.484   0.367   4.098
 2320SOL    HW1 8457   3.486   0.291   4.162
 2320SOL    HW2 8458   3.436   0.444   4.138
 2321SOL     OW 8459   3.402   0.274   3.849
 2321SOL    HW1 8460   3.341   0.199   3.872
 2321SOL    HW2 8461   3.424   0.326   3.932
 2322SOL     OW 8462   3.165   0.838   3.766
 2322SOL    HW1 8463   3.199   0.745   3.781
 2322SOL    HW2 8464   3.183   0.865   3.671
 2323SOL     OW 8465   2.930   1.333   4.573
 2323SOL    HW1 8466   2.937   1.249   4.518
 2323SOL    HW2 8467   2.992   1.402   4.537
 2324SOL     OW 8468   1.870   1.326   3.924
 2324SOL    HW1 8469   1.777   1.347   3.893
 2324SOL    HW2 8470   1.880   1.227   3.937
 2325SOL     OW 8471   2.677   0.572   4.049
 2325SOL    HW1 8472   2.684   0.483   4.003
 2325SOL    HW2 8473   2.583   0.606   4.041
 2326SOL     OW 8474   2.335   0.500   3.915
 2326SOL    HW1 8475   2.396   0.580   3.919
 2326SOL    HW2 8476   2.240   0.531   3.922
 2327SOL     OW 8477   3.164   0.855   4.033
 2327SOL    HW1 8478   3.078   0.824   4.075
 2327SOL    HW2 8479   3.160   0.841   3.934
 2328SOL     OW 8480   3.588   0.135   4.247
 2328SOL    HW1 8481   3.661   0.118   4.180
 2328SOL    HW2 8482   3.557   0.048   4.285
 2329SOL     OW 8483   3.250   1.573   4.201
 2329SOL    HW1 8484   3.317   1.585   4.127
 2329SOL    HW2 8485   3.210   1.662   4.224
 2330SOL     OW 8486   2.534   1.616   3.878
 2330SOL    HW1 8487   2.543   1.626   3.779
 2330SOL    HW2 8488   2.494   1.527   3.899
 2331SOL     OW 8489   2.125   0.326   4.444
 2331SOL    HW1 8490   2.046   0.377   4.410
 2331SOL    HW2 8491   2.116   0.311   4.542
 2332SOL     OW 8492   3.056   1.612   3.755
 2332SOL    HW1 8493   3.062   1.519   3.792
 2332SOL    HW2 8494   2.997   1.612   3.675
 2333SOL     OW 8495   2.778   0.910   4.015
 2333SOL    HW1 8496   2.841   0.948   3.947
 2333SOL    HW2 8497   2.818   0.827   4.054
 2334SOL     OW 8498   3.366   1.607   3.768
 2334SOL    HW1 8499   3.274   1.644   3.775
 2334SOL    HW2 8500   3.404   1.627   3.678
 2335SOL     OW 8501   2.452   1.487   4.215
 2335SOL    HW1 8502   2.494   1.429   4.145
 2335SOL    HW2 8503   2.408   1.566   4.171
 2336SOL     OW 8504   2.117   1.348   4.014
 2336SOL    HW1 8505   2.021   1.349   3.987
 2336SOL    HW2 8506   2.129   1.401   4.098
 2337SOL     OW 8507   1.937   0.345   3.757
 2337SOL    HW1 8508   1.845   0.317   3.728
 2337SOL    HW2 8509   1.968   0.422   3.701
 2338SOL     OW 8510   1.934   0.166   4.042
 2338SOL    HW1 8511   1.917   0.249   3.988
 2338SOL    HW2 8512   2.024   0.129   4.020
 2339SOL     OW 8513   3.045   1.335   3.843
 2339SOL    HW1 8514   2.946   1.324   3.845
 2339SOL    HW2 8515   3.079   1.350   3.936
 2340SOL     OW 8516   3.087   0.325   4.173
 2340SOL    HW1 8517   3.152   0.251   4.162
 2340SOL    HW2 8518   3.107   0.375   4.257
 2341SOL     OW 8519   2.456   0.745   4.376
 2341SOL    HW1 8520   2.506   0.830   4.357
 2341SOL    HW2 8521   2.368   0.747   4.328
 2342SOL     OW 8522   2.721   1.374   3.740
 2342SOL    HW1 8523   2.675   1.389   3.828
 2342SOL    HW2 8524   2.765   1.459   3.710
 2343SOL     OW 8525   2.721   0.956   4.585
 2343SOL    HW1 8526   2.775   0.887   4.633
 2343SOL    HW2 8527   2.689   1.025   4.651
 2344SOL     OW 8528   2.945   0.984   3.811
 2344SOL    HW1 8529   2.922   1.037   3.729
 2344SOL    HW2 8530   3.026   0.928   3.792
 2345SOL     OW 8531   1.941   1.240   4.377
 2345SOL    HW1 8532   1.940   1.193   4.465
 2345SOL    HW2 8533   2.023   1.212   4.326
 2346SOL     OW 8534   2.290   0.424   4.244
 2346SOL    HW1 8535   2.320   0.352   4.182
 2346SOL    HW2 8536   2.251   0.384   4.327
 2347SOL     OW 8537   2.674   1.586   4.411
 2347SOL    HW1 8538   2.706   1.596   4.317
 2347SOL    HW2 8539   2.595   1.524   4.413
 2348SOL     OW 8540   2.632   1.330   4.025
 2348SOL    HW1 8541   2.586   1.243   4.042
 2348SOL    HW2 8542   2.723   1.327   4.066
 2349SOL     OW 8543   3.214   0.052   3.892
 2349SOL    HW1 8544   3.249   0.011   3.808
 2349SOL    HW2 8545   3.124   0.014   3.912
 2350SOL     OW 8546   1.901   1.077   4.024
 2350SOL    HW1 8547   2.000   1.066   4.015
 2350SOL    HW2 8548   1.861   0.991   4.056
 2351SOL     OW 8549   2.737   1.646   4.061
 2351SOL    HW1 8550   2.660   1.611   4.007
 2351SOL    HW2 8551   2.705   1.717   4.123
 2352SOL     OW 8552   2.092   2.490   0.113
 2352SOL    HW1 8553   1.999   2.488   0.150
 2352SOL    HW2 8554   2.093   2.451   0.021
 2353SOL     OW 8555   2.087   2.137   0.996
 2353SOL    HW1 8556   2.122   2.120   1.088
 2353SOL    HW2 8557   1.999   2.092   0.984
 2354SOL     OW 8558   1.881   2.230   0.647
 2354SOL    HW1 8559   1.799   2.273   0.686
 2354SOL    HW2 8560   1.853   2.157   0.584
 2355SOL     OW 8561   2.431   3.137   1.165
 2355SOL    HW1 8562   2.338   3.130   1.128
 2355SOL    HW2 8563   2.442   3.226   1.209
 2356SOL     OW 8564   3.417   3.373   0.703
 2356SOL    HW1 8565   3.360   3.357   0.784
 2356SOL    HW2 8566   3.358   3.383   0.623
 2357SOL     OW 8567   2.997   2.565   0.717
 2357SOL    HW1 8568   3.054   2.643   0.692
 2357SOL    HW2 8569   2.937   2.591   0.793
 2358SOL     OW 8570   2.630   3.006   1.023
 2358SOL    HW1 8571   2.552   3.023   1.083
 2358SOL    HW2 8572   2.664   3.093   0.987
 2359SOL     OW 8573   2.712   2.660   1.823
 2359SOL    HW1 8574   2.708   2.736   1.888
 2359SOL    HW2 8575   2.734   2.696   1.732
 2360SOL     OW 8576   2.547   2.874   0.665
 2360SOL    HW1 8577   2.616   2.858   0.735
 2360SOL    HW2 8578   2.474   2.931   0.703
 2361SOL     OW 8579   2.548   3.023   1.803
 2361SOL    HW1 8580   2.608   3.102   1.817
 2361SOL    HW2 8581   2.462   3.054   1.762
 2362SOL     OW 8582   2.197   3.297   1.061
 2362SOL    HW1 8583   2.119   3.266   1.008
 2362SOL    HW2 8584   2.255   3.355   1.004
 2363SOL     OW 8585   3.322   3.367   1.339
 2363SOL    HW1 8586   3.346   3.461   1.365
 2363SOL    HW2 8587   3.306   3.313   1.421
 2364SOL     OW 8588   2.300   2.254   1.499
 2364SOL    HW1 8589   2.382   2.198   1.508
 2364SOL    HW2 8590   2.219   2.196   1.503
 2365SOL     OW 8591   3.465   2.309   0.737
 2365SOL    HW1 8592   3.391   2.355   0.687
 2365SOL    HW2 8593   3.516   2.377   0.790
 2366SOL     OW 8594   2.093   3.575   0.483
 2366SOL    HW1 8595   2.127   3.652   0.537
 2366SOL    HW2 8596   2.137   3.575   0.393
 2367SOL     OW 8597   2.989   3.203   1.690
 2367SOL    HW1 8598   3.036   3.203   1.778
 2367SOL    HW2 8599   2.941   3.116   1.679
 2368SOL     OW 8600   2.092   3.296   0.538
 2368SOL    HW1 8601   2.066   3.392   0.538
 2368SOL    HW2 8602   2.021   3.242   0.583
 2369SOL     OW 8603   2.102   2.953   0.886
 2369SOL    HW1 8604   2.116   2.869   0.938
 2369SOL    HW2 8605   2.047   3.017   0.941
 2370SOL     OW 8606   2.482   3.648   1.439
 2370SOL    HW1 8607   2.390   3.631   1.474
 2370SOL    HW2 8608   2.510   3.740   1.465
 2371SOL     OW 8609   2.468   2.826   0.123
 2371SOL    HW1 8610   2.475   2.910   0.069
 2371SOL    HW2 8611   2.514   2.839   0.211
 2372SOL     OW 8612   3.456   1.976   1.480
 2372SOL    HW1 8613   3.438   2.043   1.408
 2372SOL    HW2 8614   3.453   2.022   1.569
 2373SOL     OW 8615   1.984   2.505   0.563
 2373SOL    HW1 8616   1.939   2.417   0.580
 2373SOL    HW2 8617   1.983   2.559   0.647
 2374SOL     OW 8618   1.889   3.458   0.117
 2374SOL    HW1 8619   1.870   3.362   0.138
 2374SOL    HW2 8620   1.856   3.516   0.192
 2375SOL     OW 8621   3.551   2.784   0.612
 2375SOL    HW1 8622   3.646   2.755   0.620
 2375SOL    HW2 8623   3.543   2.849   0.537
 2376SOL     OW 8624   3.503   2.970   0.432
 2376SOL    HW1 8625   3.589   2.972   0.380
 2376SOL    HW2 8626   3.517   3.017   0.520
 2377SOL     OW 8627   1.975   2.599   1.597
 2377SOL    HW1 8628   2.063   2.586   1.642
 2377SOL    HW2 8629   1.962   2.696   1.575
 2378SOL     OW 8630   2.475   3.227   0.726
 2378SOL    HW1 8631   2.426   3.140   0.735
 2378SOL    HW2 8632   2.452   3.270   0.639
 2379SOL     OW 8633   3.155   3.090   1.423
 2379SOL    HW1 8634   3.192   3.017   1.365
 2379SOL    HW2 8635   3.207   3.095   1.508
 2380SOL     OW 8636   2.671   1.866   0.502
 2380SOL    HW1 8637   2.711   1.957   0.493
 2380SOL    HW2 8638   2.571   1.874   0.508
 2381SOL     OW 8639   2.059   2.838   1.264
 2381SOL    HW1 8640   2.148   2.793   1.250
 2381SOL    HW2 8641   1.986   2.773   1.245
 2382SOL     OW 8642   3.049   3.654   1.616
 2382SOL    HW1 8643   3.073   3.714   1.540
 2382SOL    HW2 8644   3.056   3.559   1.586
 2383SOL     OW 8645   2.179   2.113   1.801
 2383SOL    HW1 8646   2.250   2.184   1.807
 2383SOL    HW2 8647   2.091   2.152   1.829
 2384SOL     OW 8648   3.328   3.279   0.953
 2384SOL    HW1 8649   3.269   3.285   1.033
 2384SOL    HW2 8650   3.313   3.191   0.907
 2385SOL     OW 8651   3.529   3.576   0.572
 2385SOL    HW1 8652   3.488   3.553   0.484
 2385SOL    HW2 8653   3.511   3.502   0.637
 2386SOL     OW 8654   2.460   2.591   0.270
 2386SOL    HW1 8655   2.484   2.660   0.202
 2386SOL    HW2 8656   2.382   2.624   0.324
 2387SOL     OW 8657   3.143   2.207   0.944
 2387SOL    HW1 8658   3.057   2.157   0.931
 2387SOL    HW2 8659   3.205   2.153   1.000
 2388SOL     OW 8660   2.669   2.467   1.465
 2388SOL    HW1 8661   2.622   2.464   1.554
 2388SOL    HW2 8662   2.618   2.412   1.399
 2389SOL     OW 8663   3.256   2.331   1.674
 2389SOL    HW1 8664   3.236   2.374   1.762
 2389SOL    HW2 8665   3.334   2.269   1.683
 2390SOL     OW 8666   2.835   2.752   1.572
 2390SOL    HW1 8667   2.881   2.668   1.543
 2390SOL    HW2 8668   2.779   2.786   1.497
 2391SOL     OW 8669   2.853   2.272   1.242
 2391SOL    HW1 8670   2.776   2.306   1.296
 2391SOL    HW2 8671   2.819   2.221   1.163
 2392SOL     OW 8672   2.903   2.563   0.429
 2392SOL    HW1 8673   2.929   2.559   0.525
 2392SOL    HW2 8674   2.818   2.512   0.415
 2393SOL     OW 8675   1.938   2.673   0.789
 2393SOL    HW1 8676   2.037   2.661   0.798
 2393SOL    HW2 8677   1.914   2.768   0.810
 2394SOL     OW 8678   1.992   3.683   1.571
 2394SOL    HW1 8679   1.982   3.668   1.670
 2394SOL    HW2 8680   1.906   3.719   1.535
 2395SOL     OW 8681   2.727   2.210   0.195
 2395SOL    HW1 8682   2.786   2.273   0.146
 2395SOL    HW2 8683   2.746   2.116   0.166
 2396SOL     OW 8684   3.581   2.447   1.831
 2396SOL    HW1 8685   3.555   2.536   1.795
 2396SOL    HW2 8686   3.579   2.379   1.758
 2397SOL     OW 8687   3.224   3.006   0.545
 2397SOL    HW1 8688   3.307   2.977   0.497
 2397SOL    HW2 8689   3.175   3.073   0.489
 2398SOL     OW 8690   2.412   2.058   0.885
 2398SOL    HW1 8691   2.407   2.053   0.985
 2398SOL    HW2 8692   2.414   2.154   0.856
 2399SOL     OW 8693   2.870   3.318   0.477
 2399SOL    HW1 8694   2.824   3.390   0.425
 2399SOL    HW2 8695   2.866   3.338   0.575
 2400SOL     OW 8696   2.213   3.663   0.853
 2400SOL    HW1 8697   2.263   3.577   0.859
 2400SOL    HW2 8698   2.278   3.740   0.850
 2401SOL     OW 8699   3.657   2.928   0.873
 2401SOL    HW1 8700   3.595   2.913   0.797
 2401SOL    HW2 8701   3.605   2.939   0.958
 2402SOL     OW 8702   3.089   3.412   1.506
 2402SOL    HW1 8703   3.095   3.335   1.570
 2402SOL    HW2 8704   3.037   3.386   1.426
 2403SOL     OW 8705   2.183   2.805   0.242
 2403SOL    HW1 8706   2.265   2.844   0.200
 2403SOL    HW2 8707   2.156   2.723   0.193
 2404SOL     OW 8708   3.320   2.597   0.728
 2404SOL    HW1 8709   3.315   2.532   0.803
 2404SOL    HW2 8710   3.400   2.656   0.741
 2405SOL     OW 8711   2.323   3.128   1.727
 2405SOL    HW1 8712   2.273   3.129   1.641
 2405SOL    HW2 8713   2.260   3.110   1.803
 2406SOL     OW 8714   2.973   3.638   0.237
 2406SOL    HW1 8715   2.913   3.576   0.287
 2406SOL    HW2 8716   3.004   3.594   0.152
 2407SOL     OW 8717   2.064   2.147   1.498
 2407SOL    HW1 8718   1.984   2.207   1.485
 2407SOL    HW2 8719   2.054   2.098   1.584
 2408SOL     OW 8720   2.326   3.605   0.323
 2408SOL    HW1 8721   2.359   3.644   0.409
 2408SOL    HW2 8722   2.402   3.598   0.258
 2409SOL     OW 8723   3.262   1.969   0.426
 2409SOL    HW1 8724   3.238   1.932   0.336
 2409SOL    HW2 8725   3.361   1.985   0.430
 2410SOL     OW 8726   2.111   3.647   1.241
 2410SOL    HW1 8727   2.168   3.582   1.291
 2410SOL    HW2 8728   2.095   3.614   1.148
 2411SOL     OW 8729   2.802   3.560   0.904
 2411SOL    HW1 8730   2.882   3.503   0.925
 2411SOL    HW2 8731   2.753   3.520   0.827
 2412SOL     OW 8732   2.244   2.562   0.480
 2412SOL    HW1 8733   2.289   2.472   0.477
 2412SOL    HW2 8734   2.150   2.551   0.513
 2413SOL     OW 8735   3.409   2.084   1.729
 2413SOL    HW1 8736   3.404   2.121   1.821
 2413SOL    HW2 8737   3.337   2.015   1.717
 2414SOL     OW 8738   2.476   1.984   0.117
 2414SOL    HW1 8739   2.574   1.962   0.124
 2414SOL    HW2 8740   2.445   1.967   0.024
 2415SOL     OW 8741   2.643   2.126   1.749
 2415SOL    HW1 8742   2.710   2.065   1.792
 2415SOL    HW2 8743   2.570   2.145   1.814
 2416SOL     OW 8744   2.750   3.376   1.195
 2416SOL    HW1 8745   2.727   3.351   1.101
 2416SOL    HW2 8746   2.811   3.307   1.234
 2417SOL     OW 8747   3.213   2.452   1.433
 2417SOL    HW1 8748   3.241   2.409   1.518
 2417SOL    HW2 8749   3.238   2.548   1.434
 2418SOL     OW 8750   2.665   3.264   0.924
 2418SOL    HW1 8751   2.755   3.278   0.882
 2418SOL    HW2 8752   2.594   3.266   0.853
 2419SOL     OW 8753   2.784   2.365   0.899
 2419SOL    HW1 8754   2.759   2.356   0.803
 2419SOL    HW2 8755   2.832   2.283   0.930
 2420SOL     OW 8756   2.401   1.926   0.512
 2420SOL    HW1 8757   2.320   1.927   0.570
 2420SOL    HW2 8758   2.404   2.009   0.457
 2421SOL     OW 8759   2.159   1.897   0.171
 2421SOL    HW1 8760   2.208   1.981   0.150
 2421SOL    HW2 8761   2.221   1.832   0.216
 2422SOL     OW 8762   2.797   2.098   0.480
 2422SOL    HW1 8763   2.749   2.139   0.402
 2422SOL    HW2 8764   2.896   2.096   0.461
 2423SOL     OW 8765   2.938   2.545   1.464
 2423SOL    HW1 8766   2.858   2.484   1.467
 2423SOL    HW2 8767   3.019   2.492   1.440
 2424SOL     OW 8768   3.089   3.432   0.793
 2424SOL    HW1 8769   3.110   3.506   0.728
 2424SOL    HW2 8770   3.157   3.432   0.866
 2425SOL     OW 8771   2.321   3.014   0.741
 2425SOL    HW1 8772   2.250   2.987   0.806
 2425SOL    HW2 8773   2.295   2.986   0.648
 2426SOL     OW 8774   3.133   3.659   0.591
 2426SOL    HW1 8775   3.177   3.723   0.527
 2426SOL    HW2 8776   3.083   3.711   0.661
 2427SOL     OW 8777   2.894   2.411   0.016
 2427SOL    HW1 8778   2.853   2.493  -0.023
 2427SOL    HW2 8779   2.958   2.437   0.089
 2428SOL     OW 8780   1.940   2.418   1.386
 2428SOL    HW1 8781   2.032   2.417   1.345
 2428SOL    HW2 8782   1.934   2.492   1.453
 2429SOL     OW 8783   2.423   2.084   1.147
 2429SOL    HW1 8784   2.461   2.000   1.184
 2429SOL    HW2 8785   2.335   2.103   1.191
 2430SOL     OW 8786   2.728   2.316   0.642
 2430SOL    HW1 8787   2.696   2.388   0.580
 2430SOL    HW2 8788   2.752   2.235   0.589
 2431SOL     OW 8789   2.879   1.901   0.753
 2431SOL    HW1 8790   2.807   1.906   0.684
 2431SOL    HW2 8791   2.855   1.832   0.822
 2432SOL     OW 8792   3.291   3.035   0.867
 2432SOL    HW1 8793   3.236   2.951   0.860
 2432SOL    HW2 8794   3.317   3.064   0.775
 2433SOL     OW 8795   3.328   2.452   0.992
 2433SOL    HW1 8796   3.298   2.357   0.999
 2433SOL    HW2 8797   3.401   2.468   1.058
 2434SOL     OW 8798   2.350   3.247   0.174
 2434SOL    HW1 8799   2.263   3.232   0.221
 2434SOL    HW2 8800   2.333   3.273   0.079
 2435SOL     OW 8801   3.526   3.142   0.657
 2435SOL    HW1 8802   3.625   3.150   0.671
 2435SOL    HW2 8803   3.481   3.226   0.688
 2436SOL     OW 8804   2.389   2.118   0.328
 2436SOL    HW1 8805   2.416   2.059   0.253
 2436SOL    HW2 8806   2.389   2.213   0.297
 2437SOL     OW 8807   3.616   3.085   1.588
 2437SOL    HW1 8808   3.707   3.046   1.575
 2437SOL    HW2 8809   3.624   3.181   1.612
 2438SOL     OW 8810   2.926   3.209   1.340
 2438SOL    HW1 8811   2.846   3.186   1.395
 2438SOL    HW2 8812   3.009   3.183   1.389
 2439SOL     OW 8813   3.454   3.491   1.625
 2439SOL    HW1 8814   3.481   3.525   1.535
 2439SOL    HW2 8815   3.533   3.453   1.671
 2440SOL     OW 8816   2.973   3.057   1.100
 2440SOL    HW1 8817   2.933   3.101   1.181
 2440SOL    HW2 8818   2.932   3.094   1.017
 2441SOL     OW 8819   3.500   2.961   1.079
 2441SOL    HW1 8820   3.505   3.042   1.138
 2441SOL    HW2 8821   3.414   2.963   1.028
 2442SOL     OW 8822   2.777   1.951   1.402
 2442SOL    HW1 8823   2.802   1.931   1.307
 2442SOL    HW2 8824   2.849   2.007   1.444
 2443SOL     OW 8825   2.842   2.978   1.719
 2443SOL    HW1 8826   2.743   2.984   1.729
 2443SOL    HW2 8827   2.865   2.898   1.663
 2444SOL     OW 8828   2.567   2.912   0.368
 2444SOL    HW1 8829   2.553   2.919   0.467
 2444SOL    HW2 8830   2.651   2.861   0.350
 2445SOL     OW 8831   2.272   2.675   1.251
 2445SOL    HW1 8832   2.358   2.687   1.301
 2445SOL    HW2 8833   2.230   2.588   1.278
 2446SOL     OW 8834   3.136   2.248   1.262
 2446SOL    HW1 8835   3.157   2.322   1.326
 2446SOL    HW2 8836   3.047   2.265   1.219
 2447SOL     OW 8837   1.926   3.426   1.331
 2447SOL    HW1 8838   1.880   3.508   1.297
 2447SOL    HW2 8839   2.024   3.445   1.340
 2448SOL     OW 8840   2.229   2.962   0.501
 2448SOL    HW1 8841   2.222   3.045   0.445
 2448SOL    HW2 8842   2.233   2.882   0.441
 2449SOL     OW 8843   2.428   2.399   0.865
 2449SOL    HW1 8844   2.440   2.465   0.791
 2449SOL    HW2 8845   2.474   2.433   0.948
 2450SOL     OW 8846   3.114   3.210   0.388
 2450SOL    HW1 8847   3.164   3.287   0.428
 2450SOL    HW2 8848   3.019   3.212   0.420
 2451SOL     OW 8849   3.134   3.307   1.142
 2451SOL    HW1 8850   3.181   3.320   1.229
 2451SOL    HW2 8851   3.068   3.233   1.151
 2452SOL     OW 8852   3.444   2.501   0.472
 2452SOL    HW1 8853   3.413   2.562   0.545
 2452SOL    HW2 8854   3.494   2.553   0.403
 2453SOL     OW 8855   2.216   3.372   1.329
 2453SOL    HW1 8856   2.195   3.328   1.242
 2453SOL    HW2 8857   2.313   3.398   1.332
 2454SOL     OW 8858   2.264   2.613   1.598
 2454SOL    HW1 8859   2.332   2.668   1.551
 2454SOL    HW2 8860   2.304   2.525   1.625
 2455SOL     OW 8861   3.449   2.641   1.670
 2455SOL    HW1 8862   3.357   2.679   1.665
 2455SOL    HW2 8863   3.509   2.688   1.605
 2456SOL     OW 8864   2.875   1.967   1.770
 2456SOL    HW1 8865   2.881   2.052   1.718
 2456SOL    HW2 8866   2.907   1.891   1.713
 2457SOL     OW 8867   2.366   1.912   1.740
 2457SOL    HW1 8868   2.324   1.855   1.670
 2457SOL    HW2 8869   2.300   1.981   1.772
 2458SOL     OW 8870   2.435   2.732   1.029
 2458SOL    HW1 8871   2.479   2.821   1.020
 2458SOL    HW2 8872   2.372   2.732   1.106
 2459SOL     OW 8873   3.222   2.724   1.045
 2459SOL    HW1 8874   3.147   2.724   0.979
 2459SOL    HW2 8875   3.259   2.632   1.054
 2460SOL     OW 8876   3.071   2.387   0.275
 2460SOL    HW1 8877   3.084   2.303   0.329
 2460SOL    HW2 8878   3.042   2.461   0.335
 2461SOL     OW 8879   2.169   2.075   1.231
 2461SOL    HW1 8880   2.146   2.112   1.321
 2461SOL    HW2 8881   2.139   1.980   1.225
 2462SOL     OW 8882   1.899   3.172   1.282
 2462SOL    HW1 8883   1.952   3.123   1.350
 2462SOL    HW2 8884   1.921   3.270   1.287
 2463SOL     OW 8885   2.594   2.496   1.064
 2463SOL    HW1 8886   2.653   2.470   0.988
 2463SOL    HW2 8887   2.566   2.592   1.053
 2464SOL     OW 8888   3.590   2.797   1.854
[truncated: 330,662 more chars]
