# Supplementary material for: Comparative Molecular Dynamics Study of the Thermal Stability of CheY Proteins from Hyperthermophilic and Mesophilic Organisms
Source: J Chem Inf Model. 2026 Mar 10;66(6):3259–75. doi: 10.1021/acs.jcim.5c02944 (PMC13014450; doi:10.1021/acs.jcim.5c02944)
Supplement: Supplementary file 1 [file ci5c02944_si_001.zip › 12.Data_Availability_Statement_Alas_etal_JCIM/1TMY/posre.itp]

; In this topology include file, you will find position restraint
; entries for all the heavy atoms in your original pdb file.
; This means that all the protons which were added by pdb2gmx are
; not restrained.

[ position_restraints ]
; atom  type      fx      fy      fz
     1     1  1000  1000  1000
     5     1  1000  1000  1000
     8     1  1000  1000  1000
     9     1  1000  1000  1000
    10     1  1000  1000  1000
    12     1  1000  1000  1000
    14     1  1000  1000  1000
    17     1  1000  1000  1000
    20     1  1000  1000  1000
    23     1  1000  1000  1000
    26     1  1000  1000  1000
    30     1  1000  1000  1000
    31     1  1000  1000  1000
    32     1  1000  1000  1000
    34     1  1000  1000  1000
    36     1  1000  1000  1000
    39     1  1000  1000  1000
    42     1  1000  1000  1000
    45     1  1000  1000  1000
    47     1  1000  1000  1000
    48     1  1000  1000  1000
    51     1  1000  1000  1000
    54     1  1000  1000  1000
    55     1  1000  1000  1000
    56     1  1000  1000  1000
    58     1  1000  1000  1000
    60     1  1000  1000  1000
    62     1  1000  1000  1000
    66     1  1000  1000  1000
    70     1  1000  1000  1000
    71     1  1000  1000  1000
    72     1  1000  1000  1000
    74     1  1000  1000  1000
    76     1  1000  1000  1000
    79     1  1000  1000  1000
    81     1  1000  1000  1000
    85     1  1000  1000  1000
    89     1  1000  1000  1000
    90     1  1000  1000  1000
    91     1  1000  1000  1000
    93     1  1000  1000  1000
    95     1  1000  1000  1000
    97     1  1000  1000  1000
   101     1  1000  1000  1000
   104     1  1000  1000  1000
   108     1  1000  1000  1000
   109     1  1000  1000  1000
   110     1  1000  1000  1000
   112     1  1000  1000  1000
   114     1  1000  1000  1000
   116     1  1000  1000  1000
   120     1  1000  1000  1000
   124     1  1000  1000  1000
   125     1  1000  1000  1000
   126     1  1000  1000  1000
   128     1  1000  1000  1000
   130     1  1000  1000  1000
   133     1  1000  1000  1000
   134     1  1000  1000  1000
   135     1  1000  1000  1000
   136     1  1000  1000  1000
   137     1  1000  1000  1000
   138     1  1000  1000  1000
   140     1  1000  1000  1000
   142     1  1000  1000  1000
   145     1  1000  1000  1000
   146     1  1000  1000  1000
   147     1  1000  1000  1000
   148     1  1000  1000  1000
   149     1  1000  1000  1000
   150     1  1000  1000  1000
   152     1  1000  1000  1000
   154     1  1000  1000  1000
   158     1  1000  1000  1000
   159     1  1000  1000  1000
   160     1  1000  1000  1000
   162     1  1000  1000  1000
   164     1  1000  1000  1000
   168     1  1000  1000  1000
   169     1  1000  1000  1000
   170     1  1000  1000  1000
   172     1  1000  1000  1000
   174     1  1000  1000  1000
   177     1  1000  1000  1000
   178     1  1000  1000  1000
   180     1  1000  1000  1000
   182     1  1000  1000  1000
   184     1  1000  1000  1000
   186     1  1000  1000  1000
   188     1  1000  1000  1000
   189     1  1000  1000  1000
   190     1  1000  1000  1000
   192     1  1000  1000  1000
   194     1  1000  1000  1000
   197     1  1000  1000  1000
   200     1  1000  1000  1000
   201     1  1000  1000  1000
   205     1  1000  1000  1000
   206     1  1000  1000  1000
   207     1  1000  1000  1000
   209     1  1000  1000  1000
   211     1  1000  1000  1000
   214     1  1000  1000  1000
   217     1  1000  1000  1000
   220     1  1000  1000  1000
   222     1  1000  1000  1000
   223     1  1000  1000  1000
   226     1  1000  1000  1000
   229     1  1000  1000  1000
   230     1  1000  1000  1000
   231     1  1000  1000  1000
   233     1  1000  1000  1000
   235     1  1000  1000  1000
   238     1  1000  1000  1000
   241     1  1000  1000  1000
   242     1  1000  1000  1000
   246     1  1000  1000  1000
   247     1  1000  1000  1000
   248     1  1000  1000  1000
   250     1  1000  1000  1000
   252     1  1000  1000  1000
   255     1  1000  1000  1000
   258     1  1000  1000  1000
   259     1  1000  1000  1000
   263     1  1000  1000  1000
   264     1  1000  1000  1000
   265     1  1000  1000  1000
   267     1  1000  1000  1000
   269     1  1000  1000  1000
   272     1  1000  1000  1000
   274     1  1000  1000  1000
   278     1  1000  1000  1000
   282     1  1000  1000  1000
   283     1  1000  1000  1000
   284     1  1000  1000  1000
   286     1  1000  1000  1000
   288     1  1000  1000  1000
   291     1  1000  1000  1000
   294     1  1000  1000  1000
   297     1  1000  1000  1000
   300     1  1000  1000  1000
   304     1  1000  1000  1000
   305     1  1000  1000  1000
   306     1  1000  1000  1000
   308     1  1000  1000  1000
   310     1  1000  1000  1000
   313     1  1000  1000  1000
   314     1  1000  1000  1000
   315     1  1000  1000  1000
   316     1  1000  1000  1000
   317     1  1000  1000  1000
   318     1  1000  1000  1000
   320     1  1000  1000  1000
   322     1  1000  1000  1000
   324     1  1000  1000  1000
   328     1  1000  1000  1000
   331     1  1000  1000  1000
   335     1  1000  1000  1000
   336     1  1000  1000  1000
   337     1  1000  1000  1000
   339     1  1000  1000  1000
   341     1  1000  1000  1000
   343     1  1000  1000  1000
   347     1  1000  1000  1000
   350     1  1000  1000  1000
   354     1  1000  1000  1000
   355     1  1000  1000  1000
   356     1  1000  1000  1000
   358     1  1000  1000  1000
   360     1  1000  1000  1000
   362     1  1000  1000  1000
   366     1  1000  1000  1000
   368     1  1000  1000  1000
   369     1  1000  1000  1000
   370     1  1000  1000  1000
   372     1  1000  1000  1000
   374     1  1000  1000  1000
   377     1  1000  1000  1000
   380     1  1000  1000  1000
   383     1  1000  1000  1000
   386     1  1000  1000  1000
   390     1  1000  1000  1000
   391     1  1000  1000  1000
   392     1  1000  1000  1000
   394     1  1000  1000  1000
   396     1  1000  1000  1000
   400     1  1000  1000  1000
   401     1  1000  1000  1000
   402     1  1000  1000  1000
   404     1  1000  1000  1000
   407     1  1000  1000  1000
   408     1  1000  1000  1000
   409     1  1000  1000  1000
   411     1  1000  1000  1000
   413     1  1000  1000  1000
   416     1  1000  1000  1000
   417     1  1000  1000  1000
   419     1  1000  1000  1000
   421     1  1000  1000  1000
   422     1  1000  1000  1000
   424     1  1000  1000  1000
   426     1  1000  1000  1000
   428     1  1000  1000  1000
   429     1  1000  1000  1000
   430     1  1000  1000  1000
   432     1  1000  1000  1000
   434     1  1000  1000  1000
   437     1  1000  1000  1000
   440     1  1000  1000  1000
   441     1  1000  1000  1000
   442     1  1000  1000  1000
   443     1  1000  1000  1000
   444     1  1000  1000  1000
   445     1  1000  1000  1000
   447     1  1000  1000  1000
   449     1  1000  1000  1000
   451     1  1000  1000  1000
   455     1  1000  1000  1000
   459     1  1000  1000  1000
   460     1  1000  1000  1000
   461     1  1000  1000  1000
   463     1  1000  1000  1000
   465     1  1000  1000  1000
   469     1  1000  1000  1000
   470     1  1000  1000  1000
   471     1  1000  1000  1000
   473     1  1000  1000  1000
   476     1  1000  1000  1000
   477     1  1000  1000  1000
   478     1  1000  1000  1000
   480     1  1000  1000  1000
   482     1  1000  1000  1000
   485     1  1000  1000  1000
   488     1  1000  1000  1000
   489     1  1000  1000  1000
   490     1  1000  1000  1000
   491     1  1000  1000  1000
   492     1  1000  1000  1000
   493     1  1000  1000  1000
   495     1  1000  1000  1000
   497     1  1000  1000  1000
   501     1  1000  1000  1000
   502     1  1000  1000  1000
   503     1  1000  1000  1000
   505     1  1000  1000  1000
   507     1  1000  1000  1000
   509     1  1000  1000  1000
   513     1  1000  1000  1000
   515     1  1000  1000  1000
   516     1  1000  1000  1000
   517     1  1000  1000  1000
   519     1  1000  1000  1000
   521     1  1000  1000  1000
   524     1  1000  1000  1000
   525     1  1000  1000  1000
   526     1  1000  1000  1000
   529     1  1000  1000  1000
   530     1  1000  1000  1000
   531     1  1000  1000  1000
   533     1  1000  1000  1000
   536     1  1000  1000  1000
   537     1  1000  1000  1000
   538     1  1000  1000  1000
   540     1  1000  1000  1000
   542     1  1000  1000  1000
   545     1  1000  1000  1000
   548     1  1000  1000  1000
   551     1  1000  1000  1000
   553     1  1000  1000  1000
   554     1  1000  1000  1000
   557     1  1000  1000  1000
   560     1  1000  1000  1000
   561     1  1000  1000  1000
   562     1  1000  1000  1000
   564     1  1000  1000  1000
   566     1  1000  1000  1000
   569     1  1000  1000  1000
   572     1  1000  1000  1000
   573     1  1000  1000  1000
   574     1  1000  1000  1000
   575     1  1000  1000  1000
   576     1  1000  1000  1000
   577     1  1000  1000  1000
   579     1  1000  1000  1000
   581     1  1000  1000  1000
   585     1  1000  1000  1000
   586     1  1000  1000  1000
   587     1  1000  1000  1000
   589     1  1000  1000  1000
   591     1  1000  1000  1000
   593     1  1000  1000  1000
   597     1  1000  1000  1000
   601     1  1000  1000  1000
   602     1  1000  1000  1000
   603     1  1000  1000  1000
   605     1  1000  1000  1000
   607     1  1000  1000  1000
   610     1  1000  1000  1000
   613     1  1000  1000  1000
   614     1  1000  1000  1000
   615     1  1000  1000  1000
   616     1  1000  1000  1000
   617     1  1000  1000  1000
   618     1  1000  1000  1000
   620     1  1000  1000  1000
   622     1  1000  1000  1000
   625     1  1000  1000  1000
   628     1  1000  1000  1000
   631     1  1000  1000  1000
   634     1  1000  1000  1000
   638     1  1000  1000  1000
   639     1  1000  1000  1000
   640     1  1000  1000  1000
   642     1  1000  1000  1000
   644     1  1000  1000  1000
   647     1  1000  1000  1000
   648     1  1000  1000  1000
   650     1  1000  1000  1000
   652     1  1000  1000  1000
   653     1  1000  1000  1000
   655     1  1000  1000  1000
   657     1  1000  1000  1000
   659     1  1000  1000  1000
   660     1  1000  1000  1000
   661     1  1000  1000  1000
   663     1  1000  1000  1000
   665     1  1000  1000  1000
   668     1  1000  1000  1000
   671     1  1000  1000  1000
   674     1  1000  1000  1000
   677     1  1000  1000  1000
   681     1  1000  1000  1000
   682     1  1000  1000  1000
   683     1  1000  1000  1000
   685     1  1000  1000  1000
   687     1  1000  1000  1000
   690     1  1000  1000  1000
   693     1  1000  1000  1000
   694     1  1000  1000  1000
   695     1  1000  1000  1000
   696     1  1000  1000  1000
   697     1  1000  1000  1000
   698     1  1000  1000  1000
   700     1  1000  1000  1000
   702     1  1000  1000  1000
   705     1  1000  1000  1000
   707     1  1000  1000  1000
   711     1  1000  1000  1000
   715     1  1000  1000  1000
   716     1  1000  1000  1000
   717     1  1000  1000  1000
   719     1  1000  1000  1000
   721     1  1000  1000  1000
   724     1  1000  1000  1000
   727     1  1000  1000  1000
   730     1  1000  1000  1000
   733     1  1000  1000  1000
   737     1  1000  1000  1000
   738     1  1000  1000  1000
   739     1  1000  1000  1000
   740     1  1000  1000  1000
   743     1  1000  1000  1000
   746     1  1000  1000  1000
   749     1  1000  1000  1000
   751     1  1000  1000  1000
   752     1  1000  1000  1000
   753     1  1000  1000  1000
   755     1  1000  1000  1000
   757     1  1000  1000  1000
   760     1  1000  1000  1000
   761     1  1000  1000  1000
   762     1  1000  1000  1000
   763     1  1000  1000  1000
   764     1  1000  1000  1000
   765     1  1000  1000  1000
   767     1  1000  1000  1000
   769     1  1000  1000  1000
   771     1  1000  1000  1000
   775     1  1000  1000  1000
   778     1  1000  1000  1000
   782     1  1000  1000  1000
   783     1  1000  1000  1000
   784     1  1000  1000  1000
   786     1  1000  1000  1000
   788     1  1000  1000  1000
   790     1  1000  1000  1000
   794     1  1000  1000  1000
   798     1  1000  1000  1000
   799     1  1000  1000  1000
   800     1  1000  1000  1000
   802     1  1000  1000  1000
   804     1  1000  1000  1000
   806     1  1000  1000  1000
   810     1  1000  1000  1000
   812     1  1000  1000  1000
   813     1  1000  1000  1000
   814     1  1000  1000  1000
   816     1  1000  1000  1000
   818     1  1000  1000  1000
   821     1  1000  1000  1000
   824     1  1000  1000  1000
   825     1  1000  1000  1000
   829     1  1000  1000  1000
   830     1  1000  1000  1000
   831     1  1000  1000  1000
   833     1  1000  1000  1000
   835     1  1000  1000  1000
   838     1  1000  1000  1000
   839     1  1000  1000  1000
   840     1  1000  1000  1000
   841     1  1000  1000  1000
   842     1  1000  1000  1000
   843     1  1000  1000  1000
   845     1  1000  1000  1000
   847     1  1000  1000  1000
   849     1  1000  1000  1000
   853     1  1000  1000  1000
   856     1  1000  1000  1000
   860     1  1000  1000  1000
   861     1  1000  1000  1000
   862     1  1000  1000  1000
   864     1  1000  1000  1000
   866     1  1000  1000  1000
   868     1  1000  1000  1000
   872     1  1000  1000  1000
   874     1  1000  1000  1000
   875     1  1000  1000  1000
   876     1  1000  1000  1000
   878     1  1000  1000  1000
   880     1  1000  1000  1000
   883     1  1000  1000  1000
   886     1  1000  1000  1000
   887     1  1000  1000  1000
   891     1  1000  1000  1000
   892     1  1000  1000  1000
   893     1  1000  1000  1000
   894     1  1000  1000  1000
   897     1  1000  1000  1000
   900     1  1000  1000  1000
   903     1  1000  1000  1000
   905     1  1000  1000  1000
   906     1  1000  1000  1000
   907     1  1000  1000  1000
   909     1  1000  1000  1000
   911     1  1000  1000  1000
   914     1  1000  1000  1000
   917     1  1000  1000  1000
   918     1  1000  1000  1000
   919     1  1000  1000  1000
   920     1  1000  1000  1000
   921     1  1000  1000  1000
   922     1  1000  1000  1000
   924     1  1000  1000  1000
   926     1  1000  1000  1000
   929     1  1000  1000  1000
   932     1  1000  1000  1000
   933     1  1000  1000  1000
   937     1  1000  1000  1000
   938     1  1000  1000  1000
   939     1  1000  1000  1000
   941     1  1000  1000  1000
   943     1  1000  1000  1000
   946     1  1000  1000  1000
   947     1  1000  1000  1000
   948     1  1000  1000  1000
   951     1  1000  1000  1000
   952     1  1000  1000  1000
   953     1  1000  1000  1000
   955     1  1000  1000  1000
   958     1  1000  1000  1000
   959     1  1000  1000  1000
   960     1  1000  1000  1000
   962     1  1000  1000  1000
   964     1  1000  1000  1000
   966     1  1000  1000  1000
   970     1  1000  1000  1000
   973     1  1000  1000  1000
   977     1  1000  1000  1000
   978     1  1000  1000  1000
   979     1  1000  1000  1000
   981     1  1000  1000  1000
   983     1  1000  1000  1000
   986     1  1000  1000  1000
   987     1  1000  1000  1000
   988     1  1000  1000  1000
   989     1  1000  1000  1000
   990     1  1000  1000  1000
   991     1  1000  1000  1000
   993     1  1000  1000  1000
   995     1  1000  1000  1000
   999     1  1000  1000  1000
  1000     1  1000  1000  1000
  1001     1  1000  1000  1000
  1003     1  1000  1000  1000
  1005     1  1000  1000  1000
  1007     1  1000  1000  1000
  1011     1  1000  1000  1000
  1014     1  1000  1000  1000
  1018     1  1000  1000  1000
  1019     1  1000  1000  1000
  1020     1  1000  1000  1000
  1022     1  1000  1000  1000
  1024     1  1000  1000  1000
  1027     1  1000  1000  1000
  1030     1  1000  1000  1000
  1033     1  1000  1000  1000
  1036     1  1000  1000  1000
  1040     1  1000  1000  1000
  1041     1  1000  1000  1000
  1042     1  1000  1000  1000
  1044     1  1000  1000  1000
  1046     1  1000  1000  1000
  1049     1  1000  1000  1000
  1052     1  1000  1000  1000
  1053     1  1000  1000  1000
  1054     1  1000  1000  1000
  1055     1  1000  1000  1000
  1056     1  1000  1000  1000
  1057     1  1000  1000  1000
  1059     1  1000  1000  1000
  1061     1  1000  1000  1000
  1063     1  1000  1000  1000
  1067     1  1000  1000  1000
  1070     1  1000  1000  1000
  1074     1  1000  1000  1000
  1075     1  1000  1000  1000
  1076     1  1000  1000  1000
  1078     1  1000  1000  1000
  1080     1  1000  1000  1000
  1083     1  1000  1000  1000
  1086     1  1000  1000  1000
  1087     1  1000  1000  1000
  1091     1  1000  1000  1000
  1092     1  1000  1000  1000
  1093     1  1000  1000  1000
  1095     1  1000  1000  1000
  1097     1  1000  1000  1000
  1100     1  1000  1000  1000
  1103     1  1000  1000  1000
  1106     1  1000  1000  1000
  1109     1  1000  1000  1000
  1113     1  1000  1000  1000
  1114     1  1000  1000  1000
  1115     1  1000  1000  1000
  1117     1  1000  1000  1000
  1119     1  1000  1000  1000
  1121     1  1000  1000  1000
  1125     1  1000  1000  1000
  1128     1  1000  1000  1000
  1132     1  1000  1000  1000
  1133     1  1000  1000  1000
  1134     1  1000  1000  1000
  1136     1  1000  1000  1000
  1138     1  1000  1000  1000
  1141     1  1000  1000  1000
  1142     1  1000  1000  1000
  1143     1  1000  1000  1000
  1144     1  1000  1000  1000
  1145     1  1000  1000  1000
  1146     1  1000  1000  1000
  1147     1  1000  1000  1000
  1150     1  1000  1000  1000
  1153     1  1000  1000  1000
  1156     1  1000  1000  1000
  1158     1  1000  1000  1000
  1159     1  1000  1000  1000
  1160     1  1000  1000  1000
  1162     1  1000  1000  1000
  1164     1  1000  1000  1000
  1167     1  1000  1000  1000
  1168     1  1000  1000  1000
  1169     1  1000  1000  1000
  1172     1  1000  1000  1000
  1173     1  1000  1000  1000
  1174     1  1000  1000  1000
  1176     1  1000  1000  1000
  1178     1  1000  1000  1000
  1182     1  1000  1000  1000
  1183     1  1000  1000  1000
  1184     1  1000  1000  1000
  1186     1  1000  1000  1000
  1188     1  1000  1000  1000
  1191     1  1000  1000  1000
  1194     1  1000  1000  1000
  1197     1  1000  1000  1000
  1200     1  1000  1000  1000
  1204     1  1000  1000  1000
  1205     1  1000  1000  1000
  1206     1  1000  1000  1000
  1208     1  1000  1000  1000
  1210     1  1000  1000  1000
  1212     1  1000  1000  1000
  1216     1  1000  1000  1000
  1219     1  1000  1000  1000
  1223     1  1000  1000  1000
  1224     1  1000  1000  1000
  1225     1  1000  1000  1000
  1227     1  1000  1000  1000
  1229     1  1000  1000  1000
  1231     1  1000  1000  1000
  1235     1  1000  1000  1000
  1238     1  1000  1000  1000
  1242     1  1000  1000  1000
  1243     1  1000  1000  1000
  1244     1  1000  1000  1000
  1246     1  1000  1000  1000
  1248     1  1000  1000  1000
  1250     1  1000  1000  1000
  1254     1  1000  1000  1000
  1258     1  1000  1000  1000
  1259     1  1000  1000  1000
  1260     1  1000  1000  1000
  1262     1  1000  1000  1000
  1264     1  1000  1000  1000
  1267     1  1000  1000  1000
  1269     1  1000  1000  1000
  1270     1  1000  1000  1000
  1271     1  1000  1000  1000
  1273     1  1000  1000  1000
  1275     1  1000  1000  1000
  1278     1  1000  1000  1000
  1280     1  1000  1000  1000
  1281     1  1000  1000  1000
  1282     1  1000  1000  1000
  1284     1  1000  1000  1000
  1286     1  1000  1000  1000
  1290     1  1000  1000  1000
  1291     1  1000  1000  1000
  1292     1  1000  1000  1000
  1294     1  1000  1000  1000
  1296     1  1000  1000  1000
  1299     1  1000  1000  1000
  1302     1  1000  1000  1000
  1303     1  1000  1000  1000
  1307     1  1000  1000  1000
  1308     1  1000  1000  1000
  1309     1  1000  1000  1000
  1311     1  1000  1000  1000
  1314     1  1000  1000  1000
  1315     1  1000  1000  1000
  1316     1  1000  1000  1000
  1318     1  1000  1000  1000
  1320     1  1000  1000  1000
  1323     1  1000  1000  1000
  1326     1  1000  1000  1000
  1327     1  1000  1000  1000
  1328     1  1000  1000  1000
  1331     1  1000  1000  1000
  1332     1  1000  1000  1000
  1333     1  1000  1000  1000
  1335     1  1000  1000  1000
  1337     1  1000  1000  1000
  1340     1  1000  1000  1000
  1343     1  1000  1000  1000
  1344     1  1000  1000  1000
  1345     1  1000  1000  1000
  1348     1  1000  1000  1000
  1349     1  1000  1000  1000
  1350     1  1000  1000  1000
  1352     1  1000  1000  1000
  1354     1  1000  1000  1000
  1358     1  1000  1000  1000
  1359     1  1000  1000  1000
  1360     1  1000  1000  1000
  1362     1  1000  1000  1000
  1364     1  1000  1000  1000
  1367     1  1000  1000  1000
  1370     1  1000  1000  1000
  1371     1  1000  1000  1000
  1375     1  1000  1000  1000
  1376     1  1000  1000  1000
  1377     1  1000  1000  1000
  1379     1  1000  1000  1000
  1381     1  1000  1000  1000
  1383     1  1000  1000  1000
  1387     1  1000  1000  1000
  1391     1  1000  1000  1000
  1392     1  1000  1000  1000
  1393     1  1000  1000  1000
  1395     1  1000  1000  1000
  1397     1  1000  1000  1000
  1399     1  1000  1000  1000
  1403     1  1000  1000  1000
  1406     1  1000  1000  1000
  1410     1  1000  1000  1000
  1411     1  1000  1000  1000
  1412     1  1000  1000  1000
  1414     1  1000  1000  1000
  1416     1  1000  1000  1000
  1419     1  1000  1000  1000
  1422     1  1000  1000  1000
  1423     1  1000  1000  1000
  1424     1  1000  1000  1000
  1425     1  1000  1000  1000
  1426     1  1000  1000  1000
  1427     1  1000  1000  1000
  1429     1  1000  1000  1000
  1431     1  1000  1000  1000
  1435     1  1000  1000  1000
  1436     1  1000  1000  1000
  1437     1  1000  1000  1000
  1439     1  1000  1000  1000
  1441     1  1000  1000  1000
  1443     1  1000  1000  1000
  1447     1  1000  1000  1000
  1450     1  1000  1000  1000
  1454     1  1000  1000  1000
  1455     1  1000  1000  1000
  1456     1  1000  1000  1000
  1458     1  1000  1000  1000
  1460     1  1000  1000  1000
  1463     1  1000  1000  1000
  1466     1  1000  1000  1000
  1469     1  1000  1000  1000
  1472     1  1000  1000  1000
  1476     1  1000  1000  1000
  1477     1  1000  1000  1000
  1478     1  1000  1000  1000
  1480     1  1000  1000  1000
  1482     1  1000  1000  1000
  1486     1  1000  1000  1000
  1487     1  1000  1000  1000
  1488     1  1000  1000  1000
  1490     1  1000  1000  1000
  1493     1  1000  1000  1000
  1494     1  1000  1000  1000
  1495     1  1000  1000  1000
  1497     1  1000  1000  1000
  1499     1  1000  1000  1000
  1503     1  1000  1000  1000
  1504     1  1000  1000  1000
  1505     1  1000  1000  1000
  1507     1  1000  1000  1000
  1509     1  1000  1000  1000
  1512     1  1000  1000  1000
  1515     1  1000  1000  1000
  1518     1  1000  1000  1000
  1521     1  1000  1000  1000
  1525     1  1000  1000  1000
  1526     1  1000  1000  1000
  1527     1  1000  1000  1000
  1529     1  1000  1000  1000
  1531     1  1000  1000  1000
  1534     1  1000  1000  1000
  1535     1  1000  1000  1000
  1536     1  1000  1000  1000
  1537     1  1000  1000  1000
  1538     1  1000  1000  1000
  1539     1  1000  1000  1000
  1541     1  1000  1000  1000
  1543     1  1000  1000  1000
  1546     1  1000  1000  1000
  1547     1  1000  1000  1000
  1549     1  1000  1000  1000
  1551     1  1000  1000  1000
  1553     1  1000  1000  1000
  1555     1  1000  1000  1000
  1557     1  1000  1000  1000
  1558     1  1000  1000  1000
  1559     1  1000  1000  1000
  1561     1  1000  1000  1000
  1563     1  1000  1000  1000
  1565     1  1000  1000  1000
  1569     1  1000  1000  1000
  1572     1  1000  1000  1000
  1576     1  1000  1000  1000
  1577     1  1000  1000  1000
  1578     1  1000  1000  1000
  1580     1  1000  1000  1000
  1582     1  1000  1000  1000
  1584     1  1000  1000  1000
  1588     1  1000  1000  1000
  1592     1  1000  1000  1000
  1593     1  1000  1000  1000
  1594     1  1000  1000  1000
  1596     1  1000  1000  1000
  1598     1  1000  1000  1000
  1601     1  1000  1000  1000
  1604     1  1000  1000  1000
  1607     1  1000  1000  1000
  1610     1  1000  1000  1000
  1614     1  1000  1000  1000
  1615     1  1000  1000  1000
  1616     1  1000  1000  1000
  1617     1  1000  1000  1000
  1620     1  1000  1000  1000
  1623     1  1000  1000  1000
  1626     1  1000  1000  1000
  1628     1  1000  1000  1000
  1629     1  1000  1000  1000
  1630     1  1000  1000  1000
  1632     1  1000  1000  1000
  1634     1  1000  1000  1000
  1637     1  1000  1000  1000
  1638     1  1000  1000  1000
  1640     1  1000  1000  1000
  1642     1  1000  1000  1000
  1644     1  1000  1000  1000
  1646     1  1000  1000  1000
  1648     1  1000  1000  1000
  1649     1  1000  1000  1000
  1650     1  1000  1000  1000
  1652     1  1000  1000  1000
  1654     1  1000  1000  1000
  1657     1  1000  1000  1000
  1660     1  1000  1000  1000
  1661     1  1000  1000  1000
  1662     1  1000  1000  1000
  1665     1  1000  1000  1000
  1666     1  1000  1000  1000
  1667     1  1000  1000  1000
  1668     1  1000  1000  1000
  1671     1  1000  1000  1000
  1674     1  1000  1000  1000
  1677     1  1000  1000  1000
  1679     1  1000  1000  1000
  1680     1  1000  1000  1000
  1681     1  1000  1000  1000
  1683     1  1000  1000  1000
  1685     1  1000  1000  1000
  1688     1  1000  1000  1000
  1690     1  1000  1000  1000
  1691     1  1000  1000  1000
  1692     1  1000  1000  1000
  1694     1  1000  1000  1000
  1696     1  1000  1000  1000
  1699     1  1000  1000  1000
  1702     1  1000  1000  1000
  1705     1  1000  1000  1000
  1707     1  1000  1000  1000
  1708     1  1000  1000  1000
  1711     1  1000  1000  1000
  1714     1  1000  1000  1000
  1715     1  1000  1000  1000
  1716     1  1000  1000  1000
  1718     1  1000  1000  1000
  1720     1  1000  1000  1000
  1722     1  1000  1000  1000
  1726     1  1000  1000  1000
  1730     1  1000  1000  1000
  1731     1  1000  1000  1000
  1732     1  1000  1000  1000
  1734     1  1000  1000  1000
  1736     1  1000  1000  1000
  1738     1  1000  1000  1000
  1742     1  1000  1000  1000
  1746     1  1000  1000  1000
  1747     1  1000  1000  1000
  1748     1  1000  1000  1000
  1750     1  1000  1000  1000
  1752     1  1000  1000  1000
  1755     1  1000  1000  1000
  1758     1  1000  1000  1000
  1759     1  1000  1000  1000
  1760     1  1000  1000  1000
  1761     1  1000  1000  1000
  1762     1  1000  1000  1000
  1763     1  1000  1000  1000
  1765     1  1000  1000  1000
  1767     1  1000  1000  1000
  1771     1  1000  1000  1000
  1772     1  1000  1000  1000
  1773     1  1000  1000  1000
  1775     1  1000  1000  1000
  1777     1  1000  1000  1000
  1780     1  1000  1000  1000
  1782     1  1000  1000  1000
  1786     1  1000  1000  1000
  1790     1  1000  1000  1000
  1791     1  1000  1000  1000
  1792     1  1000  1000  1000
  1794     1  1000  1000  1000
  1796     1  1000  1000  1000
  1799     1  1000  1000  1000
  1800     1  1000  1000  1000
  1801     1  1000  1000  1000
  1804     1  1000  1000  1000
  1805     1  1000  1000  1000
  1806     1  1000  1000  1000
  1808     1  1000  1000  1000
  1810     1  1000  1000  1000
  1813     1  1000  1000  1000
  1816     1  1000  1000  1000
  1819     1  1000  1000  1000
  1822     1  1000  1000  1000
  1826     1  1000  1000  1000
  1827     1  1000  1000  1000
  1828     1  1000  1000  1000
  1830     1  1000  1000  1000
  1832     1  1000  1000  1000
  1834     1  1000  1000  1000
  1838     1  1000  1000  1000
  1842     1  1000  1000  1000
  1843     1  1000  1000  1000
  1844     1  1000  1000  1000
  1846     1  1000  1000  1000
  1848     1  1000  1000  1000
  1851     1  1000  1000  1000
  1853     1  1000  1000  1000
  1854     1  1000  1000  1000
  1855     1  1000  1000  1000
