# Supplementary material for: Comparative Molecular Dynamics Study of the Thermal Stability of CheY Proteins from Hyperthermophilic and Mesophilic Organisms
Source: J Chem Inf Model. 2026 Mar 10;66(6):3259–75. doi: 10.1021/acs.jcim.5c02944 (PMC13014450; doi:10.1021/acs.jcim.5c02944)
Supplement: Supplementary file 1 [file ci5c02944_si_001.zip › 12.Data_Availability_Statement_Alas_etal_JCIM/1TMY/conf0.pdb]

REMARK    GENERATED BY TRJCONV
TITLE     Protein in water t= 1000.00000 step= 500000
REMARK    THIS IS A SIMULATION BOX
CRYST1   60.837   60.837   60.837  60.00  60.00  90.00 P 1           1
MODEL        1
ATOM      1  N   GLY     2      34.370  52.290  13.240  1.00  0.00           N
ATOM      2  H1  GLY     2      34.290  52.050  12.270  1.00  0.00           H
ATOM      3  H2  GLY     2      33.830  53.110  13.490  1.00  0.00           H
ATOM      4  H3  GLY     2      35.310  52.640  13.260  1.00  0.00           H
ATOM      5  CA  GLY     2      34.220  51.110  14.140  1.00  0.00           C
ATOM      6  HA1 GLY     2      34.830  50.300  13.760  1.00  0.00           H
ATOM      7  HA2 GLY     2      33.140  50.930  14.160  1.00  0.00           H
ATOM      8  C   GLY     2      34.590  51.330  15.570  1.00  0.00           C
ATOM      9  O   GLY     2      35.210  52.310  16.010  1.00  0.00           O
ATOM     10  N   LYS     3      34.320  50.320  16.370  1.00  0.00           N
ATOM     11  H   LYS     3      33.940  49.500  15.920  1.00  0.00           H
ATOM     12  CA  LYS     3      34.830  50.130  17.750  1.00  0.00           C
ATOM     13  HA  LYS     3      35.560  50.870  18.060  1.00  0.00           H
ATOM     14  CB  LYS     3      33.670  50.320  18.780  1.00  0.00           C
ATOM     15  HB1 LYS     3      34.140  50.250  19.760  1.00  0.00           H
ATOM     16  HB2 LYS     3      32.920  49.530  18.730  1.00  0.00           H
ATOM     17  CG  LYS     3      33.090  51.790  18.720  1.00  0.00           C
ATOM     18  HG1 LYS     3      32.490  51.790  17.810  1.00  0.00           H
ATOM     19  HG2 LYS     3      33.860  52.550  18.720  1.00  0.00           H
ATOM     20  CD  LYS     3      32.180  52.150  19.890  1.00  0.00           C
ATOM     21  HD1 LYS     3      31.680  53.100  19.690  1.00  0.00           H
ATOM     22  HD2 LYS     3      32.610  52.150  20.900  1.00  0.00           H
ATOM     23  CE  LYS     3      30.980  51.210  20.010  1.00  0.00           C
ATOM     24  HE1 LYS     3      31.470  50.280  20.300  1.00  0.00           H
ATOM     25  HE2 LYS     3      30.460  50.930  19.100  1.00  0.00           H
ATOM     26  NZ  LYS     3      29.940  51.730  20.890  1.00  0.00           N
ATOM     27  HZ1 LYS     3      29.230  51.080  21.200  1.00  0.00           H
ATOM     28  HZ2 LYS     3      30.280  52.250  21.690  1.00  0.00           H
ATOM     29  HZ3 LYS     3      29.330  52.370  20.420  1.00  0.00           H
ATOM     30  C   LYS     3      35.550  48.760  17.930  1.00  0.00           C
ATOM     31  O   LYS     3      35.360  48.170  18.940  1.00  0.00           O
ATOM     32  N   ARG     4      36.340  48.300  16.970  1.00  0.00           N
ATOM     33  H   ARG     4      36.440  48.900  16.170  1.00  0.00           H
ATOM     34  CA  ARG     4      37.160  47.020  17.090  1.00  0.00           C
ATOM     35  HA  ARG     4      36.720  46.380  17.850  1.00  0.00           H
ATOM     36  CB  ARG     4      36.960  46.300  15.760  1.00  0.00           C
ATOM     37  HB1 ARG     4      37.870  45.820  15.400  1.00  0.00           H
ATOM     38  HB2 ARG     4      36.780  47.010  14.950  1.00  0.00           H
ATOM     39  CG  ARG     4      35.830  45.310  15.660  1.00  0.00           C
ATOM     40  HG1 ARG     4      34.900  45.800  15.940  1.00  0.00           H
ATOM     41  HG2 ARG     4      35.950  44.510  16.390  1.00  0.00           H
ATOM     42  CD  ARG     4      35.500  44.740  14.260  1.00  0.00           C
ATOM     43  HD1 ARG     4      35.440  45.560  13.550  1.00  0.00           H
ATOM     44  HD2 ARG     4      34.480  44.350  14.310  1.00  0.00           H
ATOM     45  NE  ARG     4      36.510  43.660  13.850  1.00  0.00           N
ATOM     46  HE  ARG     4      36.170  42.740  14.080  1.00  0.00           H
ATOM     47  CZ  ARG     4      37.650  43.790  13.150  1.00  0.00           C
ATOM     48  NH1 ARG     4      38.080  44.950  12.740  1.00  0.00           N
ATOM     49 HH11 ARG     4      37.530  45.790  12.860  1.00  0.00           H
ATOM     50 HH12 ARG     4      38.860  44.940  12.100  1.00  0.00           H
ATOM     51  NH2 ARG     4      38.430  42.760  12.970  1.00  0.00           N
ATOM     52 HH21 ARG     4      38.290  41.890  13.460  1.00  0.00           H
ATOM     53 HH22 ARG     4      39.270  42.960  12.450  1.00  0.00           H
ATOM     54  C   ARG     4      38.610  47.230  17.560  1.00  0.00           C
ATOM     55  O   ARG     4      39.390  47.910  16.930  1.00  0.00           O
ATOM     56  N   VAL     5      38.920  46.750  18.750  1.00  0.00           N
ATOM     57  H   VAL     5      38.190  46.210  19.200  1.00  0.00           H
ATOM     58  CA  VAL     5      40.150  47.030  19.520  1.00  0.00           C
ATOM     59  HA  VAL     5      40.660  47.920  19.160  1.00  0.00           H
ATOM     60  CB  VAL     5      39.680  47.500  20.880  1.00  0.00           C
ATOM     61  HB  VAL     5      39.360  46.600  21.400  1.00  0.00           H
ATOM     62  CG1 VAL     5      40.870  48.020  21.700  1.00  0.00           C
ATOM     63 HG11 VAL     5      41.650  47.300  21.920  1.00  0.00           H
ATOM     64 HG12 VAL     5      41.190  49.000  21.340  1.00  0.00           H
ATOM     65 HG13 VAL     5      40.550  48.260  22.720  1.00  0.00           H
ATOM     66  CG2 VAL     5      38.510  48.500  21.050  1.00  0.00           C
ATOM     67 HG21 VAL     5      37.600  47.960  20.810  1.00  0.00           H
ATOM     68 HG22 VAL     5      38.450  48.960  22.040  1.00  0.00           H
ATOM     69 HG23 VAL     5      38.680  49.260  20.290  1.00  0.00           H
ATOM     70  C   VAL     5      41.150  45.950  19.530  1.00  0.00           C
ATOM     71  O   VAL     5      40.840  44.760  19.750  1.00  0.00           O
ATOM     72  N   LEU     6      42.410  46.250  19.340  1.00  0.00           N
ATOM     73  H   LEU     6      42.600  47.170  18.980  1.00  0.00           H
ATOM     74  CA  LEU     6      43.480  45.270  19.590  1.00  0.00           C
ATOM     75  HA  LEU     6      43.120  44.250  19.750  1.00  0.00           H
ATOM     76  CB  LEU     6      44.390  45.200  18.400  1.00  0.00           C
ATOM     77  HB1 LEU     6      44.600  46.230  18.120  1.00  0.00           H
ATOM     78  HB2 LEU     6      43.800  44.760  17.600  1.00  0.00           H
ATOM     79  CG  LEU     6      45.840  44.680  18.560  1.00  0.00           C
ATOM     80  HG  LEU     6      46.390  45.250  19.310  1.00  0.00           H
ATOM     81  CD1 LEU     6      45.730  43.190  18.950  1.00  0.00           C
ATOM     82 HD11 LEU     6      46.760  42.850  18.940  1.00  0.00           H
ATOM     83 HD12 LEU     6      45.490  43.090  20.010  1.00  0.00           H
ATOM     84 HD13 LEU     6      45.030  42.630  18.340  1.00  0.00           H
ATOM     85  CD2 LEU     6      46.620  44.840  17.190  1.00  0.00           C
ATOM     86 HD21 LEU     6      46.230  45.740  16.730  1.00  0.00           H
ATOM     87 HD22 LEU     6      47.710  44.860  17.320  1.00  0.00           H
ATOM     88 HD23 LEU     6      46.290  44.050  16.520  1.00  0.00           H
ATOM     89  C   LEU     6      44.180  45.620  20.900  1.00  0.00           C
ATOM     90  O   LEU     6      44.420  46.710  21.160  1.00  0.00           O
ATOM     91  N   ILE     7      44.430  44.580  21.740  1.00  0.00           N
ATOM     92  H   ILE     7      44.150  43.630  21.560  1.00  0.00           H
ATOM     93  CA  ILE     7      45.040  44.670  23.080  1.00  0.00           C
ATOM     94  HA  ILE     7      45.210  45.740  23.210  1.00  0.00           H
ATOM     95  CB  ILE     7      43.950  44.320  24.160  1.00  0.00           C
ATOM     96  HB  ILE     7      44.490  44.410  25.110  1.00  0.00           H
ATOM     97  CG2 ILE     7      42.830  45.350  24.330  1.00  0.00           C
ATOM     98 HG21 ILE     7      43.100  46.340  23.950  1.00  0.00           H
ATOM     99 HG22 ILE     7      42.030  45.040  23.670  1.00  0.00           H
ATOM    100 HG23 ILE     7      42.490  45.420  25.370  1.00  0.00           H
ATOM    101  CG1 ILE     7      43.420  42.850  23.990  1.00  0.00           C
ATOM    102 HG11 ILE     7      44.190  42.100  23.800  1.00  0.00           H
ATOM    103 HG12 ILE     7      42.750  42.710  23.140  1.00  0.00           H
ATOM    104  CD  ILE     7      42.620  42.550  25.290  1.00  0.00           C
ATOM    105  HD1 ILE     7      41.770  43.210  25.370  1.00  0.00           H
ATOM    106  HD2 ILE     7      42.100  41.590  25.210  1.00  0.00           H
ATOM    107  HD3 ILE     7      43.250  42.590  26.170  1.00  0.00           H
ATOM    108  C   ILE     7      46.330  43.890  23.290  1.00  0.00           C
ATOM    109  O   ILE     7      46.480  42.770  22.770  1.00  0.00           O
ATOM    110  N   VAL     8      47.300  44.480  23.990  1.00  0.00           N
ATOM    111  H   VAL     8      47.190  45.440  24.270  1.00  0.00           H
ATOM    112  CA  VAL     8      48.750  43.970  24.040  1.00  0.00           C
ATOM    113  HA  VAL     8      48.790  43.030  23.480  1.00  0.00           H
ATOM    114  CB  VAL     8      49.730  44.840  23.280  1.00  0.00           C
ATOM    115  HB  VAL     8      49.860  45.760  23.860  1.00  0.00           H
ATOM    116  CG1 VAL     8      51.210  44.270  23.310  1.00  0.00           C
ATOM    117 HG11 VAL     8      51.940  44.950  22.870  1.00  0.00           H
ATOM    118 HG12 VAL     8      51.510  44.070  24.340  1.00  0.00           H
ATOM    119 HG13 VAL     8      51.090  43.410  22.650  1.00  0.00           H
ATOM    120  CG2 VAL     8      49.310  45.110  21.850  1.00  0.00           C
ATOM    121 HG21 VAL     8      49.300  44.120  21.390  1.00  0.00           H
ATOM    122 HG22 VAL     8      48.310  45.530  21.800  1.00  0.00           H
ATOM    123 HG23 VAL     8      49.960  45.750  21.260  1.00  0.00           H
ATOM    124  C   VAL     8      49.060  43.690  25.520  1.00  0.00           C
ATOM    125  O   VAL     8      49.150  44.650  26.280  1.00  0.00           O
ATOM    126  N   ASP     9      49.120  42.420  25.980  1.00  0.00           N
ATOM    127  H   ASP     9      49.010  41.630  25.350  1.00  0.00           H
ATOM    128  CA  ASP     9      49.720  42.120  27.260  1.00  0.00           C
ATOM    129  HA  ASP     9      50.510  42.860  27.240  1.00  0.00           H
ATOM    130  CB  ASP     9      48.710  42.480  28.400  1.00  0.00           C
ATOM    131  HB1 ASP     9      48.060  41.620  28.540  1.00  0.00           H
ATOM    132  HB2 ASP     9      47.990  43.250  28.130  1.00  0.00           H
ATOM    133  CG  ASP     9      49.460  42.900  29.740  1.00  0.00           C
ATOM    134  OD1 ASP     9      50.470  42.230  30.080  1.00  0.00           O
ATOM    135  OD2 ASP     9      49.050  43.890  30.350  1.00  0.00           O
ATOM    136  C   ASP     9      50.220  40.680  27.310  1.00  0.00           C
ATOM    137  O   ASP     9      49.490  39.780  26.900  1.00  0.00           O
ATOM    138  N   ASP    10      51.370  40.310  27.830  1.00  0.00           N
ATOM    139  H   ASP    10      51.920  41.060  28.230  1.00  0.00           H
ATOM    140  CA  ASP    10      51.880  38.920  27.800  1.00  0.00           C
ATOM    141  HA  ASP    10      51.980  38.510  26.800  1.00  0.00           H
ATOM    142  CB  ASP    10      53.250  38.930  28.350  1.00  0.00           C
ATOM    143  HB1 ASP    10      53.150  39.320  29.360  1.00  0.00           H
ATOM    144  HB2 ASP    10      53.830  39.530  27.650  1.00  0.00           H
ATOM    145  CG  ASP    10      53.820  37.440  28.440  1.00  0.00           C
ATOM    146  OD1 ASP    10      53.850  36.900  29.570  1.00  0.00           O
ATOM    147  OD2 ASP    10      54.120  36.700  27.460  1.00  0.00           O
ATOM    148  C   ASP    10      50.990  37.950  28.590  1.00  0.00           C
ATOM    149  O   ASP    10      50.780  36.760  28.290  1.00  0.00           O
ATOM    150  N   ALA    11      50.490  38.490  29.740  1.00  0.00           N
ATOM    151  H   ALA    11      50.680  39.470  29.910  1.00  0.00           H
ATOM    152  CA  ALA    11      49.800  37.940  30.850  1.00  0.00           C
ATOM    153  HA  ALA    11      50.250  36.960  30.950  1.00  0.00           H
ATOM    154  CB  ALA    11      50.110  38.770  32.110  1.00  0.00           C
ATOM    155  HB1 ALA    11      49.660  39.750  31.930  1.00  0.00           H
ATOM    156  HB2 ALA    11      49.730  38.340  33.030  1.00  0.00           H
ATOM    157  HB3 ALA    11      51.190  38.860  32.200  1.00  0.00           H
ATOM    158  C   ALA    11      48.290  37.820  30.530  1.00  0.00           C
ATOM    159  O   ALA    11      47.510  38.770  30.550  1.00  0.00           O
ATOM    160  N   ALA    12      47.840  36.620  30.250  1.00  0.00           N
ATOM    161  H   ALA    12      48.550  35.930  30.040  1.00  0.00           H
ATOM    162  CA  ALA    12      46.400  36.280  30.220  1.00  0.00           C
ATOM    163  HA  ALA    12      46.020  36.540  29.230  1.00  0.00           H
ATOM    164  CB  ALA    12      46.180  34.770  30.430  1.00  0.00           C
ATOM    165  HB1 ALA    12      45.130  34.640  30.140  1.00  0.00           H
ATOM    166  HB2 ALA    12      46.860  34.290  29.730  1.00  0.00           H
ATOM    167  HB3 ALA    12      46.470  34.470  31.430  1.00  0.00           H
ATOM    168  C   ALA    12      45.480  36.950  31.290  1.00  0.00           C
ATOM    169  O   ALA    12      44.370  37.300  30.970  1.00  0.00           O
ATOM    170  N   PHE    13      45.910  37.120  32.550  1.00  0.00           N
ATOM    171  H   PHE    13      46.890  36.950  32.760  1.00  0.00           H
ATOM    172  CA  PHE    13      44.970  37.610  33.560  1.00  0.00           C
ATOM    173  HA  PHE    13      44.010  37.110  33.450  1.00  0.00           H
ATOM    174  CB  PHE    13      45.420  37.140  34.920  1.00  0.00           C
ATOM    175  HB1 PHE    13      45.840  36.140  34.830  1.00  0.00           H
ATOM    176  HB2 PHE    13      44.540  37.070  35.550  1.00  0.00           H
ATOM    177  CG  PHE    13      46.460  38.160  35.580  1.00  0.00           C
ATOM    178  CD1 PHE    13      45.970  39.300  36.240  1.00  0.00           C
ATOM    179  HD1 PHE    13      44.930  39.460  36.480  1.00  0.00           H
ATOM    180  CE1 PHE    13      46.880  40.160  36.870  1.00  0.00           C
ATOM    181  HE1 PHE    13      46.400  40.830  37.580  1.00  0.00           H
ATOM    182  CZ  PHE    13      48.300  39.930  36.790  1.00  0.00           C
ATOM    183  HZ  PHE    13      48.880  40.570  37.440  1.00  0.00           H
ATOM    184  CE2 PHE    13      48.760  38.900  36.030  1.00  0.00           C
ATOM    185  HE2 PHE    13      49.820  38.670  36.040  1.00  0.00           H
ATOM    186  CD2 PHE    13      47.830  37.950  35.440  1.00  0.00           C
ATOM    187  HD2 PHE    13      48.180  37.110  34.860  1.00  0.00           H
ATOM    188  C   PHE    13      44.730  39.100  33.360  1.00  0.00           C
ATOM    189  O   PHE    13      43.570  39.500  33.530  1.00  0.00           O
ATOM    190  N   MET    14      45.760  39.900  33.090  1.00  0.00           N
ATOM    191  H   MET    14      46.660  39.480  33.250  1.00  0.00           H
ATOM    192  CA  MET    14      45.640  41.280  32.640  1.00  0.00           C
ATOM    193  HA  MET    14      45.130  41.910  33.370  1.00  0.00           H
ATOM    194  CB  MET    14      47.060  41.810  32.270  1.00  0.00           C
ATOM    195  HB1 MET    14      46.940  42.840  31.950  1.00  0.00           H
ATOM    196  HB2 MET    14      47.470  41.090  31.570  1.00  0.00           H
ATOM    197  CG  MET    14      47.910  41.910  33.530  1.00  0.00           C
ATOM    198  HG1 MET    14      48.920  42.230  33.260  1.00  0.00           H
ATOM    199  HG2 MET    14      47.930  41.000  34.130  1.00  0.00           H
ATOM    200  SD  MET    14      47.430  43.360  34.540  1.00  0.00           S
ATOM    201  CE  MET    14      48.760  43.140  35.840  1.00  0.00           C
ATOM    202  HE1 MET    14      49.580  42.560  35.410  1.00  0.00           H
ATOM    203  HE2 MET    14      49.190  44.090  36.170  1.00  0.00           H
ATOM    204  HE3 MET    14      48.190  42.700  36.660  1.00  0.00           H
ATOM    205  C   MET    14      44.750  41.450  31.360  1.00  0.00           C
ATOM    206  O   MET    14      43.900  42.350  31.300  1.00  0.00           O
ATOM    207  N   ARG    15      44.850  40.610  30.320  1.00  0.00           N
ATOM    208  H   ARG    15      45.580  39.910  30.380  1.00  0.00           H
ATOM    209  CA  ARG    15      44.040  40.690  29.130  1.00  0.00           C
ATOM    210  HA  ARG    15      44.120  41.720  28.770  1.00  0.00           H
ATOM    211  CB  ARG    15      44.480  39.820  27.950  1.00  0.00           C
ATOM    212  HB1 ARG    15      43.670  39.880  27.220  1.00  0.00           H
ATOM    213  HB2 ARG    15      44.610  38.840  28.400  1.00  0.00           H
ATOM    214  CG  ARG    15      45.880  40.140  27.400  1.00  0.00           C
ATOM    215  HG1 ARG    15      46.630  39.830  28.120  1.00  0.00           H
ATOM    216  HG2 ARG    15      45.950  41.220  27.240  1.00  0.00           H
ATOM    217  CD  ARG    15      46.190  39.470  26.080  1.00  0.00           C
ATOM    218  HD1 ARG    15      47.230  39.710  25.900  1.00  0.00           H
ATOM    219  HD2 ARG    15      45.420  39.940  25.460  1.00  0.00           H
ATOM    220  NE  ARG    15      45.940  38.010  26.020  1.00  0.00           N
ATOM    221  HE  ARG    15      45.050  37.610  25.750  1.00  0.00           H
ATOM    222  CZ  ARG    15      46.820  37.130  26.410  1.00  0.00           C
ATOM    223  NH1 ARG    15      47.970  37.470  26.840  1.00  0.00           N
ATOM    224 HH11 ARG    15      48.250  38.430  26.690  1.00  0.00           H
ATOM    225 HH12 ARG    15      48.620  36.740  27.050  1.00  0.00           H
ATOM    226  NH2 ARG    15      46.520  35.830  26.380  1.00  0.00           N
ATOM    227 HH21 ARG    15      45.670  35.410  26.020  1.00  0.00           H
ATOM    228 HH22 ARG    15      47.250  35.230  26.750  1.00  0.00           H
ATOM    229  C   ARG    15      42.570  40.490  29.450  1.00  0.00           C
ATOM    230  O   ARG    15      41.760  41.340  29.120  1.00  0.00           O
ATOM    231  N   MET    16      42.210  39.470  30.250  1.00  0.00           N
ATOM    232  H   MET    16      42.910  38.740  30.320  1.00  0.00           H
ATOM    233  CA  MET    16      40.830  39.210  30.750  1.00  0.00           C
ATOM    234  HA  MET    16      40.290  39.340  29.820  1.00  0.00           H
ATOM    235  CB  MET    16      40.680  37.710  31.170  1.00  0.00           C
ATOM    236  HB1 MET    16      41.200  37.490  32.110  1.00  0.00           H
ATOM    237  HB2 MET    16      41.190  37.220  30.340  1.00  0.00           H
ATOM    238  CG  MET    16      39.250  37.320  31.270  1.00  0.00           C
ATOM    239  HG1 MET    16      38.700  37.780  30.450  1.00  0.00           H
ATOM    240  HG2 MET    16      38.750  37.690  32.160  1.00  0.00           H
ATOM    241  SD  MET    16      38.940  35.500  31.230  1.00  0.00           S
ATOM    242  CE  MET    16      37.120  35.310  31.090  1.00  0.00           C
ATOM    243  HE1 MET    16      36.780  35.740  30.140  1.00  0.00           H
ATOM    244  HE2 MET    16      36.790  34.270  31.120  1.00  0.00           H
ATOM    245  HE3 MET    16      36.560  35.860  31.840  1.00  0.00           H
ATOM    246  C   MET    16      40.240  40.280  31.690  1.00  0.00           C
ATOM    247  O   MET    16      39.010  40.440  31.840  1.00  0.00           O
ATOM    248  N   MET    17      41.170  41.070  32.220  1.00  0.00           N
ATOM    249  H   MET    17      42.130  40.830  32.030  1.00  0.00           H
ATOM    250  CA  MET    17      40.970  42.130  33.130  1.00  0.00           C
ATOM    251  HA  MET    17      40.130  41.950  33.800  1.00  0.00           H
ATOM    252  CB  MET    17      42.180  42.340  34.110  1.00  0.00           C
ATOM    253  HB1 MET    17      43.060  42.430  33.470  1.00  0.00           H
ATOM    254  HB2 MET    17      42.360  41.490  34.780  1.00  0.00           H
ATOM    255  CG  MET    17      42.160  43.550  34.990  1.00  0.00           C
ATOM    256  HG1 MET    17      41.420  43.360  35.770  1.00  0.00           H
ATOM    257  HG2 MET    17      41.880  44.420  34.410  1.00  0.00           H
ATOM    258  SD  MET    17      43.700  44.060  35.780  1.00  0.00           S
ATOM    259  CE  MET    17      44.090  42.660  36.870  1.00  0.00           C
ATOM    260  HE1 MET    17      44.900  42.900  37.550  1.00  0.00           H
ATOM    261  HE2 MET    17      43.250  42.490  37.550  1.00  0.00           H
ATOM    262  HE3 MET    17      44.260  41.790  36.230  1.00  0.00           H
ATOM    263  C   MET    17      40.600  43.370  32.320  1.00  0.00           C
ATOM    264  O   MET    17      39.560  44.060  32.570  1.00  0.00           O
ATOM    265  N   LEU    18      41.380  43.720  31.280  1.00  0.00           N
ATOM    266  H   LEU    18      42.100  43.080  30.990  1.00  0.00           H
ATOM    267  CA  LEU    18      41.200  44.750  30.290  1.00  0.00           C
ATOM    268  HA  LEU    18      40.940  45.710  30.740  1.00  0.00           H
ATOM    269  CB  LEU    18      42.580  44.880  29.600  1.00  0.00           C
ATOM    270  HB1 LEU    18      42.850  43.970  29.070  1.00  0.00           H
ATOM    271  HB2 LEU    18      43.400  44.970  30.310  1.00  0.00           H
ATOM    272  CG  LEU    18      42.870  46.120  28.730  1.00  0.00           C
ATOM    273  HG  LEU    18      42.160  46.170  27.900  1.00  0.00           H
ATOM    274  CD1 LEU    18      42.620  47.350  29.570  1.00  0.00           C
ATOM    275 HD11 LEU    18      41.570  47.580  29.730  1.00  0.00           H
ATOM    276 HD12 LEU    18      43.080  47.250  30.550  1.00  0.00           H
ATOM    277 HD13 LEU    18      43.060  48.200  29.050  1.00  0.00           H
ATOM    278  CD2 LEU    18      44.290  46.110  28.240  1.00  0.00           C
ATOM    279 HD21 LEU    18      44.930  46.340  29.090  1.00  0.00           H
ATOM    280 HD22 LEU    18      44.510  45.190  27.710  1.00  0.00           H
ATOM    281 HD23 LEU    18      44.330  46.790  27.380  1.00  0.00           H
ATOM    282  C   LEU    18      39.930  44.490  29.370  1.00  0.00           C
ATOM    283  O   LEU    18      39.190  45.390  29.110  1.00  0.00           O
ATOM    284  N   LYS    19      39.520  43.210  29.220  1.00  0.00           N
ATOM    285  H   LYS    19      40.100  42.480  29.600  1.00  0.00           H
ATOM    286  CA  LYS    19      38.330  42.700  28.470  1.00  0.00           C
ATOM    287  HA  LYS    19      38.390  43.110  27.460  1.00  0.00           H
ATOM    288  CB  LYS    19      38.500  41.210  28.290  1.00  0.00           C
ATOM    289  HB1 LYS    19      38.570  40.680  29.240  1.00  0.00           H
ATOM    290  HB2 LYS    19      39.460  41.110  27.780  1.00  0.00           H
ATOM    291  CG  LYS    19      37.410  40.610  27.380  1.00  0.00           C
ATOM    292  HG1 LYS    19      37.230  41.170  26.460  1.00  0.00           H
ATOM    293  HG2 LYS    19      36.500  40.520  27.970  1.00  0.00           H
ATOM    294  CD  LYS    19      37.920  39.210  27.130  1.00  0.00           C
ATOM    295  HD1 LYS    19      38.180  38.600  28.000  1.00  0.00           H
ATOM    296  HD2 LYS    19      38.740  39.260  26.410  1.00  0.00           H
ATOM    297  CE  LYS    19      36.850  38.450  26.370  1.00  0.00           C
ATOM    298  HE1 LYS    19      36.560  38.940  25.440  1.00  0.00           H
ATOM    299  HE2 LYS    19      36.050  38.320  27.100  1.00  0.00           H
ATOM    300  NZ  LYS    19      37.240  37.130  26.100  1.00  0.00           N
ATOM    301  HZ1 LYS    19      38.160  36.950  25.730  1.00  0.00           H
ATOM    302  HZ2 LYS    19      37.240  36.540  26.920  1.00  0.00           H
ATOM    303  HZ3 LYS    19      36.610  36.790  25.380  1.00  0.00           H
ATOM    304  C   LYS    19      37.060  43.190  29.120  1.00  0.00           C
ATOM    305  O   LYS    19      36.080  43.530  28.420  1.00  0.00           O
ATOM    306  N   ASP    20      37.060  43.250  30.470  1.00  0.00           N
ATOM    307  H   ASP    20      37.840  42.820  30.960  1.00  0.00           H
ATOM    308  CA  ASP    20      35.930  43.640  31.250  1.00  0.00           C
ATOM    309  HA  ASP    20      35.020  43.170  30.860  1.00  0.00           H
ATOM    310  CB  ASP    20      36.140  43.150  32.680  1.00  0.00           C
ATOM    311  HB1 ASP    20      37.100  43.530  33.030  1.00  0.00           H
ATOM    312  HB2 ASP    20      36.270  42.070  32.730  1.00  0.00           H
ATOM    313  CG  ASP    20      34.940  43.490  33.590  1.00  0.00           C
ATOM    314  OD1 ASP    20      33.870  42.900  33.440  1.00  0.00           O
ATOM    315  OD2 ASP    20      35.120  44.400  34.470  1.00  0.00           O
ATOM    316  C   ASP    20      35.760  45.140  31.060  1.00  0.00           C
ATOM    317  O   ASP    20      34.620  45.650  31.030  1.00  0.00           O
ATOM    318  N   ILE    21      36.850  45.890  30.780  1.00  0.00           N
ATOM    319  H   ILE    21      37.770  45.530  30.980  1.00  0.00           H
ATOM    320  CA  ILE    21      36.740  47.300  30.600  1.00  0.00           C
ATOM    321  HA  ILE    21      35.960  47.750  31.210  1.00  0.00           H
ATOM    322  CB  ILE    21      38.000  48.110  30.930  1.00  0.00           C
ATOM    323  HB  ILE    21      38.770  47.850  30.200  1.00  0.00           H
ATOM    324  CG2 ILE    21      37.670  49.620  30.780  1.00  0.00           C
ATOM    325 HG21 ILE    21      37.490  49.750  29.710  1.00  0.00           H
ATOM    326 HG22 ILE    21      36.770  49.950  31.310  1.00  0.00           H
ATOM    327 HG23 ILE    21      38.490  50.300  30.990  1.00  0.00           H
ATOM    328  CG1 ILE    21      38.420  47.780  32.420  1.00  0.00           C
ATOM    329 HG11 ILE    21      38.670  46.720  32.430  1.00  0.00           H
ATOM    330 HG12 ILE    21      37.540  48.030  33.010  1.00  0.00           H
ATOM    331  CD  ILE    21      39.610  48.610  32.890  1.00  0.00           C
ATOM    332  HD1 ILE    21      40.430  48.500  32.190  1.00  0.00           H
ATOM    333  HD2 ILE    21      39.290  49.660  32.900  1.00  0.00           H
ATOM    334  HD3 ILE    21      40.050  48.210  33.810  1.00  0.00           H
ATOM    335  C   ILE    21      36.190  47.650  29.200  1.00  0.00           C
ATOM    336  O   ILE    21      35.130  48.240  29.040  1.00  0.00           O
ATOM    337  N   ILE    22      36.820  47.090  28.150  1.00  0.00           N
ATOM    338  H   ILE    22      37.680  46.580  28.280  1.00  0.00           H
ATOM    339  CA  ILE    22      36.350  47.180  26.750  1.00  0.00           C
ATOM    340  HA  ILE    22      36.440  48.190  26.340  1.00  0.00           H
ATOM    341  CB  ILE    22      37.310  46.380  25.790  1.00  0.00           C
ATOM    342  HB  ILE    22      37.450  45.420  26.290  1.00  0.00           H
ATOM    343  CG2 ILE    22      36.750  46.150  24.350  1.00  0.00           C
ATOM    344 HG21 ILE    22      36.670  47.120  23.860  1.00  0.00           H
ATOM    345 HG22 ILE    22      37.380  45.550  23.690  1.00  0.00           H
ATOM    346 HG23 ILE    22      35.800  45.640  24.460  1.00  0.00           H
ATOM    347  CG1 ILE    22      38.660  47.190  25.770  1.00  0.00           C
ATOM    348 HG11 ILE    22      39.160  47.090  26.730  1.00  0.00           H
ATOM    349 HG12 ILE    22      38.440  48.240  25.560  1.00  0.00           H
ATOM    350  CD  ILE    22      39.680  46.600  24.850  1.00  0.00           C
ATOM    351  HD1 ILE    22      39.440  46.750  23.800  1.00  0.00           H
ATOM    352  HD2 ILE    22      40.570  47.130  25.200  1.00  0.00           H
ATOM    353  HD3 ILE    22      39.690  45.560  25.170  1.00  0.00           H
ATOM    354  C   ILE    22      34.860  46.750  26.660  1.00  0.00           C
ATOM    355  O   ILE    22      34.030  47.430  26.060  1.00  0.00           O
ATOM    356  N   THR    23      34.550  45.510  27.080  1.00  0.00           N
ATOM    357  H   THR    23      35.230  44.890  27.490  1.00  0.00           H
ATOM    358  CA  THR    23      33.190  44.980  26.970  1.00  0.00           C
ATOM    359  HA  THR    23      33.100  44.970  25.880  1.00  0.00           H
ATOM    360  CB  THR    23      33.000  43.560  27.570  1.00  0.00           C
ATOM    361  HB  THR    23      33.100  43.400  28.650  1.00  0.00           H
ATOM    362  CG2 THR    23      31.720  43.010  27.080  1.00  0.00           C
ATOM    363 HG21 THR    23      31.710  41.990  27.460  1.00  0.00           H
ATOM    364 HG22 THR    23      30.900  43.640  27.420  1.00  0.00           H
ATOM    365 HG23 THR    23      31.790  42.850  26.000  1.00  0.00           H
ATOM    366  OG1 THR    23      33.930  42.660  27.040  1.00  0.00           O
ATOM    367  HG1 THR    23      34.770  42.840  27.480  1.00  0.00           H
ATOM    368  C   THR    23      32.100  45.930  27.560  1.00  0.00           C
ATOM    369  O   THR    23      31.190  46.280  26.840  1.00  0.00           O
ATOM    370  N   LYS    24      32.400  46.420  28.740  1.00  0.00           N
ATOM    371  H   LYS    24      33.140  45.950  29.240  1.00  0.00           H
ATOM    372  CA  LYS    24      31.560  47.350  29.560  1.00  0.00           C
ATOM    373  HA  LYS    24      30.580  46.870  29.570  1.00  0.00           H
ATOM    374  CB  LYS    24      32.230  47.350  30.950  1.00  0.00           C
ATOM    375  HB1 LYS    24      33.170  47.880  30.910  1.00  0.00           H
ATOM    376  HB2 LYS    24      32.460  46.350  31.310  1.00  0.00           H
ATOM    377  CG  LYS    24      31.290  48.000  31.990  1.00  0.00           C
ATOM    378  HG1 LYS    24      30.300  47.540  32.030  1.00  0.00           H
ATOM    379  HG2 LYS    24      31.140  49.030  31.660  1.00  0.00           H
ATOM    380  CD  LYS    24      31.940  48.000  33.340  1.00  0.00           C
ATOM    381  HD1 LYS    24      31.150  48.400  33.980  1.00  0.00           H
ATOM    382  HD2 LYS    24      32.760  48.710  33.410  1.00  0.00           H
ATOM    383  CE  LYS    24      32.420  46.690  33.920  1.00  0.00           C
ATOM    384  HE1 LYS    24      31.970  45.810  33.460  1.00  0.00           H
ATOM    385  HE2 LYS    24      32.220  46.790  34.980  1.00  0.00           H
ATOM    386  NZ  LYS    24      33.850  46.680  33.710  1.00  0.00           N
ATOM    387  HZ1 LYS    24      34.300  45.950  34.250  1.00  0.00           H
ATOM    388  HZ2 LYS    24      34.190  46.600  32.770  1.00  0.00           H
ATOM    389  HZ3 LYS    24      34.170  47.580  34.050  1.00  0.00           H
ATOM    390  C   LYS    24      31.520  48.720  28.860  1.00  0.00           C
ATOM    391  O   LYS    24      30.480  49.340  28.870  1.00  0.00           O
ATOM    392  N   ALA    25      32.630  49.120  28.150  1.00  0.00           N
ATOM    393  H   ALA    25      33.450  48.540  28.130  1.00  0.00           H
ATOM    394  CA  ALA    25      32.670  50.460  27.540  1.00  0.00           C
ATOM    395  HA  ALA    25      32.260  51.140  28.290  1.00  0.00           H
ATOM    396  CB  ALA    25      34.150  50.860  27.170  1.00  0.00           C
ATOM    397  HB1 ALA    25      34.600  51.010  28.150  1.00  0.00           H
ATOM    398  HB2 ALA    25      34.680  50.070  26.640  1.00  0.00           H
ATOM    399  HB3 ALA    25      34.130  51.760  26.540  1.00  0.00           H
ATOM    400  C   ALA    25      31.810  50.660  26.290  1.00  0.00           C
ATOM    401  O   ALA    25      31.620  51.740  25.740  1.00  0.00           O
ATOM    402  N   GLY    26      31.320  49.520  25.780  1.00  0.00           N
ATOM    403  H   GLY    26      31.510  48.670  26.290  1.00  0.00           H
ATOM    404  CA  GLY    26      30.610  49.440  24.520  1.00  0.00           C
ATOM    405  HA1 GLY    26      30.060  50.380  24.410  1.00  0.00           H
ATOM    406  HA2 GLY    26      29.860  48.650  24.540  1.00  0.00           H
ATOM    407  C   GLY    26      31.420  49.190  23.270  1.00  0.00           C
ATOM    408  O   GLY    26      30.850  49.210  22.220  1.00  0.00           O
ATOM    409  N   TYR    27      32.740  48.890  23.430  1.00  0.00           N
ATOM    410  H   TYR    27      33.070  48.790  24.370  1.00  0.00           H
ATOM    411  CA  TYR    27      33.710  48.530  22.450  1.00  0.00           C
ATOM    412  HA  TYR    27      33.340  48.780  21.450  1.00  0.00           H
ATOM    413  CB  TYR    27      35.020  49.380  22.780  1.00  0.00           C
ATOM    414  HB1 TYR    27      35.870  48.790  22.450  1.00  0.00           H
ATOM    415  HB2 TYR    27      35.170  49.310  23.860  1.00  0.00           H
ATOM    416  CG  TYR    27      35.080  50.790  22.260  1.00  0.00           C
ATOM    417  CD1 TYR    27      34.380  51.760  23.010  1.00  0.00           C
ATOM    418  HD1 TYR    27      33.770  51.400  23.820  1.00  0.00           H
ATOM    419  CE1 TYR    27      34.490  53.120  22.660  1.00  0.00           C
ATOM    420  HE1 TYR    27      33.970  53.930  23.150  1.00  0.00           H
ATOM    421  CZ  TYR    27      35.180  53.490  21.500  1.00  0.00           C
ATOM    422  OH  TYR    27      35.170  54.780  21.070  1.00  0.00           O
ATOM    423  HH  TYR    27      35.830  54.990  20.410  1.00  0.00           H
ATOM    424  CE2 TYR    27      35.950  52.530  20.780  1.00  0.00           C
ATOM    425  HE2 TYR    27      36.480  52.720  19.860  1.00  0.00           H
ATOM    426  CD2 TYR    27      35.960  51.170  21.210  1.00  0.00           C
ATOM    427  HD2 TYR    27      36.520  50.430  20.660  1.00  0.00           H
ATOM    428  C   TYR    27      34.010  47.050  22.530  1.00  0.00           C
ATOM    429  O   TYR    27      33.630  46.270  23.350  1.00  0.00           O
ATOM    430  N   GLU    28      34.720  46.560  21.540  1.00  0.00           N
ATOM    431  H   GLU    28      35.060  47.200  20.840  1.00  0.00           H
ATOM    432  CA  GLU    28      34.850  45.170  21.140  1.00  0.00           C
ATOM    433  HA  GLU    28      34.360  44.540  21.880  1.00  0.00           H
ATOM    434  CB  GLU    28      34.060  44.980  19.860  1.00  0.00           C
ATOM    435  HB1 GLU    28      34.460  45.660  19.110  1.00  0.00           H
ATOM    436  HB2 GLU    28      33.030  45.270  20.100  1.00  0.00           H
ATOM    437  CG  GLU    28      34.000  43.490  19.430  1.00  0.00           C
ATOM    438  HG1 GLU    28      33.550  42.950  20.260  1.00  0.00           H
ATOM    439  HG2 GLU    28      35.000  43.090  19.230  1.00  0.00           H
ATOM    440  CD  GLU    28      33.030  43.320  18.300  1.00  0.00           C
ATOM    441  OE1 GLU    28      32.090  42.550  18.390  1.00  0.00           O
ATOM    442  OE2 GLU    28      33.220  43.950  17.260  1.00  0.00           O
ATOM    443  C   GLU    28      36.270  44.690  21.070  1.00  0.00           C
ATOM    444  O   GLU    28      36.970  45.190  20.280  1.00  0.00           O
ATOM    445  N   VAL    29      36.730  43.650  21.810  1.00  0.00           N
ATOM    446  H   VAL    29      36.100  43.200  22.460  1.00  0.00           H
ATOM    447  CA  VAL    29      38.140  43.100  21.650  1.00  0.00           C
ATOM    448  HA  VAL    29      38.900  43.880  21.600  1.00  0.00           H
ATOM    449  CB  VAL    29      38.540  42.090  22.750  1.00  0.00           C
ATOM    450  HB  VAL    29      37.740  41.370  22.920  1.00  0.00           H
ATOM    451  CG1 VAL    29      39.790  41.240  22.490  1.00  0.00           C
ATOM    452 HG11 VAL    29      39.590  40.560  21.660  1.00  0.00           H
ATOM    453 HG12 VAL    29      40.610  41.920  22.300  1.00  0.00           H
ATOM    454 HG13 VAL    29      40.020  40.540  23.290  1.00  0.00           H
ATOM    455  CG2 VAL    29      38.790  42.850  24.110  1.00  0.00           C
ATOM    456 HG21 VAL    29      39.110  42.180  24.910  1.00  0.00           H
ATOM    457 HG22 VAL    29      39.600  43.580  24.070  1.00  0.00           H
ATOM    458 HG23 VAL    29      37.890  43.340  24.470  1.00  0.00           H
ATOM    459  C   VAL    29      38.160  42.360  20.330  1.00  0.00           C
ATOM    460  O   VAL    29      37.490  41.320  20.150  1.00  0.00           O
ATOM    461  N   ALA    30      38.930  42.910  19.390  1.00  0.00           N
ATOM    462  H   ALA    30      39.290  43.840  19.560  1.00  0.00           H
ATOM    463  CA  ALA    30      39.110  42.320  18.060  1.00  0.00           C
ATOM    464  HA  ALA    30      38.200  41.770  17.810  1.00  0.00           H
ATOM    465  CB  ALA    30      39.270  43.370  16.980  1.00  0.00           C
ATOM    466  HB1 ALA    30      39.810  44.250  17.340  1.00  0.00           H
ATOM    467  HB2 ALA    30      39.900  42.970  16.180  1.00  0.00           H
ATOM    468  HB3 ALA    30      38.270  43.730  16.720  1.00  0.00           H
ATOM    469  C   ALA    30      40.210  41.300  18.060  1.00  0.00           C
ATOM    470  O   ALA    30      40.060  40.260  17.450  1.00  0.00           O
ATOM    471  N   GLY    31      41.330  41.490  18.800  1.00  0.00           N
ATOM    472  H   GLY    31      41.410  42.380  19.280  1.00  0.00           H
ATOM    473  CA  GLY    31      42.350  40.550  18.930  1.00  0.00           C
ATOM    474  HA1 GLY    31      43.130  40.590  18.170  1.00  0.00           H
ATOM    475  HA2 GLY    31      41.970  39.530  18.900  1.00  0.00           H
ATOM    476  C   GLY    31      43.190  40.720  20.160  1.00  0.00           C
ATOM    477  O   GLY    31      42.990  41.620  20.980  1.00  0.00           O
ATOM    478  N   GLU    32      44.120  39.760  20.420  1.00  0.00           N
ATOM    479  H   GLU    32      44.350  39.080  19.720  1.00  0.00           H
ATOM    480  CA  GLU    32      45.070  39.790  21.530  1.00  0.00           C
ATOM    481  HA  GLU    32      44.990  40.790  21.960  1.00  0.00           H
ATOM    482  CB  GLU    32      44.630  38.760  22.530  1.00  0.00           C
ATOM    483  HB1 GLU    32      45.380  38.830  23.320  1.00  0.00           H
ATOM    484  HB2 GLU    32      44.800  37.800  22.050  1.00  0.00           H
ATOM    485  CG  GLU    32      43.310  39.080  23.250  1.00  0.00           C
ATOM    486  HG1 GLU    32      42.550  39.130  22.470  1.00  0.00           H
ATOM    487  HG2 GLU    32      43.370  40.020  23.800  1.00  0.00           H
ATOM    488  CD  GLU    32      42.770  37.980  24.190  1.00  0.00           C
ATOM    489  OE1 GLU    32      43.250  37.730  25.330  1.00  0.00           O
ATOM    490  OE2 GLU    32      41.870  37.220  23.740  1.00  0.00           O
ATOM    491  C   GLU    32      46.480  39.510  21.000  1.00  0.00           C
ATOM    492  O   GLU    32      46.650  38.730  20.010  1.00  0.00           O
ATOM    493  N   ALA    33      47.480  40.200  21.550  1.00  0.00           N
ATOM    494  H   ALA    33      47.170  40.990  22.110  1.00  0.00           H
ATOM    495  CA  ALA    33      48.900  39.960  21.340  1.00  0.00           C
ATOM    496  HA  ALA    33      48.850  38.970  20.880  1.00  0.00           H
ATOM    497  CB  ALA    33      49.470  41.010  20.400  1.00  0.00           C
ATOM    498  HB1 ALA    33      50.480  40.830  20.030  1.00  0.00           H
ATOM    499  HB2 ALA    33      48.990  40.900  19.430  1.00  0.00           H
ATOM    500  HB3 ALA    33      49.320  41.990  20.850  1.00  0.00           H
ATOM    501  C   ALA    33      49.640  39.920  22.670  1.00  0.00           C
ATOM    502  O   ALA    33      49.230  40.490  23.660  1.00  0.00           O
ATOM    503  N   THR    34      50.790  39.270  22.660  1.00  0.00           N
ATOM    504  H   THR    34      50.890  38.560  21.950  1.00  0.00           H
ATOM    505  CA  THR    34      51.770  39.220  23.830  1.00  0.00           C
ATOM    506  HA  THR    34      51.280  39.450  24.770  1.00  0.00           H
ATOM    507  CB  THR    34      52.480  37.840  23.820  1.00  0.00           C
ATOM    508  HB  THR    34      53.260  38.000  24.570  1.00  0.00           H
ATOM    509  CG2 THR    34      51.630  36.610  24.250  1.00  0.00           C
ATOM    510 HG21 THR    34      52.330  35.790  24.410  1.00  0.00           H
ATOM    511 HG22 THR    34      50.990  36.810  25.110  1.00  0.00           H
ATOM    512 HG23 THR    34      50.990  36.470  23.380  1.00  0.00           H
ATOM    513  OG1 THR    34      53.130  37.500  22.640  1.00  0.00           O
ATOM    514  HG1 THR    34      52.480  37.480  21.930  1.00  0.00           H
ATOM    515  C   THR    34      52.870  40.290  23.710  1.00  0.00           C
ATOM    516  O   THR    34      53.380  40.860  24.720  1.00  0.00           O
ATOM    517  N   ASN    35      53.400  40.520  22.490  1.00  0.00           N
ATOM    518  H   ASN    35      53.060  40.000  21.690  1.00  0.00           H
ATOM    519  CA  ASN    35      54.600  41.310  22.160  1.00  0.00           C
ATOM    520  HA  ASN    35      54.810  41.910  23.050  1.00  0.00           H
ATOM    521  CB  ASN    35      55.740  40.290  21.970  1.00  0.00           C
ATOM    522  HB1 ASN    35      55.640  39.480  22.700  1.00  0.00           H
ATOM    523  HB2 ASN    35      56.700  40.770  22.120  1.00  0.00           H
ATOM    524  CG  ASN    35      55.720  39.610  20.640  1.00  0.00           C
ATOM    525  OD1 ASN    35      56.050  40.280  19.620  1.00  0.00           O
ATOM    526  ND2 ASN    35      55.340  38.360  20.590  1.00  0.00           N
ATOM    527 HD21 ASN    35      55.090  37.880  21.440  1.00  0.00           H
ATOM    528 HD22 ASN    35      55.560  37.850  19.740  1.00  0.00           H
ATOM    529  C   ASN    35      54.320  42.330  21.110  1.00  0.00           C
ATOM    530  O   ASN    35      53.410  42.110  20.270  1.00  0.00           O
ATOM    531  N   GLY    36      55.140  43.390  21.050  1.00  0.00           N
ATOM    532  H   GLY    36      55.830  43.600  21.750  1.00  0.00           H
ATOM    533  CA  GLY    36      54.950  44.430  20.030  1.00  0.00           C
ATOM    534  HA1 GLY    36      55.790  45.130  19.990  1.00  0.00           H
ATOM    535  HA2 GLY    36      54.000  44.920  20.240  1.00  0.00           H
ATOM    536  C   GLY    36      54.880  43.940  18.550  1.00  0.00           C
ATOM    537  O   GLY    36      54.060  44.410  17.810  1.00  0.00           O
ATOM    538  N   ARG    37      55.680  43.010  18.170  1.00  0.00           N
ATOM    539  H   ARG    37      56.110  42.460  18.900  1.00  0.00           H
ATOM    540  CA  ARG    37      55.820  42.500  16.790  1.00  0.00           C
ATOM    541  HA  ARG    37      55.840  43.360  16.120  1.00  0.00           H
ATOM    542  CB  ARG    37      57.160  41.710  16.660  1.00  0.00           C
ATOM    543  HB1 ARG    37      57.230  41.030  17.510  1.00  0.00           H
ATOM    544  HB2 ARG    37      57.980  42.400  16.840  1.00  0.00           H
ATOM    545  CG  ARG    37      57.340  41.010  15.270  1.00  0.00           C
ATOM    546  HG1 ARG    37      57.940  41.690  14.660  1.00  0.00           H
ATOM    547  HG2 ARG    37      56.370  40.770  14.830  1.00  0.00           H
ATOM    548  CD  ARG    37      57.990  39.660  15.430  1.00  0.00           C
ATOM    549  HD1 ARG    37      58.860  39.640  16.090  1.00  0.00           H
ATOM    550  HD2 ARG    37      58.290  39.300  14.450  1.00  0.00           H
ATOM    551  NE  ARG    37      56.990  38.680  16.000  1.00  0.00           N
ATOM    552  HE  ARG    37      57.030  38.530  16.990  1.00  0.00           H
ATOM    553  CZ  ARG    37      56.030  38.010  15.400  1.00  0.00           C
ATOM    554  NH1 ARG    37      55.820  38.090  14.110  1.00  0.00           N
ATOM    555 HH11 ARG    37      56.280  38.840  13.600  1.00  0.00           H
ATOM    556 HH12 ARG    37      55.020  37.640  13.700  1.00  0.00           H
ATOM    557  NH2 ARG    37      55.270  37.190  16.030  1.00  0.00           N
ATOM    558 HH21 ARG    37      55.480  37.080  17.010  1.00  0.00           H
ATOM    559 HH22 ARG    37      54.730  36.470  15.570  1.00  0.00           H
ATOM    560  C   ARG    37      54.590  41.700  16.390  1.00  0.00           C
ATOM    561  O   ARG    37      54.170  41.900  15.230  1.00  0.00           O
ATOM    562  N   GLU    38      54.130  40.890  17.280  1.00  0.00           N
ATOM    563  H   GLU    38      54.580  40.950  18.180  1.00  0.00           H
ATOM    564  CA  GLU    38      52.940  40.060  17.250  1.00  0.00           C
ATOM    565  HA  GLU    38      52.990  39.460  16.340  1.00  0.00           H
ATOM    566  CB  GLU    38      52.760  39.070  18.410  1.00  0.00           C
ATOM    567  HB1 GLU    38      52.860  39.550  19.380  1.00  0.00           H
ATOM    568  HB2 GLU    38      53.630  38.410  18.390  1.00  0.00           H
ATOM    569  CG  GLU    38      51.540  38.270  18.400  1.00  0.00           C
ATOM    570  HG1 GLU    38      51.550  37.760  17.430  1.00  0.00           H
ATOM    571  HG2 GLU    38      50.650  38.890  18.480  1.00  0.00           H
ATOM    572  CD  GLU    38      51.380  37.170  19.450  1.00  0.00           C
ATOM    573  OE1 GLU    38      51.160  35.970  19.120  1.00  0.00           O
ATOM    574  OE2 GLU    38      51.460  37.380  20.660  1.00  0.00           O
ATOM    575  C   GLU    38      51.790  41.040  17.210  1.00  0.00           C
ATOM    576  O   GLU    38      50.870  40.890  16.370  1.00  0.00           O
ATOM    577  N   ALA    39      51.780  42.150  17.970  1.00  0.00           N
ATOM    578  H   ALA    39      52.530  42.260  18.640  1.00  0.00           H
ATOM    579  CA  ALA    39      50.710  43.200  17.860  1.00  0.00           C
ATOM    580  HA  ALA    39      49.800  42.650  18.100  1.00  0.00           H
ATOM    581  CB  ALA    39      51.050  44.310  18.870  1.00  0.00           C
ATOM    582  HB1 ALA    39      51.840  44.940  18.450  1.00  0.00           H
ATOM    583  HB2 ALA    39      50.160  44.920  19.050  1.00  0.00           H
ATOM    584  HB3 ALA    39      51.420  43.870  19.790  1.00  0.00           H
ATOM    585  C   ALA    39      50.620  43.790  16.440  1.00  0.00           C
ATOM    586  O   ALA    39      49.590  44.250  15.920  1.00  0.00           O
ATOM    587  N   VAL    40      51.790  43.770  15.760  1.00  0.00           N
ATOM    588  H   VAL    40      52.590  43.360  16.230  1.00  0.00           H
ATOM    589  CA  VAL    40      51.890  44.310  14.390  1.00  0.00           C
ATOM    590  HA  VAL    40      51.240  45.190  14.370  1.00  0.00           H
ATOM    591  CB  VAL    40      53.270  44.820  14.000  1.00  0.00           C
ATOM    592  HB  VAL    40      53.960  44.010  14.230  1.00  0.00           H
ATOM    593  CG1 VAL    40      53.390  45.230  12.510  1.00  0.00           C
ATOM    594 HG11 VAL    40      52.680  46.030  12.310  1.00  0.00           H
ATOM    595 HG12 VAL    40      54.380  45.630  12.300  1.00  0.00           H
ATOM    596 HG13 VAL    40      53.060  44.440  11.830  1.00  0.00           H
ATOM    597  CG2 VAL    40      53.640  46.060  14.890  1.00  0.00           C
ATOM    598 HG21 VAL    40      54.700  46.230  14.730  1.00  0.00           H
ATOM    599 HG22 VAL    40      53.030  46.920  14.600  1.00  0.00           H
ATOM    600 HG23 VAL    40      53.540  45.860  15.950  1.00  0.00           H
ATOM    601  C   VAL    40      51.390  43.290  13.320  1.00  0.00           C
ATOM    602  O   VAL    40      50.660  43.650  12.380  1.00  0.00           O
ATOM    603  N   GLU    41      51.680  42.040  13.550  1.00  0.00           N
ATOM    604  H   GLU    41      52.240  41.830  14.370  1.00  0.00           H
ATOM    605  CA  GLU    41      51.120  40.990  12.730  1.00  0.00           C
ATOM    606  HA  GLU    41      51.320  41.200  11.680  1.00  0.00           H
ATOM    607  CB  GLU    41      51.830  39.720  12.940  1.00  0.00           C
ATOM    608  HB1 GLU    41      51.700  39.410  13.980  1.00  0.00           H
ATOM    609  HB2 GLU    41      52.880  39.940  12.750  1.00  0.00           H
ATOM    610  CG  GLU    41      51.380  38.570  12.020  1.00  0.00           C
ATOM    611  HG1 GLU    41      51.720  38.840  11.010  1.00  0.00           H
ATOM    612  HG2 GLU    41      50.350  38.240  12.040  1.00  0.00           H
ATOM    613  CD  GLU    41      52.230  37.390  12.440  1.00  0.00           C
ATOM    614  OE1 GLU    41      53.490  37.390  12.220  1.00  0.00           O
ATOM    615  OE2 GLU    41      51.750  36.430  13.110  1.00  0.00           O
ATOM    616  C   GLU    41      49.600  40.870  12.910  1.00  0.00           C
ATOM    617  O   GLU    41      48.970  40.950  11.870  1.00  0.00           O
ATOM    618  N   LYS    42      49.110  40.680  14.100  1.00  0.00           N
ATOM    619  H   LYS    42      49.840  40.450  14.760  1.00  0.00           H
ATOM    620  CA  LYS    42      47.660  40.840  14.450  1.00  0.00           C
ATOM    621  HA  LYS    42      47.150  40.010  13.970  1.00  0.00           H
ATOM    622  CB  LYS    42      47.550  40.900  15.980  1.00  0.00           C
ATOM    623  HB1 LYS    42      46.580  41.240  16.320  1.00  0.00           H
ATOM    624  HB2 LYS    42      48.120  41.730  16.380  1.00  0.00           H
ATOM    625  CG  LYS    42      47.890  39.590  16.720  1.00  0.00           C
ATOM    626  HG1 LYS    42      48.010  39.860  17.770  1.00  0.00           H
ATOM    627  HG2 LYS    42      48.750  39.090  16.280  1.00  0.00           H
ATOM    628  CD  LYS    42      46.760  38.650  16.710  1.00  0.00           C
ATOM    629  HD1 LYS    42      46.420  38.540  15.680  1.00  0.00           H
ATOM    630  HD2 LYS    42      46.020  39.140  17.350  1.00  0.00           H
ATOM    631  CE  LYS    42      47.160  37.360  17.360  1.00  0.00           C
ATOM    632  HE1 LYS    42      47.370  37.570  18.410  1.00  0.00           H
ATOM    633  HE2 LYS    42      48.020  36.950  16.840  1.00  0.00           H
ATOM    634  NZ  LYS    42      46.050  36.340  17.300  1.00  0.00           N
ATOM    635  HZ1 LYS    42      45.190  36.740  17.640  1.00  0.00           H
ATOM    636  HZ2 LYS    42      46.060  35.900  16.390  1.00  0.00           H
ATOM    637  HZ3 LYS    42      46.240  35.590  17.960  1.00  0.00           H
ATOM    638  C   LYS    42      47.020  42.080  13.830  1.00  0.00           C
ATOM    639  O   LYS    42      46.040  41.950  13.150  1.00  0.00           O
ATOM    640  N   TYR    43      47.590  43.310  14.020  1.00  0.00           N
ATOM    641  H   TYR    43      48.370  43.360  14.660  1.00  0.00           H
ATOM    642  CA  TYR    43      47.090  44.480  13.330  1.00  0.00           C
ATOM    643  HA  TYR    43      46.130  44.760  13.770  1.00  0.00           H
ATOM    644  CB  TYR    43      48.110  45.600  13.530  1.00  0.00           C
ATOM    645  HB1 TYR    43      48.990  45.380  12.920  1.00  0.00           H
ATOM    646  HB2 TYR    43      48.280  45.660  14.600  1.00  0.00           H
ATOM    647  CG  TYR    43      47.620  46.950  13.020  1.00  0.00           C
ATOM    648  CD1 TYR    43      47.900  47.280  11.700  1.00  0.00           C
ATOM    649  HD1 TYR    43      48.580  46.690  11.120  1.00  0.00           H
ATOM    650  CE1 TYR    43      47.460  48.540  11.180  1.00  0.00           C
ATOM    651  HE1 TYR    43      47.660  48.850  10.170  1.00  0.00           H
ATOM    652  CZ  TYR    43      46.640  49.360  11.970  1.00  0.00           C
ATOM    653  OH  TYR    43      46.240  50.520  11.410  1.00  0.00           O
ATOM    654  HH  TYR    43      45.640  51.010  11.970  1.00  0.00           H
ATOM    655  CE2 TYR    43      46.320  49.010  13.310  1.00  0.00           C
ATOM    656  HE2 TYR    43      45.660  49.530  13.980  1.00  0.00           H
ATOM    657  CD2 TYR    43      46.770  47.780  13.840  1.00  0.00           C
ATOM    658  HD2 TYR    43      46.500  47.600  14.870  1.00  0.00           H
ATOM    659  C   TYR    43      46.850  44.230  11.750  1.00  0.00           C
ATOM    660  O   TYR    43      45.730  44.630  11.260  1.00  0.00           O
ATOM    661  N   LYS    44      47.850  43.590  11.020  1.00  0.00           N
ATOM    662  H   LYS    44      48.680  43.290  11.500  1.00  0.00           H
ATOM    663  CA  LYS    44      47.850  43.320   9.630  1.00  0.00           C
ATOM    664  HA  LYS    44      47.290  44.180   9.250  1.00  0.00           H
ATOM    665  CB  LYS    44      49.310  43.350   8.990  1.00  0.00           C
ATOM    666  HB1 LYS    44      49.180  43.040   7.960  1.00  0.00           H
ATOM    667  HB2 LYS    44      49.960  42.590   9.440  1.00  0.00           H
ATOM    668  CG  LYS    44      49.780  44.800   9.040  1.00  0.00           C
ATOM    669  HG1 LYS    44      49.680  45.090  10.090  1.00  0.00           H
ATOM    670  HG2 LYS    44      49.140  45.440   8.430  1.00  0.00           H
ATOM    671  CD  LYS    44      51.160  45.020   8.610  1.00  0.00           C
ATOM    672  HD1 LYS    44      51.760  44.400   9.280  1.00  0.00           H
ATOM    673  HD2 LYS    44      51.490  46.010   8.930  1.00  0.00           H
ATOM    674  CE  LYS    44      51.470  44.620   7.180  1.00  0.00           C
ATOM    675  HE1 LYS    44      50.670  44.990   6.560  1.00  0.00           H
ATOM    676  HE2 LYS    44      51.340  43.550   7.010  1.00  0.00           H
ATOM    677  NZ  LYS    44      52.800  45.020   6.760  1.00  0.00           N
ATOM    678  HZ1 LYS    44      52.980  44.900   5.770  1.00  0.00           H
ATOM    679  HZ2 LYS    44      53.080  45.960   7.030  1.00  0.00           H
ATOM    680  HZ3 LYS    44      53.450  44.430   7.250  1.00  0.00           H
ATOM    681  C   LYS    44      46.940  42.160   9.200  1.00  0.00           C
ATOM    682  O   LYS    44      46.930  41.880   8.040  1.00  0.00           O
ATOM    683  N   GLU    45      46.240  41.510  10.160  1.00  0.00           N
ATOM    684  H   GLU    45      46.470  41.610  11.140  1.00  0.00           H
ATOM    685  CA  GLU    45      45.050  40.610   9.860  1.00  0.00           C
ATOM    686  HA  GLU    45      44.880  40.700   8.780  1.00  0.00           H
ATOM    687  CB  GLU    45      45.480  39.130  10.050  1.00  0.00           C
ATOM    688  HB1 GLU    45      46.110  38.890   9.200  1.00  0.00           H
ATOM    689  HB2 GLU    45      44.640  38.440   9.930  1.00  0.00           H
ATOM    690  CG  GLU    45      46.160  38.920  11.400  1.00  0.00           C
ATOM    691  HG1 GLU    45      45.570  39.440  12.150  1.00  0.00           H
ATOM    692  HG2 GLU    45      47.190  39.280  11.350  1.00  0.00           H
ATOM    693  CD  GLU    45      46.160  37.450  11.720  1.00  0.00           C
ATOM    694  OE1 GLU    45      45.070  36.830  11.870  1.00  0.00           O
ATOM    695  OE2 GLU    45      47.260  36.900  11.810  1.00  0.00           O
ATOM    696  C   GLU    45      43.770  41.040  10.600  1.00  0.00           C
ATOM    697  O   GLU    45      42.740  40.430  10.290  1.00  0.00           O
ATOM    698  N   LEU    46      43.700  42.120  11.420  1.00  0.00           N
ATOM    699  H   LEU    46      44.540  42.620  11.700  1.00  0.00           H
ATOM    700  CA  LEU    46      42.460  42.540  12.060  1.00  0.00           C
ATOM    701  HA  LEU    46      41.670  41.810  11.910  1.00  0.00           H
ATOM    702  CB  LEU    46      42.660  42.560  13.580  1.00  0.00           C
ATOM    703  HB1 LEU    46      41.740  42.980  13.970  1.00  0.00           H
ATOM    704  HB2 LEU    46      43.450  43.260  13.820  1.00  0.00           H
ATOM    705  CG  LEU    46      42.930  41.140  14.180  1.00  0.00           C
ATOM    706  HG  LEU    46      43.500  40.550  13.460  1.00  0.00           H
ATOM    707  CD1 LEU    46      43.610  41.160  15.510  1.00  0.00           C
ATOM    708 HD11 LEU    46      44.610  41.600  15.440  1.00  0.00           H
ATOM    709 HD12 LEU    46      43.040  41.540  16.350  1.00  0.00           H
ATOM    710 HD13 LEU    46      43.790  40.120  15.810  1.00  0.00           H
ATOM    711  CD2 LEU    46      41.630  40.410  14.290  1.00  0.00           C
ATOM    712 HD21 LEU    46      40.860  40.880  14.900  1.00  0.00           H
ATOM    713 HD22 LEU    46      41.290  40.340  13.260  1.00  0.00           H
ATOM    714 HD23 LEU    46      41.870  39.390  14.600  1.00  0.00           H
ATOM    715  C   LEU    46      41.880  43.840  11.580  1.00  0.00           C
ATOM    716  O   LEU    46      40.680  44.000  11.730  1.00  0.00           O
ATOM    717  N   LYS    47      42.680  44.770  11.040  1.00  0.00           N
ATOM    718  H   LYS    47      43.660  44.550  11.030  1.00  0.00           H
ATOM    719  CA  LYS    47      42.350  46.140  10.730  1.00  0.00           C
ATOM    720  HA  LYS    47      43.300  46.660  10.610  1.00  0.00           H
ATOM    721  CB  LYS    47      41.620  46.240   9.370  1.00  0.00           C
ATOM    722  HB1 LYS    47      40.550  46.280   9.590  1.00  0.00           H
ATOM    723  HB2 LYS    47      41.850  45.420   8.690  1.00  0.00           H
ATOM    724  CG  LYS    47      41.840  47.560   8.520  1.00  0.00           C
ATOM    725  HG1 LYS    47      42.910  47.690   8.380  1.00  0.00           H
ATOM    726  HG2 LYS    47      41.400  48.380   9.090  1.00  0.00           H
ATOM    727  CD  LYS    47      41.050  47.560   7.180  1.00  0.00           C
ATOM    728  HD1 LYS    47      40.940  48.590   6.840  1.00  0.00           H
ATOM    729  HD2 LYS    47      40.050  47.150   7.340  1.00  0.00           H
ATOM    730  CE  LYS    47      41.790  46.730   6.140  1.00  0.00           C
ATOM    731  HE1 LYS    47      41.770  45.720   6.560  1.00  0.00           H
ATOM    732  HE2 LYS    47      42.820  47.090   6.120  1.00  0.00           H
ATOM    733  NZ  LYS    47      41.200  46.850   4.800  1.00  0.00           N
ATOM    734  HZ1 LYS    47      40.350  46.320   4.850  1.00  0.00           H
ATOM    735  HZ2 LYS    47      40.880  47.790   4.590  1.00  0.00           H
ATOM    736  HZ3 LYS    47      41.720  46.520   3.990  1.00  0.00           H
ATOM    737  C   LYS    47      41.600  46.850  11.850  1.00  0.00           C
ATOM    738  O   LYS    47      40.410  47.160  11.700  1.00  0.00           O
ATOM    739  N   PRO    48      42.120  46.930  13.110  1.00  0.00           N
ATOM    740  CD  PRO    48      43.470  46.520  13.510  1.00  0.00           C
ATOM    741  HD1 PRO    48      44.090  47.420  13.440  1.00  0.00           H
ATOM    742  HD2 PRO    48      43.910  45.690  12.960  1.00  0.00           H
ATOM    743  CG  PRO    48      43.400  46.180  14.960  1.00  0.00           C
ATOM    744  HG1 PRO    48      44.400  46.190  15.390  1.00  0.00           H
ATOM    745  HG2 PRO    48      42.920  45.220  15.140  1.00  0.00           H
ATOM    746  CB  PRO    48      42.570  47.340  15.450  1.00  0.00           C
ATOM    747  HB1 PRO    48      43.160  48.230  15.610  1.00  0.00           H
ATOM    748  HB2 PRO    48      41.970  47.110  16.330  1.00  0.00           H
ATOM    749  CA  PRO    48      41.530  47.540  14.330  1.00  0.00           C
ATOM    750  HA  PRO    48      40.560  47.110  14.590  1.00  0.00           H
ATOM    751  C   PRO    48      41.390  49.060  14.200  1.00  0.00           C
ATOM    752  O   PRO    48      42.220  49.690  13.530  1.00  0.00           O
ATOM    753  N   ASP    49      40.370  49.570  14.850  1.00  0.00           N
ATOM    754  H   ASP    49      39.810  48.930  15.400  1.00  0.00           H
ATOM    755  CA  ASP    49      40.180  50.950  14.940  1.00  0.00           C
ATOM    756  HA  ASP    49      40.340  51.470  13.990  1.00  0.00           H
ATOM    757  CB  ASP    49      38.770  51.250  15.550  1.00  0.00           C
ATOM    758  HB1 ASP    49      38.610  52.310  15.730  1.00  0.00           H
ATOM    759  HB2 ASP    49      38.670  50.760  16.520  1.00  0.00           H
ATOM    760  CG  ASP    49      37.640  50.900  14.550  1.00  0.00           C
ATOM    761  OD1 ASP    49      37.270  51.800  13.780  1.00  0.00           O
ATOM    762  OD2 ASP    49      37.070  49.790  14.600  1.00  0.00           O
ATOM    763  C   ASP    49      41.110  51.720  15.920  1.00  0.00           C
ATOM    764  O   ASP    49      41.590  52.870  15.700  1.00  0.00           O
ATOM    765  N   ILE    50      41.280  51.140  17.110  1.00  0.00           N
ATOM    766  H   ILE    50      40.860  50.220  17.170  1.00  0.00           H
ATOM    767  CA  ILE    50      42.090  51.470  18.280  1.00  0.00           C
ATOM    768  HA  ILE    50      42.710  52.320  18.000  1.00  0.00           H
ATOM    769  CB  ILE    50      41.200  51.850  19.510  1.00  0.00           C
ATOM    770  HB  ILE    50      40.430  51.080  19.660  1.00  0.00           H
ATOM    771  CG2 ILE    50      42.150  52.020  20.740  1.00  0.00           C
ATOM    772 HG21 ILE    50      41.670  52.460  21.610  1.00  0.00           H
ATOM    773 HG22 ILE    50      42.560  51.060  21.040  1.00  0.00           H
ATOM    774 HG23 ILE    50      43.010  52.640  20.470  1.00  0.00           H
ATOM    775  CG1 ILE    50      40.320  53.100  19.200  1.00  0.00           C
ATOM    776 HG11 ILE    50      39.710  52.870  18.320  1.00  0.00           H
ATOM    777 HG12 ILE    50      40.950  53.960  18.990  1.00  0.00           H
ATOM    778  CD  ILE    50      39.410  53.380  20.370  1.00  0.00           C
ATOM    779  HD1 ILE    50      39.070  52.470  20.870  1.00  0.00           H
ATOM    780  HD2 ILE    50      40.040  53.800  21.150  1.00  0.00           H
ATOM    781  HD3 ILE    50      38.530  53.960  20.090  1.00  0.00           H
ATOM    782  C   ILE    50      43.050  50.300  18.480  1.00  0.00           C
ATOM    783  O   ILE    50      42.580  49.140  18.560  1.00  0.00           O
ATOM    784  N   VAL    51      44.300  50.660  18.880  1.00  0.00           N
ATOM    785  H   VAL    51      44.450  51.660  18.790  1.00  0.00           H
ATOM    786  CA  VAL    51      45.400  49.790  19.410  1.00  0.00           C
ATOM    787  HA  VAL    51      45.010  48.780  19.530  1.00  0.00           H
ATOM    788  CB  VAL    51      46.590  49.750  18.450  1.00  0.00           C
ATOM    789  HB  VAL    51      47.020  50.750  18.410  1.00  0.00           H
ATOM    790  CG1 VAL    51      47.640  48.650  18.690  1.00  0.00           C
ATOM    791 HG11 VAL    51      47.320  47.690  18.270  1.00  0.00           H
ATOM    792 HG12 VAL    51      48.570  48.940  18.200  1.00  0.00           H
ATOM    793 HG13 VAL    51      47.780  48.360  19.730  1.00  0.00           H
ATOM    794  CG2 VAL    51      46.070  49.360  16.990  1.00  0.00           C
ATOM    795 HG21 VAL    51      45.530  48.420  16.920  1.00  0.00           H
ATOM    796 HG22 VAL    51      45.430  50.140  16.590  1.00  0.00           H
ATOM    797 HG23 VAL    51      47.000  49.200  16.440  1.00  0.00           H
ATOM    798  C   VAL    51      45.700  50.270  20.830  1.00  0.00           C
ATOM    799  O   VAL    51      46.260  51.330  21.090  1.00  0.00           O
ATOM    800  N   THR    52      45.300  49.490  21.810  1.00  0.00           N
ATOM    801  H   THR    52      44.860  48.640  21.490  1.00  0.00           H
ATOM    802  CA  THR    52      45.740  49.570  23.210  1.00  0.00           C
ATOM    803  HA  THR    52      46.080  50.580  23.480  1.00  0.00           H
ATOM    804  CB  THR    52      44.640  49.170  24.210  1.00  0.00           C
ATOM    805  HB  THR    52      44.140  48.230  24.000  1.00  0.00           H
ATOM    806  CG2 THR    52      45.230  49.250  25.610  1.00  0.00           C
ATOM    807 HG21 THR    52      44.600  48.820  26.390  1.00  0.00           H
ATOM    808 HG22 THR    52      46.190  48.710  25.560  1.00  0.00           H
ATOM    809 HG23 THR    52      45.540  50.260  25.850  1.00  0.00           H
ATOM    810  OG1 THR    52      43.790  50.280  24.260  1.00  0.00           O
ATOM    811  HG1 THR    52      43.270  50.250  25.070  1.00  0.00           H
ATOM    812  C   THR    52      47.100  48.740  23.260  1.00  0.00           C
ATOM    813  O   THR    52      47.030  47.460  23.140  1.00  0.00           O
ATOM    814  N   MET    53      48.260  49.430  23.420  1.00  0.00           N
ATOM    815  H   MET    53      48.090  50.400  23.650  1.00  0.00           H
ATOM    816  CA  MET    53      49.630  48.920  23.410  1.00  0.00           C
ATOM    817  HA  MET    53      49.560  47.890  23.040  1.00  0.00           H
ATOM    818  CB  MET    53      50.480  49.880  22.490  1.00  0.00           C
ATOM    819  HB1 MET    53      50.520  50.870  22.940  1.00  0.00           H
ATOM    820  HB2 MET    53      49.980  49.930  21.520  1.00  0.00           H
ATOM    821  CG  MET    53      52.000  49.440  22.290  1.00  0.00           C
ATOM    822  HG1 MET    53      52.640  49.480  23.170  1.00  0.00           H
ATOM    823  HG2 MET    53      52.410  50.140  21.570  1.00  0.00           H
ATOM    824  SD  MET    53      52.310  47.800  21.770  1.00  0.00           S
ATOM    825  CE  MET    53      51.770  48.030  20.000  1.00  0.00           C
ATOM    826  HE1 MET    53      52.190  48.970  19.640  1.00  0.00           H
ATOM    827  HE2 MET    53      52.130  47.170  19.450  1.00  0.00           H
ATOM    828  HE3 MET    53      50.680  48.030  20.010  1.00  0.00           H
ATOM    829  C   MET    53      50.270  48.770  24.810  1.00  0.00           C
ATOM    830  O   MET    53      49.740  49.350  25.750  1.00  0.00           O
ATOM    831  N   ASP    54      51.320  48.000  25.010  1.00  0.00           N
ATOM    832  H   ASP    54      51.640  47.450  24.230  1.00  0.00           H
ATOM    833  CA  ASP    54      52.060  47.780  26.260  1.00  0.00           C
ATOM    834  HA  ASP    54      51.710  48.460  27.030  1.00  0.00           H
ATOM    835  CB  ASP    54      51.780  46.440  26.910  1.00  0.00           C
ATOM    836  HB1 ASP    54      51.790  45.620  26.200  1.00  0.00           H
ATOM    837  HB2 ASP    54      50.770  46.450  27.310  1.00  0.00           H
ATOM    838  CG  ASP    54      52.680  46.140  28.070  1.00  0.00           C
ATOM    839  OD1 ASP    54      52.750  46.870  29.080  1.00  0.00           O
ATOM    840  OD2 ASP    54      53.160  45.010  27.980  1.00  0.00           O
ATOM    841  C   ASP    54      53.610  47.990  26.210  1.00  0.00           C
ATOM    842  O   ASP    54      54.260  47.480  25.310  1.00  0.00           O
ATOM    843  N   ILE    55      54.190  48.770  27.180  1.00  0.00           N
ATOM    844  H   ILE    55      53.490  49.110  27.820  1.00  0.00           H
ATOM    845  CA  ILE    55      55.660  48.930  27.350  1.00  0.00           C
ATOM    846  HA  ILE    55      56.140  48.430  26.500  1.00  0.00           H
ATOM    847  CB  ILE    55      56.080  50.420  27.110  1.00  0.00           C
ATOM    848  HB  ILE    55      57.170  50.440  27.160  1.00  0.00           H
ATOM    849  CG2 ILE    55      55.650  50.940  25.700  1.00  0.00           C
ATOM    850 HG21 ILE    55      56.220  51.860  25.520  1.00  0.00           H
ATOM    851 HG22 ILE    55      55.970  50.290  24.880  1.00  0.00           H
ATOM    852 HG23 ILE    55      54.620  51.270  25.630  1.00  0.00           H
ATOM    853  CG1 ILE    55      55.480  51.230  28.280  1.00  0.00           C
ATOM    854 HG11 ILE    55      55.450  50.670  29.220  1.00  0.00           H
ATOM    855 HG12 ILE    55      54.460  51.570  28.120  1.00  0.00           H
ATOM    856  CD  ILE    55      56.370  52.420  28.610  1.00  0.00           C
ATOM    857  HD1 ILE    55      56.390  53.100  27.760  1.00  0.00           H
ATOM    858  HD2 ILE    55      56.030  53.000  29.460  1.00  0.00           H
ATOM    859  HD3 ILE    55      57.330  52.000  28.890  1.00  0.00           H
ATOM    860  C   ILE    55      56.230  48.410  28.660  1.00  0.00           C
ATOM    861  O   ILE    55      57.450  48.540  28.870  1.00  0.00           O
ATOM    862  N   THR    56      55.430  47.870  29.620  1.00  0.00           N
ATOM    863  H   THR    56      54.520  47.530  29.350  1.00  0.00           H
ATOM    864  CA  THR    56      55.930  47.550  30.940  1.00  0.00           C
ATOM    865  HA  THR    56      56.190  48.440  31.510  1.00  0.00           H
ATOM    866  CB  THR    56      54.770  46.920  31.780  1.00  0.00           C
ATOM    867  HB  THR    56      55.050  46.500  32.750  1.00  0.00           H
ATOM    868  CG2 THR    56      53.630  47.860  31.990  1.00  0.00           C
ATOM    869 HG21 THR    56      54.040  48.610  32.670  1.00  0.00           H
ATOM    870 HG22 THR    56      53.350  48.250  31.010  1.00  0.00           H
ATOM    871 HG23 THR    56      52.810  47.400  32.540  1.00  0.00           H
ATOM    872  OG1 THR    56      54.370  45.810  31.000  1.00  0.00           O
ATOM    873  HG1 THR    56      53.750  46.150  30.350  1.00  0.00           H
ATOM    874  C   THR    56      57.090  46.670  31.070  1.00  0.00           C
ATOM    875  O   THR    56      57.850  46.760  32.000  1.00  0.00           O
ATOM    876  N   MET    57      57.410  45.860  30.120  1.00  0.00           N
ATOM    877  H   MET    57      56.830  45.820  29.290  1.00  0.00           H
ATOM    878  CA  MET    57      58.660  45.070  30.090  1.00  0.00           C
ATOM    879  HA  MET    57      59.350  45.380  30.880  1.00  0.00           H
ATOM    880  CB  MET    57      58.300  43.560  30.240  1.00  0.00           C
ATOM    881  HB1 MET    57      57.760  43.220  29.360  1.00  0.00           H
ATOM    882  HB2 MET    57      57.760  43.360  31.160  1.00  0.00           H
ATOM    883  CG  MET    57      59.510  42.640  30.410  1.00  0.00           C
ATOM    884  HG1 MET    57      59.950  42.820  31.390  1.00  0.00           H
ATOM    885  HG2 MET    57      60.240  42.970  29.670  1.00  0.00           H
ATOM    886  SD  MET    57      59.330  40.830  30.030  1.00  0.00           S
ATOM    887  CE  MET    57      58.450  40.270  31.450  1.00  0.00           C
ATOM    888  HE1 MET    57      59.160  40.280  32.290  1.00  0.00           H
ATOM    889  HE2 MET    57      57.530  40.830  31.590  1.00  0.00           H
ATOM    890  HE3 MET    57      58.050  39.260  31.290  1.00  0.00           H
ATOM    891  C   MET    57      59.360  45.430  28.730  1.00  0.00           C
ATOM    892  O   MET    57      58.940  44.890  27.690  1.00  0.00           O
ATOM    893  N   PRO    58      60.490  46.230  28.710  1.00  0.00           N
ATOM    894  CD  PRO    58      60.810  47.050  29.830  1.00  0.00           C
ATOM    895  HD1 PRO    58      61.330  46.370  30.510  1.00  0.00           H
ATOM    896  HD2 PRO    58      59.920  47.520  30.230  1.00  0.00           H
ATOM    897  CG  PRO    58      61.800  48.080  29.370  1.00  0.00           C
ATOM    898  HG1 PRO    58      62.660  48.240  30.020  1.00  0.00           H
ATOM    899  HG2 PRO    58      61.380  49.080  29.290  1.00  0.00           H
ATOM    900  CB  PRO    58      62.300  47.590  27.970  1.00  0.00           C
ATOM    901  HB1 PRO    58      63.230  47.030  27.910  1.00  0.00           H
ATOM    902  HB2 PRO    58      62.390  48.410  27.250  1.00  0.00           H
ATOM    903  CA  PRO    58      61.070  46.760  27.510  1.00  0.00           C
ATOM    904  HA  PRO    58      60.330  47.450  27.110  1.00  0.00           H
ATOM    905  C   PRO    58      61.470  45.730  26.410  1.00  0.00           C
ATOM    906  O   PRO    58      61.320  45.930  25.190  1.00  0.00           O
ATOM    907  N   GLU    59      61.920  44.550  26.850  1.00  0.00           N
ATOM    908  H   GLU    59      61.950  44.420  27.850  1.00  0.00           H
ATOM    909  CA  GLU    59      62.370  43.430  26.010  1.00  0.00           C
ATOM    910  HA  GLU    59      63.070  43.890  25.320  1.00  0.00           H
ATOM    911  CB  GLU    59      63.070  42.210  26.800  1.00  0.00           C
ATOM    912  HB1 GLU    59      63.760  42.530  27.580  1.00  0.00           H
ATOM    913  HB2 GLU    59      63.560  41.500  26.130  1.00  0.00           H
ATOM    914  CG  GLU    59      61.950  41.410  27.500  1.00  0.00           C
ATOM    915  HG1 GLU    59      61.320  40.830  26.840  1.00  0.00           H
ATOM    916  HG2 GLU    59      61.340  42.060  28.130  1.00  0.00           H
ATOM    917  CD  GLU    59      62.510  40.350  28.480  1.00  0.00           C
ATOM    918  OE1 GLU    59      63.250  40.670  29.450  1.00  0.00           O
ATOM    919  OE2 GLU    59      62.130  39.170  28.440  1.00  0.00           O
ATOM    920  C   GLU    59      61.230  42.930  25.030  1.00  0.00           C
ATOM    921  O   GLU    59      61.480  42.260  24.070  1.00  0.00           O
ATOM    922  N   MET    60      60.030  43.260  25.240  1.00  0.00           N
ATOM    923  H   MET    60      59.730  43.770  26.050  1.00  0.00           H
ATOM    924  CA  MET    60      58.860  42.950  24.390  1.00  0.00           C
ATOM    925  HA  MET    60      59.090  42.000  23.920  1.00  0.00           H
ATOM    926  CB  MET    60      57.560  42.660  25.220  1.00  0.00           C
ATOM    927  HB1 MET    60      56.770  42.300  24.570  1.00  0.00           H
ATOM    928  HB2 MET    60      57.310  43.610  25.690  1.00  0.00           H
ATOM    929  CG  MET    60      57.800  41.560  26.300  1.00  0.00           C
ATOM    930  HG1 MET    60      58.020  42.000  27.270  1.00  0.00           H
ATOM    931  HG2 MET    60      58.640  40.900  26.090  1.00  0.00           H
ATOM    932  SD  MET    60      56.230  40.670  26.570  1.00  0.00           S
ATOM    933  CE  MET    60      56.920  39.150  27.430  1.00  0.00           C
ATOM    934  HE1 MET    60      57.870  38.860  26.990  1.00  0.00           H
ATOM    935  HE2 MET    60      57.000  39.430  28.480  1.00  0.00           H
ATOM    936  HE3 MET    60      56.110  38.420  27.440  1.00  0.00           H
ATOM    937  C   MET    60      58.650  43.990  23.210  1.00  0.00           C
ATOM    938  O   MET    60      57.770  43.750  22.400  1.00  0.00           O
ATOM    939  N   ASN    61      59.440  45.070  23.110  1.00  0.00           N
ATOM    940  H   ASN    61      60.160  45.120  23.820  1.00  0.00           H
ATOM    941  CA  ASN    61      59.490  45.920  21.870  1.00  0.00           C
ATOM    942  HA  ASN    61      60.130  46.730  22.210  1.00  0.00           H
ATOM    943  CB  ASN    61      60.310  45.180  20.790  1.00  0.00           C
ATOM    944  HB1 ASN    61      59.580  44.790  20.090  1.00  0.00           H
ATOM    945  HB2 ASN    61      60.950  44.450  21.300  1.00  0.00           H
ATOM    946  CG  ASN    61      61.270  46.110  19.960  1.00  0.00           C
ATOM    947  OD1 ASN    61      61.600  47.210  20.380  1.00  0.00           O
ATOM    948  ND2 ASN    61      61.740  45.680  18.760  1.00  0.00           N
ATOM    949 HD21 ASN    61      61.240  44.970  18.250  1.00  0.00           H
ATOM    950 HD22 ASN    61      62.440  46.230  18.290  1.00  0.00           H
ATOM    951  C   ASN    61      58.180  46.610  21.350  1.00  0.00           C
ATOM    952  O   ASN    61      58.060  46.820  20.130  1.00  0.00           O
ATOM    953  N   GLY    62      57.180  46.990  22.220  1.00  0.00           N
ATOM    954  H   GLY    62      57.370  46.730  23.180  1.00  0.00           H
ATOM    955  CA  GLY    62      55.990  47.870  21.990  1.00  0.00           C
ATOM    956  HA1 GLY    62      55.450  48.000  22.920  1.00  0.00           H
ATOM    957  HA2 GLY    62      55.320  47.320  21.330  1.00  0.00           H
ATOM    958  C   GLY    62      56.240  49.270  21.490  1.00  0.00           C
ATOM    959  O   GLY    62      55.460  49.700  20.620  1.00  0.00           O
ATOM    960  N   ILE    63      57.360  49.950  21.830  1.00  0.00           N
ATOM    961  H   ILE    63      57.970  49.650  22.570  1.00  0.00           H
ATOM    962  CA  ILE    63      57.600  51.270  21.120  1.00  0.00           C
ATOM    963  HA  ILE    63      56.810  52.000  21.300  1.00  0.00           H
ATOM    964  CB  ILE    63      58.830  52.010  21.780  1.00  0.00           C
ATOM    965  HB  ILE    63      59.710  51.370  21.820  1.00  0.00           H
ATOM    966  CG2 ILE    63      59.230  53.270  21.030  1.00  0.00           C
ATOM    967 HG21 ILE    63      60.100  53.690  21.550  1.00  0.00           H
ATOM    968 HG22 ILE    63      59.510  53.010  20.020  1.00  0.00           H
ATOM    969 HG23 ILE    63      58.410  53.990  21.070  1.00  0.00           H
ATOM    970  CG1 ILE    63      58.390  52.340  23.260  1.00  0.00           C
ATOM    971 HG11 ILE    63      58.700  51.500  23.880  1.00  0.00           H
ATOM    972 HG12 ILE    63      57.330  52.550  23.320  1.00  0.00           H
ATOM    973  CD  ILE    63      59.040  53.590  23.880  1.00  0.00           C
ATOM    974  HD1 ILE    63      60.110  53.710  23.730  1.00  0.00           H
ATOM    975  HD2 ILE    63      58.580  54.490  23.480  1.00  0.00           H
ATOM    976  HD3 ILE    63      58.840  53.500  24.950  1.00  0.00           H
ATOM    977  C   ILE    63      57.710  51.090  19.650  1.00  0.00           C
ATOM    978  O   ILE    63      57.060  51.770  18.910  1.00  0.00           O
ATOM    979  N   ASP    64      58.510  50.090  19.180  1.00  0.00           N
ATOM    980  H   ASP    64      58.980  49.550  19.890  1.00  0.00           H
ATOM    981  CA  ASP    64      58.740  49.640  17.740  1.00  0.00           C
ATOM    982  HA  ASP    64      59.080  50.480  17.140  1.00  0.00           H
ATOM    983  CB  ASP    64      59.700  48.490  17.740  1.00  0.00           C
ATOM    984  HB1 ASP    64      59.160  47.600  18.060  1.00  0.00           H
ATOM    985  HB2 ASP    64      60.500  48.720  18.450  1.00  0.00           H
ATOM    986  CG  ASP    64      60.340  48.250  16.330  1.00  0.00           C
ATOM    987  OD1 ASP    64      61.060  49.140  15.830  1.00  0.00           O
ATOM    988  OD2 ASP    64      60.170  47.150  15.760  1.00  0.00           O
ATOM    989  C   ASP    64      57.400  49.340  17.040  1.00  0.00           C
ATOM    990  O   ASP    64      57.360  49.540  15.840  1.00  0.00           O
ATOM    991  N   ALA    65      56.360  48.890  17.720  1.00  0.00           N
ATOM    992  H   ALA    65      56.470  48.620  18.690  1.00  0.00           H
ATOM    993  CA  ALA    65      55.020  48.770  17.230  1.00  0.00           C
ATOM    994  HA  ALA    65      55.170  48.480  16.190  1.00  0.00           H
ATOM    995  CB  ALA    65      54.320  47.560  17.870  1.00  0.00           C
ATOM    996  HB1 ALA    65      54.840  46.640  17.620  1.00  0.00           H
ATOM    997  HB2 ALA    65      54.430  47.660  18.950  1.00  0.00           H
ATOM    998  HB3 ALA    65      53.300  47.490  17.470  1.00  0.00           H
ATOM    999  C   ALA    65      54.150  50.090  17.230  1.00  0.00           C
ATOM   1000  O   ALA    65      53.300  50.230  16.370  1.00  0.00           O
ATOM   1001  N   ILE    66      54.430  51.040  18.060  1.00  0.00           N
ATOM   1002  H   ILE    66      55.060  50.780  18.800  1.00  0.00           H
ATOM   1003  CA  ILE    66      54.010  52.400  17.850  1.00  0.00           C
ATOM   1004  HA  ILE    66      52.930  52.330  17.720  1.00  0.00           H
ATOM   1005  CB  ILE    66      54.330  53.340  19.110  1.00  0.00           C
ATOM   1006  HB  ILE    66      55.370  53.570  19.320  1.00  0.00           H
ATOM   1007  CG2 ILE    66      53.760  54.760  18.950  1.00  0.00           C
ATOM   1008 HG21 ILE    66      53.960  55.160  17.960  1.00  0.00           H
ATOM   1009 HG22 ILE    66      52.680  54.710  19.110  1.00  0.00           H
ATOM   1010 HG23 ILE    66      54.180  55.450  19.680  1.00  0.00           H
ATOM   1011  CG1 ILE    66      53.810  52.720  20.430  1.00  0.00           C
ATOM   1012 HG11 ILE    66      54.390  51.810  20.560  1.00  0.00           H
ATOM   1013 HG12 ILE    66      52.750  52.470  20.320  1.00  0.00           H
ATOM   1014  CD  ILE    66      53.990  53.420  21.820  1.00  0.00           C
ATOM   1015  HD1 ILE    66      53.250  54.220  21.770  1.00  0.00           H
ATOM   1016  HD2 ILE    66      53.810  52.680  22.600  1.00  0.00           H
ATOM   1017  HD3 ILE    66      54.950  53.910  21.930  1.00  0.00           H
ATOM   1018  C   ILE    66      54.630  52.990  16.650  1.00  0.00           C
ATOM   1019  O   ILE    66      53.880  53.520  15.830  1.00  0.00           O
ATOM   1020  N   LYS    67      55.930  52.750  16.440  1.00  0.00           N
ATOM   1021  H   LYS    67      56.400  52.580  17.320  1.00  0.00           H
ATOM   1022  CA  LYS    67      56.670  53.150  15.190  1.00  0.00           C
ATOM   1023  HA  LYS    67      56.530  54.220  15.090  1.00  0.00           H
ATOM   1024  CB  LYS    67      58.170  52.860  15.420  1.00  0.00           C
ATOM   1025  HB1 LYS    67      58.600  52.850  14.420  1.00  0.00           H
ATOM   1026  HB2 LYS    67      58.210  51.880  15.890  1.00  0.00           H
ATOM   1027  CG  LYS    67      58.880  53.910  16.360  1.00  0.00           C
ATOM   1028  HG1 LYS    67      58.660  53.640  17.400  1.00  0.00           H
ATOM   1029  HG2 LYS    67      58.480  54.910  16.260  1.00  0.00           H
ATOM   1030  CD  LYS    67      60.350  53.840  16.240  1.00  0.00           C
ATOM   1031  HD1 LYS    67      60.670  54.420  17.110  1.00  0.00           H
ATOM   1032  HD2 LYS    67      60.770  54.330  15.370  1.00  0.00           H
ATOM   1033  CE  LYS    67      61.050  52.430  16.490  1.00  0.00           C
ATOM   1034  HE1 LYS    67      60.720  51.790  15.680  1.00  0.00           H
ATOM   1035  HE2 LYS    67      60.740  51.970  17.430  1.00  0.00           H
ATOM   1036  NZ  LYS    67      62.490  52.560  16.360  1.00  0.00           N
ATOM   1037  HZ1 LYS    67      63.040  51.790  16.710  1.00  0.00           H
ATOM   1038  HZ2 LYS    67      62.680  52.720  15.380  1.00  0.00           H
ATOM   1039  HZ3 LYS    67      62.900  53.310  16.910  1.00  0.00           H
ATOM   1040  C   LYS    67      56.030  52.540  14.000  1.00  0.00           C
ATOM   1041  O   LYS    67      55.720  53.340  13.130  1.00  0.00           O
ATOM   1042  N   GLU    68      55.920  51.200  13.930  1.00  0.00           N
ATOM   1043  H   GLU    68      56.290  50.650  14.700  1.00  0.00           H
ATOM   1044  CA  GLU    68      55.530  50.550  12.750  1.00  0.00           C
ATOM   1045  HA  GLU    68      56.160  50.990  11.970  1.00  0.00           H
ATOM   1046  CB  GLU    68      55.930  49.040  12.850  1.00  0.00           C
ATOM   1047  HB1 GLU    68      55.230  48.630  13.580  1.00  0.00           H
ATOM   1048  HB2 GLU    68      56.980  48.910  13.110  1.00  0.00           H
ATOM   1049  CG  GLU    68      55.630  48.320  11.510  1.00  0.00           C
ATOM   1050  HG1 GLU    68      54.600  48.480  11.200  1.00  0.00           H
ATOM   1051  HG2 GLU    68      55.740  47.260  11.730  1.00  0.00           H
ATOM   1052  CD  GLU    68      56.680  48.620  10.420  1.00  0.00           C
ATOM   1053  OE1 GLU    68      57.410  47.660  10.050  1.00  0.00           O
ATOM   1054  OE2 GLU    68      56.740  49.800   9.910  1.00  0.00           O
ATOM   1055  C   GLU    68      54.110  50.890  12.330  1.00  0.00           C
ATOM   1056  O   GLU    68      53.860  50.990  11.130  1.00  0.00           O
ATOM   1057  N   ILE    69      53.130  51.090  13.230  1.00  0.00           N
ATOM   1058  H   ILE    69      53.290  51.090  14.230  1.00  0.00           H
ATOM   1059  CA  ILE    69      51.740  51.390  12.790  1.00  0.00           C
ATOM   1060  HA  ILE    69      51.610  50.840  11.860  1.00  0.00           H
ATOM   1061  CB  ILE    69      50.640  50.940  13.870  1.00  0.00           C
ATOM   1062  HB  ILE    69      50.910  51.430  14.800  1.00  0.00           H
ATOM   1063  CG2 ILE    69      49.230  51.480  13.500  1.00  0.00           C
ATOM   1064 HG21 ILE    69      49.160  52.570  13.540  1.00  0.00           H
ATOM   1065 HG22 ILE    69      48.860  51.320  12.490  1.00  0.00           H
ATOM   1066 HG23 ILE    69      48.450  51.190  14.210  1.00  0.00           H
ATOM   1067  CG1 ILE    69      50.690  49.420  14.180  1.00  0.00           C
ATOM   1068 HG11 ILE    69      49.740  49.180  14.670  1.00  0.00           H
ATOM   1069 HG12 ILE    69      51.500  49.120  14.840  1.00  0.00           H
ATOM   1070  CD  ILE    69      50.860  48.490  12.980  1.00  0.00           C
ATOM   1071  HD1 ILE    69      51.910  48.340  12.720  1.00  0.00           H
ATOM   1072  HD2 ILE    69      50.390  47.540  13.240  1.00  0.00           H
ATOM   1073  HD3 ILE    69      50.360  48.810  12.060  1.00  0.00           H
ATOM   1074  C   ILE    69      51.640  52.900  12.310  1.00  0.00           C
ATOM   1075  O   ILE    69      50.890  53.170  11.390  1.00  0.00           O
ATOM   1076  N   MET    70      52.450  53.910  12.790  1.00  0.00           N
ATOM   1077  H   MET    70      53.080  53.750  13.570  1.00  0.00           H
ATOM   1078  CA  MET    70      52.400  55.280  12.310  1.00  0.00           C
ATOM   1079  HA  MET    70      51.370  55.600  12.170  1.00  0.00           H
ATOM   1080  CB  MET    70      53.080  56.250  13.340  1.00  0.00           C
ATOM   1081  HB1 MET    70      53.980  56.750  12.960  1.00  0.00           H
ATOM   1082  HB2 MET    70      53.330  55.750  14.280  1.00  0.00           H
ATOM   1083  CG  MET    70      52.080  57.320  13.760  1.00  0.00           C
ATOM   1084  HG1 MET    70      51.120  56.810  13.830  1.00  0.00           H
ATOM   1085  HG2 MET    70      52.140  57.980  12.890  1.00  0.00           H
ATOM   1086  SD  MET    70      52.380  58.110  15.250  1.00  0.00           S
ATOM   1087  CE  MET    70      53.810  59.110  14.830  1.00  0.00           C
ATOM   1088  HE1 MET    70      54.550  58.710  15.520  1.00  0.00           H
ATOM   1089  HE2 MET    70      54.040  58.890  13.790  1.00  0.00           H
ATOM   1090  HE3 MET    70      53.570  60.170  14.900  1.00  0.00           H
ATOM   1091  C   MET    70      53.010  55.430  10.900  1.00  0.00           C
ATOM   1092  O   MET    70      52.650  56.350  10.190  1.00  0.00           O
ATOM   1093  N   LYS    71      53.800  54.470  10.440  1.00  0.00           N
ATOM   1094  H   LYS    71      54.070  53.780  11.130  1.00  0.00           H
ATOM   1095  CA  LYS    71      54.260  54.360   9.020  1.00  0.00           C
ATOM   1096  HA  LYS    71      54.540  55.340   8.610  1.00  0.00           H
ATOM   1097  CB  LYS    71      55.510  53.490   8.980  1.00  0.00           C
ATOM   1098  HB1 LYS    71      55.680  53.010   8.010  1.00  0.00           H
ATOM   1099  HB2 LYS    71      55.400  52.660   9.680  1.00  0.00           H
ATOM   1100  CG  LYS    71      56.760  54.340   9.360  1.00  0.00           C
ATOM   1101  HG1 LYS    71      56.700  54.650  10.400  1.00  0.00           H
ATOM   1102  HG2 LYS    71      56.800  55.210   8.710  1.00  0.00           H
ATOM   1103  CD  LYS    71      58.000  53.450   9.140  1.00  0.00           C
ATOM   1104  HD1 LYS    71      58.890  54.070   9.010  1.00  0.00           H
ATOM   1105  HD2 LYS    71      57.850  52.760   8.320  1.00  0.00           H
ATOM   1106  CE  LYS    71      58.250  52.520  10.370  1.00  0.00           C
ATOM   1107  HE1 LYS    71      57.410  51.870  10.590  1.00  0.00           H
ATOM   1108  HE2 LYS    71      58.410  53.120  11.270  1.00  0.00           H
ATOM   1109  NZ  LYS    71      59.500  51.770  10.230  1.00  0.00           N
ATOM   1110  HZ1 LYS    71      59.590  51.410   9.290  1.00  0.00           H
ATOM   1111  HZ2 LYS    71      60.340  52.280  10.440  1.00  0.00           H
ATOM   1112  HZ3 LYS    71      59.580  51.000  10.880  1.00  0.00           H
ATOM   1113  C   LYS    71      53.200  53.870   8.050  1.00  0.00           C
ATOM   1114  O   LYS    71      53.400  53.600   6.890  1.00  0.00           O
ATOM   1115  N   ILE    72      52.030  53.550   8.610  1.00  0.00           N
ATOM   1116  H   ILE    72      51.930  53.850   9.570  1.00  0.00           H
ATOM   1117  CA  ILE    72      50.810  53.100   7.850  1.00  0.00           C
ATOM   1118  HA  ILE    72      51.080  53.050   6.800  1.00  0.00           H
ATOM   1119  CB  ILE    72      50.180  51.660   8.300  1.00  0.00           C
ATOM   1120  HB  ILE    72      49.910  51.740   9.350  1.00  0.00           H
ATOM   1121  CG2 ILE    72      48.890  51.360   7.560  1.00  0.00           C
ATOM   1122 HG21 ILE    72      48.420  50.470   7.960  1.00  0.00           H
ATOM   1123 HG22 ILE    72      48.180  52.190   7.660  1.00  0.00           H
ATOM   1124 HG23 ILE    72      49.030  51.220   6.490  1.00  0.00           H
ATOM   1125  CG1 ILE    72      51.110  50.410   8.350  1.00  0.00           C
ATOM   1126 HG11 ILE    72      51.990  50.680   8.940  1.00  0.00           H
ATOM   1127 HG12 ILE    72      51.550  50.180   7.380  1.00  0.00           H
ATOM   1128  CD  ILE    72      50.520  49.150   8.990  1.00  0.00           C
ATOM   1129  HD1 ILE    72      49.650  48.750   8.480  1.00  0.00           H
ATOM   1130  HD2 ILE    72      51.280  48.380   9.140  1.00  0.00           H
ATOM   1131  HD3 ILE    72      50.130  49.450   9.960  1.00  0.00           H
ATOM   1132  C   ILE    72      49.860  54.250   7.880  1.00  0.00           C
ATOM   1133  O   ILE    72      49.610  54.860   6.890  1.00  0.00           O
ATOM   1134  N   ASP    73      49.550  54.610   9.100  1.00  0.00           N
ATOM   1135  H   ASP    73      49.960  54.080   9.860  1.00  0.00           H
ATOM   1136  CA  ASP    73      48.760  55.870   9.360  1.00  0.00           C
ATOM   1137  HA  ASP    73      48.540  56.390   8.430  1.00  0.00           H
ATOM   1138  CB  ASP    73      47.390  55.430   9.830  1.00  0.00           C
ATOM   1139  HB1 ASP    73      47.460  54.950  10.800  1.00  0.00           H
ATOM   1140  HB2 ASP    73      46.910  54.770   9.100  1.00  0.00           H
ATOM   1141  CG  ASP    73      46.310  56.520  10.030  1.00  0.00           C
ATOM   1142  OD1 ASP    73      45.140  56.290  10.380  1.00  0.00           O
ATOM   1143  OD2 ASP    73      46.570  57.710   9.680  1.00  0.00           O
ATOM   1144  C   ASP    73      49.350  56.740  10.410  1.00  0.00           C
ATOM   1145  O   ASP    73      49.300  56.370  11.600  1.00  0.00           O
ATOM   1146  N   PRO    74      49.750  57.980  10.000  1.00  0.00           N
ATOM   1147  CD  PRO    74      49.880  58.440   8.580  1.00  0.00           C
ATOM   1148  HD1 PRO    74      48.900  58.530   8.110  1.00  0.00           H
ATOM   1149  HD2 PRO    74      50.470  57.690   8.040  1.00  0.00           H
ATOM   1150  CG  PRO    74      50.700  59.720   8.500  1.00  0.00           C
ATOM   1151  HG1 PRO    74      50.130  60.490   7.980  1.00  0.00           H
ATOM   1152  HG2 PRO    74      51.670  59.470   8.060  1.00  0.00           H
ATOM   1153  CB  PRO    74      50.880  60.110   9.940  1.00  0.00           C
ATOM   1154  HB1 PRO    74      50.370  61.060  10.140  1.00  0.00           H
ATOM   1155  HB2 PRO    74      51.900  60.290  10.300  1.00  0.00           H
ATOM   1156  CA  PRO    74      50.200  59.010  10.800  1.00  0.00           C
ATOM   1157  HA  PRO    74      51.020  58.570  11.370  1.00  0.00           H
ATOM   1158  C   PRO    74      49.220  59.580  11.790  1.00  0.00           C
ATOM   1159  O   PRO    74      49.560  60.410  12.640  1.00  0.00           O
ATOM   1160  N   ASN    75      47.920  59.250  11.740  1.00  0.00           N
ATOM   1161  H   ASN    75      47.620  58.630  11.000  1.00  0.00           H
ATOM   1162  CA  ASN    75      46.820  59.630  12.770  1.00  0.00           C
ATOM   1163  HA  ASN    75      47.190  60.250  13.590  1.00  0.00           H
ATOM   1164  CB  ASN    75      45.770  60.360  12.000  1.00  0.00           C
ATOM   1165  HB1 ASN    75      45.310  59.710  11.270  1.00  0.00           H
ATOM   1166  HB2 ASN    75      46.220  61.190  11.450  1.00  0.00           H
ATOM   1167  CG  ASN    75      44.700  60.990  12.860  1.00  0.00           C
ATOM   1168  OD1 ASN    75      44.940  61.450  13.980  1.00  0.00           O
ATOM   1169  ND2 ASN    75      43.480  61.090  12.470  1.00  0.00           N
ATOM   1170 HD21 ASN    75      43.080  60.670  11.640  1.00  0.00           H
ATOM   1171 HD22 ASN    75      42.860  61.440  13.190  1.00  0.00           H
ATOM   1172  C   ASN    75      46.160  58.340  13.420  1.00  0.00           C
ATOM   1173  O   ASN    75      45.060  58.470  13.940  1.00  0.00           O
ATOM   1174  N   ALA    76      46.740  57.160  13.320  1.00  0.00           N
ATOM   1175  H   ALA    76      47.630  57.160  12.830  1.00  0.00           H
ATOM   1176  CA  ALA    76      46.390  55.810  14.040  1.00  0.00           C
ATOM   1177  HA  ALA    76      45.560  55.330  13.530  1.00  0.00           H
ATOM   1178  CB  ALA    76      47.610  54.800  13.950  1.00  0.00           C
ATOM   1179  HB1 ALA    76      48.460  55.220  14.480  1.00  0.00           H
ATOM   1180  HB2 ALA    76      47.390  53.830  14.380  1.00  0.00           H
ATOM   1181  HB3 ALA    76      47.740  54.830  12.870  1.00  0.00           H
ATOM   1182  C   ALA    76      46.130  55.960  15.520  1.00  0.00           C
ATOM   1183  O   ALA    76      46.790  56.700  16.280  1.00  0.00           O
ATOM   1184  N   LYS    77      45.050  55.370  16.080  1.00  0.00           N
ATOM   1185  H   LYS    77      44.410  54.930  15.430  1.00  0.00           H
ATOM   1186  CA  LYS    77      44.620  55.630  17.440  1.00  0.00           C
ATOM   1187  HA  LYS    77      44.860  56.620  17.820  1.00  0.00           H
ATOM   1188  CB  LYS    77      43.060  55.520  17.570  1.00  0.00           C
ATOM   1189  HB1 LYS    77      42.750  55.720  18.590  1.00  0.00           H
ATOM   1190  HB2 LYS    77      42.790  54.490  17.330  1.00  0.00           H
ATOM   1191  CG  LYS    77      42.280  56.330  16.490  1.00  0.00           C
ATOM   1192  HG1 LYS    77      42.550  55.980  15.500  1.00  0.00           H
ATOM   1193  HG2 LYS    77      42.560  57.370  16.650  1.00  0.00           H
ATOM   1194  CD  LYS    77      40.750  56.200  16.590  1.00  0.00           C
ATOM   1195  HD1 LYS    77      40.370  56.620  17.520  1.00  0.00           H
ATOM   1196  HD2 LYS    77      40.390  55.190  16.400  1.00  0.00           H
ATOM   1197  CE  LYS    77      40.140  57.120  15.410  1.00  0.00           C
ATOM   1198  HE1 LYS    77      39.060  56.960  15.320  1.00  0.00           H
ATOM   1199  HE2 LYS    77      40.720  57.020  14.490  1.00  0.00           H
ATOM   1200  NZ  LYS    77      40.290  58.550  15.730  1.00  0.00           N
ATOM   1201  HZ1 LYS    77      39.790  59.150  15.090  1.00  0.00           H
ATOM   1202  HZ2 LYS    77      40.070  58.670  16.710  1.00  0.00           H
ATOM   1203  HZ3 LYS    77      41.240  58.880  15.770  1.00  0.00           H
ATOM   1204  C   LYS    77      45.300  54.640  18.330  1.00  0.00           C
ATOM   1205  O   LYS    77      44.940  53.460  18.430  1.00  0.00           O
ATOM   1206  N   ILE    78      46.480  54.970  18.870  1.00  0.00           N
ATOM   1207  H   ILE    78      46.770  55.910  18.630  1.00  0.00           H
ATOM   1208  CA  ILE    78      47.320  54.190  19.760  1.00  0.00           C
ATOM   1209  HA  ILE    78      46.990  53.150  19.800  1.00  0.00           H
ATOM   1210  CB  ILE    78      48.740  54.070  19.160  1.00  0.00           C
ATOM   1211  HB  ILE    78      49.170  55.060  19.060  1.00  0.00           H
ATOM   1212  CG2 ILE    78      49.690  53.230  20.080  1.00  0.00           C
ATOM   1213 HG21 ILE    78      50.490  53.870  20.450  1.00  0.00           H
ATOM   1214 HG22 ILE    78      49.080  52.890  20.920  1.00  0.00           H
ATOM   1215 HG23 ILE    78      50.120  52.430  19.480  1.00  0.00           H
ATOM   1216  CG1 ILE    78      48.750  53.540  17.720  1.00  0.00           C
ATOM   1217 HG11 ILE    78      48.250  54.330  17.160  1.00  0.00           H
ATOM   1218 HG12 ILE    78      48.240  52.590  17.550  1.00  0.00           H
ATOM   1219  CD  ILE    78      50.170  53.570  17.130  1.00  0.00           C
ATOM   1220  HD1 ILE    78      50.600  52.570  17.260  1.00  0.00           H
ATOM   1221  HD2 ILE    78      50.160  53.810  16.060  1.00  0.00           H
ATOM   1222  HD3 ILE    78      50.760  54.330  17.640  1.00  0.00           H
ATOM   1223  C   ILE    78      47.350  54.850  21.100  1.00  0.00           C
ATOM   1224  O   ILE    78      47.690  56.050  21.260  1.00  0.00           O
ATOM   1225  N   ILE    79      46.990  54.080  22.110  1.00  0.00           N
ATOM   1226  H   ILE    79      46.930  53.090  21.930  1.00  0.00           H
ATOM   1227  CA  ILE    79      47.040  54.450  23.560  1.00  0.00           C
ATOM   1228  HA  ILE    79      47.800  55.230  23.600  1.00  0.00           H
ATOM   1229  CB  ILE    79      45.720  54.940  24.120  1.00  0.00           C
ATOM   1230  HB  ILE    79      45.870  55.180  25.170  1.00  0.00           H
ATOM   1231  CG2 ILE    79      45.220  56.190  23.340  1.00  0.00           C
ATOM   1232 HG21 ILE    79      45.910  57.030  23.360  1.00  0.00           H
ATOM   1233 HG22 ILE    79      44.950  55.970  22.310  1.00  0.00           H
ATOM   1234 HG23 ILE    79      44.330  56.610  23.810  1.00  0.00           H
ATOM   1235  CG1 ILE    79      44.770  53.700  24.370  1.00  0.00           C
ATOM   1236 HG11 ILE    79      45.220  53.000  25.070  1.00  0.00           H
ATOM   1237 HG12 ILE    79      44.670  53.230  23.400  1.00  0.00           H
ATOM   1238  CD  ILE    79      43.350  54.140  24.790  1.00  0.00           C
ATOM   1239  HD1 ILE    79      42.830  53.250  25.140  1.00  0.00           H
ATOM   1240  HD2 ILE    79      43.470  54.890  25.580  1.00  0.00           H
ATOM   1241  HD3 ILE    79      42.810  54.640  23.990  1.00  0.00           H
ATOM   1242  C   ILE    79      47.710  53.380  24.480  1.00  0.00           C
ATOM   1243  O   ILE    79      47.480  52.200  24.280  1.00  0.00           O
ATOM   1244  N   VAL    80      48.610  53.780  25.400  1.00  0.00           N
ATOM   1245  H   VAL    80      48.820  54.760  25.480  1.00  0.00           H
ATOM   1246  CA  VAL    80      49.690  52.870  25.780  1.00  0.00           C
ATOM   1247  HA  VAL    80      49.590  51.870  25.360  1.00  0.00           H
ATOM   1248  CB  VAL    80      51.050  53.340  25.200  1.00  0.00           C
ATOM   1249  HB  VAL    80      50.970  53.140  24.140  1.00  0.00           H
ATOM   1250  CG1 VAL    80      51.410  54.750  25.470  1.00  0.00           C
ATOM   1251 HG11 VAL    80      51.270  55.010  26.520  1.00  0.00           H
ATOM   1252 HG12 VAL    80      52.430  54.890  25.120  1.00  0.00           H
ATOM   1253 HG13 VAL    80      50.810  55.500  24.970  1.00  0.00           H
ATOM   1254  CG2 VAL    80      52.260  52.600  25.660  1.00  0.00           C
ATOM   1255 HG21 VAL    80      53.150  52.930  25.130  1.00  0.00           H
ATOM   1256 HG22 VAL    80      52.430  52.770  26.730  1.00  0.00           H
ATOM   1257 HG23 VAL    80      52.060  51.560  25.390  1.00  0.00           H
ATOM   1258  C   VAL    80      49.760  52.660  27.240  1.00  0.00           C
ATOM   1259  O   VAL    80      49.660  53.580  28.060  1.00  0.00           O
ATOM   1260  N   CYS    81      49.950  51.440  27.660  1.00  0.00           N
ATOM   1261  H   CYS    81      50.150  50.770  26.930  1.00  0.00           H
ATOM   1262  CA  CYS    81      49.990  50.950  29.010  1.00  0.00           C
ATOM   1263  HA  CYS    81      49.480  51.740  29.560  1.00  0.00           H
ATOM   1264  CB  CYS    81      49.140  49.750  29.060  1.00  0.00           C
ATOM   1265  HB1 CYS    81      49.830  48.960  28.760  1.00  0.00           H
ATOM   1266  HB2 CYS    81      48.390  49.730  28.260  1.00  0.00           H
ATOM   1267  SG  CYS    81      48.290  49.610  30.670  1.00  0.00           S
ATOM   1268  HG  CYS    81      47.910  48.340  30.520  1.00  0.00           H
ATOM   1269  C   CYS    81      51.390  50.720  29.630  1.00  0.00           C
ATOM   1270  O   CYS    81      52.300  50.190  28.980  1.00  0.00           O
ATOM   1271  N   SER    82      51.540  51.130  30.880  1.00  0.00           N
ATOM   1272  H   SER    82      50.650  51.240  31.360  1.00  0.00           H
ATOM   1273  CA  SER    82      52.780  51.430  31.590  1.00  0.00           C
ATOM   1274  HA  SER    82      53.550  50.720  31.270  1.00  0.00           H
ATOM   1275  CB  SER    82      53.200  52.860  31.300  1.00  0.00           C
ATOM   1276  HB1 SER    82      53.370  52.760  30.230  1.00  0.00           H
ATOM   1277  HB2 SER    82      54.210  53.110  31.640  1.00  0.00           H
ATOM   1278  OG  SER    82      52.320  53.900  31.690  1.00  0.00           O
ATOM   1279  HG  SER    82      51.420  53.590  31.590  1.00  0.00           H
ATOM   1280  C   SER    82      52.780  51.200  33.130  1.00  0.00           C
ATOM   1281  O   SER    82      51.680  51.130  33.760  1.00  0.00           O
ATOM   1282  N   ALA    83      53.980  50.960  33.760  1.00  0.00           N
ATOM   1283  H   ALA    83      54.800  51.030  33.170  1.00  0.00           H
ATOM   1284  CA  ALA    83      54.170  50.800  35.180  1.00  0.00           C
ATOM   1285  HA  ALA    83      53.260  50.310  35.520  1.00  0.00           H
ATOM   1286  CB  ALA    83      55.290  49.870  35.510  1.00  0.00           C
ATOM   1287  HB1 ALA    83      55.430  49.730  36.590  1.00  0.00           H
ATOM   1288  HB2 ALA    83      55.140  48.980  34.910  1.00  0.00           H
ATOM   1289  HB3 ALA    83      56.230  50.370  35.280  1.00  0.00           H
ATOM   1290  C   ALA    83      54.230  52.110  35.980  1.00  0.00           C
ATOM   1291  O   ALA    83      54.590  53.190  35.530  1.00  0.00           O
ATOM   1292  N   MET    84      53.980  52.070  37.310  1.00  0.00           N
ATOM   1293  H   MET    84      53.730  51.190  37.740  1.00  0.00           H
ATOM   1294  CA  MET    84      54.360  53.120  38.200  1.00  0.00           C
ATOM   1295  HA  MET    84      53.940  54.020  37.750  1.00  0.00           H
ATOM   1296  CB  MET    84      53.840  52.960  39.660  1.00  0.00           C
ATOM   1297  HB1 MET    84      54.270  53.700  40.340  1.00  0.00           H
ATOM   1298  HB2 MET    84      53.980  51.970  40.100  1.00  0.00           H
ATOM   1299  CG  MET    84      52.340  53.160  39.610  1.00  0.00           C
ATOM   1300  HG1 MET    84      51.900  52.920  40.580  1.00  0.00           H
ATOM   1301  HG2 MET    84      51.930  52.560  38.800  1.00  0.00           H
ATOM   1302  SD  MET    84      51.840  54.820  39.480  1.00  0.00           S
ATOM   1303  CE  MET    84      50.050  54.580  39.560  1.00  0.00           C
ATOM   1304  HE1 MET    84      49.610  55.460  39.100  1.00  0.00           H
ATOM   1305  HE2 MET    84      49.820  53.640  39.050  1.00  0.00           H
ATOM   1306  HE3 MET    84      49.730  54.530  40.600  1.00  0.00           H
ATOM   1307  C   MET    84      55.900  53.270  38.140  1.00  0.00           C
ATOM   1308  O   MET    84      56.600  52.230  37.970  1.00  0.00           O
ATOM   1309  N   GLY    85      56.480  54.440  38.150  1.00  0.00           N
ATOM   1310  H   GLY    85      55.890  55.240  38.290  1.00  0.00           H
ATOM   1311  CA  GLY    85      57.900  54.770  38.050  1.00  0.00           C
ATOM   1312  HA1 GLY    85      58.490  54.020  38.590  1.00  0.00           H
ATOM   1313  HA2 GLY    85      58.070  55.760  38.460  1.00  0.00           H
ATOM   1314  C   GLY    85      58.440  54.840  36.600  1.00  0.00           C
ATOM   1315  O   GLY    85      59.550  55.220  36.400  1.00  0.00           O
ATOM   1316  N   GLN    86      57.640  54.440  35.600  1.00  0.00           N
ATOM   1317  H   GLN    86      56.660  54.340  35.810  1.00  0.00           H
ATOM   1318  CA  GLN    86      57.980  54.250  34.140  1.00  0.00           C
ATOM   1319  HA  GLN    86      59.050  54.030  34.140  1.00  0.00           H
ATOM   1320  CB  GLN    86      57.270  53.020  33.550  1.00  0.00           C
ATOM   1321  HB1 GLN    86      56.370  53.370  33.050  1.00  0.00           H
ATOM   1322  HB2 GLN    86      57.050  52.420  34.440  1.00  0.00           H
ATOM   1323  CG  GLN    86      58.070  52.250  32.570  1.00  0.00           C
ATOM   1324  HG1 GLN    86      58.940  51.820  33.070  1.00  0.00           H
ATOM   1325  HG2 GLN    86      58.490  53.010  31.910  1.00  0.00           H
ATOM   1326  CD  GLN    86      57.330  51.120  31.820  1.00  0.00           C
ATOM   1327  OE1 GLN    86      56.090  50.990  31.820  1.00  0.00           O
ATOM   1328  NE2 GLN    86      58.010  50.370  30.980  1.00  0.00           N
ATOM   1329 HE21 GLN    86      58.950  50.640  30.720  1.00  0.00           H
ATOM   1330 HE22 GLN    86      57.450  49.780  30.390  1.00  0.00           H
ATOM   1331  C   GLN    86      57.780  55.480  33.240  1.00  0.00           C
ATOM   1332  O   GLN    86      57.730  55.350  32.000  1.00  0.00           O
ATOM   1333  N   GLN    87      57.590  56.620  33.840  1.00  0.00           N
ATOM   1334  H   GLN    87      57.690  56.690  34.850  1.00  0.00           H
ATOM   1335  CA  GLN    87      56.940  57.780  33.260  1.00  0.00           C
ATOM   1336  HA  GLN    87      55.980  57.530  32.810  1.00  0.00           H
ATOM   1337  CB  GLN    87      56.670  58.860  34.310  1.00  0.00           C
ATOM   1338  HB1 GLN    87      57.620  59.330  34.580  1.00  0.00           H
ATOM   1339  HB2 GLN    87      56.210  58.330  35.150  1.00  0.00           H
ATOM   1340  CG  GLN    87      55.730  59.890  33.680  1.00  0.00           C
ATOM   1341  HG1 GLN    87      56.190  60.400  32.830  1.00  0.00           H
ATOM   1342  HG2 GLN    87      55.600  60.660  34.430  1.00  0.00           H
ATOM   1343  CD  GLN    87      54.320  59.430  33.250  1.00  0.00           C
ATOM   1344  OE1 GLN    87      53.800  58.490  33.790  1.00  0.00           O
ATOM   1345  NE2 GLN    87      53.620  60.200  32.400  1.00  0.00           N
ATOM   1346 HE21 GLN    87      54.060  60.970  31.920  1.00  0.00           H
ATOM   1347 HE22 GLN    87      52.690  59.870  32.200  1.00  0.00           H
ATOM   1348  C   GLN    87      57.890  58.340  32.150  1.00  0.00           C
ATOM   1349  O   GLN    87      57.370  58.490  31.010  1.00  0.00           O
ATOM   1350  N   ALA    88      59.210  58.520  32.270  1.00  0.00           N
ATOM   1351  H   ALA    88      59.550  58.280  33.190  1.00  0.00           H
ATOM   1352  CA  ALA    88      60.030  58.970  31.200  1.00  0.00           C
ATOM   1353  HA  ALA    88      59.570  59.790  30.660  1.00  0.00           H
ATOM   1354  CB  ALA    88      61.260  59.640  31.810  1.00  0.00           C
ATOM   1355  HB1 ALA    88      61.790  60.250  31.080  1.00  0.00           H
ATOM   1356  HB2 ALA    88      60.790  60.240  32.600  1.00  0.00           H
ATOM   1357  HB3 ALA    88      61.890  58.920  32.340  1.00  0.00           H
ATOM   1358  C   ALA    88      60.460  57.900  30.120  1.00  0.00           C
ATOM   1359  O   ALA    88      61.150  58.280  29.190  1.00  0.00           O
ATOM   1360  N   MET    89      59.940  56.690  30.280  1.00  0.00           N
ATOM   1361  H   MET    89      59.420  56.380  31.080  1.00  0.00           H
ATOM   1362  CA  MET    89      59.890  55.820  29.150  1.00  0.00           C
ATOM   1363  HA  MET    89      60.760  55.970  28.520  1.00  0.00           H
ATOM   1364  CB  MET    89      59.900  54.330  29.570  1.00  0.00           C
ATOM   1365  HB1 MET    89      58.980  54.050  30.090  1.00  0.00           H
ATOM   1366  HB2 MET    89      60.770  54.170  30.210  1.00  0.00           H
ATOM   1367  CG  MET    89      60.000  53.390  28.360  1.00  0.00           C
ATOM   1368  HG1 MET    89      60.940  53.640  27.870  1.00  0.00           H
ATOM   1369  HG2 MET    89      59.160  53.620  27.690  1.00  0.00           H
ATOM   1370  SD  MET    89      60.070  51.610  28.750  1.00  0.00           S
ATOM   1371  CE  MET    89      60.030  50.960  27.070  1.00  0.00           C
ATOM   1372  HE1 MET    89      59.040  51.250  26.720  1.00  0.00           H
ATOM   1373  HE2 MET    89      60.800  51.420  26.460  1.00  0.00           H
ATOM   1374  HE3 MET    89      60.060  49.870  27.040  1.00  0.00           H
ATOM   1375  C   MET    89      58.540  56.000  28.410  1.00  0.00           C
ATOM   1376  O   MET    89      58.490  55.920  27.180  1.00  0.00           O
ATOM   1377  N   VAL    90      57.370  56.180  29.080  1.00  0.00           N
ATOM   1378  H   VAL    90      57.310  56.080  30.080  1.00  0.00           H
ATOM   1379  CA  VAL    90      56.090  56.430  28.440  1.00  0.00           C
ATOM   1380  HA  VAL    90      56.040  55.770  27.570  1.00  0.00           H
ATOM   1381  CB  VAL    90      54.960  56.270  29.480  1.00  0.00           C
ATOM   1382  HB  VAL    90      55.350  55.700  30.330  1.00  0.00           H
ATOM   1383  CG1 VAL    90      54.370  57.510  30.080  1.00  0.00           C
ATOM   1384 HG11 VAL    90      53.550  57.210  30.730  1.00  0.00           H
ATOM   1385 HG12 VAL    90      55.070  58.130  30.650  1.00  0.00           H
ATOM   1386 HG13 VAL    90      53.990  58.140  29.270  1.00  0.00           H
ATOM   1387  CG2 VAL    90      53.870  55.420  28.780  1.00  0.00           C
ATOM   1388 HG21 VAL    90      54.240  54.420  28.560  1.00  0.00           H
ATOM   1389 HG22 VAL    90      53.050  55.260  29.490  1.00  0.00           H
ATOM   1390 HG23 VAL    90      53.460  55.890  27.890  1.00  0.00           H
ATOM   1391  C   VAL    90      56.140  57.780  27.700  1.00  0.00           C
ATOM   1392  O   VAL    90      55.360  57.920  26.770  1.00  0.00           O
ATOM   1393  N   ILE    91      57.040  58.660  28.100  1.00  0.00           N
ATOM   1394  H   ILE    91      57.560  58.490  28.960  1.00  0.00           H
ATOM   1395  CA  ILE    91      57.370  59.950  27.380  1.00  0.00           C
ATOM   1396  HA  ILE    91      56.390  60.320  27.090  1.00  0.00           H
ATOM   1397  CB  ILE    91      58.060  61.020  28.190  1.00  0.00           C
ATOM   1398  HB  ILE    91      58.990  60.620  28.600  1.00  0.00           H
ATOM   1399  CG2 ILE    91      58.280  62.260  27.310  1.00  0.00           C
ATOM   1400 HG21 ILE    91      59.130  62.000  26.670  1.00  0.00           H
ATOM   1401 HG22 ILE    91      57.400  62.440  26.700  1.00  0.00           H
ATOM   1402 HG23 ILE    91      58.520  63.170  27.860  1.00  0.00           H
ATOM   1403  CG1 ILE    91      57.120  61.540  29.280  1.00  0.00           C
ATOM   1404 HG11 ILE    91      56.680  60.660  29.770  1.00  0.00           H
ATOM   1405 HG12 ILE    91      56.320  62.130  28.850  1.00  0.00           H
ATOM   1406  CD  ILE    91      57.770  62.400  30.460  1.00  0.00           C
ATOM   1407  HD1 ILE    91      57.960  63.430  30.190  1.00  0.00           H
ATOM   1408  HD2 ILE    91      57.020  62.420  31.240  1.00  0.00           H
ATOM   1409  HD3 ILE    91      58.660  61.930  30.890  1.00  0.00           H
ATOM   1410  C   ILE    91      57.990  59.620  26.050  1.00  0.00           C
ATOM   1411  O   ILE    91      57.530  60.090  25.030  1.00  0.00           O
ATOM   1412  N   GLU    92      58.950  58.700  25.960  1.00  0.00           N
ATOM   1413  H   GLU    92      59.220  58.250  26.820  1.00  0.00           H
ATOM   1414  CA  GLU    92      59.470  58.180  24.670  1.00  0.00           C
ATOM   1415  HA  GLU    92      59.760  59.040  24.070  1.00  0.00           H
ATOM   1416  CB  GLU    92      60.710  57.430  24.880  1.00  0.00           C
ATOM   1417  HB1 GLU    92      61.120  57.160  23.900  1.00  0.00           H
ATOM   1418  HB2 GLU    92      60.440  56.500  25.390  1.00  0.00           H
ATOM   1419  CG  GLU    92      61.870  58.180  25.600  1.00  0.00           C
ATOM   1420  HG1 GLU    92      62.750  57.550  25.560  1.00  0.00           H
ATOM   1421  HG2 GLU    92      61.590  58.330  26.640  1.00  0.00           H
ATOM   1422  CD  GLU    92      62.350  59.450  24.900  1.00  0.00           C
ATOM   1423  OE1 GLU    92      62.260  60.530  25.490  1.00  0.00           O
ATOM   1424  OE2 GLU    92      62.930  59.350  23.760  1.00  0.00           O
ATOM   1425  C   GLU    92      58.470  57.450  23.800  1.00  0.00           C
ATOM   1426  O   GLU    92      58.580  57.330  22.550  1.00  0.00           O
ATOM   1427  N   ALA    93      57.420  56.910  24.380  1.00  0.00           N
ATOM   1428  H   ALA    93      57.360  57.050  25.380  1.00  0.00           H
ATOM   1429  CA  ALA    93      56.280  56.310  23.760  1.00  0.00           C
ATOM   1430  HA  ALA    93      56.730  55.700  22.970  1.00  0.00           H
ATOM   1431  CB  ALA    93      55.650  55.370  24.750  1.00  0.00           C
ATOM   1432  HB1 ALA    93      56.340  54.730  25.290  1.00  0.00           H
ATOM   1433  HB2 ALA    93      54.940  55.770  25.480  1.00  0.00           H
ATOM   1434  HB3 ALA    93      54.950  54.710  24.240  1.00  0.00           H
ATOM   1435  C   ALA    93      55.300  57.380  23.160  1.00  0.00           C
ATOM   1436  O   ALA    93      54.780  57.190  22.020  1.00  0.00           O
ATOM   1437  N   ILE    94      55.090  58.490  23.830  1.00  0.00           N
ATOM   1438  H   ILE    94      55.590  58.500  24.710  1.00  0.00           H
ATOM   1439  CA  ILE    94      54.360  59.680  23.350  1.00  0.00           C
ATOM   1440  HA  ILE    94      53.430  59.330  22.890  1.00  0.00           H
ATOM   1441  CB  ILE    94      53.890  60.640  24.430  1.00  0.00           C
ATOM   1442  HB  ILE    94      54.800  60.810  25.010  1.00  0.00           H
ATOM   1443  CG2 ILE    94      53.410  62.010  23.910  1.00  0.00           C
ATOM   1444 HG21 ILE    94      52.460  61.820  23.400  1.00  0.00           H
ATOM   1445 HG22 ILE    94      53.190  62.590  24.810  1.00  0.00           H
ATOM   1446 HG23 ILE    94      54.040  62.400  23.110  1.00  0.00           H
ATOM   1447  CG1 ILE    94      52.870  60.030  25.440  1.00  0.00           C
ATOM   1448 HG11 ILE    94      52.670  60.760  26.220  1.00  0.00           H
ATOM   1449 HG12 ILE    94      53.270  59.090  25.810  1.00  0.00           H
ATOM   1450  CD  ILE    94      51.500  59.580  24.890  1.00  0.00           C
ATOM   1451  HD1 ILE    94      51.060  60.450  24.400  1.00  0.00           H
ATOM   1452  HD2 ILE    94      51.730  58.850  24.110  1.00  0.00           H
ATOM   1453  HD3 ILE    94      50.860  59.190  25.680  1.00  0.00           H
ATOM   1454  C   ILE    94      55.090  60.360  22.260  1.00  0.00           C
ATOM   1455  O   ILE    94      54.500  60.820  21.300  1.00  0.00           O
ATOM   1456  N   LYS    95      56.410  60.390  22.350  1.00  0.00           N
ATOM   1457  H   LYS    95      56.760  59.900  23.160  1.00  0.00           H
ATOM   1458  CA  LYS    95      57.330  60.790  21.240  1.00  0.00           C
ATOM   1459  HA  LYS    95      56.890  61.690  20.790  1.00  0.00           H
ATOM   1460  CB  LYS    95      58.720  61.150  21.790  1.00  0.00           C
ATOM   1461  HB1 LYS    95      59.310  61.440  20.920  1.00  0.00           H
ATOM   1462  HB2 LYS    95      59.220  60.350  22.350  1.00  0.00           H
ATOM   1463  CG  LYS    95      58.810  62.410  22.750  1.00  0.00           C
ATOM   1464  HG1 LYS    95      57.870  62.470  23.310  1.00  0.00           H
ATOM   1465  HG2 LYS    95      58.820  63.320  22.150  1.00  0.00           H
ATOM   1466  CD  LYS    95      60.060  62.370  23.640  1.00  0.00           C
ATOM   1467  HD1 LYS    95      60.170  61.390  24.090  1.00  0.00           H
ATOM   1468  HD2 LYS    95      59.920  63.120  24.430  1.00  0.00           H
ATOM   1469  CE  LYS    95      61.280  62.800  22.880  1.00  0.00           C
ATOM   1470  HE1 LYS    95      61.290  63.880  22.690  1.00  0.00           H
ATOM   1471  HE2 LYS    95      61.300  62.380  21.870  1.00  0.00           H
ATOM   1472  NZ  LYS    95      62.550  62.500  23.500  1.00  0.00           N
ATOM   1473  HZ1 LYS    95      62.800  63.260  24.120  1.00  0.00           H
ATOM   1474  HZ2 LYS    95      62.520  61.560  23.870  1.00  0.00           H
ATOM   1475  HZ3 LYS    95      63.250  62.430  22.770  1.00  0.00           H
ATOM   1476  C   LYS    95      57.340  59.830  20.010  1.00  0.00           C
ATOM   1477  O   LYS    95      57.490  60.240  18.790  1.00  0.00           O
ATOM   1478  N   ALA    96      57.220  58.510  20.280  1.00  0.00           N
ATOM   1479  H   ALA    96      57.430  58.190  21.210  1.00  0.00           H
ATOM   1480  CA  ALA    96      57.130  57.490  19.210  1.00  0.00           C
ATOM   1481  HA  ALA    96      57.930  57.660  18.480  1.00  0.00           H
ATOM   1482  CB  ALA    96      57.360  56.140  19.800  1.00  0.00           C
ATOM   1483  HB1 ALA    96      57.320  55.360  19.040  1.00  0.00           H
ATOM   1484  HB2 ALA    96      58.330  56.100  20.290  1.00  0.00           H
ATOM   1485  HB3 ALA    96      56.570  55.880  20.500  1.00  0.00           H
ATOM   1486  C   ALA    96      55.820  57.580  18.410  1.00  0.00           C
ATOM   1487  O   ALA    96      55.760  57.410  17.210  1.00  0.00           O
ATOM   1488  N   GLY    97      54.800  58.120  19.090  1.00  0.00           N
ATOM   1489  H   GLY    97      55.000  58.420  20.030  1.00  0.00           H
ATOM   1490  CA  GLY    97      53.620  58.580  18.460  1.00  0.00           C
ATOM   1491  HA1 GLY    97      53.490  58.050  17.510  1.00  0.00           H
ATOM   1492  HA2 GLY    97      53.800  59.610  18.160  1.00  0.00           H
ATOM   1493  C   GLY    97      52.260  58.300  19.100  1.00  0.00           C
ATOM   1494  O   GLY    97      51.270  58.690  18.460  1.00  0.00           O
ATOM   1495  N   ALA    98      52.240  57.710  20.310  1.00  0.00           N
ATOM   1496  H   ALA    98      53.080  57.440  20.810  1.00  0.00           H
ATOM   1497  CA  ALA    98      50.980  57.420  21.020  1.00  0.00           C
ATOM   1498  HA  ALA    98      50.370  56.770  20.390  1.00  0.00           H
ATOM   1499  CB  ALA    98      51.270  56.530  22.290  1.00  0.00           C
ATOM   1500  HB1 ALA    98      52.120  56.870  22.890  1.00  0.00           H
ATOM   1501  HB2 ALA    98      50.380  56.350  22.880  1.00  0.00           H
ATOM   1502  HB3 ALA    98      51.580  55.580  21.850  1.00  0.00           H
ATOM   1503  C   ALA    98      50.210  58.650  21.290  1.00  0.00           C
ATOM   1504  O   ALA    98      50.820  59.700  21.570  1.00  0.00           O
ATOM   1505  N   LYS    99      48.830  58.560  21.270  1.00  0.00           N
ATOM   1506  H   LYS    99      48.400  57.670  21.070  1.00  0.00           H
ATOM   1507  CA  LYS    99      47.960  59.670  21.690  1.00  0.00           C
ATOM   1508  HA  LYS    99      48.390  60.540  21.190  1.00  0.00           H
ATOM   1509  CB  LYS    99      46.470  59.290  21.370  1.00  0.00           C
ATOM   1510  HB1 LYS    99      45.770  60.060  21.700  1.00  0.00           H
ATOM   1511  HB2 LYS    99      46.180  58.380  21.890  1.00  0.00           H
ATOM   1512  CG  LYS    99      46.200  59.070  19.870  1.00  0.00           C
ATOM   1513  HG1 LYS    99      45.130  58.890  19.730  1.00  0.00           H
ATOM   1514  HG2 LYS    99      46.780  58.280  19.380  1.00  0.00           H
ATOM   1515  CD  LYS    99      46.410  60.260  19.010  1.00  0.00           C
ATOM   1516  HD1 LYS    99      47.490  60.460  18.990  1.00  0.00           H
ATOM   1517  HD2 LYS    99      45.850  61.140  19.300  1.00  0.00           H
ATOM   1518  CE  LYS    99      45.840  59.880  17.580  1.00  0.00           C
ATOM   1519  HE1 LYS    99      44.860  59.440  17.730  1.00  0.00           H
ATOM   1520  HE2 LYS    99      46.500  59.120  17.160  1.00  0.00           H
ATOM   1521  NZ  LYS    99      45.670  61.050  16.640  1.00  0.00           N
ATOM   1522  HZ1 LYS    99      46.580  61.430  16.440  1.00  0.00           H
ATOM   1523  HZ2 LYS    99      45.200  60.810  15.770  1.00  0.00           H
ATOM   1524  HZ3 LYS    99      45.060  61.760  17.020  1.00  0.00           H
ATOM   1525  C   LYS    99      48.060  59.990  23.160  1.00  0.00           C
ATOM   1526  O   LYS    99      48.240  61.160  23.430  1.00  0.00           O
ATOM   1527  N   ASP   100      47.980  58.980  24.060  1.00  0.00           N
ATOM   1528  H   ASP   100      47.770  58.090  23.630  1.00  0.00           H
ATOM   1529  CA  ASP   100      47.670  59.040  25.470  1.00  0.00           C
ATOM   1530  HA  ASP   100      48.110  59.950  25.870  1.00  0.00           H
ATOM   1531  CB  ASP   100      46.120  59.100  25.680  1.00  0.00           C
ATOM   1532  HB1 ASP   100      45.660  58.130  25.460  1.00  0.00           H
ATOM   1533  HB2 ASP   100      45.560  59.820  25.080  1.00  0.00           H
ATOM   1534  CG  ASP   100      45.730  59.410  27.150  1.00  0.00           C
ATOM   1535  OD1 ASP   100      44.500  59.420  27.450  1.00  0.00           O
ATOM   1536  OD2 ASP   100      46.610  59.830  27.900  1.00  0.00           O
ATOM   1537  C   ASP   100      48.410  57.870  26.230  1.00  0.00           C
ATOM   1538  O   ASP   100      48.700  56.850  25.590  1.00  0.00           O
ATOM   1539  N   PHE   101      48.580  57.930  27.530  1.00  0.00           N
ATOM   1540  H   PHE   101      48.070  58.630  28.060  1.00  0.00           H
ATOM   1541  CA  PHE   101      49.020  56.760  28.340  1.00  0.00           C
ATOM   1542  HA  PHE   101      49.220  55.900  27.700  1.00  0.00           H
ATOM   1543  CB  PHE   101      50.420  57.060  28.950  1.00  0.00           C
ATOM   1544  HB1 PHE   101      51.180  57.080  28.160  1.00  0.00           H
ATOM   1545  HB2 PHE   101      50.670  56.270  29.660  1.00  0.00           H
ATOM   1546  CG  PHE   101      50.520  58.390  29.670  1.00  0.00           C
ATOM   1547  CD1 PHE   101      51.380  59.380  29.100  1.00  0.00           C
ATOM   1548  HD1 PHE   101      51.870  59.110  28.170  1.00  0.00           H
ATOM   1549  CE1 PHE   101      51.630  60.630  29.710  1.00  0.00           C
ATOM   1550  HE1 PHE   101      52.290  61.360  29.250  1.00  0.00           H
ATOM   1551  CZ  PHE   101      50.960  60.970  30.900  1.00  0.00           C
ATOM   1552  HZ  PHE   101      51.080  61.930  31.370  1.00  0.00           H
ATOM   1553  CE2 PHE   101      50.210  60.000  31.590  1.00  0.00           C
ATOM   1554  HE2 PHE   101      49.700  60.220  32.510  1.00  0.00           H
ATOM   1555  CD2 PHE   101      49.940  58.800  30.920  1.00  0.00           C
ATOM   1556  HD2 PHE   101      49.180  58.170  31.350  1.00  0.00           H
ATOM   1557  C   PHE   101      48.030  56.330  29.390  1.00  0.00           C
ATOM   1558  O   PHE   101      47.260  57.150  29.930  1.00  0.00           O
ATOM   1559  N   ILE   102      48.080  55.080  29.810  1.00  0.00           N
ATOM   1560  H   ILE   102      48.700  54.430  29.360  1.00  0.00           H
ATOM   1561  CA  ILE   102      47.330  54.450  30.840  1.00  0.00           C
ATOM   1562  HA  ILE   102      46.630  55.120  31.330  1.00  0.00           H
ATOM   1563  CB  ILE   102      46.550  53.210  30.280  1.00  0.00           C
ATOM   1564  HB  ILE   102      47.350  52.510  30.040  1.00  0.00           H
ATOM   1565  CG2 ILE   102      45.720  52.530  31.360  1.00  0.00           C
ATOM   1566 HG21 ILE   102      46.220  51.850  32.050  1.00  0.00           H
ATOM   1567 HG22 ILE   102      45.020  53.170  31.880  1.00  0.00           H
ATOM   1568 HG23 ILE   102      45.020  51.850  30.870  1.00  0.00           H
ATOM   1569  CG1 ILE   102      45.710  53.420  29.000  1.00  0.00           C
ATOM   1570 HG11 ILE   102      45.210  52.500  28.680  1.00  0.00           H
ATOM   1571 HG12 ILE   102      46.390  53.680  28.190  1.00  0.00           H
ATOM   1572  CD  ILE   102      44.690  54.560  29.160  1.00  0.00           C
ATOM   1573  HD1 ILE   102      43.950  54.500  28.350  1.00  0.00           H
ATOM   1574  HD2 ILE   102      44.060  54.530  30.050  1.00  0.00           H
ATOM   1575  HD3 ILE   102      45.160  55.540  29.090  1.00  0.00           H
ATOM   1576  C   ILE   102      48.370  53.870  31.860  1.00  0.00           C
ATOM   1577  O   ILE   102      49.530  53.660  31.480  1.00  0.00           O
ATOM   1578  N   VAL   103      47.980  53.660  33.120  1.00  0.00           N
ATOM   1579  H   VAL   103      47.050  53.910  33.430  1.00  0.00           H
ATOM   1580  CA  VAL   103      48.830  53.080  34.220  1.00  0.00           C
ATOM   1581  HA  VAL   103      49.750  52.730  33.750  1.00  0.00           H
ATOM   1582  CB  VAL   103      49.220  54.120  35.310  1.00  0.00           C
ATOM   1583  HB  VAL   103      49.690  54.950  34.790  1.00  0.00           H
ATOM   1584  CG1 VAL   103      48.010  54.630  36.110  1.00  0.00           C
ATOM   1585 HG11 VAL   103      47.140  54.790  35.470  1.00  0.00           H
ATOM   1586 HG12 VAL   103      47.630  53.820  36.730  1.00  0.00           H
ATOM   1587 HG13 VAL   103      48.220  55.530  36.700  1.00  0.00           H
ATOM   1588  CG2 VAL   103      50.180  53.540  36.340  1.00  0.00           C
ATOM   1589 HG21 VAL   103      50.770  54.310  36.830  1.00  0.00           H
ATOM   1590 HG22 VAL   103      49.600  52.920  37.040  1.00  0.00           H
ATOM   1591 HG23 VAL   103      51.040  53.120  35.830  1.00  0.00           H
ATOM   1592  C   VAL   103      48.250  51.780  34.820  1.00  0.00           C
ATOM   1593  O   VAL   103      46.990  51.640  35.010  1.00  0.00           O
ATOM   1594  N   LYS   104      49.130  50.860  35.130  1.00  0.00           N
ATOM   1595  H   LYS   104      50.050  50.830  34.710  1.00  0.00           H
ATOM   1596  CA  LYS   104      48.900  49.800  36.080  1.00  0.00           C
ATOM   1597  HA  LYS   104      47.810  49.700  36.120  1.00  0.00           H
ATOM   1598  CB  LYS   104      49.580  48.490  35.700  1.00  0.00           C
ATOM   1599  HB1 LYS   104      49.370  47.760  36.480  1.00  0.00           H
ATOM   1600  HB2 LYS   104      50.640  48.620  35.490  1.00  0.00           H
ATOM   1601  CG  LYS   104      49.040  47.820  34.400  1.00  0.00           C
ATOM   1602  HG1 LYS   104      49.190  48.510  33.570  1.00  0.00           H
ATOM   1603  HG2 LYS   104      48.030  47.480  34.610  1.00  0.00           H
ATOM   1604  CD  LYS   104      49.860  46.590  34.210  1.00  0.00           C
ATOM   1605  HD1 LYS   104      49.720  45.980  35.100  1.00  0.00           H
ATOM   1606  HD2 LYS   104      50.850  46.940  33.900  1.00  0.00           H
ATOM   1607  CE  LYS   104      49.240  45.850  33.030  1.00  0.00           C
ATOM   1608  HE1 LYS   104      49.090  46.550  32.220  1.00  0.00           H
ATOM   1609  HE2 LYS   104      48.300  45.410  33.380  1.00  0.00           H
ATOM   1610  NZ  LYS   104      50.290  44.950  32.500  1.00  0.00           N
ATOM   1611  HZ1 LYS   104      49.780  44.230  32.010  1.00  0.00           H
ATOM   1612  HZ2 LYS   104      50.880  45.400  31.820  1.00  0.00           H
ATOM   1613  HZ3 LYS   104      50.900  44.510  33.180  1.00  0.00           H
ATOM   1614  C   LYS   104      49.360  50.170  37.520  1.00  0.00           C
ATOM   1615  O   LYS   104      50.510  50.660  37.650  1.00  0.00           O
ATOM   1616  N   PRO   105      48.690  49.700  38.570  1.00  0.00           N
ATOM   1617  CD  PRO   105      49.120  49.820  39.930  1.00  0.00           C
ATOM   1618  HD1 PRO   105      49.300  50.870  40.130  1.00  0.00           H
ATOM   1619  HD2 PRO   105      50.070  49.300  40.000  1.00  0.00           H
ATOM   1620  CG  PRO   105      48.040  49.430  40.930  1.00  0.00           C
ATOM   1621  HG1 PRO   105      47.410  50.240  41.290  1.00  0.00           H
ATOM   1622  HG2 PRO   105      48.490  48.840  41.730  1.00  0.00           H
ATOM   1623  CB  PRO   105      47.310  48.430  40.070  1.00  0.00           C
ATOM   1624  HB1 PRO   105      46.260  48.260  40.300  1.00  0.00           H
ATOM   1625  HB2 PRO   105      47.840  47.510  40.270  1.00  0.00           H
ATOM   1626  CA  PRO   105      47.420  48.970  38.570  1.00  0.00           C
ATOM   1627  HA  PRO   105      47.500  48.100  37.920  1.00  0.00           H
ATOM   1628  C   PRO   105      46.210  49.940  38.160  1.00  0.00           C
ATOM   1629  O   PRO   105      46.310  51.130  38.400  1.00  0.00           O
ATOM   1630  N   PHE   106      45.230  49.420  37.440  1.00  0.00           N
ATOM   1631  H   PHE   106      45.190  48.410  37.430  1.00  0.00           H
ATOM   1632  CA  PHE   106      44.200  50.170  36.730  1.00  0.00           C
ATOM   1633  HA  PHE   106      44.770  50.830  36.080  1.00  0.00           H
ATOM   1634  CB  PHE   106      43.440  49.240  35.760  1.00  0.00           C
ATOM   1635  HB1 PHE   106      42.600  49.800  35.340  1.00  0.00           H
ATOM   1636  HB2 PHE   106      42.990  48.370  36.240  1.00  0.00           H
ATOM   1637  CG  PHE   106      44.310  48.700  34.640  1.00  0.00           C
ATOM   1638  CD1 PHE   106      44.640  49.590  33.590  1.00  0.00           C
ATOM   1639  HD1 PHE   106      44.280  50.600  33.640  1.00  0.00           H
ATOM   1640  CE1 PHE   106      45.360  49.160  32.440  1.00  0.00           C
ATOM   1641  HE1 PHE   106      45.660  49.890  31.690  1.00  0.00           H
ATOM   1642  CZ  PHE   106      45.810  47.840  32.350  1.00  0.00           C
ATOM   1643  HZ  PHE   106      46.380  47.520  31.490  1.00  0.00           H
ATOM   1644  CE2 PHE   106      45.400  46.920  33.360  1.00  0.00           C
ATOM   1645  HE2 PHE   106      45.580  45.860  33.340  1.00  0.00           H
ATOM   1646  CD2 PHE   106      44.660  47.390  34.460  1.00  0.00           C
ATOM   1647  HD2 PHE   106      44.260  46.670  35.160  1.00  0.00           H
ATOM   1648  C   PHE   106      43.240  50.990  37.620  1.00  0.00           C
ATOM   1649  O   PHE   106      42.910  50.510  38.700  1.00  0.00           O
ATOM   1650  N   GLN   107      42.840  52.160  37.080  1.00  0.00           N
ATOM   1651  H   GLN   107      43.300  52.410  36.210  1.00  0.00           H
ATOM   1652  CA  GLN   107      41.740  53.060  37.470  1.00  0.00           C
ATOM   1653  HA  GLN   107      41.270  52.680  38.370  1.00  0.00           H
ATOM   1654  CB  GLN   107      42.240  54.480  37.810  1.00  0.00           C
ATOM   1655  HB1 GLN   107      41.440  55.180  38.100  1.00  0.00           H
ATOM   1656  HB2 GLN   107      42.760  54.840  36.920  1.00  0.00           H
ATOM   1657  CG  GLN   107      43.220  54.610  38.970  1.00  0.00           C
ATOM   1658  HG1 GLN   107      44.080  53.990  38.740  1.00  0.00           H
ATOM   1659  HG2 GLN   107      42.840  54.180  39.900  1.00  0.00           H
ATOM   1660  CD  GLN   107      43.770  56.000  39.230  1.00  0.00           C
ATOM   1661  OE1 GLN   107      43.140  57.000  39.540  1.00  0.00           O
ATOM   1662  NE2 GLN   107      45.030  56.270  38.990  1.00  0.00           N
ATOM   1663 HE21 GLN   107      45.680  55.520  38.770  1.00  0.00           H
ATOM   1664 HE22 GLN   107      45.210  57.260  39.020  1.00  0.00           H
ATOM   1665  C   GLN   107      40.550  53.140  36.450  1.00  0.00           C
ATOM   1666  O   GLN   107      40.450  54.020  35.580  1.00  0.00           O
ATOM   1667  N   PRO   108      39.630  52.150  36.380  1.00  0.00           N
ATOM   1668  CD  PRO   108      39.660  50.950  37.220  1.00  0.00           C
ATOM   1669  HD1 PRO   108      38.990  51.080  38.070  1.00  0.00           H
ATOM   1670  HD2 PRO   108      40.700  50.710  37.430  1.00  0.00           H
ATOM   1671  CG  PRO   108      39.120  49.840  36.300  1.00  0.00           C
ATOM   1672  HG1 PRO   108      38.680  48.990  36.810  1.00  0.00           H
ATOM   1673  HG2 PRO   108      39.890  49.420  35.650  1.00  0.00           H
ATOM   1674  CB  PRO   108      38.070  50.650  35.530  1.00  0.00           C
ATOM   1675  HB1 PRO   108      37.270  50.830  36.250  1.00  0.00           H
ATOM   1676  HB2 PRO   108      37.750  50.110  34.640  1.00  0.00           H
ATOM   1677  CA  PRO   108      38.830  51.930  35.180  1.00  0.00           C
ATOM   1678  HA  PRO   108      39.520  51.620  34.400  1.00  0.00           H
ATOM   1679  C   PRO   108      37.920  53.100  34.740  1.00  0.00           C
ATOM   1680  O   PRO   108      37.660  53.190  33.540  1.00  0.00           O
ATOM   1681  N   SER   109      37.480  53.930  35.660  1.00  0.00           N
ATOM   1682  H   SER   109      37.720  53.840  36.640  1.00  0.00           H
ATOM   1683  CA  SER   109      36.700  55.120  35.330  1.00  0.00           C
ATOM   1684  HA  SER   109      35.850  54.790  34.730  1.00  0.00           H
ATOM   1685  CB  SER   109      36.090  55.690  36.660  1.00  0.00           C
ATOM   1686  HB1 SER   109      35.320  55.010  37.020  1.00  0.00           H
ATOM   1687  HB2 SER   109      35.570  56.620  36.420  1.00  0.00           H
ATOM   1688  OG  SER   109      37.110  55.970  37.620  1.00  0.00           O
ATOM   1689  HG  SER   109      36.590  56.030  38.430  1.00  0.00           H
ATOM   1690  C   SER   109      37.520  56.210  34.540  1.00  0.00           C
ATOM   1691  O   SER   109      36.920  57.070  33.830  1.00  0.00           O
ATOM   1692  N   ARG   110      38.850  56.160  34.640  1.00  0.00           N
ATOM   1693  H   ARG   110      39.280  55.520  35.290  1.00  0.00           H
ATOM   1694  CA  ARG   110      39.740  56.920  33.800  1.00  0.00           C
ATOM   1695  HA  ARG   110      39.320  57.830  33.380  1.00  0.00           H
ATOM   1696  CB  ARG   110      41.000  57.270  34.560  1.00  0.00           C
ATOM   1697  HB1 ARG   110      41.700  57.870  33.970  1.00  0.00           H
ATOM   1698  HB2 ARG   110      41.540  56.370  34.850  1.00  0.00           H
ATOM   1699  CG  ARG   110      40.720  58.130  35.840  1.00  0.00           C
ATOM   1700  HG1 ARG   110      39.960  57.720  36.500  1.00  0.00           H
ATOM   1701  HG2 ARG   110      40.290  59.110  35.640  1.00  0.00           H
ATOM   1702  CD  ARG   110      41.940  58.530  36.680  1.00  0.00           C
ATOM   1703  HD1 ARG   110      42.540  57.660  36.930  1.00  0.00           H
ATOM   1704  HD2 ARG   110      41.460  58.880  37.600  1.00  0.00           H
ATOM   1705  NE  ARG   110      42.800  59.410  35.910  1.00  0.00           N
ATOM   1706  HE  ARG   110      43.330  58.960  35.190  1.00  0.00           H
ATOM   1707  CZ  ARG   110      43.330  60.520  36.270  1.00  0.00           C
ATOM   1708  NH1 ARG   110      42.870  61.150  37.310  1.00  0.00           N
ATOM   1709 HH11 ARG   110      41.940  60.990  37.670  1.00  0.00           H
ATOM   1710 HH12 ARG   110      43.340  62.000  37.620  1.00  0.00           H
ATOM   1711  NH2 ARG   110      44.430  60.840  35.610  1.00  0.00           N
ATOM   1712 HH21 ARG   110      44.790  60.140  34.980  1.00  0.00           H
ATOM   1713 HH22 ARG   110      45.010  61.550  36.030  1.00  0.00           H
ATOM   1714  C   ARG   110      40.190  56.090  32.600  1.00  0.00           C
ATOM   1715  O   ARG   110      40.360  56.700  31.490  1.00  0.00           O
ATOM   1716  N   VAL   111      40.460  54.820  32.670  1.00  0.00           N
ATOM   1717  H   VAL   111      40.360  54.390  33.580  1.00  0.00           H
ATOM   1718  CA  VAL   111      40.770  54.010  31.490  1.00  0.00           C
ATOM   1719  HA  VAL   111      41.690  54.420  31.080  1.00  0.00           H
ATOM   1720  CB  VAL   111      40.970  52.540  31.920  1.00  0.00           C
ATOM   1721  HB  VAL   111      40.020  52.180  32.320  1.00  0.00           H
ATOM   1722  CG1 VAL   111      41.250  51.700  30.690  1.00  0.00           C
ATOM   1723 HG11 VAL   111      40.310  51.690  30.130  1.00  0.00           H
ATOM   1724 HG12 VAL   111      42.110  52.160  30.210  1.00  0.00           H
ATOM   1725 HG13 VAL   111      41.430  50.640  30.840  1.00  0.00           H
ATOM   1726  CG2 VAL   111      42.090  52.370  33.030  1.00  0.00           C
ATOM   1727 HG21 VAL   111      42.370  51.340  33.270  1.00  0.00           H
ATOM   1728 HG22 VAL   111      43.010  52.900  32.810  1.00  0.00           H
ATOM   1729 HG23 VAL   111      41.700  52.830  33.940  1.00  0.00           H
ATOM   1730  C   VAL   111      39.710  54.140  30.400  1.00  0.00           C
ATOM   1731  O   VAL   111      40.050  54.410  29.240  1.00  0.00           O
ATOM   1732  N   VAL   112      38.420  54.080  30.740  1.00  0.00           N
ATOM   1733  H   VAL   112      38.170  54.020  31.720  1.00  0.00           H
ATOM   1734  CA  VAL   112      37.340  54.100  29.760  1.00  0.00           C
ATOM   1735  HA  VAL   112      37.520  53.380  28.960  1.00  0.00           H
ATOM   1736  CB  VAL   112      35.990  53.660  30.500  1.00  0.00           C
ATOM   1737  HB  VAL   112      36.230  52.720  30.990  1.00  0.00           H
ATOM   1738  CG1 VAL   112      35.380  54.670  31.540  1.00  0.00           C
ATOM   1739 HG11 VAL   112      36.140  54.980  32.260  1.00  0.00           H
ATOM   1740 HG12 VAL   112      35.080  55.660  31.190  1.00  0.00           H
ATOM   1741 HG13 VAL   112      34.510  54.350  32.120  1.00  0.00           H
ATOM   1742  CG2 VAL   112      34.920  53.400  29.440  1.00  0.00           C
ATOM   1743 HG21 VAL   112      34.170  52.680  29.770  1.00  0.00           H
ATOM   1744 HG22 VAL   112      34.420  54.330  29.160  1.00  0.00           H
ATOM   1745 HG23 VAL   112      35.260  53.050  28.460  1.00  0.00           H
ATOM   1746  C   VAL   112      37.170  55.440  29.070  1.00  0.00           C
ATOM   1747  O   VAL   112      36.580  55.550  27.980  1.00  0.00           O
ATOM   1748  N   GLU   113      37.680  56.510  29.720  1.00  0.00           N
ATOM   1749  H   GLU   113      38.130  56.350  30.610  1.00  0.00           H
ATOM   1750  CA  GLU   113      37.490  57.880  29.210  1.00  0.00           C
ATOM   1751  HA  GLU   113      36.540  57.960  28.670  1.00  0.00           H
ATOM   1752  CB  GLU   113      37.580  58.950  30.350  1.00  0.00           C
ATOM   1753  HB1 GLU   113      37.810  59.860  29.790  1.00  0.00           H
ATOM   1754  HB2 GLU   113      38.410  58.780  31.040  1.00  0.00           H
ATOM   1755  CG  GLU   113      36.250  59.130  31.080  1.00  0.00           C
ATOM   1756  HG1 GLU   113      36.490  59.630  32.010  1.00  0.00           H
ATOM   1757  HG2 GLU   113      35.910  58.090  31.190  1.00  0.00           H
ATOM   1758  CD  GLU   113      35.310  60.010  30.250  1.00  0.00           C
ATOM   1759  OE1 GLU   113      35.680  61.150  29.860  1.00  0.00           O
ATOM   1760  OE2 GLU   113      34.190  59.530  29.850  1.00  0.00           O
ATOM   1761  C   GLU   113      38.600  58.180  28.140  1.00  0.00           C
ATOM   1762  O   GLU   113      38.270  58.690  27.030  1.00  0.00           O
ATOM   1763  N   ALA   114      39.850  57.780  28.370  1.00  0.00           N
ATOM   1764  H   ALA   114      39.970  57.430  29.320  1.00  0.00           H
ATOM   1765  CA  ALA   114      40.970  57.720  27.350  1.00  0.00           C
ATOM   1766  HA  ALA   114      41.070  58.740  27.000  1.00  0.00           H
ATOM   1767  CB  ALA   114      42.160  57.210  28.090  1.00  0.00           C
ATOM   1768  HB1 ALA   114      42.530  57.940  28.810  1.00  0.00           H
ATOM   1769  HB2 ALA   114      41.810  56.300  28.570  1.00  0.00           H
ATOM   1770  HB3 ALA   114      42.950  56.970  27.380  1.00  0.00           H
ATOM   1771  C   ALA   114      40.690  56.870  26.100  1.00  0.00           C
ATOM   1772  O   ALA   114      41.200  57.190  25.030  1.00  0.00           O
ATOM   1773  N   LEU   115      39.830  55.870  26.260  1.00  0.00           N
ATOM   1774  H   LEU   115      39.420  55.620  27.150  1.00  0.00           H
ATOM   1775  CA  LEU   115      39.390  54.960  25.250  1.00  0.00           C
ATOM   1776  HA  LEU   115      40.260  54.580  24.710  1.00  0.00           H
ATOM   1777  CB  LEU   115      38.620  53.750  25.830  1.00  0.00           C
ATOM   1778  HB1 LEU   115      37.850  54.020  26.550  1.00  0.00           H
ATOM   1779  HB2 LEU   115      39.300  53.270  26.530  1.00  0.00           H
ATOM   1780  CG  LEU   115      38.040  52.600  24.870  1.00  0.00           C
ATOM   1781  HG  LEU   115      37.310  53.010  24.170  1.00  0.00           H
ATOM   1782  CD1 LEU   115      38.950  51.820  23.850  1.00  0.00           C
ATOM   1783 HD11 LEU   115      38.260  51.390  23.140  1.00  0.00           H
ATOM   1784 HD12 LEU   115      39.650  52.490  23.340  1.00  0.00           H
ATOM   1785 HD13 LEU   115      39.480  51.080  24.450  1.00  0.00           H
ATOM   1786  CD2 LEU   115      37.240  51.630  25.720  1.00  0.00           C
ATOM   1787 HD21 LEU   115      37.090  50.750  25.090  1.00  0.00           H
ATOM   1788 HD22 LEU   115      37.860  51.540  26.610  1.00  0.00           H
ATOM   1789 HD23 LEU   115      36.280  52.120  25.900  1.00  0.00           H
ATOM   1790  C   LEU   115      38.400  55.660  24.320  1.00  0.00           C
ATOM   1791  O   LEU   115      38.540  55.700  23.080  1.00  0.00           O
ATOM   1792  N   ASN   116      37.440  56.310  24.940  1.00  0.00           N
ATOM   1793  H   ASN   116      37.340  56.140  25.940  1.00  0.00           H
ATOM   1794  CA  ASN   116      36.460  57.100  24.270  1.00  0.00           C
ATOM   1795  HA  ASN   116      36.010  56.500  23.480  1.00  0.00           H
ATOM   1796  CB  ASN   116      35.360  57.570  25.240  1.00  0.00           C
ATOM   1797  HB1 ASN   116      34.950  58.530  24.930  1.00  0.00           H
ATOM   1798  HB2 ASN   116      35.800  57.870  26.190  1.00  0.00           H
ATOM   1799  CG  ASN   116      34.210  56.580  25.380  1.00  0.00           C
ATOM   1800  OD1 ASN   116      33.200  56.640  24.750  1.00  0.00           O
ATOM   1801  ND2 ASN   116      34.450  55.510  26.090  1.00  0.00           N
ATOM   1802 HD21 ASN   116      35.200  55.550  26.770  1.00  0.00           H
ATOM   1803 HD22 ASN   116      33.690  54.880  26.280  1.00  0.00           H
ATOM   1804  C   ASN   116      37.080  58.340  23.580  1.00  0.00           C
ATOM   1805  O   ASN   116      36.820  58.630  22.390  1.00  0.00           O
ATOM   1806  N   LYS   117      37.930  59.080  24.290  1.00  0.00           N
ATOM   1807  H   LYS   117      37.910  58.930  25.290  1.00  0.00           H
ATOM   1808  CA  LYS   117      38.560  60.280  23.780  1.00  0.00           C
ATOM   1809  HA  LYS   117      37.770  61.030  23.730  1.00  0.00           H
ATOM   1810  CB  LYS   117      39.600  60.850  24.780  1.00  0.00           C
ATOM   1811  HB1 LYS   117      40.420  60.140  24.660  1.00  0.00           H
ATOM   1812  HB2 LYS   117      39.290  60.680  25.820  1.00  0.00           H
ATOM   1813  CG  LYS   117      40.060  62.260  24.560  1.00  0.00           C
ATOM   1814  HG1 LYS   117      39.190  62.920  24.520  1.00  0.00           H
ATOM   1815  HG2 LYS   117      40.550  62.350  23.590  1.00  0.00           H
ATOM   1816  CD  LYS   117      40.960  62.690  25.700  1.00  0.00           C
ATOM   1817  HD1 LYS   117      41.630  61.850  25.870  1.00  0.00           H
ATOM   1818  HD2 LYS   117      40.350  62.840  26.600  1.00  0.00           H
ATOM   1819  CE  LYS   117      41.770  63.940  25.420  1.00  0.00           C
ATOM   1820  HE1 LYS   117      42.350  63.720  24.520  1.00  0.00           H
ATOM   1821  HE2 LYS   117      42.520  64.130  26.190  1.00  0.00           H
ATOM   1822  NZ  LYS   117      40.930  65.180  25.380  1.00  0.00           N
ATOM   1823  HZ1 LYS   117      40.090  65.060  24.830  1.00  0.00           H
ATOM   1824  HZ2 LYS   117      40.630  65.430  26.300  1.00  0.00           H
ATOM   1825  HZ3 LYS   117      41.440  65.920  24.920  1.00  0.00           H
ATOM   1826  C   LYS   117      39.180  60.270  22.400  1.00  0.00           C
ATOM   1827  O   LYS   117      39.160  61.200  21.600  1.00  0.00           O
ATOM   1828  N   VAL   118      39.870  59.100  22.030  1.00  0.00           N
ATOM   1829  H   VAL   118      39.990  58.350  22.700  1.00  0.00           H
ATOM   1830  CA  VAL   118      40.580  58.970  20.810  1.00  0.00           C
ATOM   1831  HA  VAL   118      41.110  59.900  20.630  1.00  0.00           H
ATOM   1832  CB  VAL   118      41.650  57.880  20.890  1.00  0.00           C
ATOM   1833  HB  VAL   118      42.000  57.750  19.870  1.00  0.00           H
ATOM   1834  CG1 VAL   118      42.880  58.390  21.630  1.00  0.00           C
ATOM   1835 HG11 VAL   118      43.140  59.400  21.330  1.00  0.00           H
ATOM   1836 HG12 VAL   118      42.570  58.280  22.670  1.00  0.00           H
ATOM   1837 HG13 VAL   118      43.760  57.830  21.330  1.00  0.00           H
ATOM   1838  CG2 VAL   118      41.180  56.480  21.350  1.00  0.00           C
ATOM   1839 HG21 VAL   118      42.040  55.840  21.160  1.00  0.00           H
ATOM   1840 HG22 VAL   118      40.990  56.380  22.420  1.00  0.00           H
ATOM   1841 HG23 VAL   118      40.290  56.190  20.790  1.00  0.00           H
ATOM   1842  C   VAL   118      39.670  58.760  19.520  1.00  0.00           C
ATOM   1843  O   VAL   118      40.100  59.120  18.480  1.00  0.00           O
ATOM   1844  N   SER   119      38.580  58.050  19.470  1.00  0.00           N
ATOM   1845  H   SER   119      38.300  57.630  20.350  1.00  0.00           H
ATOM   1846  CA  SER   119      37.600  57.860  18.330  1.00  0.00           C
ATOM   1847  HA  SER   119      38.100  57.210  17.610  1.00  0.00           H
ATOM   1848  CB  SER   119      36.350  57.090  18.680  1.00  0.00           C
ATOM   1849  HB1 SER   119      35.680  56.900  17.840  1.00  0.00           H
ATOM   1850  HB2 SER   119      35.820  57.560  19.500  1.00  0.00           H
ATOM   1851  OG  SER   119      36.860  55.760  19.030  1.00  0.00           O
ATOM   1852  HG  SER   119      37.170  55.340  18.230  1.00  0.00           H
ATOM   1853  C   SER   119      37.100  59.180  17.700  1.00  0.00           C
ATOM   1854  OC1 SER   119      37.640  59.600  16.660  1.00  0.00           O
ATOM   1855  OC2 SER   119      36.430  59.970  18.430  1.00  0.00           O
ATOM   1856  OW  SOL   120      67.470  39.700  39.840  1.00  0.00           O
ATOM   1857  HW1 SOL   120      66.550  40.080  39.940  1.00  0.00           H
ATOM   1858  HW2 SOL   120      67.890  40.090  39.010  1.00  0.00           H
ATOM   1859  OW  SOL   121      73.370  25.360  19.970  1.00  0.00           O
ATOM   1860  HW1 SOL   121      73.030  24.720  20.650  1.00  0.00           H
ATOM   1861  HW2 SOL   121      72.600  25.780  19.500  1.00  0.00           H
ATOM   1862  OW  SOL   122      75.420  35.870  11.090  1.00  0.00           O
ATOM   1863  HW1 SOL   122      75.370  35.890  12.090  1.00  0.00           H
ATOM   1864  HW2 SOL   122      76.160  36.470  10.780  1.00  0.00           H
ATOM   1865  OW  SOL   123      74.470  39.300  17.110  1.00  0.00           O
ATOM   1866  HW1 SOL   123      74.280  39.970  16.390  1.00  0.00           H
ATOM   1867  HW2 SOL   123      75.430  39.370  17.380  1.00  0.00           H
ATOM   1868  OW  SOL   124      64.650  28.710   8.040  1.00  0.00           O
ATOM   1869  HW1 SOL   124      64.650  28.030   7.310  1.00  0.00           H
ATOM   1870  HW2 SOL   124      65.420  29.340   7.910  1.00  0.00           H
ATOM   1871  OW  SOL   125      34.350  61.820  25.420  1.00  0.00           O
ATOM   1872  HW1 SOL   125      34.270  62.820  25.380  1.00  0.00           H
ATOM   1873  HW2 SOL   125      35.220  61.570  25.820  1.00  0.00           H
ATOM   1874  OW  SOL   126      73.100  52.920  24.510  1.00  0.00           O
ATOM   1875  HW1 SOL   126      72.970  53.840  24.170  1.00  0.00           H
ATOM   1876  HW2 SOL   126      73.110  52.270  23.750  1.00  0.00           H
ATOM   1877  OW  SOL   127      59.770  51.090  38.750  1.00  0.00           O
ATOM   1878  HW1 SOL   127      60.240  51.740  39.350  1.00  0.00           H
ATOM   1879  HW2 SOL   127      59.640  50.230  39.240  1.00  0.00           H
ATOM   1880  OW  SOL   128      50.480  57.370  36.920  1.00  0.00           O
ATOM   1881  HW1 SOL   128      50.130  57.120  37.830  1.00  0.00           H
ATOM   1882  HW2 SOL   128      51.470  57.470  36.970  1.00  0.00           H
ATOM   1883  OW  SOL   129      25.260  35.310   7.350  1.00  0.00           O
ATOM   1884  HW1 SOL   129      24.860  36.080   6.850  1.00  0.00           H
ATOM   1885  HW2 SOL   129      24.560  34.860   7.890  1.00  0.00           H
ATOM   1886  OW  SOL   130      60.260  63.770  19.720  1.00  0.00           O
ATOM   1887  HW1 SOL   130      60.390  64.470  20.420  1.00  0.00           H
ATOM   1888  HW2 SOL   130      59.290  63.720  19.470  1.00  0.00           H
ATOM   1889  OW  SOL   131      34.720  51.760  38.180  1.00  0.00           O
ATOM   1890  HW1 SOL   131      34.380  52.120  37.310  1.00  0.00           H
ATOM   1891  HW2 SOL   131      34.640  52.470  38.890  1.00  0.00           H
ATOM   1892  OW  SOL   132      28.900  75.230  12.560  1.00  0.00           O
ATOM   1893  HW1 SOL   132      28.690  75.560  11.640  1.00  0.00           H
ATOM   1894  HW2 SOL   132      29.330  75.970  13.090  1.00  0.00           H
ATOM   1895  OW  SOL   133      38.010  60.420  -5.340  1.00  0.00           O
ATOM   1896  HW1 SOL   133      38.580  59.970  -4.650  1.00  0.00           H
ATOM   1897  HW2 SOL   133      38.530  61.160  -5.770  1.00  0.00           H
ATOM   1898  OW  SOL   134      30.210  69.920  15.700  1.00  0.00           O
ATOM   1899  HW1 SOL   134      29.760  69.180  16.190  1.00  0.00           H
ATOM   1900  HW2 SOL   134      30.630  69.560  14.860  1.00  0.00           H
ATOM   1901  OW  SOL   135      53.090  43.870  -6.370  1.00  0.00           O
ATOM   1902  HW1 SOL   135      53.920  43.380  -6.650  1.00  0.00           H
ATOM   1903  HW2 SOL   135      52.840  44.530  -7.080  1.00  0.00           H
ATOM   1904  OW  SOL   136      19.760  16.200  23.130  1.00  0.00           O
ATOM   1905  HW1 SOL   136      19.050  15.760  22.570  1.00  0.00           H
ATOM   1906  HW2 SOL   136      19.340  16.900  23.710  1.00  0.00           H
ATOM   1907  OW  SOL   137      27.540  41.240  32.780  1.00  0.00           O
ATOM   1908  HW1 SOL   137      27.010  42.070  32.970  1.00  0.00           H
ATOM   1909  HW2 SOL   137      28.130  41.390  31.990  1.00  0.00           H
ATOM   1910  OW  SOL   138      70.570  58.720  32.690  1.00  0.00           O
ATOM   1911  HW1 SOL   138      70.200  59.000  31.800  1.00  0.00           H
ATOM   1912  HW2 SOL   138      70.910  59.520  33.170  1.00  0.00           H
ATOM   1913  OW  SOL   139      50.910  64.130   7.160  1.00  0.00           O
ATOM   1914  HW1 SOL   139      51.040  64.250   8.150  1.00  0.00           H
ATOM   1915  HW2 SOL   139      49.930  64.180   6.960  1.00  0.00           H
ATOM   1916  OW  SOL   140      32.920  24.730   8.150  1.00  0.00           O
ATOM   1917  HW1 SOL   140      32.980  24.490   7.190  1.00  0.00           H
ATOM   1918  HW2 SOL   140      31.950  24.840   8.410  1.00  0.00           H
ATOM   1919  OW  SOL   141      64.970  60.740  22.780  1.00  0.00           O
ATOM   1920  HW1 SOL   141      65.780  60.530  23.330  1.00  0.00           H
ATOM   1921  HW2 SOL   141      64.200  60.190  23.090  1.00  0.00           H
ATOM   1922  OW  SOL   142      68.020  71.580  27.820  1.00  0.00           O
ATOM   1923  HW1 SOL   142      67.510  72.390  27.550  1.00  0.00           H
ATOM   1924  HW2 SOL   142      67.860  71.390  28.790  1.00  0.00           H
ATOM   1925  OW  SOL   143      67.400  53.700  21.350  1.00  0.00           O
ATOM   1926  HW1 SOL   143      67.710  53.860  22.290  1.00  0.00           H
ATOM   1927  HW2 SOL   143      68.090  54.030  20.710  1.00  0.00           H
ATOM   1928  OW  SOL   144      65.320  62.670   4.860  1.00  0.00           O
ATOM   1929  HW1 SOL   144      66.150  63.200   4.740  1.00  0.00           H
ATOM   1930  HW2 SOL   144      64.720  63.130   5.510  1.00  0.00           H
ATOM   1931  OW  SOL   145      57.600  43.480  40.390  1.00  0.00           O
ATOM   1932  HW1 SOL   145      58.210  42.690  40.350  1.00  0.00           H
ATOM   1933  HW2 SOL   145      58.140  44.320  40.490  1.00  0.00           H
ATOM   1934  OW  SOL   146      41.670  63.250  34.030  1.00  0.00           O
ATOM   1935  HW1 SOL   146      40.940  62.700  33.630  1.00  0.00           H
ATOM   1936  HW2 SOL   146      42.440  63.310  33.400  1.00  0.00           H
ATOM   1937  OW  SOL   147      71.380  45.500   4.750  1.00  0.00           O
ATOM   1938  HW1 SOL   147      71.600  44.890   3.980  1.00  0.00           H
ATOM   1939  HW2 SOL   147      70.420  45.370   5.010  1.00  0.00           H
ATOM   1940  OW  SOL   148      68.120  62.760  24.030  1.00  0.00           O
ATOM   1941  HW1 SOL   148      68.280  61.840  23.680  1.00  0.00           H
ATOM   1942  HW2 SOL   148      67.540  62.720  24.840  1.00  0.00           H
ATOM   1943  OW  SOL   149      49.730  58.210  39.490  1.00  0.00           O
ATOM   1944  HW1 SOL   149      48.750  58.160  39.630  1.00  0.00           H
ATOM   1945  HW2 SOL   149      50.200  57.720  40.220  1.00  0.00           H
ATOM   1946  OW  SOL   150      42.810  58.230  50.840  1.00  0.00           O
ATOM   1947  HW1 SOL   150      42.080  58.830  50.490  1.00  0.00           H
ATOM   1948  HW2 SOL   150      43.000  57.510  50.160  1.00  0.00           H
ATOM   1949  OW  SOL   151      47.300  27.210   4.360  1.00  0.00           O
ATOM   1950  HW1 SOL   151      48.100  27.310   3.770  1.00  0.00           H
ATOM   1951  HW2 SOL   151      46.710  28.010   4.270  1.00  0.00           H
ATOM   1952  OW  SOL   152      19.880  56.480  21.570  1.00  0.00           O
ATOM   1953  HW1 SOL   152      19.450  57.300  21.950  1.00  0.00           H
ATOM   1954  HW2 SOL   152      19.340  56.150  20.800  1.00  0.00           H
ATOM   1955  OW  SOL   153      45.250  18.990  13.340  1.00  0.00           O
ATOM   1956  HW1 SOL   153      44.390  19.370  13.690  1.00  0.00           H
ATOM   1957  HW2 SOL   153      46.000  19.240  13.950  1.00  0.00           H
ATOM   1958  OW  SOL   154      21.630  19.320  27.280  1.00  0.00           O
ATOM   1959  HW1 SOL   154      21.330  18.410  27.000  1.00  0.00           H
ATOM   1960  HW2 SOL   154      21.200  20.010  26.690  1.00  0.00           H
ATOM   1961  OW  SOL   155      44.330  63.960  14.510  1.00  0.00           O
ATOM   1962  HW1 SOL   155      44.490  62.980  14.410  1.00  0.00           H
ATOM   1963  HW2 SOL   155      45.200  64.420  14.720  1.00  0.00           H
ATOM   1964  OW  SOL   156      21.840  40.200  11.200  1.00  0.00           O
ATOM   1965  HW1 SOL   156      21.760  41.190  11.060  1.00  0.00           H
ATOM   1966  HW2 SOL   156      22.770  39.910  11.010  1.00  0.00           H
ATOM   1967  OW  SOL   157      51.810  44.470   0.700  1.00  0.00           O
ATOM   1968  HW1 SOL   157      52.370  43.970   0.030  1.00  0.00           H
ATOM   1969  HW2 SOL   157      51.170  43.840   1.130  1.00  0.00           H
ATOM   1970  OW  SOL   158      58.670  71.220  33.930  1.00  0.00           O
ATOM   1971  HW1 SOL   158      58.800  70.600  34.700  1.00  0.00           H
ATOM   1972  HW2 SOL   158      57.880  71.810  34.100  1.00  0.00           H
ATOM   1973  OW  SOL   159      36.530  61.030  40.830  1.00  0.00           O
ATOM   1974  HW1 SOL   159      37.500  61.270  40.840  1.00  0.00           H
ATOM   1975  HW2 SOL   159      36.090  61.450  40.030  1.00  0.00           H
ATOM   1976  OW  SOL   160      60.820  34.240   8.380  1.00  0.00           O
ATOM   1977  HW1 SOL   160      61.400  35.020   8.120  1.00  0.00           H
ATOM   1978  HW2 SOL   160      61.390  33.540   8.820  1.00  0.00           H
ATOM   1979  OW  SOL   161      55.910  69.650  27.620  1.00  0.00           O
ATOM   1980  HW1 SOL   161      55.150  69.180  28.070  1.00  0.00           H
ATOM   1981  HW2 SOL   161      56.490  68.980  27.170  1.00  0.00           H
ATOM   1982  OW  SOL   162      55.470  35.490  12.060  1.00  0.00           O
ATOM   1983  HW1 SOL   162      54.870  36.290  12.040  1.00  0.00           H
ATOM   1984  HW2 SOL   162      54.930  34.680  12.290  1.00  0.00           H
ATOM   1985  OW  SOL   163      74.480  30.470  24.020  1.00  0.00           O
ATOM   1986  HW1 SOL   163      75.240  30.990  24.430  1.00  0.00           H
ATOM   1987  HW2 SOL   163      74.730  30.190  23.100  1.00  0.00           H
ATOM   1988  OW  SOL   164      49.440  42.230  -8.460  1.00  0.00           O
ATOM   1989  HW1 SOL   164      48.830  41.560  -8.890  1.00  0.00           H
ATOM   1990  HW2 SOL   164      50.040  42.630  -9.160  1.00  0.00           H
ATOM   1991  OW  SOL   165      72.040  60.060  26.790  1.00  0.00           O
ATOM   1992  HW1 SOL   165      71.710  59.240  26.320  1.00  0.00           H
ATOM   1993  HW2 SOL   165      71.300  60.730  26.840  1.00  0.00           H
ATOM   1994  OW  SOL   166      63.650  36.360  43.840  1.00  0.00           O
ATOM   1995  HW1 SOL   166      63.070  36.780  44.540  1.00  0.00           H
ATOM   1996  HW2 SOL   166      64.480  36.900  43.720  1.00  0.00           H
ATOM   1997  OW  SOL   167      55.010  16.240  29.000  1.00  0.00           O
ATOM   1998  HW1 SOL   167      54.390  16.380  28.220  1.00  0.00           H
ATOM   1999  HW2 SOL   167      54.560  15.650  29.670  1.00  0.00           H
ATOM   2000  OW  SOL   168      64.560  50.690  46.080  1.00  0.00           O
ATOM   2001  HW1 SOL   168      64.480  50.560  47.070  1.00  0.00           H
ATOM   2002  HW2 SOL   168      64.780  51.650  45.890  1.00  0.00           H
ATOM   2003  OW  SOL   169      52.770  69.520   3.350  1.00  0.00           O
ATOM   2004  HW1 SOL   169      52.340  69.050   2.580  1.00  0.00           H
ATOM   2005  HW2 SOL   169      53.560  69.000   3.660  1.00  0.00           H
ATOM   2006  OW  SOL   170      28.800  27.310  25.870  1.00  0.00           O
ATOM   2007  HW1 SOL   170      29.010  27.300  26.850  1.00  0.00           H
ATOM   2008  HW2 SOL   170      28.530  28.240  25.590  1.00  0.00           H
ATOM   2009  OW  SOL   171      43.640  43.410  40.030  1.00  0.00           O
ATOM   2010  HW1 SOL   171      44.630  43.320  39.980  1.00  0.00           H
ATOM   2011  HW2 SOL   171      43.390  43.880  40.880  1.00  0.00           H
ATOM   2012  OW  SOL   172      32.270  39.560   7.580  1.00  0.00           O
ATOM   2013  HW1 SOL   172      32.130  38.760   6.990  1.00  0.00           H
ATOM   2014  HW2 SOL   172      31.560  39.590   8.280  1.00  0.00           H
ATOM   2015  OW  SOL   173      75.450  60.380  26.650  1.00  0.00           O
ATOM   2016  HW1 SOL   173      76.090  60.950  27.160  1.00  0.00           H
ATOM   2017  HW2 SOL   173      74.930  60.960  26.010  1.00  0.00           H
ATOM   2018  OW  SOL   174      45.500  46.790 -15.090  1.00  0.00           O
ATOM   2019  HW1 SOL   174      45.360  47.700 -15.490  1.00  0.00           H
ATOM   2020  HW2 SOL   174      45.190  46.090 -15.730  1.00  0.00           H
ATOM   2021  OW  SOL   175      46.260  34.510  19.470  1.00  0.00           O
ATOM   2022  HW1 SOL   175      47.240  34.380  19.330  1.00  0.00           H
ATOM   2023  HW2 SOL   175      46.040  34.390  20.440  1.00  0.00           H
ATOM   2024  OW  SOL   176      47.660  75.070  21.780  1.00  0.00           O
ATOM   2025  HW1 SOL   176      46.900  75.440  21.240  1.00  0.00           H
ATOM   2026  HW2 SOL   176      48.530  75.370  21.380  1.00  0.00           H
ATOM   2027  OW  SOL   177      54.910  25.330  17.370  1.00  0.00           O
ATOM   2028  HW1 SOL   177      54.220  25.460  16.670  1.00  0.00           H
ATOM   2029  HW2 SOL   177      55.470  24.530  17.150  1.00  0.00           H
ATOM   2030  OW  SOL   178      64.630  49.140  37.210  1.00  0.00           O
ATOM   2031  HW1 SOL   178      64.590  49.320  36.220  1.00  0.00           H
ATOM   2032  HW2 SOL   178      64.650  48.150  37.360  1.00  0.00           H
ATOM   2033  OW  SOL   179      73.200  21.810  23.360  1.00  0.00           O
ATOM   2034  HW1 SOL   179      72.480  21.290  22.900  1.00  0.00           H
ATOM   2035  HW2 SOL   179      72.820  22.230  24.190  1.00  0.00           H
ATOM   2036  OW  SOL   180      55.690  38.740  48.720  1.00  0.00           O
ATOM   2037  HW1 SOL   180      54.920  38.270  48.300  1.00  0.00           H
ATOM   2038  HW2 SOL   180      55.550  38.810  49.710  1.00  0.00           H
ATOM   2039  OW  SOL   181      59.620  24.700  38.230  1.00  0.00           O
ATOM   2040  HW1 SOL   181      59.910  25.400  38.880  1.00  0.00           H
ATOM   2041  HW2 SOL   181      60.420  24.380  37.710  1.00  0.00           H
ATOM   2042  OW  SOL   182      50.040  64.920  47.440  1.00  0.00           O
ATOM   2043  HW1 SOL   182      49.500  64.090  47.300  1.00  0.00           H
ATOM   2044  HW2 SOL   182      50.810  64.730  48.050  1.00  0.00           H
ATOM   2045  OW  SOL   183      59.140  18.450  14.360  1.00  0.00           O
ATOM   2046  HW1 SOL   183      59.060  18.280  13.370  1.00  0.00           H
ATOM   2047  HW2 SOL   183      60.070  18.740  14.570  1.00  0.00           H
ATOM   2048  OW  SOL   184      26.320  70.740  25.410  1.00  0.00           O
ATOM   2049  HW1 SOL   184      26.530  69.900  25.920  1.00  0.00           H
ATOM   2050  HW2 SOL   184      26.880  70.770  24.590  1.00  0.00           H
ATOM   2051  OW  SOL   185      68.430  41.810  22.000  1.00  0.00           O
ATOM   2052  HW1 SOL   185      67.550  41.990  22.440  1.00  0.00           H
ATOM   2053  HW2 SOL   185      69.170  42.010  22.640  1.00  0.00           H
ATOM   2054  OW  SOL   186      22.430  69.200  16.120  1.00  0.00           O
ATOM   2055  HW1 SOL   186      22.140  70.110  15.800  1.00  0.00           H
ATOM   2056  HW2 SOL   186      23.430  69.150  16.100  1.00  0.00           H
ATOM   2057  OW  SOL   187      35.270  41.800  16.550  1.00  0.00           O
ATOM   2058  HW1 SOL   187      34.850  42.710  16.620  1.00  0.00           H
ATOM   2059  HW2 SOL   187      34.980  41.360  15.700  1.00  0.00           H
ATOM   2060  OW  SOL   188      28.500  43.930   7.190  1.00  0.00           O
ATOM   2061  HW1 SOL   188      29.000  44.620   6.660  1.00  0.00           H
ATOM   2062  HW2 SOL   188      27.560  43.890   6.860  1.00  0.00           H
ATOM   2063  OW  SOL   189      39.490  59.240  10.900  1.00  0.00           O
ATOM   2064  HW1 SOL   189      38.640  58.970  11.350  1.00  0.00           H
ATOM   2065  HW2 SOL   189      39.380  60.160  10.520  1.00  0.00           H
ATOM   2066  OW  SOL   190      18.180  23.220  24.980  1.00  0.00           O
ATOM   2067  HW1 SOL   190      18.440  23.460  25.910  1.00  0.00           H
ATOM   2068  HW2 SOL   190      17.860  22.270  24.960  1.00  0.00           H
ATOM   2069  OW  SOL   191      48.070  74.570  35.110  1.00  0.00           O
ATOM   2070  HW1 SOL   191      48.950  75.040  35.080  1.00  0.00           H
ATOM   2071  HW2 SOL   191      47.380  75.170  35.500  1.00  0.00           H
ATOM   2072  OW  SOL   192      35.580  29.830  13.120  1.00  0.00           O
ATOM   2073  HW1 SOL   192      35.290  28.900  13.340  1.00  0.00           H
ATOM   2074  HW2 SOL   192      36.420  30.050  13.620  1.00  0.00           H
ATOM   2075  OW  SOL   193      51.730  62.880  17.320  1.00  0.00           O
ATOM   2076  HW1 SOL   193      51.510  61.910  17.200  1.00  0.00           H
ATOM   2077  HW2 SOL   193      52.600  62.970  17.810  1.00  0.00           H
ATOM   2078  OW  SOL   194      35.110  51.420  32.820  1.00  0.00           O
ATOM   2079  HW1 SOL   194      34.300  51.390  32.240  1.00  0.00           H
ATOM   2080  HW2 SOL   194      35.270  52.360  33.130  1.00  0.00           H
ATOM   2081  OW  SOL   195      33.960  51.010  45.960  1.00  0.00           O
ATOM   2082  HW1 SOL   195      34.490  50.170  46.060  1.00  0.00           H
ATOM   2083  HW2 SOL   195      33.730  51.360  46.870  1.00  0.00           H
ATOM   2084  OW  SOL   196      65.340  55.920  33.710  1.00  0.00           O
ATOM   2085  HW1 SOL   196      66.050  56.600  33.530  1.00  0.00           H
ATOM   2086  HW2 SOL   196      64.720  56.260  34.410  1.00  0.00           H
ATOM   2087  OW  SOL   197      32.000  29.290  10.800  1.00  0.00           O
ATOM   2088  HW1 SOL   197      32.910  29.030  10.450  1.00  0.00           H
ATOM   2089  HW2 SOL   197      31.630  28.540  11.340  1.00  0.00           H
ATOM   2090  OW  SOL   198      65.100  61.200  35.680  1.00  0.00           O
ATOM   2091  HW1 SOL   198      65.450  62.110  35.900  1.00  0.00           H
ATOM   2092  HW2 SOL   198      64.590  60.840  36.470  1.00  0.00           H
ATOM   2093  OW  SOL   199      21.310  18.820  19.780  1.00  0.00           O
ATOM   2094  HW1 SOL   199      21.190  18.580  18.820  1.00  0.00           H
ATOM   2095  HW2 SOL   199      22.150  19.340  19.900  1.00  0.00           H
ATOM   2096  OW  SOL   200      37.760  51.980   5.990  1.00  0.00           O
ATOM   2097  HW1 SOL   200      38.630  51.540   5.760  1.00  0.00           H
ATOM   2098  HW2 SOL   200      37.510  52.630   5.270  1.00  0.00           H
ATOM   2099  OW  SOL   201      38.840  69.260   7.770  1.00  0.00           O
ATOM   2100  HW1 SOL   201      39.340  68.390   7.820  1.00  0.00           H
ATOM   2101  HW2 SOL   201      37.880  69.100   7.960  1.00  0.00           H
ATOM   2102  OW  SOL   202      33.070  47.460  47.660  1.00  0.00           O
ATOM   2103  HW1 SOL   202      34.060  47.400  47.530  1.00  0.00           H
ATOM   2104  HW2 SOL   202      32.620  47.520  46.770  1.00  0.00           H
ATOM   2105  OW  SOL   203      49.960  65.500   0.940  1.00  0.00           O
ATOM   2106  HW1 SOL   203      49.950  66.490   1.120  1.00  0.00           H
ATOM   2107  HW2 SOL   203      49.370  65.300   0.160  1.00  0.00           H
ATOM   2108  OW  SOL   204      51.960  29.930  24.680  1.00  0.00           O
ATOM   2109  HW1 SOL   204      51.130  30.380  24.360  1.00  0.00           H
ATOM   2110  HW2 SOL   204      52.220  29.200  24.050  1.00  0.00           H
ATOM   2111  OW  SOL   205      25.550  51.150  28.830  1.00  0.00           O
ATOM   2112  HW1 SOL   205      26.240  51.360  29.520  1.00  0.00           H
ATOM   2113  HW2 SOL   205      24.890  50.500  29.210  1.00  0.00           H
ATOM   2114  OW  SOL   206      51.740  20.020  26.360  1.00  0.00           O
ATOM   2115  HW1 SOL   206      51.420  20.560  27.140  1.00  0.00           H
ATOM   2116  HW2 SOL   206      51.190  20.250  25.560  1.00  0.00           H
ATOM   2117  OW  SOL   207      34.910  22.690  25.270  1.00  0.00           O
ATOM   2118  HW1 SOL   207      34.480  22.380  26.120  1.00  0.00           H
ATOM   2119  HW2 SOL   207      35.600  23.380  25.490  1.00  0.00           H
ATOM   2120  OW  SOL   208      25.480  67.810  31.130  1.00  0.00           O
ATOM   2121  HW1 SOL   208      26.080  67.470  31.860  1.00  0.00           H
ATOM   2122  HW2 SOL   208      24.810  67.110  30.900  1.00  0.00           H
ATOM   2123  OW  SOL   209      47.020  57.880  40.770  1.00  0.00           O
ATOM   2124  HW1 SOL   209      46.150  58.150  40.360  1.00  0.00           H
ATOM   2125  HW2 SOL   209      46.890  57.090  41.360  1.00  0.00           H
ATOM   2126  OW  SOL   210      60.520  51.790   7.320  1.00  0.00           O
ATOM   2127  HW1 SOL   210      60.600  52.360   6.500  1.00  0.00           H
ATOM   2128  HW2 SOL   210      61.440  51.600   7.680  1.00  0.00           H
ATOM   2129  OW  SOL   211      40.310  16.750  19.560  1.00  0.00           O
ATOM   2130  HW1 SOL   211      39.410  16.520  19.190  1.00  0.00           H
ATOM   2131  HW2 SOL   211      41.010  16.630  18.850  1.00  0.00           H
ATOM   2132  OW  SOL   212      53.230  40.640   1.330  1.00  0.00           O
ATOM   2133  HW1 SOL   212      52.290  40.760   1.650  1.00  0.00           H
ATOM   2134  HW2 SOL   212      53.840  40.510   2.120  1.00  0.00           H
ATOM   2135  OW  SOL   213      31.510  47.040  45.230  1.00  0.00           O
ATOM   2136  HW1 SOL   213      31.050  47.810  45.660  1.00  0.00           H
ATOM   2137  HW2 SOL   213      30.870  46.280  45.120  1.00  0.00           H
ATOM   2138  OW  SOL   214      26.880  48.580  38.690  1.00  0.00           O
ATOM   2139  HW1 SOL   214      27.220  49.300  38.080  1.00  0.00           H
ATOM   2140  HW2 SOL   214      26.040  48.180  38.300  1.00  0.00           H
ATOM   2141  OW  SOL   215      29.070  38.450  19.440  1.00  0.00           O
ATOM   2142  HW1 SOL   215      30.050  38.600  19.440  1.00  0.00           H
ATOM   2143  HW2 SOL   215      28.690  38.730  18.560  1.00  0.00           H
ATOM   2144  OW  SOL   216      27.300  40.320   1.090  1.00  0.00           O
ATOM   2145  HW1 SOL   216      26.780  41.150   0.870  1.00  0.00           H
ATOM   2146  HW2 SOL   216      26.750  39.720   1.660  1.00  0.00           H
ATOM   2147  OW  SOL   217      32.650  64.950  11.580  1.00  0.00           O
ATOM   2148  HW1 SOL   217      32.780  65.460  10.730  1.00  0.00           H
ATOM   2149  HW2 SOL   217      32.250  65.550  12.270  1.00  0.00           H
ATOM   2150  OW  SOL   218      48.180  68.290  23.100  1.00  0.00           O
ATOM   2151  HW1 SOL   218      48.260  69.080  22.490  1.00  0.00           H
ATOM   2152  HW2 SOL   218      48.220  67.450  22.570  1.00  0.00           H
ATOM   2153  OW  SOL   219      66.760  58.270  39.270  1.00  0.00           O
ATOM   2154  HW1 SOL   219      67.110  59.190  39.100  1.00  0.00           H
ATOM   2155  HW2 SOL   219      66.910  57.700  38.470  1.00  0.00           H
ATOM   2156  OW  SOL   220      42.850  62.020  45.830  1.00  0.00           O
ATOM   2157  HW1 SOL   220      42.890  61.850  44.840  1.00  0.00           H
ATOM   2158  HW2 SOL   220      42.470  61.230  46.300  1.00  0.00           H
ATOM   2159  OW  SOL   221      40.830  67.530  14.450  1.00  0.00           O
ATOM   2160  HW1 SOL   221      41.500  67.930  13.830  1.00  0.00           H
ATOM   2161  HW2 SOL   221      41.120  66.610  14.710  1.00  0.00           H
ATOM   2162  OW  SOL   222      61.190  74.860  17.060  1.00  0.00           O
ATOM   2163  HW1 SOL   222      60.770  74.650  17.940  1.00  0.00           H
ATOM   2164  HW2 SOL   222      61.900  74.190  16.850  1.00  0.00           H
ATOM   2165  OW  SOL   223      59.110  20.140  19.030  1.00  0.00           O
ATOM   2166  HW1 SOL   223      59.970  20.030  19.520  1.00  0.00           H
ATOM   2167  HW2 SOL   223      58.890  19.290  18.550  1.00  0.00           H
ATOM   2168  OW  SOL   224      38.980  37.320  47.310  1.00  0.00           O
ATOM   2169  HW1 SOL   224      39.580  36.610  47.660  1.00  0.00           H
ATOM   2170  HW2 SOL   224      38.030  37.120  47.560  1.00  0.00           H
ATOM   2171  OW  SOL   225      17.650  29.140  23.080  1.00  0.00           O
ATOM   2172  HW1 SOL   225      17.700  29.230  22.090  1.00  0.00           H
ATOM   2173  HW2 SOL   225      18.570  29.030  23.460  1.00  0.00           H
ATOM   2174  OW  SOL   226      50.700  70.160  23.070  1.00  0.00           O
ATOM   2175  HW1 SOL   226      50.730  70.410  24.030  1.00  0.00           H
ATOM   2176  HW2 SOL   226      49.780  70.350  22.700  1.00  0.00           H
ATOM   2177  OW  SOL   227      69.090  40.800  25.800  1.00  0.00           O
ATOM   2178  HW1 SOL   227      69.480  41.160  24.950  1.00  0.00           H
ATOM   2179  HW2 SOL   227      68.120  41.010  25.840  1.00  0.00           H
ATOM   2180  OW  SOL   228      45.720  33.930  48.920  1.00  0.00           O
ATOM   2181  HW1 SOL   228      45.450  34.590  48.220  1.00  0.00           H
ATOM   2182  HW2 SOL   228      45.550  34.320  49.830  1.00  0.00           H
ATOM   2183  OW  SOL   229      33.480  65.240  22.880  1.00  0.00           O
ATOM   2184  HW1 SOL   229      33.590  64.510  22.210  1.00  0.00           H
ATOM   2185  HW2 SOL   229      34.100  66.000  22.660  1.00  0.00           H
ATOM   2186  OW  SOL   230      33.390  48.910  36.510  1.00  0.00           O
ATOM   2187  HW1 SOL   230      33.890  49.480  35.860  1.00  0.00           H
ATOM   2188  HW2 SOL   230      33.950  48.780  37.330  1.00  0.00           H
ATOM   2189  OW  SOL   231      42.070  32.140  43.600  1.00  0.00           O
ATOM   2190  HW1 SOL   231      41.770  31.260  43.210  1.00  0.00           H
ATOM   2191  HW2 SOL   231      41.480  32.380  44.370  1.00  0.00           H
ATOM   2192  OW  SOL   232      46.690  30.530  17.970  1.00  0.00           O
ATOM   2193  HW1 SOL   232      47.430  31.080  18.370  1.00  0.00           H
ATOM   2194  HW2 SOL   232      46.890  30.360  17.000  1.00  0.00           H
ATOM   2195  OW  SOL   233      60.700  57.500  20.600  1.00  0.00           O
ATOM   2196  HW1 SOL   233      61.320  56.800  20.240  1.00  0.00           H
ATOM   2197  HW2 SOL   233      60.080  57.090  21.260  1.00  0.00           H
ATOM   2198  OW  SOL   234      73.600  37.890  26.790  1.00  0.00           O
ATOM   2199  HW1 SOL   234      73.410  38.790  26.380  1.00  0.00           H
ATOM   2200  HW2 SOL   234      73.470  37.180  26.100  1.00  0.00           H
ATOM   2201  OW  SOL   235      39.290  54.320  43.570  1.00  0.00           O
ATOM   2202  HW1 SOL   235      39.420  54.440  44.560  1.00  0.00           H
ATOM   2203  HW2 SOL   235      38.460  53.780  43.420  1.00  0.00           H
ATOM   2204  OW  SOL   236      66.200  39.640  32.310  1.00  0.00           O
ATOM   2205  HW1 SOL   236      66.160  38.640  32.230  1.00  0.00           H
ATOM   2206  HW2 SOL   236      67.050  39.900  32.770  1.00  0.00           H
ATOM   2207  OW  SOL   237      66.920  30.570   7.700  1.00  0.00           O
ATOM   2208  HW1 SOL   237      66.740  31.420   8.210  1.00  0.00           H
ATOM   2209  HW2 SOL   237      67.780  30.660   7.210  1.00  0.00           H
ATOM   2210  OW  SOL   238      26.090  45.010  -0.350  1.00  0.00           O
ATOM   2211  HW1 SOL   238      26.300  45.980  -0.390  1.00  0.00           H
ATOM   2212  HW2 SOL   238      25.380  44.800  -1.030  1.00  0.00           H
ATOM   2213  OW  SOL   239      51.280  40.410   5.900  1.00  0.00           O
ATOM   2214  HW1 SOL   239      51.690  39.530   5.650  1.00  0.00           H
ATOM   2215  HW2 SOL   239      51.440  40.580   6.870  1.00  0.00           H
ATOM   2216  OW  SOL   240      67.460  52.390  11.880  1.00  0.00           O
ATOM   2217  HW1 SOL   240      66.810  52.820  11.250  1.00  0.00           H
ATOM   2218  HW2 SOL   240      68.370  52.760  11.720  1.00  0.00           H
ATOM   2219  OW  SOL   241      53.970  42.190 -12.350  1.00  0.00           O
ATOM   2220  HW1 SOL   241      53.560  42.090 -13.260  1.00  0.00           H
ATOM   2221  HW2 SOL   241      54.410  43.090 -12.280  1.00  0.00           H
ATOM   2222  OW  SOL   242      20.780  75.620  25.160  1.00  0.00           O
ATOM   2223  HW1 SOL   242      21.400  74.830  25.230  1.00  0.00           H
ATOM   2224  HW2 SOL   242      20.610  75.810  24.190  1.00  0.00           H
ATOM   2225  OW  SOL   243      50.710  57.380  41.900  1.00  0.00           O
ATOM   2226  HW1 SOL   243      51.320  56.640  42.160  1.00  0.00           H
ATOM   2227  HW2 SOL   243      50.160  57.660  42.690  1.00  0.00           H
ATOM   2228  OW  SOL   244      71.900  22.790  20.740  1.00  0.00           O
ATOM   2229  HW1 SOL   244      72.440  23.320  21.400  1.00  0.00           H
ATOM   2230  HW2 SOL   244      71.100  22.390  21.200  1.00  0.00           H
ATOM   2231  OW  SOL   245      38.460  48.440  56.100  1.00  0.00           O
ATOM   2232  HW1 SOL   245      38.320  47.760  55.390  1.00  0.00           H
ATOM   2233  HW2 SOL   245      38.820  49.280  55.700  1.00  0.00           H
ATOM   2234  OW  SOL   246      48.590  22.250  24.550  1.00  0.00           O
ATOM   2235  HW1 SOL   246      49.200  22.330  23.760  1.00  0.00           H
ATOM   2236  HW2 SOL   246      47.750  21.790  24.280  1.00  0.00           H
ATOM   2237  OW  SOL   247      59.300  62.440   1.900  1.00  0.00           O
ATOM   2238  HW1 SOL   247      59.570  63.340   1.550  1.00  0.00           H
ATOM   2239  HW2 SOL   247      59.540  61.740   1.230  1.00  0.00           H
ATOM   2240  OW  SOL   248      43.700  75.920  14.170  1.00  0.00           O
ATOM   2241  HW1 SOL   248      42.870  75.630  13.680  1.00  0.00           H
ATOM   2242  HW2 SOL   248      44.120  76.680  13.680  1.00  0.00           H
ATOM   2243  OW  SOL   249      43.210  56.960   8.680  1.00  0.00           O
ATOM   2244  HW1 SOL   249      42.290  57.140   9.050  1.00  0.00           H
ATOM   2245  HW2 SOL   249      43.810  56.660   9.420  1.00  0.00           H
ATOM   2246  OW  SOL   250      16.330  52.620  38.410  1.00  0.00           O
ATOM   2247  HW1 SOL   250      16.160  52.460  39.390  1.00  0.00           H
ATOM   2248  HW2 SOL   250      17.310  52.500  38.220  1.00  0.00           H
ATOM   2249  OW  SOL   251      72.450  42.170  32.820  1.00  0.00           O
ATOM   2250  HW1 SOL   251      71.590  42.030  33.310  1.00  0.00           H
ATOM   2251  HW2 SOL   251      72.300  42.020  31.840  1.00  0.00           H
ATOM   2252  OW  SOL   252      45.880  69.370  38.400  1.00  0.00           O
ATOM   2253  HW1 SOL   252      45.470  70.160  38.870  1.00  0.00           H
ATOM   2254  HW2 SOL   252      45.550  69.340  37.460  1.00  0.00           H
ATOM   2255  OW  SOL   253      24.600  47.770  37.230  1.00  0.00           O
ATOM   2256  HW1 SOL   253      24.490  47.450  36.290  1.00  0.00           H
ATOM   2257  HW2 SOL   253      23.800  47.490  37.770  1.00  0.00           H
ATOM   2258  OW  SOL   254      41.150  20.200  28.260  1.00  0.00           O
ATOM   2259  HW1 SOL   254      41.360  19.240  28.090  1.00  0.00           H
ATOM   2260  HW2 SOL   254      41.520  20.760  27.520  1.00  0.00           H
ATOM   2261  OW  SOL   255      41.510  52.560   7.000  1.00  0.00           O
ATOM   2262  HW1 SOL   255      40.790  52.430   7.680  1.00  0.00           H
ATOM   2263  HW2 SOL   255      41.780  53.530   6.980  1.00  0.00           H
ATOM   2264  OW  SOL   256      42.150  35.190  48.410  1.00  0.00           O
ATOM   2265  HW1 SOL   256      41.680  35.370  47.550  1.00  0.00           H
ATOM   2266  HW2 SOL   256      42.080  34.210  48.630  1.00  0.00           H
ATOM   2267  OW  SOL   257      75.230  45.490   5.860  1.00  0.00           O
ATOM   2268  HW1 SOL   257      75.650  44.580   5.930  1.00  0.00           H
ATOM   2269  HW2 SOL   257      75.590  45.950   5.050  1.00  0.00           H
ATOM   2270  OW  SOL   258      42.230  71.880  15.000  1.00  0.00           O
ATOM   2271  HW1 SOL   258      43.090  71.800  14.490  1.00  0.00           H
ATOM   2272  HW2 SOL   258      41.460  71.680  14.390  1.00  0.00           H
ATOM   2273  OW  SOL   259      40.200  42.260  46.900  1.00  0.00           O
ATOM   2274  HW1 SOL   259      39.750  41.370  46.990  1.00  0.00           H
ATOM   2275  HW2 SOL   259      39.520  42.980  46.830  1.00  0.00           H
ATOM   2276  OW  SOL   260      36.760  18.950  30.200  1.00  0.00           O
ATOM   2277  HW1 SOL   260      37.520  19.010  30.850  1.00  0.00           H
ATOM   2278  HW2 SOL   260      35.940  18.650  30.690  1.00  0.00           H
ATOM   2279  OW  SOL   261      23.270  49.310  30.130  1.00  0.00           O
ATOM   2280  HW1 SOL   261      22.710  48.480  30.130  1.00  0.00           H
ATOM   2281  HW2 SOL   261      23.630  49.470  31.050  1.00  0.00           H
ATOM   2282  OW  SOL   262      57.490  70.420   5.780  1.00  0.00           O
ATOM   2283  HW1 SOL   262      57.840  69.890   5.010  1.00  0.00           H
ATOM   2284  HW2 SOL   262      58.190  70.490   6.490  1.00  0.00           H
ATOM   2285  OW  SOL   263      34.850  66.020  13.630  1.00  0.00           O
ATOM   2286  HW1 SOL   263      33.910  66.110  13.970  1.00  0.00           H
ATOM   2287  HW2 SOL   263      34.970  66.630  12.840  1.00  0.00           H
ATOM   2288  OW  SOL   264      46.640  17.220  27.680  1.00  0.00           O
ATOM   2289  HW1 SOL   264      46.230  16.320  27.860  1.00  0.00           H
ATOM   2290  HW2 SOL   264      46.300  17.880  28.360  1.00  0.00           H
ATOM   2291  OW  SOL   265      69.280  24.810  24.380  1.00  0.00           O
ATOM   2292  HW1 SOL   265      69.590  25.140  25.270  1.00  0.00           H
ATOM   2293  HW2 SOL   265      69.480  25.500  23.690  1.00  0.00           H
ATOM   2294  OW  SOL   266      36.370  27.670  22.690  1.00  0.00           O
ATOM   2295  HW1 SOL   266      35.980  28.260  23.400  1.00  0.00           H
ATOM   2296  HW2 SOL   266      35.840  26.820  22.630  1.00  0.00           H
ATOM   2297  OW  SOL   267      64.150  51.710  13.110  1.00  0.00           O
ATOM   2298  HW1 SOL   267      64.890  52.260  13.510  1.00  0.00           H
ATOM   2299  HW2 SOL   267      64.410  51.420  12.190  1.00  0.00           H
ATOM   2300  OW  SOL   268      33.490  35.520   3.250  1.00  0.00           O
ATOM   2301  HW1 SOL   268      34.250  35.060   3.700  1.00  0.00           H
ATOM   2302  HW2 SOL   268      33.840  36.150   2.560  1.00  0.00           H
ATOM   2303  OW  SOL   269      63.400  37.500  38.610  1.00  0.00           O
ATOM   2304  HW1 SOL   269      63.840  38.110  37.950  1.00  0.00           H
ATOM   2305  HW2 SOL   269      62.540  37.900  38.910  1.00  0.00           H
ATOM   2306  OW  SOL   270      43.910  50.000   9.990  1.00  0.00           O
ATOM   2307  HW1 SOL   270      43.980  50.460   9.110  1.00  0.00           H
ATOM   2308  HW2 SOL   270      44.810  50.000  10.440  1.00  0.00           H
ATOM   2309  OW  SOL   271      41.200  19.860   5.710  1.00  0.00           O
ATOM   2310  HW1 SOL   271      41.000  20.250   4.810  1.00  0.00           H
ATOM   2311  HW2 SOL   271      40.550  20.230   6.380  1.00  0.00           H
ATOM   2312  OW  SOL   272      49.330  20.160  18.530  1.00  0.00           O
ATOM   2313  HW1 SOL   272      49.680  20.370  17.620  1.00  0.00           H
ATOM   2314  HW2 SOL   272      50.020  19.650  19.040  1.00  0.00           H
ATOM   2315  OW  SOL   273      52.690  63.710   1.780  1.00  0.00           O
ATOM   2316  HW1 SOL   273      51.850  64.040   2.220  1.00  0.00           H
ATOM   2317  HW2 SOL   273      52.570  62.760   1.510  1.00  0.00           H
ATOM   2318  OW  SOL   274      33.520  23.690   5.130  1.00  0.00           O
ATOM   2319  HW1 SOL   274      34.390  23.620   5.610  1.00  0.00           H
ATOM   2320  HW2 SOL   274      33.570  23.180   4.270  1.00  0.00           H
ATOM   2321  OW  SOL   275      22.420  35.980   3.830  1.00  0.00           O
ATOM   2322  HW1 SOL   275      21.800  35.570   4.500  1.00  0.00           H
ATOM   2323  HW2 SOL   275      22.560  35.340   3.070  1.00  0.00           H
ATOM   2324  OW  SOL   276      35.920  52.770  -0.250  1.00  0.00           O
ATOM   2325  HW1 SOL   276      36.380  51.950  -0.600  1.00  0.00           H
ATOM   2326  HW2 SOL   276      36.420  53.580  -0.540  1.00  0.00           H
ATOM   2327  OW  SOL   277      74.940  62.840  12.290  1.00  0.00           O
ATOM   2328  HW1 SOL   277      75.400  63.680  11.990  1.00  0.00           H
ATOM   2329  HW2 SOL   277      74.190  62.630  11.680  1.00  0.00           H
ATOM   2330  OW  SOL   278      41.350  56.890  -6.140  1.00  0.00           O
ATOM   2331  HW1 SOL   278      42.110  56.320  -6.450  1.00  0.00           H
ATOM   2332  HW2 SOL   278      41.010  56.550  -5.270  1.00  0.00           H
ATOM   2333  OW  SOL   279      28.460  49.580  34.290  1.00  0.00           O
ATOM   2334  HW1 SOL   279      28.820  48.650  34.220  1.00  0.00           H
ATOM   2335  HW2 SOL   279      27.470  49.550  34.430  1.00  0.00           H
ATOM   2336  OW  SOL   280      48.810  64.980  -1.550  1.00  0.00           O
ATOM   2337  HW1 SOL   280      49.760  65.280  -1.530  1.00  0.00           H
ATOM   2338  HW2 SOL   280      48.660  64.370  -2.330  1.00  0.00           H
ATOM   2339  OW  SOL   281      48.860  55.990  -9.300  1.00  0.00           O
ATOM   2340  HW1 SOL   281      48.760  55.110  -8.850  1.00  0.00           H
ATOM   2341  HW2 SOL   281      49.570  55.930 -10.010  1.00  0.00           H
ATOM   2342  OW  SOL   282      55.110  70.810  34.510  1.00  0.00           O
ATOM   2343  HW1 SOL   282      55.760  71.510  34.220  1.00  0.00           H
ATOM   2344  HW2 SOL   282      55.600  70.080  34.990  1.00  0.00           H
ATOM   2345  OW  SOL   283      56.780  55.850  12.740  1.00  0.00           O
ATOM   2346  HW1 SOL   283      57.260  56.030  13.600  1.00  0.00           H
ATOM   2347  HW2 SOL   283      56.180  55.060  12.850  1.00  0.00           H
ATOM   2348  OW  SOL   284      23.080  62.670  25.420  1.00  0.00           O
ATOM   2349  HW1 SOL   284      23.520  61.880  25.010  1.00  0.00           H
ATOM   2350  HW2 SOL   284      23.690  63.460  25.370  1.00  0.00           H
ATOM   2351  OW  SOL   285      47.910  44.990  39.150  1.00  0.00           O
ATOM   2352  HW1 SOL   285      47.170  44.460  39.550  1.00  0.00           H
ATOM   2353  HW2 SOL   285      48.790  44.590  39.400  1.00  0.00           H
ATOM   2354  OW  SOL   286      46.510  51.910  44.640  1.00  0.00           O
ATOM   2355  HW1 SOL   286      47.260  52.090  44.000  1.00  0.00           H
ATOM   2356  HW2 SOL   286      46.120  52.780  44.930  1.00  0.00           H
ATOM   2357  OW  SOL   287      75.310  39.030  12.630  1.00  0.00           O
ATOM   2358  HW1 SOL   287      75.620  38.330  13.280  1.00  0.00           H
ATOM   2359  HW2 SOL   287      74.400  38.800  12.300  1.00  0.00           H
ATOM   2360  OW  SOL   288      42.140  60.200  31.250  1.00  0.00           O
ATOM   2361  HW1 SOL   288      41.880  60.370  30.310  1.00  0.00           H
ATOM   2362  HW2 SOL   288      43.070  60.540  31.410  1.00  0.00           H
ATOM   2363  OW  SOL   289      32.230  45.250  37.080  1.00  0.00           O
ATOM   2364  HW1 SOL   289      32.030  44.700  36.260  1.00  0.00           H
ATOM   2365  HW2 SOL   289      31.400  45.710  37.390  1.00  0.00           H
ATOM   2366  OW  SOL   290      18.260  26.690  17.690  1.00  0.00           O
ATOM   2367  HW1 SOL   290      18.240  27.060  16.760  1.00  0.00           H
ATOM   2368  HW2 SOL   290      17.580  27.150  18.250  1.00  0.00           H
ATOM   2369  OW  SOL   291      54.520  20.010  32.210  1.00  0.00           O
ATOM   2370  HW1 SOL   291      54.050  19.150  32.420  1.00  0.00           H
ATOM   2371  HW2 SOL   291      54.360  20.250  31.260  1.00  0.00           H
ATOM   2372  OW  SOL   292      57.950  37.510  49.510  1.00  0.00           O
ATOM   2373  HW1 SOL   292      57.700  36.710  50.060  1.00  0.00           H
ATOM   2374  HW2 SOL   292      57.120  37.890  49.080  1.00  0.00           H
ATOM   2375  OW  SOL   293      55.830  18.210  36.060  1.00  0.00           O
ATOM   2376  HW1 SOL   293      56.600  18.440  36.650  1.00  0.00           H
ATOM   2377  HW2 SOL   293      56.020  17.340  35.600  1.00  0.00           H
ATOM   2378  OW  SOL   294      68.350  48.590  43.720  1.00  0.00           O
ATOM   2379  HW1 SOL   294      67.860  48.110  42.990  1.00  0.00           H
ATOM   2380  HW2 SOL   294      67.760  48.670  44.520  1.00  0.00           H
ATOM   2381  OW  SOL   295      20.350  29.800  29.580  1.00  0.00           O
ATOM   2382  HW1 SOL   295      21.020  30.410  29.170  1.00  0.00           H
ATOM   2383  HW2 SOL   295      20.290  28.960  29.040  1.00  0.00           H
ATOM   2384  OW  SOL   296      48.440  41.740  40.710  1.00  0.00           O
ATOM   2385  HW1 SOL   296      49.350  41.430  41.000  1.00  0.00           H
ATOM   2386  HW2 SOL   296      47.750  41.370  41.340  1.00  0.00           H
ATOM   2387  OW  SOL   297      68.940  51.170  43.380  1.00  0.00           O
ATOM   2388  HW1 SOL   297      69.710  51.410  42.780  1.00  0.00           H
ATOM   2389  HW2 SOL   297      68.740  50.200  43.290  1.00  0.00           H
ATOM   2390  OW  SOL   298      59.200  16.370  27.200  1.00  0.00           O
ATOM   2391  HW1 SOL   298      58.880  16.960  27.940  1.00  0.00           H
ATOM   2392  HW2 SOL   298      58.410  16.080  26.650  1.00  0.00           H
ATOM   2393  OW  SOL   299      44.850  44.690 -19.600  1.00  0.00           O
ATOM   2394  HW1 SOL   299      43.930  44.610 -19.220  1.00  0.00           H
ATOM   2395  HW2 SOL   299      44.900  44.200 -20.470  1.00  0.00           H
ATOM   2396  OW  SOL   300      30.940  52.900  23.220  1.00  0.00           O
ATOM   2397  HW1 SOL   300      31.180  52.110  23.790  1.00  0.00           H
ATOM   2398  HW2 SOL   300      30.840  53.710  23.810  1.00  0.00           H
ATOM   2399  OW  SOL   301      55.030  47.760   2.720  1.00  0.00           O
ATOM   2400  HW1 SOL   301      55.340  48.320   3.490  1.00  0.00           H
ATOM   2401  HW2 SOL   301      55.110  46.790   2.960  1.00  0.00           H
ATOM   2402  OW  SOL   302      39.910  64.710  10.710  1.00  0.00           O
ATOM   2403  HW1 SOL   302      39.650  65.610  10.350  1.00  0.00           H
ATOM   2404  HW2 SOL   302      39.900  64.740  11.710  1.00  0.00           H
ATOM   2405  OW  SOL   303      65.810  53.600  13.730  1.00  0.00           O
ATOM   2406  HW1 SOL   303      66.050  53.870  14.670  1.00  0.00           H
ATOM   2407  HW2 SOL   303      66.630  53.260  13.270  1.00  0.00           H
ATOM   2408  OW  SOL   304      49.380  44.220  60.430  1.00  0.00           O
ATOM   2409  HW1 SOL   304      50.110  44.770  60.030  1.00  0.00           H
ATOM   2410  HW2 SOL   304      49.430  43.290  60.070  1.00  0.00           H
ATOM   2411  OW  SOL   305      16.260  43.330  19.790  1.00  0.00           O
ATOM   2412  HW1 SOL   305      16.310  42.900  20.700  1.00  0.00           H
ATOM   2413  HW2 SOL   305      15.980  44.280  19.890  1.00  0.00           H
ATOM   2414  OW  SOL   306      43.410  69.430  16.780  1.00  0.00           O
ATOM   2415  HW1 SOL   306      42.450  69.300  17.060  1.00  0.00           H
ATOM   2416  HW2 SOL   306      43.470  70.170  16.120  1.00  0.00           H
ATOM   2417  OW  SOL   307      42.210  23.960  41.060  1.00  0.00           O
ATOM   2418  HW1 SOL   307      43.130  24.190  40.730  1.00  0.00           H
ATOM   2419  HW2 SOL   307      42.270  23.590  41.980  1.00  0.00           H
ATOM   2420  OW  SOL   308      15.230  64.030  16.060  1.00  0.00           O
ATOM   2421  HW1 SOL   308      16.130  64.440  16.130  1.00  0.00           H
ATOM   2422  HW2 SOL   308      15.300  63.110  15.680  1.00  0.00           H
ATOM   2423  OW  SOL   309      66.070  58.860  26.530  1.00  0.00           O
ATOM   2424  HW1 SOL   309      65.450  59.230  27.240  1.00  0.00           H
ATOM   2425  HW2 SOL   309      65.930  57.870  26.450  1.00  0.00           H
ATOM   2426  OW  SOL   310      22.130  31.430  28.400  1.00  0.00           O
ATOM   2427  HW1 SOL   310      22.750  31.210  27.650  1.00  0.00           H
ATOM   2428  HW2 SOL   310      22.270  32.380  28.670  1.00  0.00           H
ATOM   2429  OW  SOL   311      49.560  43.800  56.850  1.00  0.00           O
ATOM   2430  HW1 SOL   311      48.740  44.350  56.680  1.00  0.00           H
ATOM   2431  HW2 SOL   311      50.080  44.190  57.600  1.00  0.00           H
ATOM   2432  OW  SOL   312      19.290  48.650  37.640  1.00  0.00           O
ATOM   2433  HW1 SOL   312      18.330  48.680  37.350  1.00  0.00           H
ATOM   2434  HW2 SOL   312      19.630  47.710  37.560  1.00  0.00           H
ATOM   2435  OW  SOL   313      63.480  62.410  33.350  1.00  0.00           O
ATOM   2436  HW1 SOL   313      63.430  61.870  34.190  1.00  0.00           H
ATOM   2437  HW2 SOL   313      64.090  63.190  33.500  1.00  0.00           H
ATOM   2438  OW  SOL   314      44.450  69.300   6.740  1.00  0.00           O
ATOM   2439  HW1 SOL   314      44.580  69.840   5.920  1.00  0.00           H
ATOM   2440  HW2 SOL   314      45.130  69.550   7.430  1.00  0.00           H
ATOM   2441  OW  SOL   315      20.410  48.270   3.270  1.00  0.00           O
ATOM   2442  HW1 SOL   315      19.680  47.600   3.180  1.00  0.00           H
ATOM   2443  HW2 SOL   315      20.340  48.730   4.160  1.00  0.00           H
ATOM   2444  OW  SOL   316      27.920  45.440  15.410  1.00  0.00           O
ATOM   2445  HW1 SOL   316      28.750  45.940  15.630  1.00  0.00           H
ATOM   2446  HW2 SOL   316      27.650  45.630  14.460  1.00  0.00           H
ATOM   2447  OW  SOL   317      27.950  42.460  36.180  1.00  0.00           O
ATOM   2448  HW1 SOL   317      27.010  42.800  36.110  1.00  0.00           H
ATOM   2449  HW2 SOL   317      28.380  42.840  37.000  1.00  0.00           H
ATOM   2450  OW  SOL   318      16.210  20.410  21.070  1.00  0.00           O
ATOM   2451  HW1 SOL   318      15.960  20.170  20.140  1.00  0.00           H
ATOM   2452  HW2 SOL   318      17.030  19.900  21.340  1.00  0.00           H
ATOM   2453  OW  SOL   319      36.420  17.100   9.980  1.00  0.00           O
ATOM   2454  HW1 SOL   319      37.130  17.800  10.010  1.00  0.00           H
ATOM   2455  HW2 SOL   319      36.360  16.650  10.860  1.00  0.00           H
ATOM   2456  OW  SOL   320      24.910  45.020  31.480  1.00  0.00           O
ATOM   2457  HW1 SOL   320      24.850  44.150  30.990  1.00  0.00           H
ATOM   2458  HW2 SOL   320      25.510  45.640  30.980  1.00  0.00           H
ATOM   2459  OW  SOL   321      27.910  74.680  25.340  1.00  0.00           O
ATOM   2460  HW1 SOL   321      27.790  75.450  25.970  1.00  0.00           H
ATOM   2461  HW2 SOL   321      28.250  73.890  25.840  1.00  0.00           H
ATOM   2462  OW  SOL   322      31.980  30.270  31.000  1.00  0.00           O
ATOM   2463  HW1 SOL   322      31.270  30.330  30.300  1.00  0.00           H
ATOM   2464  HW2 SOL   322      31.750  29.540  31.640  1.00  0.00           H
ATOM   2465  OW  SOL   323      44.630  70.990  14.030  1.00  0.00           O
ATOM   2466  HW1 SOL   323      44.470  71.080  13.050  1.00  0.00           H
ATOM   2467  HW2 SOL   323      45.540  71.340  14.250  1.00  0.00           H
ATOM   2468  OW  SOL   324      69.620  48.880  22.000  1.00  0.00           O
ATOM   2469  HW1 SOL   324      69.540  48.370  21.140  1.00  0.00           H
ATOM   2470  HW2 SOL   324      70.470  48.630  22.460  1.00  0.00           H
ATOM   2471  OW  SOL   325      22.410  44.510  20.040  1.00  0.00           O
ATOM   2472  HW1 SOL   325      21.770  45.270  20.050  1.00  0.00           H
ATOM   2473  HW2 SOL   325      21.910  43.650  20.170  1.00  0.00           H
ATOM   2474  OW  SOL   326      59.890  75.030  14.620  1.00  0.00           O
ATOM   2475  HW1 SOL   326      59.180  75.650  14.280  1.00  0.00           H
ATOM   2476  HW2 SOL   326      59.870  75.010  15.620  1.00  0.00           H
ATOM   2477  OW  SOL   327      57.410  34.300  -0.170  1.00  0.00           O
ATOM   2478  HW1 SOL   327      57.110  33.360  -0.360  1.00  0.00           H
ATOM   2479  HW2 SOL   327      56.720  34.770   0.370  1.00  0.00           H
ATOM   2480  OW  SOL   328      42.290  52.600 -13.580  1.00  0.00           O
ATOM   2481  HW1 SOL   328      42.160  53.590 -13.550  1.00  0.00           H
ATOM   2482  HW2 SOL   328      41.970  52.250 -14.460  1.00  0.00           H
ATOM   2483  OW  SOL   329      39.100  29.650   9.480  1.00  0.00           O
ATOM   2484  HW1 SOL   329      39.580  29.770  10.350  1.00  0.00           H
ATOM   2485  HW2 SOL   329      39.760  29.450   8.750  1.00  0.00           H
ATOM   2486  OW  SOL   330      39.180  32.540  -0.220  1.00  0.00           O
ATOM   2487  HW1 SOL   330      39.280  33.020   0.660  1.00  0.00           H
ATOM   2488  HW2 SOL   330      38.690  33.130  -0.860  1.00  0.00           H
ATOM   2489  OW  SOL   331      56.600  36.660  18.590  1.00  0.00           O
ATOM   2490  HW1 SOL   331      57.340  37.290  18.790  1.00  0.00           H
ATOM   2491  HW2 SOL   331      56.920  35.720  18.680  1.00  0.00           H
ATOM   2492  OW  SOL   332      66.990  45.340   2.810  1.00  0.00           O
ATOM   2493  HW1 SOL   332      67.690  44.650   2.670  1.00  0.00           H
ATOM   2494  HW2 SOL   332      66.610  45.620   1.930  1.00  0.00           H
ATOM   2495  OW  SOL   333      18.110  27.520  15.040  1.00  0.00           O
ATOM   2496  HW1 SOL   333      17.500  27.710  14.270  1.00  0.00           H
ATOM   2497  HW2 SOL   333      18.330  28.370  15.520  1.00  0.00           H
ATOM   2498  OW  SOL   334      71.190  59.620   8.230  1.00  0.00           O
ATOM   2499  HW1 SOL   334      71.700  59.140   7.520  1.00  0.00           H
ATOM   2500  HW2 SOL   334      70.480  60.180   7.810  1.00  0.00           H
ATOM   2501  OW  SOL   335      72.270  41.350  18.230  1.00  0.00           O
ATOM   2502  HW1 SOL   335      72.000  40.470  18.600  1.00  0.00           H
ATOM   2503  HW2 SOL   335      73.120  41.650  18.660  1.00  0.00           H
ATOM   2504  OW  SOL   336      29.870  66.820  28.240  1.00  0.00           O
ATOM   2505  HW1 SOL   336      29.640  67.730  27.890  1.00  0.00           H
ATOM   2506  HW2 SOL   336      30.060  66.210  27.470  1.00  0.00           H
ATOM   2507  OW  SOL   337      60.270  64.510   9.700  1.00  0.00           O
ATOM   2508  HW1 SOL   337      59.510  64.560   9.060  1.00  0.00           H
ATOM   2509  HW2 SOL   337      60.650  63.580   9.700  1.00  0.00           H
ATOM   2510  OW  SOL   338      45.990  51.310  57.080  1.00  0.00           O
ATOM   2511  HW1 SOL   338      45.500  51.250  56.210  1.00  0.00           H
ATOM   2512  HW2 SOL   338      46.800  50.730  57.040  1.00  0.00           H
ATOM   2513  OW  SOL   339      45.990  33.860  36.500  1.00  0.00           O
ATOM   2514  HW1 SOL   339      45.010  34.020  36.350  1.00  0.00           H
ATOM   2515  HW2 SOL   339      46.110  33.060  37.080  1.00  0.00           H
ATOM   2516  OW  SOL   340      22.190  53.850   8.900  1.00  0.00           O
ATOM   2517  HW1 SOL   340      23.020  54.290   8.550  1.00  0.00           H
ATOM   2518  HW2 SOL   340      21.620  54.530   9.360  1.00  0.00           H
ATOM   2519  OW  SOL   341      16.070  27.980  19.110  1.00  0.00           O
ATOM   2520  HW1 SOL   341      16.100  28.840  18.600  1.00  0.00           H
ATOM   2521  HW2 SOL   341      15.130  27.650  19.160  1.00  0.00           H
ATOM   2522  OW  SOL   342      20.390  68.290  17.460  1.00  0.00           O
ATOM   2523  HW1 SOL   342      21.260  68.740  17.270  1.00  0.00           H
ATOM   2524  HW2 SOL   342      20.560  67.430  17.950  1.00  0.00           H
ATOM   2525  OW  SOL   343      52.410  42.720   4.920  1.00  0.00           O
ATOM   2526  HW1 SOL   343      51.820  41.920   5.040  1.00  0.00           H
ATOM   2527  HW2 SOL   343      53.370  42.440   4.970  1.00  0.00           H
ATOM   2528  OW  SOL   344      57.590  59.710  14.210  1.00  0.00           O
ATOM   2529  HW1 SOL   344      58.470  59.230  14.190  1.00  0.00           H
ATOM   2530  HW2 SOL   344      57.130  59.600  13.330  1.00  0.00           H
ATOM   2531  OW  SOL   345      28.580  55.580  28.980  1.00  0.00           O
ATOM   2532  HW1 SOL   345      28.380  56.230  29.720  1.00  0.00           H
ATOM   2533  HW2 SOL   345      27.910  54.840  28.990  1.00  0.00           H
ATOM   2534  OW  SOL   346      21.060  51.370   9.210  1.00  0.00           O
ATOM   2535  HW1 SOL   346      20.440  51.240   8.430  1.00  0.00           H
ATOM   2536  HW2 SOL   346      21.590  52.200   9.070  1.00  0.00           H
ATOM   2537  OW  SOL   347      69.430  62.520  32.310  1.00  0.00           O
ATOM   2538  HW1 SOL   347      70.130  62.580  31.600  1.00  0.00           H
ATOM   2539  HW2 SOL   347      69.200  63.440  32.640  1.00  0.00           H
ATOM   2540  OW  SOL   348      23.400  39.850   1.320  1.00  0.00           O
ATOM   2541  HW1 SOL   348      23.290  39.910   0.320  1.00  0.00           H
ATOM   2542  HW2 SOL   348      22.640  39.340   1.710  1.00  0.00           H
ATOM   2543  OW  SOL   349      29.250  41.930   0.080  1.00  0.00           O
ATOM   2544  HW1 SOL   349      28.560  41.300   0.430  1.00  0.00           H
ATOM   2545  HW2 SOL   349      29.940  42.100   0.780  1.00  0.00           H
ATOM   2546  OW  SOL   350      61.820  38.710  11.560  1.00  0.00           O
ATOM   2547  HW1 SOL   350      61.580  39.630  11.860  1.00  0.00           H
ATOM   2548  HW2 SOL   350      62.800  38.680  11.330  1.00  0.00           H
ATOM   2549  OW  SOL   351      62.320  44.580   7.780  1.00  0.00           O
ATOM   2550  HW1 SOL   351      61.890  44.210   6.950  1.00  0.00           H
ATOM   2551  HW2 SOL   351      63.310  44.500   7.700  1.00  0.00           H
ATOM   2552  OW  SOL   352      35.250  66.910  26.930  1.00  0.00           O
ATOM   2553  HW1 SOL   352      35.430  66.910  27.910  1.00  0.00           H
ATOM   2554  HW2 SOL   352      35.330  67.840  26.570  1.00  0.00           H
ATOM   2555  OW  SOL   353      21.030  44.720  13.200  1.00  0.00           O
ATOM   2556  HW1 SOL   353      21.190  45.610  12.780  1.00  0.00           H
ATOM   2557  HW2 SOL   353      21.900  44.370  13.570  1.00  0.00           H
ATOM   2558  OW  SOL   354      23.630  53.920  34.640  1.00  0.00           O
ATOM   2559  HW1 SOL   354      24.240  54.660  34.950  1.00  0.00           H
ATOM   2560  HW2 SOL   354      23.060  53.620  35.410  1.00  0.00           H
ATOM   2561  OW  SOL   355      65.120  44.250  10.220  1.00  0.00           O
ATOM   2562  HW1 SOL   355      64.310  44.590  10.700  1.00  0.00           H
ATOM   2563  HW2 SOL   355      65.000  44.390   9.230  1.00  0.00           H
ATOM   2564  OW  SOL   356      29.110  70.870  19.540  1.00  0.00           O
ATOM   2565  HW1 SOL   356      28.520  71.650  19.790  1.00  0.00           H
ATOM   2566  HW2 SOL   356      29.080  70.190  20.270  1.00  0.00           H
ATOM   2567  OW  SOL   357      47.420  60.590  30.300  1.00  0.00           O
ATOM   2568  HW1 SOL   357      47.980  59.950  30.830  1.00  0.00           H
ATOM   2569  HW2 SOL   357      47.200  60.180  29.410  1.00  0.00           H
ATOM   2570  OW  SOL   358      62.960  31.980  37.040  1.00  0.00           O
ATOM   2571  HW1 SOL   358      62.430  32.800  36.830  1.00  0.00           H
ATOM   2572  HW2 SOL   358      62.590  31.550  37.860  1.00  0.00           H
ATOM   2573  OW  SOL   359      68.850  46.650  26.710  1.00  0.00           O
ATOM   2574  HW1 SOL   359      68.370  46.460  25.860  1.00  0.00           H
ATOM   2575  HW2 SOL   359      68.350  46.250  27.480  1.00  0.00           H
ATOM   2576  OW  SOL   360      30.780  42.410  12.400  1.00  0.00           O
ATOM   2577  HW1 SOL   360      31.420  43.130  12.690  1.00  0.00           H
ATOM   2578  HW2 SOL   360      30.470  41.900  13.200  1.00  0.00           H
ATOM   2579  OW  SOL   361      57.260  34.720  34.440  1.00  0.00           O
ATOM   2580  HW1 SOL   361      58.050  35.130  34.890  1.00  0.00           H
ATOM   2581  HW2 SOL   361      57.220  35.030  33.490  1.00  0.00           H
ATOM   2582  OW  SOL   362      43.600  33.320  46.340  1.00  0.00           O
ATOM   2583  HW1 SOL   362      44.540  33.670  46.330  1.00  0.00           H
ATOM   2584  HW2 SOL   362      43.620  32.330  46.510  1.00  0.00           H
ATOM   2585  OW  SOL   363      61.870  58.950  16.390  1.00  0.00           O
ATOM   2586  HW1 SOL   363      61.030  59.470  16.570  1.00  0.00           H
ATOM   2587  HW2 SOL   363      62.660  59.540  16.550  1.00  0.00           H
ATOM   2588  OW  SOL   364      28.230  48.090  16.710  1.00  0.00           O
ATOM   2589  HW1 SOL   364      28.990  47.500  16.420  1.00  0.00           H
ATOM   2590  HW2 SOL   364      27.760  48.440  15.900  1.00  0.00           H
ATOM   2591  OW  SOL   365      22.940  66.540  15.190  1.00  0.00           O
ATOM   2592  HW1 SOL   365      22.780  67.510  15.370  1.00  0.00           H
ATOM   2593  HW2 SOL   365      22.140  66.140  14.740  1.00  0.00           H
ATOM   2594  OW  SOL   366      35.360  47.640  51.260  1.00  0.00           O
ATOM   2595  HW1 SOL   366      35.690  48.230  52.000  1.00  0.00           H
ATOM   2596  HW2 SOL   366      34.770  48.170  50.650  1.00  0.00           H
ATOM   2597  OW  SOL   367      41.760  64.440  41.650  1.00  0.00           O
ATOM   2598  HW1 SOL   367      41.880  64.080  42.570  1.00  0.00           H
ATOM   2599  HW2 SOL   367      40.840  64.220  41.320  1.00  0.00           H
ATOM   2600  OW  SOL   368      18.000  56.410  13.850  1.00  0.00           O
ATOM   2601  HW1 SOL   368      17.940  57.380  14.090  1.00  0.00           H
ATOM   2602  HW2 SOL   368      17.090  56.060  13.650  1.00  0.00           H
ATOM   2603  OW  SOL   369      64.390  49.670  11.040  1.00  0.00           O
ATOM   2604  HW1 SOL   369      64.970  48.870  10.890  1.00  0.00           H
ATOM   2605  HW2 SOL   369      63.590  49.620  10.440  1.00  0.00           H
ATOM   2606  OW  SOL   370      62.140  69.010  28.500  1.00  0.00           O
ATOM   2607  HW1 SOL   370      61.840  69.960  28.610  1.00  0.00           H
ATOM   2608  HW2 SOL   370      62.830  68.800  29.200  1.00  0.00           H
ATOM   2609  OW  SOL   371      35.130  33.830   4.630  1.00  0.00           O
ATOM   2610  HW1 SOL   371      35.700  34.170   5.380  1.00  0.00           H
ATOM   2611  HW2 SOL   371      35.200  32.830   4.590  1.00  0.00           H
ATOM   2612  OW  SOL   372      22.400  51.240  28.380  1.00  0.00           O
ATOM   2613  HW1 SOL   372      21.860  50.900  27.610  1.00  0.00           H
ATOM   2614  HW2 SOL   372      22.510  50.520  29.060  1.00  0.00           H
ATOM   2615  OW  SOL   373      43.090  59.780  15.630  1.00  0.00           O
ATOM   2616  HW1 SOL   373      42.740  60.690  15.410  1.00  0.00           H
ATOM   2617  HW2 SOL   373      43.510  59.380  14.820  1.00  0.00           H
ATOM   2618  OW  SOL   374      41.940  43.960  -7.730  1.00  0.00           O
ATOM   2619  HW1 SOL   374      41.370  44.780  -7.590  1.00  0.00           H
ATOM   2620  HW2 SOL   374      42.800  44.060  -7.230  1.00  0.00           H
ATOM   2621  OW  SOL   375      53.320  44.100  54.980  1.00  0.00           O
ATOM   2622  HW1 SOL   375      52.330  44.230  54.890  1.00  0.00           H
ATOM   2623  HW2 SOL   375      53.790  44.970  54.850  1.00  0.00           H
ATOM   2624  OW  SOL   376      47.110  20.270  22.210  1.00  0.00           O
ATOM   2625  HW1 SOL   376      47.420  20.800  21.420  1.00  0.00           H
ATOM   2626  HW2 SOL   376      46.410  20.780  22.700  1.00  0.00           H
ATOM   2627  OW  SOL   377      67.730  25.770  10.880  1.00  0.00           O
ATOM   2628  HW1 SOL   377      67.060  25.120  11.240  1.00  0.00           H
ATOM   2629  HW2 SOL   377      67.520  25.960   9.920  1.00  0.00           H
ATOM   2630  OW  SOL   378      34.930  62.180  38.960  1.00  0.00           O
ATOM   2631  HW1 SOL   378      34.300  61.780  38.300  1.00  0.00           H
ATOM   2632  HW2 SOL   378      34.780  63.160  39.010  1.00  0.00           H
ATOM   2633  OW  SOL   379      60.650  19.600  27.730  1.00  0.00           O
ATOM   2634  HW1 SOL   379      60.100  19.620  26.900  1.00  0.00           H
ATOM   2635  HW2 SOL   379      60.100  19.250  28.490  1.00  0.00           H
ATOM   2636  OW  SOL   380      46.790  47.480   2.050  1.00  0.00           O
ATOM   2637  HW1 SOL   380      47.740  47.300   1.790  1.00  0.00           H
ATOM   2638  HW2 SOL   380      46.770  48.070   2.860  1.00  0.00           H
ATOM   2639  OW  SOL   381      24.190  58.950  13.720  1.00  0.00           O
ATOM   2640  HW1 SOL   381      23.600  58.520  13.040  1.00  0.00           H
ATOM   2641  HW2 SOL   381      24.640  58.240  14.260  1.00  0.00           H
ATOM   2642  OW  SOL   382      39.950  53.660  54.800  1.00  0.00           O
ATOM   2643  HW1 SOL   382      38.960  53.520  54.890  1.00  0.00           H
ATOM   2644  HW2 SOL   382      40.440  52.860  55.130  1.00  0.00           H
ATOM   2645  OW  SOL   383      46.700  26.910   9.040  1.00  0.00           O
ATOM   2646  HW1 SOL   383      46.750  26.220   9.760  1.00  0.00           H
ATOM   2647  HW2 SOL   383      46.560  26.480   8.160  1.00  0.00           H
ATOM   2648  OW  SOL   384      40.560  51.980  48.240  1.00  0.00           O
ATOM   2649  HW1 SOL   384      39.800  51.900  47.590  1.00  0.00           H
ATOM   2650  HW2 SOL   384      41.340  51.450  47.900  1.00  0.00           H
ATOM   2651  OW  SOL   385      20.670  45.000   0.240  1.00  0.00           O
ATOM   2652  HW1 SOL   385      21.470  45.180   0.820  1.00  0.00           H
ATOM   2653  HW2 SOL   385      20.940  44.420  -0.530  1.00  0.00           H
ATOM   2654  OW  SOL   386      40.560  25.860  24.270  1.00  0.00           O
ATOM   2655  HW1 SOL   386      41.240  26.550  24.010  1.00  0.00           H
ATOM   2656  HW2 SOL   386      39.730  26.320  24.600  1.00  0.00           H
ATOM   2657  OW  SOL   387      70.790  52.560  28.710  1.00  0.00           O
ATOM   2658  HW1 SOL   387      70.730  53.550  28.720  1.00  0.00           H
ATOM   2659  HW2 SOL   387      70.740  52.230  27.770  1.00  0.00           H
ATOM   2660  OW  SOL   388      42.010  53.930  46.190  1.00  0.00           O
ATOM   2661  HW1 SOL   388      42.660  53.540  46.840  1.00  0.00           H
ATOM   2662  HW2 SOL   388      41.080  53.750  46.500  1.00  0.00           H
ATOM   2663  OW  SOL   389      51.890  45.370 -13.440  1.00  0.00           O
ATOM   2664  HW1 SOL   389      52.350  44.590 -13.880  1.00  0.00           H
ATOM   2665  HW2 SOL   389      52.470  46.180 -13.510  1.00  0.00           H
ATOM   2666  OW  SOL   390      50.500  73.260  22.750  1.00  0.00           O
ATOM   2667  HW1 SOL   390      49.880  73.210  23.530  1.00  0.00           H
ATOM   2668  HW2 SOL   390      51.420  72.980  23.040  1.00  0.00           H
ATOM   2669  OW  SOL   391      50.540  41.660  55.000  1.00  0.00           O
ATOM   2670  HW1 SOL   391      51.480  41.510  54.690  1.00  0.00           H
ATOM   2671  HW2 SOL   391      50.550  42.260  55.800  1.00  0.00           H
ATOM   2672  OW  SOL   392      60.530  34.110  26.220  1.00  0.00           O
ATOM   2673  HW1 SOL   392      61.360  34.230  26.770  1.00  0.00           H
ATOM   2674  HW2 SOL   392      60.770  33.700  25.340  1.00  0.00           H
ATOM   2675  OW  SOL   393      52.340  41.460  37.510  1.00  0.00           O
ATOM   2676  HW1 SOL   393      52.030  41.240  36.590  1.00  0.00           H
ATOM   2677  HW2 SOL   393      52.370  42.450  37.630  1.00  0.00           H
ATOM   2678  OW  SOL   394      40.810  29.740  -3.380  1.00  0.00           O
ATOM   2679  HW1 SOL   394      40.560  30.360  -4.130  1.00  0.00           H
ATOM   2680  HW2 SOL   394      40.890  30.270  -2.530  1.00  0.00           H
ATOM   2681  OW  SOL   395      24.260  29.660  27.460  1.00  0.00           O
ATOM   2682  HW1 SOL   395      24.070  28.680  27.420  1.00  0.00           H
ATOM   2683  HW2 SOL   395      24.690  29.890  28.330  1.00  0.00           H
ATOM   2684  OW  SOL   396      43.850  25.760  25.370  1.00  0.00           O
ATOM   2685  HW1 SOL   396      44.340  26.260  24.670  1.00  0.00           H
ATOM   2686  HW2 SOL   396      43.080  26.300  25.710  1.00  0.00           H
ATOM   2687  OW  SOL   397      48.380  34.160  11.580  1.00  0.00           O
ATOM   2688  HW1 SOL   397      49.270  34.180  12.040  1.00  0.00           H
ATOM   2689  HW2 SOL   397      47.870  34.980  11.800  1.00  0.00           H
ATOM   2690  OW  SOL   398      32.530  67.380  25.770  1.00  0.00           O
ATOM   2691  HW1 SOL   398      32.440  67.790  24.860  1.00  0.00           H
ATOM   2692  HW2 SOL   398      33.460  67.020  25.880  1.00  0.00           H
ATOM   2693  OW  SOL   399      64.200  29.960  39.740  1.00  0.00           O
ATOM   2694  HW1 SOL   399      64.700  29.350  39.130  1.00  0.00           H
ATOM   2695  HW2 SOL   399      64.840  30.580  40.190  1.00  0.00           H
ATOM   2696  OW  SOL   400      37.710  55.790   5.360  1.00  0.00           O
ATOM   2697  HW1 SOL   400      37.380  56.280   6.170  1.00  0.00           H
ATOM   2698  HW2 SOL   400      37.060  55.070   5.120  1.00  0.00           H
ATOM   2699  OW  SOL   401      36.370  36.530  13.550  1.00  0.00           O
ATOM   2700  HW1 SOL   401      36.090  36.900  12.660  1.00  0.00           H
ATOM   2701  HW2 SOL   401      35.730  35.820  13.830  1.00  0.00           H
ATOM   2702  OW  SOL   402      72.600  40.530  26.220  1.00  0.00           O
ATOM   2703  HW1 SOL   402      73.130  40.480  27.060  1.00  0.00           H
ATOM   2704  HW2 SOL   402      72.000  41.330  26.250  1.00  0.00           H
ATOM   2705  OW  SOL   403      16.730  58.670  20.460  1.00  0.00           O
ATOM   2706  HW1 SOL   403      17.530  58.830  21.030  1.00  0.00           H
ATOM   2707  HW2 SOL   403      17.010  58.270  19.590  1.00  0.00           H
ATOM   2708  OW  SOL   404      31.660  33.830  24.700  1.00  0.00           O
ATOM   2709  HW1 SOL   404      31.400  34.770  24.930  1.00  0.00           H
ATOM   2710  HW2 SOL   404      30.890  33.220  24.890  1.00  0.00           H
ATOM   2711  OW  SOL   405      47.670  51.950  -0.530  1.00  0.00           O
ATOM   2712  HW1 SOL   405      48.670  51.930  -0.510  1.00  0.00           H
ATOM   2713  HW2 SOL   405      47.360  52.580  -1.240  1.00  0.00           H
ATOM   2714  OW  SOL   406      31.980  33.060  16.890  1.00  0.00           O
ATOM   2715  HW1 SOL   406      32.950  33.290  16.950  1.00  0.00           H
ATOM   2716  HW2 SOL   406      31.540  33.230  17.770  1.00  0.00           H
ATOM   2717  OW  SOL   407      20.190  63.430  20.060  1.00  0.00           O
ATOM   2718  HW1 SOL   407      20.850  63.750  19.380  1.00  0.00           H
ATOM   2719  HW2 SOL   407      19.720  64.210  20.460  1.00  0.00           H
ATOM   2720  OW  SOL   408      44.290  44.530  46.750  1.00  0.00           O
ATOM   2721  HW1 SOL   408      44.520  44.380  45.790  1.00  0.00           H
ATOM   2722  HW2 SOL   408      43.310  44.690  46.830  1.00  0.00           H
ATOM   2723  OW  SOL   409      38.970  61.190  15.070  1.00  0.00           O
ATOM   2724  HW1 SOL   409      38.360  61.660  14.440  1.00  0.00           H
ATOM   2725  HW2 SOL   409      38.440  60.630  15.710  1.00  0.00           H
ATOM   2726  OW  SOL   410      26.670  50.880  44.620  1.00  0.00           O
ATOM   2727  HW1 SOL   410      26.620  50.890  45.620  1.00  0.00           H
ATOM   2728  HW2 SOL   410      25.790  51.170  44.240  1.00  0.00           H
ATOM   2729  OW  SOL   411      40.320  63.330  -0.400  1.00  0.00           O
ATOM   2730  HW1 SOL   411      40.640  64.260  -0.570  1.00  0.00           H
ATOM   2731  HW2 SOL   411      39.330  63.280  -0.550  1.00  0.00           H
ATOM   2732  OW  SOL   412      38.140  73.300  31.360  1.00  0.00           O
ATOM   2733  HW1 SOL   412      37.680  72.480  31.710  1.00  0.00           H
ATOM   2734  HW2 SOL   412      38.530  73.110  30.460  1.00  0.00           H
ATOM   2735  OW  SOL   413      40.880  27.930  21.420  1.00  0.00           O
ATOM   2736  HW1 SOL   413      39.930  28.210  21.570  1.00  0.00           H
ATOM   2737  HW2 SOL   413      41.180  28.240  20.510  1.00  0.00           H
ATOM   2738  OW  SOL   414      35.550  37.120  -7.420  1.00  0.00           O
ATOM   2739  HW1 SOL   414      34.750  37.520  -7.870  1.00  0.00           H
ATOM   2740  HW2 SOL   414      35.790  37.660  -6.620  1.00  0.00           H
ATOM   2741  OW  SOL   415      42.160  38.410  44.980  1.00  0.00           O
ATOM   2742  HW1 SOL   415      42.610  39.110  45.550  1.00  0.00           H
ATOM   2743  HW2 SOL   415      42.630  37.540  45.100  1.00  0.00           H
ATOM   2744  OW  SOL   416      69.660  33.490  31.760  1.00  0.00           O
ATOM   2745  HW1 SOL   416      68.720  33.460  32.110  1.00  0.00           H
ATOM   2746  HW2 SOL   416      69.650  33.230  30.790  1.00  0.00           H
ATOM   2747  OW  SOL   417      58.590  31.540  29.500  1.00  0.00           O
ATOM   2748  HW1 SOL   417      57.900  30.810  29.480  1.00  0.00           H
ATOM   2749  HW2 SOL   417      58.400  32.200  28.770  1.00  0.00           H
ATOM   2750  OW  SOL   418      72.940  55.330  18.120  1.00  0.00           O
ATOM   2751  HW1 SOL   418      73.560  54.930  18.810  1.00  0.00           H
ATOM   2752  HW2 SOL   418      72.170  55.760  18.580  1.00  0.00           H
ATOM   2753  OW  SOL   419      38.980  54.640  46.430  1.00  0.00           O
ATOM   2754  HW1 SOL   419      38.460  54.020  47.030  1.00  0.00           H
ATOM   2755  HW2 SOL   419      38.730  55.590  46.650  1.00  0.00           H
ATOM   2756  OW  SOL   420      50.070  40.750  50.400  1.00  0.00           O
ATOM   2757  HW1 SOL   420      50.380  41.600  49.990  1.00  0.00           H
ATOM   2758  HW2 SOL   420      49.630  40.170  49.700  1.00  0.00           H
ATOM   2759  OW  SOL   421      52.270  70.990  39.130  1.00  0.00           O
ATOM   2760  HW1 SOL   421      52.350  70.560  40.030  1.00  0.00           H
ATOM   2761  HW2 SOL   421      53.120  70.860  38.620  1.00  0.00           H
ATOM   2762  OW  SOL   422      62.620  49.260   9.060  1.00  0.00           O
ATOM   2763  HW1 SOL   422      62.780  48.930   8.130  1.00  0.00           H
ATOM   2764  HW2 SOL   422      61.660  49.110   9.320  1.00  0.00           H
ATOM   2765  OW  SOL   423      50.830  40.130   2.200  1.00  0.00           O
ATOM   2766  HW1 SOL   423      50.920  39.130   2.240  1.00  0.00           H
ATOM   2767  HW2 SOL   423      50.190  40.430   2.910  1.00  0.00           H
ATOM   2768  OW  SOL   424      60.770  21.860  35.920  1.00  0.00           O
ATOM   2769  HW1 SOL   424      61.010  22.370  36.750  1.00  0.00           H
ATOM   2770  HW2 SOL   424      60.410  22.500  35.230  1.00  0.00           H
ATOM   2771  OW  SOL   425      69.040  28.630  24.430  1.00  0.00           O
ATOM   2772  HW1 SOL   425      68.150  28.210  24.630  1.00  0.00           H
ATOM   2773  HW2 SOL   425      69.560  28.030  23.810  1.00  0.00           H
ATOM   2774  OW  SOL   426      43.970  28.420  28.790  1.00  0.00           O
ATOM   2775  HW1 SOL   426      44.060  27.490  29.150  1.00  0.00           H
ATOM   2776  HW2 SOL   426      43.480  28.390  27.920  1.00  0.00           H
ATOM   2777  OW  SOL   427      32.420  43.900  -0.260  1.00  0.00           O
ATOM   2778  HW1 SOL   427      32.850  43.370   0.480  1.00  0.00           H
ATOM   2779  HW2 SOL   427      31.880  43.280  -0.830  1.00  0.00           H
ATOM   2780  OW  SOL   428      47.400  19.180  33.190  1.00  0.00           O
ATOM   2781  HW1 SOL   428      46.510  18.920  33.560  1.00  0.00           H
ATOM   2782  HW2 SOL   428      47.530  20.170  33.310  1.00  0.00           H
ATOM   2783  OW  SOL   429      51.430  45.830  47.350  1.00  0.00           O
ATOM   2784  HW1 SOL   429      50.680  46.060  47.970  1.00  0.00           H
ATOM   2785  HW2 SOL   429      52.190  46.460  47.500  1.00  0.00           H
ATOM   2786  OW  SOL   430      54.330  33.580  24.120  1.00  0.00           O
ATOM   2787  HW1 SOL   430      54.320  34.100  24.970  1.00  0.00           H
ATOM   2788  HW2 SOL   430      54.180  32.610  24.330  1.00  0.00           H
ATOM   2789  OW  SOL   431      70.860  58.230  16.400  1.00  0.00           O
ATOM   2790  HW1 SOL   431      70.890  59.110  16.880  1.00  0.00           H
ATOM   2791  HW2 SOL   431      71.140  58.360  15.450  1.00  0.00           H
ATOM   2792  OW  SOL   432      45.860  36.600  -4.900  1.00  0.00           O
ATOM   2793  HW1 SOL   432      45.600  37.420  -4.390  1.00  0.00           H
ATOM   2794  HW2 SOL   432      45.300  36.530  -5.730  1.00  0.00           H
ATOM   2795  OW  SOL   433      45.760  61.920   5.020  1.00  0.00           O
ATOM   2796  HW1 SOL   433      46.430  61.320   5.460  1.00  0.00           H
ATOM   2797  HW2 SOL   433      45.550  62.690   5.620  1.00  0.00           H
ATOM   2798  OW  SOL   434      65.700  39.260  36.820  1.00  0.00           O
ATOM   2799  HW1 SOL   434      65.320  39.750  36.030  1.00  0.00           H
ATOM   2800  HW2 SOL   434      66.410  39.820  37.240  1.00  0.00           H
ATOM   2801  OW  SOL   435      55.960  18.670  28.400  1.00  0.00           O
ATOM   2802  HW1 SOL   435      55.480  17.840  28.710  1.00  0.00           H
ATOM   2803  HW2 SOL   435      55.460  19.060  27.620  1.00  0.00           H
ATOM   2804  OW  SOL   436      24.970  31.760  21.750  1.00  0.00           O
ATOM   2805  HW1 SOL   436      25.810  31.840  22.280  1.00  0.00           H
ATOM   2806  HW2 SOL   436      24.180  31.760  22.370  1.00  0.00           H
ATOM   2807  OW  SOL   437      27.350  50.370  -0.410  1.00  0.00           O
ATOM   2808  HW1 SOL   437      26.640  50.600  -1.070  1.00  0.00           H
ATOM   2809  HW2 SOL   437      26.950  50.310   0.510  1.00  0.00           H
ATOM   2810  OW  SOL   438      62.030  59.820  41.100  1.00  0.00           O
ATOM   2811  HW1 SOL   438      61.500  59.000  41.320  1.00  0.00           H
ATOM   2812  HW2 SOL   438      62.850  59.850  41.660  1.00  0.00           H
ATOM   2813  OW  SOL   439      52.790  17.120  27.300  1.00  0.00           O
ATOM   2814  HW1 SOL   439      51.890  16.770  27.560  1.00  0.00           H
ATOM   2815  HW2 SOL   439      52.760  18.120  27.240  1.00  0.00           H
ATOM   2816  OW  SOL   440      70.660  40.390   1.870  1.00  0.00           O
ATOM   2817  HW1 SOL   440      70.540  39.410   1.710  1.00  0.00           H
ATOM   2818  HW2 SOL   440      70.600  40.880   1.000  1.00  0.00           H
ATOM   2819  OW  SOL   441      24.920  64.080   7.330  1.00  0.00           O
ATOM   2820  HW1 SOL   441      24.300  63.880   8.080  1.00  0.00           H
ATOM   2821  HW2 SOL   441      24.790  63.420   6.600  1.00  0.00           H
ATOM   2822  OW  SOL   442      49.730  67.250  41.080  1.00  0.00           O
ATOM   2823  HW1 SOL   442      49.460  66.360  41.460  1.00  0.00           H
ATOM   2824  HW2 SOL   442      48.930  67.680  40.670  1.00  0.00           H
ATOM   2825  OW  SOL   443      26.190  52.920   1.890  1.00  0.00           O
ATOM   2826  HW1 SOL   443      26.470  53.190   0.970  1.00  0.00           H
ATOM   2827  HW2 SOL   443      25.540  53.580   2.250  1.00  0.00           H
ATOM   2828  OW  SOL   444      54.700  70.390  37.770  1.00  0.00           O
ATOM   2829  HW1 SOL   444      55.110  70.440  36.860  1.00  0.00           H
ATOM   2830  HW2 SOL   444      55.420  70.500  38.460  1.00  0.00           H
ATOM   2831  OW  SOL   445      27.190  60.000  29.970  1.00  0.00           O
ATOM   2832  HW1 SOL   445      26.460  60.080  29.280  1.00  0.00           H
ATOM   2833  HW2 SOL   445      28.080  60.020  29.510  1.00  0.00           H
ATOM   2834  OW  SOL   446      15.440  38.460  26.980  1.00  0.00           O
ATOM   2835  HW1 SOL   446      15.590  38.850  27.890  1.00  0.00           H
ATOM   2836  HW2 SOL   446      14.460  38.300  26.840  1.00  0.00           H
ATOM   2837  OW  SOL   447      46.400  31.640  52.610  1.00  0.00           O
ATOM   2838  HW1 SOL   447      46.600  31.920  53.550  1.00  0.00           H
ATOM   2839  HW2 SOL   447      46.360  32.450  52.030  1.00  0.00           H
ATOM   2840  OW  SOL   448      57.530  33.530  13.110  1.00  0.00           O
ATOM   2841  HW1 SOL   448      57.650  33.760  14.080  1.00  0.00           H
ATOM   2842  HW2 SOL   448      57.070  34.290  12.650  1.00  0.00           H
ATOM   2843  OW  SOL   449      65.560  71.780  11.850  1.00  0.00           O
ATOM   2844  HW1 SOL   449      66.070  72.340  11.200  1.00  0.00           H
ATOM   2845  HW2 SOL   449      64.760  71.380  11.390  1.00  0.00           H
ATOM   2846  OW  SOL   450      73.290  28.560  12.970  1.00  0.00           O
ATOM   2847  HW1 SOL   450      74.140  28.300  12.510  1.00  0.00           H
ATOM   2848  HW2 SOL   450      73.400  28.440  13.960  1.00  0.00           H
ATOM   2849  OW  SOL   451      69.920  47.460   0.340  1.00  0.00           O
ATOM   2850  HW1 SOL   451      69.380  47.430   1.180  1.00  0.00           H
ATOM   2851  HW2 SOL   451      69.330  47.280  -0.450  1.00  0.00           H
ATOM   2852  OW  SOL   452      31.730  59.980  14.210  1.00  0.00           O
ATOM   2853  HW1 SOL   452      30.780  59.880  14.480  1.00  0.00           H
ATOM   2854  HW2 SOL   452      31.940  60.950  14.060  1.00  0.00           H
ATOM   2855  OW  SOL   453      32.210  42.470  38.800  1.00  0.00           O
ATOM   2856  HW1 SOL   453      32.170  43.080  38.010  1.00  0.00           H
ATOM   2857  HW2 SOL   453      33.160  42.280  39.030  1.00  0.00           H
ATOM   2858  OW  SOL   454      15.340  35.450  30.190  1.00  0.00           O
ATOM   2859  HW1 SOL   454      15.340  34.980  29.310  1.00  0.00           H
ATOM   2860  HW2 SOL   454      14.450  35.900  30.330  1.00  0.00           H
ATOM   2861  OW  SOL   455      41.130  27.200  -2.010  1.00  0.00           O
ATOM   2862  HW1 SOL   455      42.090  27.000  -1.790  1.00  0.00           H
ATOM   2863  HW2 SOL   455      41.060  28.150  -2.320  1.00  0.00           H
ATOM   2864  OW  SOL   456      47.190  75.110  24.380  1.00  0.00           O
ATOM   2865  HW1 SOL   456      47.370  75.360  23.430  1.00  0.00           H
ATOM   2866  HW2 SOL   456      46.200  75.110  24.550  1.00  0.00           H
ATOM   2867  OW  SOL   457      40.200  15.590  30.650  1.00  0.00           O
ATOM   2868  HW1 SOL   457      40.240  14.970  31.440  1.00  0.00           H
ATOM   2869  HW2 SOL   457      39.650  15.170  29.930  1.00  0.00           H
ATOM   2870  OW  SOL   458      62.620  72.610  28.950  1.00  0.00           O
ATOM   2871  HW1 SOL   458      62.100  73.400  29.290  1.00  0.00           H
ATOM   2872  HW2 SOL   458      62.010  72.020  28.420  1.00  0.00           H
ATOM   2873  OW  SOL   459      34.140  46.760  44.340  1.00  0.00           O
ATOM   2874  HW1 SOL   459      33.280  47.180  44.620  1.00  0.00           H
ATOM   2875  HW2 SOL   459      34.030  46.320  43.450  1.00  0.00           H
ATOM   2876  OW  SOL   460      24.560  65.290  28.420  1.00  0.00           O
ATOM   2877  HW1 SOL   460      23.880  65.820  28.920  1.00  0.00           H
ATOM   2878  HW2 SOL   460      24.460  64.320  28.660  1.00  0.00           H
ATOM   2879  OW  SOL   461      35.640  33.420  20.160  1.00  0.00           O
ATOM   2880  HW1 SOL   461      35.520  33.600  21.130  1.00  0.00           H
ATOM   2881  HW2 SOL   461      35.490  32.450  19.980  1.00  0.00           H
ATOM   2882  OW  SOL   462      72.520  47.280  37.420  1.00  0.00           O
ATOM   2883  HW1 SOL   462      73.400  47.740  37.300  1.00  0.00           H
ATOM   2884  HW2 SOL   462      71.770  47.920  37.210  1.00  0.00           H
ATOM   2885  OW  SOL   463      73.640  46.790   2.650  1.00  0.00           O
ATOM   2886  HW1 SOL   463      73.310  47.510   3.260  1.00  0.00           H
ATOM   2887  HW2 SOL   463      72.940  46.090   2.540  1.00  0.00           H
ATOM   2888  OW  SOL   464      55.630  22.770  16.330  1.00  0.00           O
ATOM   2889  HW1 SOL   464      56.490  22.250  16.320  1.00  0.00           H
ATOM   2890  HW2 SOL   464      54.860  22.150  16.480  1.00  0.00           H
ATOM   2891  OW  SOL   465      45.360  29.800  -1.990  1.00  0.00           O
ATOM   2892  HW1 SOL   465      45.310  29.310  -2.860  1.00  0.00           H
ATOM   2893  HW2 SOL   465      46.270  30.190  -1.870  1.00  0.00           H
ATOM   2894  OW  SOL   466      19.740  72.460  24.690  1.00  0.00           O
ATOM   2895  HW1 SOL   466      20.230  71.760  24.180  1.00  0.00           H
ATOM   2896  HW2 SOL   466      19.260  73.070  24.060  1.00  0.00           H
ATOM   2897  OW  SOL   467      40.800  35.560  45.970  1.00  0.00           O
ATOM   2898  HW1 SOL   467      40.360  36.280  45.440  1.00  0.00           H
ATOM   2899  HW2 SOL   467      40.600  34.670  45.570  1.00  0.00           H
ATOM   2900  OW  SOL   468      45.420  71.370  41.920  1.00  0.00           O
ATOM   2901  HW1 SOL   468      46.250  71.480  42.470  1.00  0.00           H
ATOM   2902  HW2 SOL   468      44.790  70.760  42.390  1.00  0.00           H
ATOM   2903  OW  SOL   469      53.300  66.620   1.360  1.00  0.00           O
ATOM   2904  HW1 SOL   469      52.810  65.930   1.900  1.00  0.00           H
ATOM   2905  HW2 SOL   469      54.280  66.580   1.570  1.00  0.00           H
ATOM   2906  OW  SOL   470      48.040  22.990   4.440  1.00  0.00           O
ATOM   2907  HW1 SOL   470      48.670  23.740   4.610  1.00  0.00           H
ATOM   2908  HW2 SOL   470      47.610  22.710   5.300  1.00  0.00           H
ATOM   2909  OW  SOL   471      47.760  15.650  13.110  1.00  0.00           O
ATOM   2910  HW1 SOL   471      47.250  14.960  13.630  1.00  0.00           H
ATOM   2911  HW2 SOL   471      48.710  15.360  13.020  1.00  0.00           H
ATOM   2912  OW  SOL   472      50.980  63.180  26.850  1.00  0.00           O
ATOM   2913  HW1 SOL   472      50.790  62.310  27.310  1.00  0.00           H
ATOM   2914  HW2 SOL   472      50.560  63.170  25.940  1.00  0.00           H
ATOM   2915  OW  SOL   473      37.370  65.580  14.360  1.00  0.00           O
ATOM   2916  HW1 SOL   473      36.430  65.680  14.020  1.00  0.00           H
ATOM   2917  HW2 SOL   473      37.350  65.300  15.320  1.00  0.00           H
ATOM   2918  OW  SOL   474      39.770  48.390  52.420  1.00  0.00           O
ATOM   2919  HW1 SOL   474      39.080  47.740  52.120  1.00  0.00           H
ATOM   2920  HW2 SOL   474      40.120  48.890  51.630  1.00  0.00           H
ATOM   2921  OW  SOL   475      27.420  48.980  14.310  1.00  0.00           O
ATOM   2922  HW1 SOL   475      26.620  48.450  14.040  1.00  0.00           H
ATOM   2923  HW2 SOL   475      27.180  49.950  14.340  1.00  0.00           H
ATOM   2924  OW  SOL   476      38.670  44.990  34.990  1.00  0.00           O
ATOM   2925  HW1 SOL   476      38.520  44.070  35.340  1.00  0.00           H
ATOM   2926  HW2 SOL   476      39.120  44.940  34.100  1.00  0.00           H
ATOM   2927  OW  SOL   477      32.370  46.480   8.030  1.00  0.00           O
ATOM   2928  HW1 SOL   477      32.200  45.510   7.840  1.00  0.00           H
ATOM   2929  HW2 SOL   477      33.030  46.840   7.380  1.00  0.00           H
ATOM   2930  OW  SOL   478      38.890  73.550  15.690  1.00  0.00           O
ATOM   2931  HW1 SOL   478      38.440  72.680  15.480  1.00  0.00           H
ATOM   2932  HW2 SOL   478      39.060  74.050  14.850  1.00  0.00           H
ATOM   2933  OW  SOL   479      56.050  17.340  12.220  1.00  0.00           O
ATOM   2934  HW1 SOL   479      56.060  18.300  11.930  1.00  0.00           H
ATOM   2935  HW2 SOL   479      56.680  16.810  11.650  1.00  0.00           H
ATOM   2936  OW  SOL   480      41.080  65.840  33.340  1.00  0.00           O
ATOM   2937  HW1 SOL   480      41.390  64.930  33.600  1.00  0.00           H
ATOM   2938  HW2 SOL   480      40.380  65.770  32.630  1.00  0.00           H
ATOM   2939  OW  SOL   481      24.920  64.850  25.430  1.00  0.00           O
ATOM   2940  HW1 SOL   481      25.570  64.550  26.130  1.00  0.00           H
ATOM   2941  HW2 SOL   481      25.300  65.640  24.940  1.00  0.00           H
ATOM   2942  OW  SOL   482      60.650  68.080  18.630  1.00  0.00           O
ATOM   2943  HW1 SOL   482      61.430  67.460  18.520  1.00  0.00           H
ATOM   2944  HW2 SOL   482      59.850  67.690  18.170  1.00  0.00           H
ATOM   2945  OW  SOL   483      52.500  42.310  51.390  1.00  0.00           O
ATOM   2946  HW1 SOL   483      51.780  42.930  51.720  1.00  0.00           H
ATOM   2947  HW2 SOL   483      52.160  41.790  50.610  1.00  0.00           H
ATOM   2948  OW  SOL   484      51.850  73.690  31.570  1.00  0.00           O
ATOM   2949  HW1 SOL   484      51.160  74.310  31.210  1.00  0.00           H
ATOM   2950  HW2 SOL   484      51.790  72.810  31.100  1.00  0.00           H
ATOM   2951  OW  SOL   485      41.020  73.880   4.940  1.00  0.00           O
ATOM   2952  HW1 SOL   485      40.990  73.330   5.780  1.00  0.00           H
ATOM   2953  HW2 SOL   485      41.960  74.160   4.760  1.00  0.00           H
ATOM   2954  OW  SOL   486      38.590  55.940  -0.640  1.00  0.00           O
ATOM   2955  HW1 SOL   486      39.550  56.040  -0.890  1.00  0.00           H
ATOM   2956  HW2 SOL   486      38.230  56.820  -0.340  1.00  0.00           H
ATOM   2957  OW  SOL   487      74.660  42.260  19.430  1.00  0.00           O
ATOM   2958  HW1 SOL   487      73.940  42.830  19.840  1.00  0.00           H
ATOM   2959  HW2 SOL   487      75.520  42.780  19.410  1.00  0.00           H
ATOM   2960  OW  SOL   488      52.210  46.360   2.850  1.00  0.00           O
ATOM   2961  HW1 SOL   488      52.070  45.870   2.000  1.00  0.00           H
ATOM   2962  HW2 SOL   488      53.000  45.980   3.340  1.00  0.00           H
ATOM   2963  OW  SOL   489      34.390  64.320   1.070  1.00  0.00           O
ATOM   2964  HW1 SOL   489      33.720  63.610   0.850  1.00  0.00           H
ATOM   2965  HW2 SOL   489      33.940  65.220   1.030  1.00  0.00           H
ATOM   2966  OW  SOL   490      54.860  59.020  46.440  1.00  0.00           O
ATOM   2967  HW1 SOL   490      54.890  60.020  46.340  1.00  0.00           H
ATOM   2968  HW2 SOL   490      54.340  58.630  45.680  1.00  0.00           H
ATOM   2969  OW  SOL   491      39.000  25.120   1.710  1.00  0.00           O
ATOM   2970  HW1 SOL   491      39.480  25.160   0.840  1.00  0.00           H
ATOM   2971  HW2 SOL   491      38.790  24.170   1.950  1.00  0.00           H
ATOM   2972  OW  SOL   492      51.580  69.530   9.670  1.00  0.00           O
ATOM   2973  HW1 SOL   492      50.610  69.500   9.440  1.00  0.00           H
ATOM   2974  HW2 SOL   492      51.830  68.670  10.130  1.00  0.00           H
ATOM   2975  OW  SOL   493      43.560  39.490   6.400  1.00  0.00           O
ATOM   2976  HW1 SOL   493      43.060  38.950   7.060  1.00  0.00           H
ATOM   2977  HW2 SOL   493      43.470  40.460   6.630  1.00  0.00           H
ATOM   2978  OW  SOL   494      18.740  36.820  20.070  1.00  0.00           O
ATOM   2979  HW1 SOL   494      19.300  36.100  20.470  1.00  0.00           H
ATOM   2980  HW2 SOL   494      19.240  37.690  20.100  1.00  0.00           H
ATOM   2981  OW  SOL   495      36.780  41.280   3.610  1.00  0.00           O
ATOM   2982  HW1 SOL   495      37.250  40.610   3.040  1.00  0.00           H
ATOM   2983  HW2 SOL   495      35.820  41.010   3.720  1.00  0.00           H
ATOM   2984  OW  SOL   496      21.460  70.140  23.510  1.00  0.00           O
ATOM   2985  HW1 SOL   496      21.530  70.180  22.520  1.00  0.00           H
ATOM   2986  HW2 SOL   496      22.370  69.960  23.900  1.00  0.00           H
ATOM   2987  OW  SOL   497      22.930  52.900   2.190  1.00  0.00           O
ATOM   2988  HW1 SOL   497      23.570  53.660   2.340  1.00  0.00           H
ATOM   2989  HW2 SOL   497      23.360  52.200   1.620  1.00  0.00           H
ATOM   2990  OW  SOL   498      33.420  23.090  15.910  1.00  0.00           O
ATOM   2991  HW1 SOL   498      34.310  23.180  16.370  1.00  0.00           H
ATOM   2992  HW2 SOL   498      32.960  22.260  16.230  1.00  0.00           H
ATOM   2993  OW  SOL   499      29.150  36.100   4.510  1.00  0.00           O
ATOM   2994  HW1 SOL   499      28.400  36.240   5.150  1.00  0.00           H
ATOM   2995  HW2 SOL   499      28.820  36.220   3.570  1.00  0.00           H
ATOM   2996  OW  SOL   500      55.840  30.980  30.010  1.00  0.00           O
ATOM   2997  HW1 SOL   500      55.850  30.220  30.660  1.00  0.00           H
ATOM   2998  HW2 SOL   500      55.940  31.840  30.500  1.00  0.00           H
ATOM   2999  OW  SOL   501      64.930  61.070  31.480  1.00  0.00           O
ATOM   3000  HW1 SOL   501      64.690  60.100  31.600  1.00  0.00           H
ATOM   3001  HW2 SOL   501      64.430  61.620  32.150  1.00  0.00           H
ATOM   3002  OW  SOL   502      68.550  29.710  33.760  1.00  0.00           O
ATOM   3003  HW1 SOL   502      69.280  30.400  33.670  1.00  0.00           H
ATOM   3004  HW2 SOL   502      68.210  29.460  32.850  1.00  0.00           H
ATOM   3005  OW  SOL   503      33.590  26.590  10.000  1.00  0.00           O
ATOM   3006  HW1 SOL   503      33.310  26.050   9.200  1.00  0.00           H
ATOM   3007  HW2 SOL   503      34.100  27.390   9.700  1.00  0.00           H
ATOM   3008  OW  SOL   504      55.500  44.710  44.790  1.00  0.00           O
ATOM   3009  HW1 SOL   504      55.630  43.990  44.110  1.00  0.00           H
ATOM   3010  HW2 SOL   504      54.780  44.430  45.430  1.00  0.00           H
ATOM   3011  OW  SOL   505      51.630  65.280  13.410  1.00  0.00           O
ATOM   3012  HW1 SOL   505      52.420  65.090  12.820  1.00  0.00           H
ATOM   3013  HW2 SOL   505      51.340  66.230  13.290  1.00  0.00           H
ATOM   3014  OW  SOL   506      49.980  23.060   8.980  1.00  0.00           O
ATOM   3015  HW1 SOL   506      50.700  23.450   9.540  1.00  0.00           H
ATOM   3016  HW2 SOL   506      49.710  22.170   9.350  1.00  0.00           H
ATOM   3017  OW  SOL   507      18.300  38.830  34.550  1.00  0.00           O
ATOM   3018  HW1 SOL   507      18.480  39.660  34.010  1.00  0.00           H
ATOM   3019  HW2 SOL   507      19.010  38.150  34.360  1.00  0.00           H
ATOM   3020  OW  SOL   508      40.510  57.060  39.590  1.00  0.00           O
ATOM   3021  HW1 SOL   508      40.210  57.100  40.540  1.00  0.00           H
ATOM   3022  HW2 SOL   508      41.500  56.980  39.560  1.00  0.00           H
ATOM   3023  OW  SOL   509      53.230  34.950  32.970  1.00  0.00           O
ATOM   3024  HW1 SOL   509      52.780  35.100  32.090  1.00  0.00           H
ATOM   3025  HW2 SOL   509      52.540  34.810  33.680  1.00  0.00           H
ATOM   3026  OW  SOL   510      24.100  44.440  -2.220  1.00  0.00           O
ATOM   3027  HW1 SOL   510      23.420  44.020  -1.630  1.00  0.00           H
ATOM   3028  HW2 SOL   510      23.650  44.990  -2.920  1.00  0.00           H
ATOM   3029  OW  SOL   511      23.830  39.310  42.140  1.00  0.00           O
ATOM   3030  HW1 SOL   511      24.610  39.630  41.600  1.00  0.00           H
ATOM   3031  HW2 SOL   511      23.810  39.790  43.010  1.00  0.00           H
ATOM   3032  OW  SOL   512      20.510  59.200  15.240  1.00  0.00           O
ATOM   3033  HW1 SOL   512      20.620  60.200  15.250  1.00  0.00           H
ATOM   3034  HW2 SOL   512      21.350  58.770  15.570  1.00  0.00           H
ATOM   3035  OW  SOL   513      46.050  16.240   2.530  1.00  0.00           O
ATOM   3036  HW1 SOL   513      46.190  15.960   3.480  1.00  0.00           H
ATOM   3037  HW2 SOL   513      46.260  15.470   1.920  1.00  0.00           H
ATOM   3038  OW  SOL   514      55.220  64.810  40.730  1.00  0.00           O
ATOM   3039  HW1 SOL   514      56.120  64.370  40.700  1.00  0.00           H
ATOM   3040  HW2 SOL   514      54.790  64.740  39.830  1.00  0.00           H
ATOM   3041  OW  SOL   515      30.830  16.460  22.800  1.00  0.00           O
ATOM   3042  HW1 SOL   515      30.390  17.250  22.370  1.00  0.00           H
ATOM   3043  HW2 SOL   515      30.570  16.430  23.770  1.00  0.00           H
ATOM   3044  OW  SOL   516      60.830  63.780  15.680  1.00  0.00           O
ATOM   3045  HW1 SOL   516      60.290  64.620  15.620  1.00  0.00           H
ATOM   3046  HW2 SOL   516      60.260  63.030  16.010  1.00  0.00           H
ATOM   3047  OW  SOL   517      23.870  63.070  30.280  1.00  0.00           O
ATOM   3048  HW1 SOL   517      23.330  62.580  29.590  1.00  0.00           H
ATOM   3049  HW2 SOL   517      24.410  62.410  30.800  1.00  0.00           H
ATOM   3050  OW  SOL   518      53.760  76.000  10.220  1.00  0.00           O
ATOM   3051  HW1 SOL   518      54.310  75.720  11.000  1.00  0.00           H
ATOM   3052  HW2 SOL   518      54.360  76.280   9.470  1.00  0.00           H
ATOM   3053  OW  SOL   519      44.060  49.990  -4.030  1.00  0.00           O
ATOM   3054  HW1 SOL   519      43.290  50.380  -4.540  1.00  0.00           H
ATOM   3055  HW2 SOL   519      44.920  50.250  -4.480  1.00  0.00           H
ATOM   3056  OW  SOL   520      35.810  36.440  -3.290  1.00  0.00           O
ATOM   3057  HW1 SOL   520      36.550  37.000  -2.910  1.00  0.00           H
ATOM   3058  HW2 SOL   520      35.270  36.050  -2.540  1.00  0.00           H
ATOM   3059  OW  SOL   521      31.760  20.610  14.080  1.00  0.00           O
ATOM   3060  HW1 SOL   521      32.670  20.280  14.330  1.00  0.00           H
ATOM   3061  HW2 SOL   521      31.400  21.190  14.810  1.00  0.00           H
ATOM   3062  OW  SOL   522      48.910  34.420  18.630  1.00  0.00           O
ATOM   3063  HW1 SOL   522      49.800  34.630  19.030  1.00  0.00           H
ATOM   3064  HW2 SOL   522      48.860  34.820  17.710  1.00  0.00           H
ATOM   3065  OW  SOL   523      17.730  36.930  30.810  1.00  0.00           O
ATOM   3066  HW1 SOL   523      17.110  37.570  30.340  1.00  0.00           H
ATOM   3067  HW2 SOL   523      17.310  36.030  30.840  1.00  0.00           H
ATOM   3068  OW  SOL   524      45.290  45.910  62.420  1.00  0.00           O
ATOM   3069  HW1 SOL   524      45.880  46.640  62.760  1.00  0.00           H
ATOM   3070  HW2 SOL   524      45.830  45.270  61.880  1.00  0.00           H
ATOM   3071  OW  SOL   525      27.530  45.110  17.950  1.00  0.00           O
ATOM   3072  HW1 SOL   525      27.690  45.240  16.970  1.00  0.00           H
ATOM   3073  HW2 SOL   525      28.380  44.850  18.400  1.00  0.00           H
ATOM   3074  OW  SOL   526      35.930  68.920  23.580  1.00  0.00           O
ATOM   3075  HW1 SOL   526      35.900  68.200  22.890  1.00  0.00           H
ATOM   3076  HW2 SOL   526      36.890  69.100  23.830  1.00  0.00           H
ATOM   3077  OW  SOL   527      64.440  73.740  22.540  1.00  0.00           O
ATOM   3078  HW1 SOL   527      63.940  74.430  23.060  1.00  0.00           H
ATOM   3079  HW2 SOL   527      64.440  72.870  23.030  1.00  0.00           H
ATOM   3080  OW  SOL   528      45.360  62.430   8.950  1.00  0.00           O
ATOM   3081  HW1 SOL   528      44.850  61.590   8.780  1.00  0.00           H
ATOM   3082  HW2 SOL   528      46.340  62.240   8.940  1.00  0.00           H
ATOM   3083  OW  SOL   529      54.770  24.270  11.150  1.00  0.00           O
ATOM   3084  HW1 SOL   529      55.620  24.790  11.150  1.00  0.00           H
ATOM   3085  HW2 SOL   529      54.660  23.810  12.030  1.00  0.00           H
ATOM   3086  OW  SOL   530      54.430  27.570  26.060  1.00  0.00           O
ATOM   3087  HW1 SOL   530      54.860  28.020  25.270  1.00  0.00           H
ATOM   3088  HW2 SOL   530      53.960  28.260  26.620  1.00  0.00           H
ATOM   3089  OW  SOL   531      58.070  27.960  16.780  1.00  0.00           O
ATOM   3090  HW1 SOL   531      57.490  28.720  16.490  1.00  0.00           H
ATOM   3091  HW2 SOL   531      59.020  28.170  16.540  1.00  0.00           H
ATOM   3092  OW  SOL   532      66.730  71.010  24.480  1.00  0.00           O
ATOM   3093  HW1 SOL   532      67.360  70.300  24.200  1.00  0.00           H
ATOM   3094  HW2 SOL   532      67.110  71.500  25.270  1.00  0.00           H
ATOM   3095  OW  SOL   533      33.440  38.880  47.250  1.00  0.00           O
ATOM   3096  HW1 SOL   533      33.930  38.170  47.750  1.00  0.00           H
ATOM   3097  HW2 SOL   533      33.960  39.730  47.260  1.00  0.00           H
ATOM   3098  OW  SOL   534      37.450  36.900  -0.110  1.00  0.00           O
ATOM   3099  HW1 SOL   534      37.550  37.270  -1.030  1.00  0.00           H
ATOM   3100  HW2 SOL   534      38.310  37.030   0.390  1.00  0.00           H
ATOM   3101  OW  SOL   535      25.870  56.420  12.770  1.00  0.00           O
ATOM   3102  HW1 SOL   535      25.790  55.560  13.280  1.00  0.00           H
ATOM   3103  HW2 SOL   535      26.240  57.130  13.360  1.00  0.00           H
ATOM   3104  OW  SOL   536      38.160  52.470  -4.300  1.00  0.00           O
ATOM   3105  HW1 SOL   536      38.790  52.150  -3.600  1.00  0.00           H
ATOM   3106  HW2 SOL   536      37.560  53.160  -3.910  1.00  0.00           H
ATOM   3107  OW  SOL   537      16.450  47.060  16.540  1.00  0.00           O
ATOM   3108  HW1 SOL   537      15.980  47.860  16.890  1.00  0.00           H
ATOM   3109  HW2 SOL   537      15.930  46.240  16.770  1.00  0.00           H
ATOM   3110  OW  SOL   538      45.780  29.530   4.820  1.00  0.00           O
ATOM   3111  HW1 SOL   538      45.730  30.500   4.580  1.00  0.00           H
ATOM   3112  HW2 SOL   538      45.770  29.440   5.820  1.00  0.00           H
ATOM   3113  OW  SOL   539      31.520  65.160  20.160  1.00  0.00           O
ATOM   3114  HW1 SOL   539      30.760  64.560  19.900  1.00  0.00           H
ATOM   3115  HW2 SOL   539      32.360  64.620  20.230  1.00  0.00           H
ATOM   3116  OW  SOL   540      30.200  38.950  12.660  1.00  0.00           O
ATOM   3117  HW1 SOL   540      30.710  39.600  13.220  1.00  0.00           H
ATOM   3118  HW2 SOL   540      30.410  39.090  11.700  1.00  0.00           H
ATOM   3119  OW  SOL   541      39.300  45.740   2.630  1.00  0.00           O
ATOM   3120  HW1 SOL   541      38.760  44.980   2.990  1.00  0.00           H
ATOM   3121  HW2 SOL   541      38.690  46.370   2.140  1.00  0.00           H
ATOM   3122  OW  SOL   542      71.430  47.440  25.790  1.00  0.00           O
ATOM   3123  HW1 SOL   542      70.470  47.160  25.900  1.00  0.00           H
ATOM   3124  HW2 SOL   542      71.680  48.040  26.550  1.00  0.00           H
ATOM   3125  OW  SOL   543      44.860  61.090  31.590  1.00  0.00           O
ATOM   3126  HW1 SOL   543      45.650  61.000  30.980  1.00  0.00           H
ATOM   3127  HW2 SOL   543      44.660  60.200  32.010  1.00  0.00           H
ATOM   3128  OW  SOL   544      61.420  64.110  36.380  1.00  0.00           O
ATOM   3129  HW1 SOL   544      62.010  64.250  37.170  1.00  0.00           H
ATOM   3130  HW2 SOL   544      60.630  63.560  36.650  1.00  0.00           H
ATOM   3131  OW  SOL   545      64.310  57.270  36.460  1.00  0.00           O
ATOM   3132  HW1 SOL   545      63.400  57.110  36.860  1.00  0.00           H
ATOM   3133  HW2 SOL   545      65.000  57.210  37.180  1.00  0.00           H
ATOM   3134  OW  SOL   546      60.950  72.110  32.760  1.00  0.00           O
ATOM   3135  HW1 SOL   546      61.590  71.350  32.660  1.00  0.00           H
ATOM   3136  HW2 SOL   546      60.080  71.780  33.120  1.00  0.00           H
ATOM   3137  OW  SOL   547      49.770  51.310 -13.370  1.00  0.00           O
ATOM   3138  HW1 SOL   547      49.610  50.330 -13.240  1.00  0.00           H
ATOM   3139  HW2 SOL   547      49.170  51.820 -12.750  1.00  0.00           H
ATOM   3140  OW  SOL   548      57.090  43.950   0.230  1.00  0.00           O
ATOM   3141  HW1 SOL   548      56.470  43.220  -0.040  1.00  0.00           H
ATOM   3142  HW2 SOL   548      56.560  44.790   0.390  1.00  0.00           H
ATOM   3143  OW  SOL   549      69.360  67.260  14.210  1.00  0.00           O
ATOM   3144  HW1 SOL   549      69.270  66.830  13.320  1.00  0.00           H
ATOM   3145  HW2 SOL   549      69.930  66.680  14.810  1.00  0.00           H
ATOM   3146  OW  SOL   550      29.300  64.450  18.650  1.00  0.00           O
ATOM   3147  HW1 SOL   550      28.650  65.200  18.510  1.00  0.00           H
ATOM   3148  HW2 SOL   550      28.940  63.810  19.320  1.00  0.00           H
ATOM   3149  OW  SOL   551      69.340  34.830  12.690  1.00  0.00           O
ATOM   3150  HW1 SOL   551      69.140  34.310  13.520  1.00  0.00           H
ATOM   3151  HW2 SOL   551      69.360  35.810  12.910  1.00  0.00           H
ATOM   3152  OW  SOL   552      33.560  59.730   6.730  1.00  0.00           O
ATOM   3153  HW1 SOL   552      32.640  59.700   6.340  1.00  0.00           H
ATOM   3154  HW2 SOL   552      34.060  58.890   6.480  1.00  0.00           H
ATOM   3155  OW  SOL   553      71.680  52.560  20.370  1.00  0.00           O
ATOM   3156  HW1 SOL   553      72.090  52.250  19.510  1.00  0.00           H
ATOM   3157  HW2 SOL   553      70.720  52.280  20.400  1.00  0.00           H
ATOM   3158  OW  SOL   554      17.910  43.470   8.390  1.00  0.00           O
ATOM   3159  HW1 SOL   554      17.780  43.200   9.340  1.00  0.00           H
ATOM   3160  HW2 SOL   554      17.660  42.710   7.790  1.00  0.00           H
ATOM   3161  OW  SOL   555      68.760  45.180  42.120  1.00  0.00           O
ATOM   3162  HW1 SOL   555      68.340  45.180  43.020  1.00  0.00           H
ATOM   3163  HW2 SOL   555      68.740  44.260  41.740  1.00  0.00           H
ATOM   3164  OW  SOL   556      38.540  36.930   6.000  1.00  0.00           O
ATOM   3165  HW1 SOL   556      38.710  37.770   6.520  1.00  0.00           H
ATOM   3166  HW2 SOL   556      38.400  36.170   6.640  1.00  0.00           H
ATOM   3167  OW  SOL   557      31.070  36.300  25.600  1.00  0.00           O
ATOM   3168  HW1 SOL   557      30.340  36.830  25.170  1.00  0.00           H
ATOM   3169  HW2 SOL   557      30.810  36.080  26.540  1.00  0.00           H
ATOM   3170  OW  SOL   558      55.080  72.610  11.160  1.00  0.00           O
ATOM   3171  HW1 SOL   558      55.370  71.670  11.020  1.00  0.00           H
ATOM   3172  HW2 SOL   558      54.090  72.650  11.250  1.00  0.00           H
ATOM   3173  OW  SOL   559      31.390  36.590  41.200  1.00  0.00           O
ATOM   3174  HW1 SOL   559      31.740  36.980  40.350  1.00  0.00           H
ATOM   3175  HW2 SOL   559      31.470  35.590  41.160  1.00  0.00           H
ATOM   3176  OW  SOL   560      72.750  50.730   9.160  1.00  0.00           O
ATOM   3177  HW1 SOL   560      72.960  51.610   8.750  1.00  0.00           H
ATOM   3178  HW2 SOL   560      73.310  50.010   8.730  1.00  0.00           H
ATOM   3179  OW  SOL   561      28.460  50.370  36.820  1.00  0.00           O
ATOM   3180  HW1 SOL   561      28.260  50.250  35.850  1.00  0.00           H
ATOM   3181  HW2 SOL   561      29.430  50.170  36.990  1.00  0.00           H
ATOM   3182  OW  SOL   562      43.080  19.230  -0.010  1.00  0.00           O
ATOM   3183  HW1 SOL   562      43.260  19.180  -0.990  1.00  0.00           H
ATOM   3184  HW2 SOL   562      43.570  18.490   0.460  1.00  0.00           H
ATOM   3185  OW  SOL   563      38.900  31.900  13.370  1.00  0.00           O
ATOM   3186  HW1 SOL   563      38.760  32.720  12.820  1.00  0.00           H
ATOM   3187  HW2 SOL   563      39.160  31.140  12.780  1.00  0.00           H
ATOM   3188  OW  SOL   564      37.230  30.530  -4.150  1.00  0.00           O
ATOM   3189  HW1 SOL   564      36.800  31.430  -4.120  1.00  0.00           H
ATOM   3190  HW2 SOL   564      37.690  30.350  -3.270  1.00  0.00           H
ATOM   3191  OW  SOL   565      39.330  22.680  27.720  1.00  0.00           O
ATOM   3192  HW1 SOL   565      39.880  21.850  27.610  1.00  0.00           H
ATOM   3193  HW2 SOL   565      38.900  22.680  28.630  1.00  0.00           H
ATOM   3194  OW  SOL   566      48.620  36.750   9.430  1.00  0.00           O
ATOM   3195  HW1 SOL   566      48.790  37.710   9.240  1.00  0.00           H
ATOM   3196  HW2 SOL   566      48.360  36.640  10.390  1.00  0.00           H
ATOM   3197  OW  SOL   567      50.680  60.470  16.670  1.00  0.00           O
ATOM   3198  HW1 SOL   567      51.110  60.520  15.770  1.00  0.00           H
ATOM   3199  HW2 SOL   567      50.970  59.640  17.140  1.00  0.00           H
ATOM   3200  OW  SOL   568      24.360  27.710  23.430  1.00  0.00           O
ATOM   3201  HW1 SOL   568      24.750  27.000  24.020  1.00  0.00           H
ATOM   3202  HW2 SOL   568      24.440  28.600  23.880  1.00  0.00           H
ATOM   3203  OW  SOL   569      45.620  24.610  -1.940  1.00  0.00           O
ATOM   3204  HW1 SOL   569      45.580  25.200  -1.130  1.00  0.00           H
ATOM   3205  HW2 SOL   569      46.570  24.480  -2.220  1.00  0.00           H
ATOM   3206  OW  SOL   570      26.490  39.750  36.670  1.00  0.00           O
ATOM   3207  HW1 SOL   570      25.820  40.130  36.040  1.00  0.00           H
ATOM   3208  HW2 SOL   570      27.200  40.430  36.860  1.00  0.00           H
ATOM   3209  OW  SOL   571      47.260  23.910  41.160  1.00  0.00           O
ATOM   3210  HW1 SOL   571      47.430  22.970  41.440  1.00  0.00           H
ATOM   3211  HW2 SOL   571      48.100  24.450  41.270  1.00  0.00           H
ATOM   3212  OW  SOL   572      33.440  40.390  10.210  1.00  0.00           O
ATOM   3213  HW1 SOL   572      33.410  40.180   9.230  1.00  0.00           H
ATOM   3214  HW2 SOL   572      33.940  39.670  10.690  1.00  0.00           H
ATOM   3215  OW  SOL   573      36.870  49.900  42.940  1.00  0.00           O
ATOM   3216  HW1 SOL   573      37.320  49.840  42.050  1.00  0.00           H
ATOM   3217  HW2 SOL   573      37.510  49.640  43.660  1.00  0.00           H
ATOM   3218  OW  SOL   574      33.140  36.820  -4.480  1.00  0.00           O
ATOM   3219  HW1 SOL   574      32.790  37.210  -3.630  1.00  0.00           H
ATOM   3220  HW2 SOL   574      34.100  37.050  -4.580  1.00  0.00           H
ATOM   3221  OW  SOL   575      47.840  64.370   3.930  1.00  0.00           O
ATOM   3222  HW1 SOL   575      47.720  63.750   3.160  1.00  0.00           H
ATOM   3223  HW2 SOL   575      47.010  64.910   4.060  1.00  0.00           H
ATOM   3224  OW  SOL   576      54.700  34.210  35.320  1.00  0.00           O
ATOM   3225  HW1 SOL   576      54.250  34.460  34.460  1.00  0.00           H
ATOM   3226  HW2 SOL   576      55.680  34.370  35.240  1.00  0.00           H
ATOM   3227  OW  SOL   577      46.100  73.680  10.800  1.00  0.00           O
ATOM   3228  HW1 SOL   577      46.860  73.050  10.910  1.00  0.00           H
ATOM   3229  HW2 SOL   577      45.840  74.060  11.690  1.00  0.00           H
ATOM   3230  OW  SOL   578      40.610  63.260  20.910  1.00  0.00           O
ATOM   3231  HW1 SOL   578      40.200  64.140  21.150  1.00  0.00           H
ATOM   3232  HW2 SOL   578      39.970  62.520  21.110  1.00  0.00           H
ATOM   3233  OW  SOL   579      34.330  58.410  21.510  1.00  0.00           O
ATOM   3234  HW1 SOL   579      34.100  58.780  20.610  1.00  0.00           H
ATOM   3235  HW2 SOL   579      35.280  58.110  21.520  1.00  0.00           H
ATOM   3236  OW  SOL   580      29.820  50.520   8.230  1.00  0.00           O
ATOM   3237  HW1 SOL   580      29.250  50.540   7.420  1.00  0.00           H
ATOM   3238  HW2 SOL   580      29.290  50.800   9.030  1.00  0.00           H
ATOM   3239  OW  SOL   581      37.360  63.910  26.810  1.00  0.00           O
ATOM   3240  HW1 SOL   581      36.470  63.560  26.530  1.00  0.00           H
ATOM   3241  HW2 SOL   581      37.670  63.430  27.630  1.00  0.00           H
ATOM   3242  OW  SOL   582      62.700  46.620  35.960  1.00  0.00           O
ATOM   3243  HW1 SOL   582      62.780  46.580  34.960  1.00  0.00           H
ATOM   3244  HW2 SOL   582      62.290  47.490  36.220  1.00  0.00           H
ATOM   3245  OW  SOL   583      19.150  38.430  37.060  1.00  0.00           O
ATOM   3246  HW1 SOL   583      18.510  38.690  36.340  1.00  0.00           H
ATOM   3247  HW2 SOL   583      18.740  38.630  37.950  1.00  0.00           H
ATOM   3248  OW  SOL   584      71.850  44.840  17.410  1.00  0.00           O
ATOM   3249  HW1 SOL   584      72.080  44.800  16.440  1.00  0.00           H
ATOM   3250  HW2 SOL   584      70.870  45.020  17.510  1.00  0.00           H
ATOM   3251  OW  SOL   585      55.610  75.920  19.190  1.00  0.00           O
ATOM   3252  HW1 SOL   585      55.320  76.850  19.400  1.00  0.00           H
ATOM   3253  HW2 SOL   585      55.570  75.780  18.200  1.00  0.00           H
ATOM   3254  OW  SOL   586      43.070  38.430 -10.610  1.00  0.00           O
ATOM   3255  HW1 SOL   586      42.070  38.500 -10.670  1.00  0.00           H
ATOM   3256  HW2 SOL   586      43.380  38.810  -9.740  1.00  0.00           H
ATOM   3257  OW  SOL   587      21.230  53.560  38.910  1.00  0.00           O
ATOM   3258  HW1 SOL   587      20.820  53.000  39.630  1.00  0.00           H
ATOM   3259  HW2 SOL   587      20.830  54.480  38.940  1.00  0.00           H
ATOM   3260  OW  SOL   588      57.520  59.090   5.670  1.00  0.00           O
ATOM   3261  HW1 SOL   588      56.740  58.470   5.740  1.00  0.00           H
ATOM   3262  HW2 SOL   588      57.810  59.150   4.720  1.00  0.00           H
ATOM   3263  OW  SOL   589      36.890  66.530  31.420  1.00  0.00           O
ATOM   3264  HW1 SOL   589      35.890  66.440  31.410  1.00  0.00           H
ATOM   3265  HW2 SOL   589      37.140  67.460  31.690  1.00  0.00           H
ATOM   3266  OW  SOL   590      21.220  59.070  18.230  1.00  0.00           O
ATOM   3267  HW1 SOL   590      20.390  59.600  18.060  1.00  0.00           H
ATOM   3268  HW2 SOL   590      21.250  58.290  17.610  1.00  0.00           H
ATOM   3269  OW  SOL   591      42.620  38.810  38.130  1.00  0.00           O
ATOM   3270  HW1 SOL   591      42.210  39.080  39.000  1.00  0.00           H
ATOM   3271  HW2 SOL   591      43.030  37.900  38.220  1.00  0.00           H
ATOM   3272  OW  SOL   592      49.960  62.230  -0.230  1.00  0.00           O
ATOM   3273  HW1 SOL   592      50.250  62.510  -1.150  1.00  0.00           H
ATOM   3274  HW2 SOL   592      50.770  62.020   0.320  1.00  0.00           H
ATOM   3275  OW  SOL   593      17.680  25.650  27.150  1.00  0.00           O
ATOM   3276  HW1 SOL   593      17.330  25.860  26.240  1.00  0.00           H
ATOM   3277  HW2 SOL   593      17.690  26.480  27.710  1.00  0.00           H
ATOM   3278  OW  SOL   594      34.540  61.180   4.320  1.00  0.00           O
ATOM   3279  HW1 SOL   594      34.200  61.620   5.150  1.00  0.00           H
ATOM   3280  HW2 SOL   594      34.880  60.270   4.540  1.00  0.00           H
ATOM   3281  OW  SOL   595      57.080  46.980  38.920  1.00  0.00           O
ATOM   3282  HW1 SOL   595      57.740  46.340  39.320  1.00  0.00           H
ATOM   3283  HW2 SOL   595      56.970  46.790  37.950  1.00  0.00           H
ATOM   3284  OW  SOL   596      19.470  46.980  17.230  1.00  0.00           O
ATOM   3285  HW1 SOL   596      19.740  47.560  16.460  1.00  0.00           H
ATOM   3286  HW2 SOL   596      18.720  47.410  17.720  1.00  0.00           H
ATOM   3287  OW  SOL   597      25.560  19.550  29.030  1.00  0.00           O
ATOM   3288  HW1 SOL   597      25.720  20.130  28.220  1.00  0.00           H
ATOM   3289  HW2 SOL   597      25.290  20.130  29.800  1.00  0.00           H
ATOM   3290  OW  SOL   598      50.010  29.230  43.150  1.00  0.00           O
ATOM   3291  HW1 SOL   598      50.640  29.000  42.400  1.00  0.00           H
ATOM   3292  HW2 SOL   598      50.320  28.790  43.990  1.00  0.00           H
ATOM   3293  OW  SOL   599      54.510  46.920  46.760  1.00  0.00           O
ATOM   3294  HW1 SOL   599      54.890  46.000  46.890  1.00  0.00           H
ATOM   3295  HW2 SOL   599      54.680  47.230  45.830  1.00  0.00           H
ATOM   3296  OW  SOL   600      60.270  65.590  27.480  1.00  0.00           O
ATOM   3297  HW1 SOL   600      59.910  66.390  27.950  1.00  0.00           H
ATOM   3298  HW2 SOL   600      61.200  65.780  27.150  1.00  0.00           H
ATOM   3299  OW  SOL   601      44.030  73.900  26.740  1.00  0.00           O
ATOM   3300  HW1 SOL   601      44.060  73.620  25.780  1.00  0.00           H
ATOM   3301  HW2 SOL   601      43.660  73.150  27.280  1.00  0.00           H
ATOM   3302  OW  SOL   602      19.860  37.860  27.630  1.00  0.00           O
ATOM   3303  HW1 SOL   602      18.930  37.530  27.450  1.00  0.00           H
ATOM   3304  HW2 SOL   602      20.090  38.580  26.970  1.00  0.00           H
ATOM   3305  OW  SOL   603      67.300  52.680  40.290  1.00  0.00           O
ATOM   3306  HW1 SOL   603      68.010  52.010  40.470  1.00  0.00           H
ATOM   3307  HW2 SOL   603      66.740  52.370  39.520  1.00  0.00           H
ATOM   3308  OW  SOL   604      18.720  29.970  15.700  1.00  0.00           O
ATOM   3309  HW1 SOL   604      17.880  30.380  15.330  1.00  0.00           H
ATOM   3310  HW2 SOL   604      19.190  30.640  16.270  1.00  0.00           H
ATOM   3311  OW  SOL   605      56.060  50.110  -5.190  1.00  0.00           O
ATOM   3312  HW1 SOL   605      56.320  51.040  -5.440  1.00  0.00           H
ATOM   3313  HW2 SOL   605      56.310  49.930  -4.240  1.00  0.00           H
ATOM   3314  OW  SOL   606      25.080  43.540  10.060  1.00  0.00           O
ATOM   3315  HW1 SOL   606      24.100  43.610   9.870  1.00  0.00           H
ATOM   3316  HW2 SOL   606      25.250  42.840  10.750  1.00  0.00           H
ATOM   3317  OW  SOL   607      59.190  63.270   4.460  1.00  0.00           O
ATOM   3318  HW1 SOL   607      59.730  64.100   4.570  1.00  0.00           H
ATOM   3319  HW2 SOL   607      59.350  62.890   3.550  1.00  0.00           H
ATOM   3320  OW  SOL   608      62.180  24.070  15.690  1.00  0.00           O
ATOM   3321  HW1 SOL   608      61.430  24.440  15.160  1.00  0.00           H
ATOM   3322  HW2 SOL   608      63.030  24.120  15.160  1.00  0.00           H
ATOM   3323  OW  SOL   609      24.820  57.130  16.510  1.00  0.00           O
ATOM   3324  HW1 SOL   609      25.130  56.430  17.150  1.00  0.00           H
ATOM   3325  HW2 SOL   609      23.830  57.120  16.460  1.00  0.00           H
ATOM   3326  OW  SOL   610      25.910  21.340  26.870  1.00  0.00           O
ATOM   3327  HW1 SOL   610      26.370  22.010  26.280  1.00  0.00           H
ATOM   3328  HW2 SOL   610      24.930  21.540  26.890  1.00  0.00           H
ATOM   3329  OW  SOL   611      61.480  63.780  31.780  1.00  0.00           O
ATOM   3330  HW1 SOL   611      61.310  63.440  30.850  1.00  0.00           H
ATOM   3331  HW2 SOL   611      62.110  63.160  32.240  1.00  0.00           H
ATOM   3332  OW  SOL   612      63.090  43.510  -5.420  1.00  0.00           O
ATOM   3333  HW1 SOL   612      63.540  44.410  -5.390  1.00  0.00           H
ATOM   3334  HW2 SOL   612      63.670  42.870  -5.930  1.00  0.00           H
ATOM   3335  OW  SOL   613      63.700  45.300  43.130  1.00  0.00           O
ATOM   3336  HW1 SOL   613      62.930  44.870  43.600  1.00  0.00           H
ATOM   3337  HW2 SOL   613      63.910  44.790  42.290  1.00  0.00           H
ATOM   3338  OW  SOL   614      60.080  47.220  33.290  1.00  0.00           O
ATOM   3339  HW1 SOL   614      59.730  47.590  34.150  1.00  0.00           H
ATOM   3340  HW2 SOL   614      59.320  46.900  32.730  1.00  0.00           H
ATOM   3341  OW  SOL   615      42.660  37.790  11.620  1.00  0.00           O
ATOM   3342  HW1 SOL   615      43.610  37.490  11.670  1.00  0.00           H
ATOM   3343  HW2 SOL   615      42.590  38.580  11.010  1.00  0.00           H
ATOM   3344  OW  SOL   616      68.990  16.960  17.670  1.00  0.00           O
ATOM   3345  HW1 SOL   616      68.850  16.240  18.340  1.00  0.00           H
ATOM   3346  HW2 SOL   616      68.680  16.650  16.770  1.00  0.00           H
ATOM   3347  OW  SOL   617      34.010  70.040  13.590  1.00  0.00           O
ATOM   3348  HW1 SOL   617      33.830  71.010  13.730  1.00  0.00           H
ATOM   3349  HW2 SOL   617      34.390  69.640  14.420  1.00  0.00           H
ATOM   3350  OW  SOL   618      54.840  63.440  16.990  1.00  0.00           O
ATOM   3351  HW1 SOL   618      54.970  62.490  16.700  1.00  0.00           H
ATOM   3352  HW2 SOL   618      54.750  63.480  17.990  1.00  0.00           H
ATOM   3353  OW  SOL   619      29.200  23.480  30.180  1.00  0.00           O
ATOM   3354  HW1 SOL   619      29.030  23.200  29.240  1.00  0.00           H
ATOM   3355  HW2 SOL   619      28.440  23.170  30.760  1.00  0.00           H
ATOM   3356  OW  SOL   620      19.830  48.590  14.800  1.00  0.00           O
ATOM   3357  HW1 SOL   620      20.690  48.680  14.290  1.00  0.00           H
ATOM   3358  HW2 SOL   620      19.170  48.080  14.250  1.00  0.00           H
ATOM   3359  OW  SOL   621      40.770  51.590  56.330  1.00  0.00           O
ATOM   3360  HW1 SOL   621      40.610  51.060  57.170  1.00  0.00           H
ATOM   3361  HW2 SOL   621      41.570  52.180  56.460  1.00  0.00           H
ATOM   3362  OW  SOL   622      27.610  16.360  26.480  1.00  0.00           O
ATOM   3363  HW1 SOL   622      27.060  16.620  25.690  1.00  0.00           H
ATOM   3364  HW2 SOL   622      27.050  16.440  27.310  1.00  0.00           H
ATOM   3365  OW  SOL   623      27.090  50.040   2.410  1.00  0.00           O
ATOM   3366  HW1 SOL   623      26.680  50.920   2.640  1.00  0.00           H
ATOM   3367  HW2 SOL   623      28.030  50.010   2.770  1.00  0.00           H
ATOM   3368  OW  SOL   624      48.480  48.960  57.230  1.00  0.00           O
ATOM   3369  HW1 SOL   624      49.020  49.760  57.490  1.00  0.00           H
ATOM   3370  HW2 SOL   624      48.020  48.590  58.030  1.00  0.00           H
ATOM   3371  OW  SOL   625      56.660  55.140  44.890  1.00  0.00           O
ATOM   3372  HW1 SOL   625      57.600  54.800  44.880  1.00  0.00           H
ATOM   3373  HW2 SOL   625      56.170  54.730  45.660  1.00  0.00           H
ATOM   3374  OW  SOL   626      21.200  62.170  14.880  1.00  0.00           O
ATOM   3375  HW1 SOL   626      20.850  62.780  14.170  1.00  0.00           H
ATOM   3376  HW2 SOL   626      22.190  62.290  14.960  1.00  0.00           H
ATOM   3377  OW  SOL   627      42.440  34.170  17.520  1.00  0.00           O
ATOM   3378  HW1 SOL   627      42.080  34.080  16.590  1.00  0.00           H
ATOM   3379  HW2 SOL   627      43.150  33.470  17.660  1.00  0.00           H
ATOM   3380  OW  SOL   628      43.520  45.390 -16.750  1.00  0.00           O
ATOM   3381  HW1 SOL   628      43.080  44.820 -17.440  1.00  0.00           H
ATOM   3382  HW2 SOL   628      43.450  44.960 -15.850  1.00  0.00           H
ATOM   3383  OW  SOL   629      34.330  58.930  36.290  1.00  0.00           O
ATOM   3384  HW1 SOL   629      35.320  58.820  36.450  1.00  0.00           H
ATOM   3385  HW2 SOL   629      34.100  58.560  35.380  1.00  0.00           H
ATOM   3386  OW  SOL   630      53.260  21.900  24.050  1.00  0.00           O
ATOM   3387  HW1 SOL   630      52.920  21.030  23.700  1.00  0.00           H
ATOM   3388  HW2 SOL   630      54.230  21.830  24.250  1.00  0.00           H
ATOM   3389  OW  SOL   631      55.760  35.370   1.930  1.00  0.00           O
ATOM   3390  HW1 SOL   631      55.760  36.370   1.960  1.00  0.00           H
ATOM   3391  HW2 SOL   631      54.840  35.050   1.690  1.00  0.00           H
ATOM   3392  OW  SOL   632      65.530  49.290  29.780  1.00  0.00           O
ATOM   3393  HW1 SOL   632      65.060  50.180  29.790  1.00  0.00           H
ATOM   3394  HW2 SOL   632      65.840  49.090  28.860  1.00  0.00           H
ATOM   3395  OW  SOL   633      50.150  51.310   3.460  1.00  0.00           O
ATOM   3396  HW1 SOL   633      49.210  51.590   3.240  1.00  0.00           H
ATOM   3397  HW2 SOL   633      50.470  50.650   2.780  1.00  0.00           H
ATOM   3398  OW  SOL   634      63.240  29.810  33.340  1.00  0.00           O
ATOM   3399  HW1 SOL   634      64.160  29.990  33.680  1.00  0.00           H
ATOM   3400  HW2 SOL   634      62.760  29.180  33.970  1.00  0.00           H
ATOM   3401  OW  SOL   635      34.800  51.440   8.480  1.00  0.00           O
ATOM   3402  HW1 SOL   635      34.820  51.590   7.490  1.00  0.00           H
ATOM   3403  HW2 SOL   635      34.020  50.840   8.700  1.00  0.00           H
ATOM   3404  OW  SOL   636      19.800  61.570  17.820  1.00  0.00           O
ATOM   3405  HW1 SOL   636      20.670  61.570  17.340  1.00  0.00           H
ATOM   3406  HW2 SOL   636      19.870  62.130  18.650  1.00  0.00           H
ATOM   3407  OW  SOL   637      34.310  27.640  43.020  1.00  0.00           O
ATOM   3408  HW1 SOL   637      33.550  27.390  43.620  1.00  0.00           H
ATOM   3409  HW2 SOL   637      34.580  28.580  43.210  1.00  0.00           H
ATOM   3410  OW  SOL   638      35.490  40.000  18.670  1.00  0.00           O
ATOM   3411  HW1 SOL   638      36.260  40.290  19.240  1.00  0.00           H
ATOM   3412  HW2 SOL   638      35.310  40.690  17.980  1.00  0.00           H
ATOM   3413  OW  SOL   639      39.480  54.600  10.290  1.00  0.00           O
ATOM   3414  HW1 SOL   639      40.260  54.010  10.100  1.00  0.00           H
ATOM   3415  HW2 SOL   639      39.140  54.430  11.210  1.00  0.00           H
ATOM   3416  OW  SOL   640      27.880  43.860  26.810  1.00  0.00           O
ATOM   3417  HW1 SOL   640      27.970  44.600  27.480  1.00  0.00           H
ATOM   3418  HW2 SOL   640      27.080  44.030  26.240  1.00  0.00           H
ATOM   3419  OW  SOL   641      46.960  66.820  -0.490  1.00  0.00           O
ATOM   3420  HW1 SOL   641      47.140  67.810  -0.460  1.00  0.00           H
ATOM   3421  HW2 SOL   641      47.700  66.360  -0.980  1.00  0.00           H
ATOM   3422  OW  SOL   642      29.440  29.790  33.450  1.00  0.00           O
ATOM   3423  HW1 SOL   642      28.800  29.830  34.210  1.00  0.00           H
ATOM   3424  HW2 SOL   642      29.220  30.500  32.780  1.00  0.00           H
ATOM   3425  OW  SOL   643      20.260  68.110  14.260  1.00  0.00           O
ATOM   3426  HW1 SOL   643      19.460  68.620  13.930  1.00  0.00           H
ATOM   3427  HW2 SOL   643      20.670  68.590  15.030  1.00  0.00           H
ATOM   3428  OW  SOL   644      63.800  48.790  32.460  1.00  0.00           O
ATOM   3429  HW1 SOL   644      64.370  48.780  31.640  1.00  0.00           H
ATOM   3430  HW2 SOL   644      63.600  47.850  32.730  1.00  0.00           H
ATOM   3431  OW  SOL   645      30.410  37.390  34.310  1.00  0.00           O
ATOM   3432  HW1 SOL   645      29.900  36.560  34.550  1.00  0.00           H
ATOM   3433  HW2 SOL   645      29.810  38.190  34.390  1.00  0.00           H
ATOM   3434  OW  SOL   646      75.650  59.120  15.440  1.00  0.00           O
ATOM   3435  HW1 SOL   646      76.560  58.750  15.260  1.00  0.00           H
ATOM   3436  HW2 SOL   646      75.280  58.700  16.260  1.00  0.00           H
ATOM   3437  OW  SOL   647      59.450  30.790  15.090  1.00  0.00           O
ATOM   3438  HW1 SOL   647      58.510  30.500  14.860  1.00  0.00           H
ATOM   3439  HW2 SOL   647      59.900  30.060  15.600  1.00  0.00           H
ATOM   3440  OW  SOL   648      64.750  63.460  20.810  1.00  0.00           O
ATOM   3441  HW1 SOL   648      65.610  63.910  21.040  1.00  0.00           H
ATOM   3442  HW2 SOL   648      64.920  62.480  20.670  1.00  0.00           H
ATOM   3443  OW  SOL   649      58.700  59.790   3.070  1.00  0.00           O
ATOM   3444  HW1 SOL   649      58.880  60.710   2.730  1.00  0.00           H
ATOM   3445  HW2 SOL   649      59.030  59.120   2.400  1.00  0.00           H
ATOM   3446  OW  SOL   650      26.010  59.020  39.540  1.00  0.00           O
ATOM   3447  HW1 SOL   650      26.590  59.670  39.070  1.00  0.00           H
ATOM   3448  HW2 SOL   650      25.690  59.420  40.400  1.00  0.00           H
ATOM   3449  OW  SOL   651      35.260  36.260  38.330  1.00  0.00           O
ATOM   3450  HW1 SOL   651      35.170  36.420  37.340  1.00  0.00           H
ATOM   3451  HW2 SOL   651      35.500  35.300  38.480  1.00  0.00           H
ATOM   3452  OW  SOL   652      63.530  55.060  28.380  1.00  0.00           O
ATOM   3453  HW1 SOL   652      63.560  54.070  28.280  1.00  0.00           H
ATOM   3454  HW2 SOL   652      63.930  55.490  27.570  1.00  0.00           H
ATOM   3455  OW  SOL   653      70.200  59.620  30.160  1.00  0.00           O
ATOM   3456  HW1 SOL   653      70.620  60.470  29.850  1.00  0.00           H
ATOM   3457  HW2 SOL   653      69.240  59.610  29.910  1.00  0.00           H
ATOM   3458  OW  SOL   654      58.890  51.330  36.230  1.00  0.00           O
ATOM   3459  HW1 SOL   654      59.290  51.070  37.110  1.00  0.00           H
ATOM   3460  HW2 SOL   654      58.030  51.820  36.390  1.00  0.00           H
ATOM   3461  OW  SOL   655      51.800  54.360  -6.020  1.00  0.00           O
ATOM   3462  HW1 SOL   655      51.140  54.120  -6.740  1.00  0.00           H
ATOM   3463  HW2 SOL   655      51.470  55.150  -5.510  1.00  0.00           H
ATOM   3464  OW  SOL   656      46.890  31.780   8.290  1.00  0.00           O
ATOM   3465  HW1 SOL   656      46.790  31.830   9.280  1.00  0.00           H
ATOM   3466  HW2 SOL   656      46.220  32.370   7.840  1.00  0.00           H
ATOM   3467  OW  SOL   657      73.530  53.340   8.400  1.00  0.00           O
ATOM   3468  HW1 SOL   657      73.330  54.100   9.030  1.00  0.00           H
ATOM   3469  HW2 SOL   657      74.120  53.670   7.670  1.00  0.00           H
ATOM   3470  OW  SOL   658      47.960  48.540  52.770  1.00  0.00           O
ATOM   3471  HW1 SOL   658      47.830  49.510  52.980  1.00  0.00           H
ATOM   3472  HW2 SOL   658      48.750  48.430  52.160  1.00  0.00           H
ATOM   3473  OW  SOL   659      56.220  15.480  22.260  1.00  0.00           O
ATOM   3474  HW1 SOL   659      55.230  15.630  22.210  1.00  0.00           H
ATOM   3475  HW2 SOL   659      56.440  14.590  21.860  1.00  0.00           H
ATOM   3476  OW  SOL   660      25.740  39.300  31.520  1.00  0.00           O
ATOM   3477  HW1 SOL   660      25.700  39.710  30.610  1.00  0.00           H
ATOM   3478  HW2 SOL   660      26.350  39.830  32.110  1.00  0.00           H
ATOM   3479  OW  SOL   661      71.470  52.270  33.490  1.00  0.00           O
ATOM   3480  HW1 SOL   661      71.840  53.190  33.440  1.00  0.00           H
ATOM   3481  HW2 SOL   661      71.310  52.010  34.440  1.00  0.00           H
ATOM   3482  OW  SOL   662      64.010  50.350  34.930  1.00  0.00           O
ATOM   3483  HW1 SOL   662      64.250  51.320  34.980  1.00  0.00           H
ATOM   3484  HW2 SOL   662      64.220  50.000  34.020  1.00  0.00           H
ATOM   3485  OW  SOL   663      58.550  45.200  15.330  1.00  0.00           O
ATOM   3486  HW1 SOL   663      59.040  46.070  15.290  1.00  0.00           H
ATOM   3487  HW2 SOL   663      58.090  45.110  16.210  1.00  0.00           H
ATOM   3488  OW  SOL   664      16.970  49.900  30.630  1.00  0.00           O
ATOM   3489  HW1 SOL   664      17.330  50.820  30.530  1.00  0.00           H
ATOM   3490  HW2 SOL   664      16.440  49.660  29.810  1.00  0.00           H
ATOM   3491  OW  SOL   665      54.330  51.330  52.840  1.00  0.00           O
ATOM   3492  HW1 SOL   665      53.450  51.340  53.330  1.00  0.00           H
ATOM   3493  HW2 SOL   665      54.180  51.050  51.890  1.00  0.00           H
ATOM   3494  OW  SOL   666      64.070  16.730  16.470  1.00  0.00           O
ATOM   3495  HW1 SOL   666      63.630  17.190  17.240  1.00  0.00           H
ATOM   3496  HW2 SOL   666      64.350  15.810  16.750  1.00  0.00           H
ATOM   3497  OW  SOL   667      42.020  30.700   5.790  1.00  0.00           O
ATOM   3498  HW1 SOL   667      41.680  31.360   6.460  1.00  0.00           H
ATOM   3499  HW2 SOL   667      42.650  30.070   6.230  1.00  0.00           H
ATOM   3500  OW  SOL   668      35.410  45.110   2.560  1.00  0.00           O
ATOM   3501  HW1 SOL   668      34.720  45.790   2.790  1.00  0.00           H
ATOM   3502  HW2 SOL   668      34.990  44.370   2.030  1.00  0.00           H
ATOM   3503  OW  SOL   669      16.530  43.820   2.820  1.00  0.00           O
ATOM   3504  HW1 SOL   669      16.350  44.810   2.850  1.00  0.00           H
ATOM   3505  HW2 SOL   669      17.180  43.580   3.530  1.00  0.00           H
ATOM   3506  OW  SOL   670      52.610  38.920  -6.430  1.00  0.00           O
ATOM   3507  HW1 SOL   670      52.000  39.710  -6.540  1.00  0.00           H
ATOM   3508  HW2 SOL   670      53.400  39.190  -5.890  1.00  0.00           H
ATOM   3509  OW  SOL   671      48.400  57.310  43.660  1.00  0.00           O
ATOM   3510  HW1 SOL   671      47.800  56.680  43.170  1.00  0.00           H
ATOM   3511  HW2 SOL   671      48.910  56.800  44.360  1.00  0.00           H
ATOM   3512  OW  SOL   672      64.370  32.970  24.030  1.00  0.00           O
ATOM   3513  HW1 SOL   672      64.630  33.780  23.520  1.00  0.00           H
ATOM   3514  HW2 SOL   672      64.840  32.170  23.650  1.00  0.00           H
ATOM   3515  OW  SOL   673      66.560  36.970  29.170  1.00  0.00           O
ATOM   3516  HW1 SOL   673      67.560  37.020  29.060  1.00  0.00           H
ATOM   3517  HW2 SOL   673      66.260  36.030  29.020  1.00  0.00           H
ATOM   3518  OW  SOL   674      61.530  68.700  14.820  1.00  0.00           O
ATOM   3519  HW1 SOL   674      62.490  68.420  14.800  1.00  0.00           H
ATOM   3520  HW2 SOL   674      61.440  69.530  15.370  1.00  0.00           H
ATOM   3521  OW  SOL   675      27.250  62.700  15.890  1.00  0.00           O
ATOM   3522  HW1 SOL   675      27.740  62.150  16.560  1.00  0.00           H
ATOM   3523  HW2 SOL   675      26.910  62.110  15.160  1.00  0.00           H
ATOM   3524  OW  SOL   676      18.150  66.570  24.130  1.00  0.00           O
ATOM   3525  HW1 SOL   676      18.420  67.460  24.490  1.00  0.00           H
ATOM   3526  HW2 SOL   676      18.190  65.890  24.870  1.00  0.00           H
ATOM   3527  OW  SOL   677      34.210  66.670  30.710  1.00  0.00           O
ATOM   3528  HW1 SOL   677      33.300  66.340  30.970  1.00  0.00           H
ATOM   3529  HW2 SOL   677      34.140  67.600  30.370  1.00  0.00           H
ATOM   3530  OW  SOL   678      35.200  48.590 -10.610  1.00  0.00           O
ATOM   3531  HW1 SOL   678      35.030  49.550 -10.390  1.00  0.00           H
ATOM   3532  HW2 SOL   678      35.780  48.540 -11.430  1.00  0.00           H
ATOM   3533  OW  SOL   679      41.790  38.750  35.360  1.00  0.00           O
ATOM   3534  HW1 SOL   679      42.520  38.930  34.700  1.00  0.00           H
ATOM   3535  HW2 SOL   679      42.140  38.820  36.290  1.00  0.00           H
ATOM   3536  OW  SOL   680      63.360  37.320  34.410  1.00  0.00           O
ATOM   3537  HW1 SOL   680      63.240  36.350  34.580  1.00  0.00           H
ATOM   3538  HW2 SOL   680      63.280  37.510  33.440  1.00  0.00           H
ATOM   3539  OW  SOL   681      50.030  43.560  -2.480  1.00  0.00           O
ATOM   3540  HW1 SOL   681      50.410  42.980  -3.200  1.00  0.00           H
ATOM   3541  HW2 SOL   681      50.740  43.760  -1.800  1.00  0.00           H
ATOM   3542  OW  SOL   682      28.080  43.960  -1.800  1.00  0.00           O
ATOM   3543  HW1 SOL   682      28.490  43.080  -1.570  1.00  0.00           H
ATOM   3544  HW2 SOL   682      27.410  44.210  -1.100  1.00  0.00           H
ATOM   3545  OW  SOL   683      57.550  63.440  34.680  1.00  0.00           O
ATOM   3546  HW1 SOL   683      58.050  62.680  35.080  1.00  0.00           H
ATOM   3547  HW2 SOL   683      58.120  63.900  34.000  1.00  0.00           H
ATOM   3548  OW  SOL   684      53.070  57.510  -6.730  1.00  0.00           O
ATOM   3549  HW1 SOL   684      54.030  57.370  -6.460  1.00  0.00           H
ATOM   3550  HW2 SOL   684      52.470  57.220  -5.990  1.00  0.00           H
ATOM   3551  OW  SOL   685      69.750  51.110  23.950  1.00  0.00           O
ATOM   3552  HW1 SOL   685      68.830  51.080  24.320  1.00  0.00           H
ATOM   3553  HW2 SOL   685      69.920  50.310  23.380  1.00  0.00           H
ATOM   3554  OW  SOL   686      60.880  65.600  12.100  1.00  0.00           O
ATOM   3555  HW1 SOL   686      60.360  65.610  12.960  1.00  0.00           H
ATOM   3556  HW2 SOL   686      60.490  64.920  11.480  1.00  0.00           H
ATOM   3557  OW  SOL   687      31.110  40.150  46.150  1.00  0.00           O
ATOM   3558  HW1 SOL   687      31.070  41.030  46.610  1.00  0.00           H
ATOM   3559  HW2 SOL   687      31.750  39.550  46.630  1.00  0.00           H
ATOM   3560  OW  SOL   688      37.460  46.960   0.740  1.00  0.00           O
ATOM   3561  HW1 SOL   688      36.730  46.300   0.960  1.00  0.00           H
ATOM   3562  HW2 SOL   688      37.690  46.900  -0.230  1.00  0.00           H
ATOM   3563  OW  SOL   689      70.790  45.380  39.970  1.00  0.00           O
ATOM   3564  HW1 SOL   689      69.930  45.140  40.410  1.00  0.00           H
ATOM   3565  HW2 SOL   689      70.740  46.310  39.610  1.00  0.00           H
ATOM   3566  OW  SOL   690      60.650  53.720   5.140  1.00  0.00           O
ATOM   3567  HW1 SOL   690      60.640  54.430   5.840  1.00  0.00           H
ATOM   3568  HW2 SOL   690      59.930  53.900   4.470  1.00  0.00           H
ATOM   3569  OW  SOL   691      49.080  30.810   6.680  1.00  0.00           O
ATOM   3570  HW1 SOL   691      48.350  31.210   7.230  1.00  0.00           H
ATOM   3571  HW2 SOL   691      49.100  29.820   6.820  1.00  0.00           H
ATOM   3572  OW  SOL   692      29.560  32.090  25.380  1.00  0.00           O
ATOM   3573  HW1 SOL   692      29.170  31.260  24.980  1.00  0.00           H
ATOM   3574  HW2 SOL   692      30.130  31.840  26.170  1.00  0.00           H
ATOM   3575  OW  SOL   693      18.590  73.930  22.730  1.00  0.00           O
ATOM   3576  HW1 SOL   693      18.310  74.850  22.450  1.00  0.00           H
ATOM   3577  HW2 SOL   693      17.790  73.330  22.770  1.00  0.00           H
ATOM   3578  OW  SOL   694      53.780  69.890  25.050  1.00  0.00           O
ATOM   3579  HW1 SOL   694      54.660  70.280  24.780  1.00  0.00           H
ATOM   3580  HW2 SOL   694      53.770  68.910  24.870  1.00  0.00           H
ATOM   3581  OW  SOL   695      70.180  59.200  11.140  1.00  0.00           O
ATOM   3582  HW1 SOL   695      70.060  60.130  11.500  1.00  0.00           H
ATOM   3583  HW2 SOL   695      70.340  59.240  10.160  1.00  0.00           H
ATOM   3584  OW  SOL   696      62.550  17.530  25.920  1.00  0.00           O
ATOM   3585  HW1 SOL   696      62.920  17.840  26.800  1.00  0.00           H
ATOM   3586  HW2 SOL   696      62.530  18.290  25.280  1.00  0.00           H
ATOM   3587  OW  SOL   697      33.370  22.040  23.000  1.00  0.00           O
ATOM   3588  HW1 SOL   697      33.440  22.730  22.280  1.00  0.00           H
ATOM   3589  HW2 SOL   697      33.880  22.360  23.800  1.00  0.00           H
ATOM   3590  OW  SOL   698      44.750  35.660  55.520  1.00  0.00           O
ATOM   3591  HW1 SOL   698      44.450  35.200  56.360  1.00  0.00           H
ATOM   3592  HW2 SOL   698      45.710  35.920  55.620  1.00  0.00           H
ATOM   3593  OW  SOL   699      49.370  63.410  43.930  1.00  0.00           O
ATOM   3594  HW1 SOL   699      48.760  63.340  44.720  1.00  0.00           H
ATOM   3595  HW2 SOL   699      49.770  62.520  43.740  1.00  0.00           H
ATOM   3596  OW  SOL   700      31.640  65.800  31.550  1.00  0.00           O
ATOM   3597  HW1 SOL   700      31.040  64.990  31.590  1.00  0.00           H
ATOM   3598  HW2 SOL   700      31.200  66.500  30.990  1.00  0.00           H
ATOM   3599  OW  SOL   701      46.360  40.640  42.030  1.00  0.00           O
ATOM   3600  HW1 SOL   701      45.640  41.100  42.540  1.00  0.00           H
ATOM   3601  HW2 SOL   701      45.970  40.150  41.260  1.00  0.00           H
ATOM   3602  OW  SOL   702      27.820  35.720   1.700  1.00  0.00           O
ATOM   3603  HW1 SOL   702      27.810  36.470   1.040  1.00  0.00           H
ATOM   3604  HW2 SOL   702      28.620  35.140   1.530  1.00  0.00           H
ATOM   3605  OW  SOL   703      39.320  39.530  36.060  1.00  0.00           O
ATOM   3606  HW1 SOL   703      40.150  39.010  35.840  1.00  0.00           H
ATOM   3607  HW2 SOL   703      39.270  39.660  37.050  1.00  0.00           H
ATOM   3608  OW  SOL   704      51.720  24.150  19.850  1.00  0.00           O
ATOM   3609  HW1 SOL   704      52.570  24.450  20.280  1.00  0.00           H
ATOM   3610  HW2 SOL   704      50.960  24.720  20.180  1.00  0.00           H
ATOM   3611  OW  SOL   705      38.300  71.890  36.080  1.00  0.00           O
ATOM   3612  HW1 SOL   705      37.760  72.470  35.470  1.00  0.00           H
ATOM   3613  HW2 SOL   705      38.950  72.460  36.590  1.00  0.00           H
ATOM   3614  OW  SOL   706      55.660  56.980   6.110  1.00  0.00           O
ATOM   3615  HW1 SOL   706      55.170  56.470   5.400  1.00  0.00           H
ATOM   3616  HW2 SOL   706      55.050  57.130   6.890  1.00  0.00           H
ATOM   3617  OW  SOL   707      40.730  46.880  41.470  1.00  0.00           O
ATOM   3618  HW1 SOL   707      40.660  46.880  40.470  1.00  0.00           H
ATOM   3619  HW2 SOL   707      39.820  46.720  41.860  1.00  0.00           H
ATOM   3620  OW  SOL   708      47.110  33.970   3.210  1.00  0.00           O
ATOM   3621  HW1 SOL   708      46.570  33.330   3.760  1.00  0.00           H
ATOM   3622  HW2 SOL   708      47.740  34.470   3.810  1.00  0.00           H
ATOM   3623  OW  SOL   709      48.060  38.710  -6.090  1.00  0.00           O
ATOM   3624  HW1 SOL   709      48.720  37.970  -6.010  1.00  0.00           H
ATOM   3625  HW2 SOL   709      48.020  39.230  -5.240  1.00  0.00           H
ATOM   3626  OW  SOL   710      37.550  24.980  10.600  1.00  0.00           O
ATOM   3627  HW1 SOL   710      36.970  25.710  10.940  1.00  0.00           H
ATOM   3628  HW2 SOL   710      38.250  25.360   9.990  1.00  0.00           H
ATOM   3629  OW  SOL   711      54.400  19.690  26.440  1.00  0.00           O
ATOM   3630  HW1 SOL   711      53.470  19.850  26.120  1.00  0.00           H
ATOM   3631  HW2 SOL   711      55.050  20.180  25.860  1.00  0.00           H
ATOM   3632  OW  SOL   712      18.310  58.670  24.880  1.00  0.00           O
ATOM   3633  HW1 SOL   712      17.840  58.250  25.650  1.00  0.00           H
ATOM   3634  HW2 SOL   712      18.030  59.630  24.800  1.00  0.00           H
ATOM   3635  OW  SOL   713      42.990  65.640  19.080  1.00  0.00           O
ATOM   3636  HW1 SOL   713      43.550  65.160  19.750  1.00  0.00           H
ATOM   3637  HW2 SOL   713      43.520  65.770  18.230  1.00  0.00           H
ATOM   3638  OW  SOL   714      25.510  38.180   2.060  1.00  0.00           O
ATOM   3639  HW1 SOL   714      24.830  38.900   1.880  1.00  0.00           H
ATOM   3640  HW2 SOL   714      25.570  37.570   1.260  1.00  0.00           H
ATOM   3641  OW  SOL   715      62.070  32.610  10.960  1.00  0.00           O
ATOM   3642  HW1 SOL   715      62.480  31.710  11.140  1.00  0.00           H
ATOM   3643  HW2 SOL   715      61.110  32.590  11.230  1.00  0.00           H
ATOM   3644  OW  SOL   716      73.780  46.380   8.960  1.00  0.00           O
ATOM   3645  HW1 SOL   716      73.360  45.820   8.240  1.00  0.00           H
ATOM   3646  HW2 SOL   716      73.790  45.860   9.820  1.00  0.00           H
ATOM   3647  OW  SOL   717      58.500  33.820  20.010  1.00  0.00           O
ATOM   3648  HW1 SOL   717      57.670  34.260  20.340  1.00  0.00           H
ATOM   3649  HW2 SOL   717      58.280  33.240  19.220  1.00  0.00           H
ATOM   3650  OW  SOL   718      45.310  31.220  40.400  1.00  0.00           O
ATOM   3651  HW1 SOL   718      44.770  32.010  40.670  1.00  0.00           H
ATOM   3652  HW2 SOL   718      45.690  31.370  39.480  1.00  0.00           H
ATOM   3653  OW  SOL   719      61.320  37.760  45.240  1.00  0.00           O
ATOM   3654  HW1 SOL   719      61.510  38.020  46.190  1.00  0.00           H
ATOM   3655  HW2 SOL   719      60.520  37.160  45.220  1.00  0.00           H
ATOM   3656  OW  SOL   720      59.450  61.060  35.180  1.00  0.00           O
ATOM   3657  HW1 SOL   720      60.090  61.610  35.700  1.00  0.00           H
ATOM   3658  HW2 SOL   720      59.150  60.280  35.730  1.00  0.00           H
ATOM   3659  OW  SOL   721      70.310  51.390  31.180  1.00  0.00           O
ATOM   3660  HW1 SOL   721      70.390  51.870  30.310  1.00  0.00           H
ATOM   3661  HW2 SOL   721      70.880  51.840  31.870  1.00  0.00           H
ATOM   3662  OW  SOL   722      19.150  39.240  30.010  1.00  0.00           O
ATOM   3663  HW1 SOL   722      18.730  38.650  30.700  1.00  0.00           H
ATOM   3664  HW2 SOL   722      19.390  38.690  29.210  1.00  0.00           H
ATOM   3665  OW  SOL   723      32.280  70.190  20.060  1.00  0.00           O
ATOM   3666  HW1 SOL   723      31.560  69.520  19.900  1.00  0.00           H
ATOM   3667  HW2 SOL   723      31.970  70.870  20.730  1.00  0.00           H
ATOM   3668  OW  SOL   724      68.510  48.300  38.910  1.00  0.00           O
ATOM   3669  HW1 SOL   724      68.130  47.680  38.230  1.00  0.00           H
ATOM   3670  HW2 SOL   724      67.940  48.290  39.730  1.00  0.00           H
ATOM   3671  OW  SOL   725      37.220  31.980  28.330  1.00  0.00           O
ATOM   3672  HW1 SOL   725      36.550  32.550  28.810  1.00  0.00           H
ATOM   3673  HW2 SOL   725      37.640  31.360  28.990  1.00  0.00           H
ATOM   3674  OW  SOL   726      55.860  20.950   8.790  1.00  0.00           O
ATOM   3675  HW1 SOL   726      55.340  21.810   8.750  1.00  0.00           H
ATOM   3676  HW2 SOL   726      56.680  21.030   8.220  1.00  0.00           H
ATOM   3677  OW  SOL   727      75.520  41.570   8.210  1.00  0.00           O
ATOM   3678  HW1 SOL   727      75.770  40.620   8.040  1.00  0.00           H
ATOM   3679  HW2 SOL   727      75.530  41.750   9.200  1.00  0.00           H
ATOM   3680  OW  SOL   728      39.100  26.060   8.590  1.00  0.00           O
ATOM   3681  HW1 SOL   728      38.370  25.860   7.930  1.00  0.00           H
ATOM   3682  HW2 SOL   728      39.620  26.850   8.270  1.00  0.00           H
ATOM   3683  OW  SOL   729      31.300  72.830  24.840  1.00  0.00           O
ATOM   3684  HW1 SOL   729      31.580  73.760  24.580  1.00  0.00           H
ATOM   3685  HW2 SOL   729      30.540  72.880  25.490  1.00  0.00           H
ATOM   3686  OW  SOL   730      42.620  67.670  -3.320  1.00  0.00           O
ATOM   3687  HW1 SOL   730      43.040  66.990  -2.720  1.00  0.00           H
ATOM   3688  HW2 SOL   730      42.590  67.310  -4.250  1.00  0.00           H
ATOM   3689  OW  SOL   731      44.170  20.700  36.020  1.00  0.00           O
ATOM   3690  HW1 SOL   731      44.580  19.790  36.120  1.00  0.00           H
ATOM   3691  HW2 SOL   731      44.690  21.230  35.350  1.00  0.00           H
ATOM   3692  OW  SOL   732      74.820  73.890  21.080  1.00  0.00           O
ATOM   3693  HW1 SOL   732      74.780  74.710  20.500  1.00  0.00           H
ATOM   3694  HW2 SOL   732      75.220  73.140  20.560  1.00  0.00           H
ATOM   3695  OW  SOL   733      57.180  74.080  20.330  1.00  0.00           O
ATOM   3696  HW1 SOL   733      57.470  73.290  19.790  1.00  0.00           H
ATOM   3697  HW2 SOL   733      56.770  74.770  19.720  1.00  0.00           H
ATOM   3698  OW  SOL   734      72.290  62.530  23.660  1.00  0.00           O
ATOM   3699  HW1 SOL   734      72.360  61.540  23.670  1.00  0.00           H
ATOM   3700  HW2 SOL   734      72.220  62.850  22.720  1.00  0.00           H
ATOM   3701  OW  SOL   735      73.210  59.190  10.340  1.00  0.00           O
ATOM   3702  HW1 SOL   735      72.390  59.340   9.780  1.00  0.00           H
ATOM   3703  HW2 SOL   735      74.010  59.590   9.880  1.00  0.00           H
ATOM   3704  OW  SOL   736      65.650  36.500   9.420  1.00  0.00           O
ATOM   3705  HW1 SOL   736      65.600  35.600   9.850  1.00  0.00           H
ATOM   3706  HW2 SOL   736      66.600  36.780   9.320  1.00  0.00           H
ATOM   3707  OW  SOL   737      43.970  39.420  -8.370  1.00  0.00           O
ATOM   3708  HW1 SOL   737      44.920  39.190  -8.180  1.00  0.00           H
ATOM   3709  HW2 SOL   737      43.430  39.330  -7.530  1.00  0.00           H
ATOM   3710  OW  SOL   738      24.120  36.970   5.660  1.00  0.00           O
ATOM   3711  HW1 SOL   738      23.660  36.520   4.890  1.00  0.00           H
ATOM   3712  HW2 SOL   738      24.750  37.670   5.310  1.00  0.00           H
ATOM   3713  OW  SOL   739      29.960  60.980   1.830  1.00  0.00           O
ATOM   3714  HW1 SOL   739      29.450  60.550   2.580  1.00  0.00           H
ATOM   3715  HW2 SOL   739      29.870  61.980   1.900  1.00  0.00           H
ATOM   3716  OW  SOL   740      40.620  24.950  43.190  1.00  0.00           O
ATOM   3717  HW1 SOL   740      40.500  24.150  43.780  1.00  0.00           H
ATOM   3718  HW2 SOL   740      40.360  24.720  42.250  1.00  0.00           H
ATOM   3719  OW  SOL   741      67.750  56.600   4.250  1.00  0.00           O
ATOM   3720  HW1 SOL   741      66.770  56.670   4.050  1.00  0.00           H
ATOM   3721  HW2 SOL   741      67.900  56.820   5.220  1.00  0.00           H
ATOM   3722  OW  SOL   742      22.770  54.200  13.300  1.00  0.00           O
ATOM   3723  HW1 SOL   742      22.020  53.650  13.660  1.00  0.00           H
ATOM   3724  HW2 SOL   742      23.640  53.720  13.450  1.00  0.00           H
ATOM   3725  OW  SOL   743      54.650  62.760   5.230  1.00  0.00           O
ATOM   3726  HW1 SOL   743      53.710  62.780   5.560  1.00  0.00           H
ATOM   3727  HW2 SOL   743      55.270  62.990   5.980  1.00  0.00           H
ATOM   3728  OW  SOL   744      46.300  37.870  -7.910  1.00  0.00           O
ATOM   3729  HW1 SOL   744      46.400  37.030  -8.450  1.00  0.00           H
ATOM   3730  HW2 SOL   744      47.090  37.970  -7.300  1.00  0.00           H
ATOM   3731  OW  SOL   745      57.490  25.680  18.550  1.00  0.00           O
ATOM   3732  HW1 SOL   745      58.070  26.390  18.160  1.00  0.00           H
ATOM   3733  HW2 SOL   745      56.550  25.790  18.200  1.00  0.00           H
ATOM   3734  OW  SOL   746      48.750  57.370  18.070  1.00  0.00           O
ATOM   3735  HW1 SOL   746      48.310  57.310  17.180  1.00  0.00           H
ATOM   3736  HW2 SOL   746      49.580  57.930  18.000  1.00  0.00           H
ATOM   3737  OW  SOL   747      21.270  71.500  18.630  1.00  0.00           O
ATOM   3738  HW1 SOL   747      21.540  71.450  17.660  1.00  0.00           H
ATOM   3739  HW2 SOL   747      20.300  71.290  18.710  1.00  0.00           H
ATOM   3740  OW  SOL   748      36.710  74.120  34.500  1.00  0.00           O
ATOM   3741  HW1 SOL   748      36.880  73.910  33.530  1.00  0.00           H
ATOM   3742  HW2 SOL   748      35.770  74.440  34.610  1.00  0.00           H
ATOM   3743  OW  SOL   749      31.580  19.930  31.210  1.00  0.00           O
ATOM   3744  HW1 SOL   749      30.730  20.440  31.110  1.00  0.00           H
ATOM   3745  HW2 SOL   749      31.950  19.720  30.310  1.00  0.00           H
ATOM   3746  OW  SOL   750      45.210  23.700  26.370  1.00  0.00           O
ATOM   3747  HW1 SOL   750      46.000  23.910  26.940  1.00  0.00           H
ATOM   3748  HW2 SOL   750      44.880  24.530  25.920  1.00  0.00           H
ATOM   3749  OW  SOL   751      37.760  63.830  16.600  1.00  0.00           O
ATOM   3750  HW1 SOL   751      37.030  63.150  16.530  1.00  0.00           H
ATOM   3751  HW2 SOL   751      38.620  63.380  16.860  1.00  0.00           H
ATOM   3752  OW  SOL   752      38.010  22.800  12.420  1.00  0.00           O
ATOM   3753  HW1 SOL   752      38.870  22.300  12.300  1.00  0.00           H
ATOM   3754  HW2 SOL   752      37.920  23.490  11.700  1.00  0.00           H
ATOM   3755  OW  SOL   753      54.680  17.490  19.770  1.00  0.00           O
ATOM   3756  HW1 SOL   753      55.070  18.040  19.040  1.00  0.00           H
ATOM   3757  HW2 SOL   753      54.610  18.040  20.610  1.00  0.00           H
ATOM   3758  OW  SOL   754      72.760  27.630  22.180  1.00  0.00           O
ATOM   3759  HW1 SOL   754      73.640  28.100  22.230  1.00  0.00           H
ATOM   3760  HW2 SOL   754      72.440  27.640  21.230  1.00  0.00           H
ATOM   3761  OW  SOL   755      31.930  40.160  24.510  1.00  0.00           O
ATOM   3762  HW1 SOL   755      31.630  39.360  23.990  1.00  0.00           H
ATOM   3763  HW2 SOL   755      31.960  40.960  23.920  1.00  0.00           H
ATOM   3764  OW  SOL   756      41.320  64.540  36.370  1.00  0.00           O
ATOM   3765  HW1 SOL   756      41.420  63.920  35.590  1.00  0.00           H
ATOM   3766  HW2 SOL   756      40.480  65.070  36.270  1.00  0.00           H
ATOM   3767  OW  SOL   757      46.940  62.860  48.630  1.00  0.00           O
ATOM   3768  HW1 SOL   757      46.620  62.100  49.200  1.00  0.00           H
ATOM   3769  HW2 SOL   757      47.170  63.640  49.220  1.00  0.00           H
ATOM   3770  OW  SOL   758      67.590  44.340  -3.920  1.00  0.00           O
ATOM   3771  HW1 SOL   758      67.290  43.390  -3.910  1.00  0.00           H
ATOM   3772  HW2 SOL   758      66.800  44.940  -3.770  1.00  0.00           H
ATOM   3773  OW  SOL   759      49.130  32.430  -3.490  1.00  0.00           O
ATOM   3774  HW1 SOL   759      49.870  31.970  -3.970  1.00  0.00           H
ATOM   3775  HW2 SOL   759      49.220  33.420  -3.610  1.00  0.00           H
ATOM   3776  OW  SOL   760      25.630  49.030  34.480  1.00  0.00           O
ATOM   3777  HW1 SOL   760      25.120  48.180  34.390  1.00  0.00           H
ATOM   3778  HW2 SOL   760      25.060  49.710  34.930  1.00  0.00           H
ATOM   3779  OW  SOL   761      45.240  32.090  28.310  1.00  0.00           O
ATOM   3780  HW1 SOL   761      44.940  32.970  28.680  1.00  0.00           H
ATOM   3781  HW2 SOL   761      44.720  31.870  27.490  1.00  0.00           H
ATOM   3782  OW  SOL   762      58.300  43.300   5.980  1.00  0.00           O
ATOM   3783  HW1 SOL   762      57.720  43.970   5.520  1.00  0.00           H
ATOM   3784  HW2 SOL   762      58.020  43.220   6.940  1.00  0.00           H
ATOM   3785  OW  SOL   763      55.900  21.400  24.450  1.00  0.00           O
ATOM   3786  HW1 SOL   763      56.150  21.220  23.500  1.00  0.00           H
ATOM   3787  HW2 SOL   763      56.440  22.170  24.790  1.00  0.00           H
ATOM   3788  OW  SOL   764      31.620  36.490  45.560  1.00  0.00           O
ATOM   3789  HW1 SOL   764      31.740  37.410  45.950  1.00  0.00           H
ATOM   3790  HW2 SOL   764      31.020  36.550  44.760  1.00  0.00           H
ATOM   3791  OW  SOL   765      44.510  39.160  48.820  1.00  0.00           O
ATOM   3792  HW1 SOL   765      44.490  38.450  48.110  1.00  0.00           H
ATOM   3793  HW2 SOL   765      44.760  38.750  49.690  1.00  0.00           H
ATOM   3794  OW  SOL   766      34.960  40.960  -7.610  1.00  0.00           O
ATOM   3795  HW1 SOL   766      34.320  41.680  -7.340  1.00  0.00           H
ATOM   3796  HW2 SOL   766      34.440  40.150  -7.900  1.00  0.00           H
ATOM   3797  OW  SOL   767      59.210  36.320  45.050  1.00  0.00           O
ATOM   3798  HW1 SOL   767      59.180  35.370  44.740  1.00  0.00           H
ATOM   3799  HW2 SOL   767      58.300  36.730  44.950  1.00  0.00           H
ATOM   3800  OW  SOL   768      52.590  68.770  21.840  1.00  0.00           O
ATOM   3801  HW1 SOL   768      51.910  69.400  22.220  1.00  0.00           H
ATOM   3802  HW2 SOL   768      53.480  69.210  21.820  1.00  0.00           H
ATOM   3803  OW  SOL   769      53.120  57.290  37.510  1.00  0.00           O
ATOM   3804  HW1 SOL   769      53.670  56.760  36.880  1.00  0.00           H
ATOM   3805  HW2 SOL   769      52.920  56.740  38.320  1.00  0.00           H
ATOM   3806  OW  SOL   770      45.780  42.780 -18.130  1.00  0.00           O
ATOM   3807  HW1 SOL   770      45.000  42.190 -17.910  1.00  0.00           H
ATOM   3808  HW2 SOL   770      45.450  43.640 -18.510  1.00  0.00           H
ATOM   3809  OW  SOL   771      19.050  44.420  41.660  1.00  0.00           O
ATOM   3810  HW1 SOL   771      19.820  44.250  41.050  1.00  0.00           H
ATOM   3811  HW2 SOL   771      18.900  43.610  42.240  1.00  0.00           H
ATOM   3812  OW  SOL   772      34.030  28.080  28.130  1.00  0.00           O
ATOM   3813  HW1 SOL   772      34.780  28.530  27.640  1.00  0.00           H
ATOM   3814  HW2 SOL   772      33.150  28.440  27.800  1.00  0.00           H
ATOM   3815  OW  SOL   773      71.810  67.260  24.170  1.00  0.00           O
ATOM   3816  HW1 SOL   773      71.540  66.790  25.010  1.00  0.00           H
ATOM   3817  HW2 SOL   773      71.000  67.570  23.680  1.00  0.00           H
ATOM   3818  OW  SOL   774      44.800  19.850  41.150  1.00  0.00           O
ATOM   3819  HW1 SOL   774      45.110  18.970  41.510  1.00  0.00           H
ATOM   3820  HW2 SOL   774      43.840  19.990  41.380  1.00  0.00           H
ATOM   3821  OW  SOL   775      44.060  28.490  40.230  1.00  0.00           O
ATOM   3822  HW1 SOL   775      44.180  28.150  41.160  1.00  0.00           H
ATOM   3823  HW2 SOL   775      44.700  29.240  40.060  1.00  0.00           H
ATOM   3824  OW  SOL   776      15.980  41.030  25.500  1.00  0.00           O
ATOM   3825  HW1 SOL   776      15.780  40.250  26.100  1.00  0.00           H
ATOM   3826  HW2 SOL   776      15.160  41.270  24.980  1.00  0.00           H
ATOM   3827  OW  SOL   777      15.530  68.900  17.930  1.00  0.00           O
ATOM   3828  HW1 SOL   777      14.890  68.400  18.500  1.00  0.00           H
ATOM   3829  HW2 SOL   777      16.460  68.740  18.240  1.00  0.00           H
ATOM   3830  OW  SOL   778      40.480  50.380 -13.870  1.00  0.00           O
ATOM   3831  HW1 SOL   778      39.620  50.530 -13.390  1.00  0.00           H
ATOM   3832  HW2 SOL   778      41.230  50.790 -13.350  1.00  0.00           H
ATOM   3833  OW  SOL   779      57.690  29.560  21.010  1.00  0.00           O
ATOM   3834  HW1 SOL   779      56.740  29.480  20.730  1.00  0.00           H
ATOM   3835  HW2 SOL   779      57.790  30.320  21.650  1.00  0.00           H
ATOM   3836  OW  SOL   780      50.000  43.490   3.860  1.00  0.00           O
ATOM   3837  HW1 SOL   780      49.660  42.550   3.850  1.00  0.00           H
ATOM   3838  HW2 SOL   780      51.000  43.480   3.900  1.00  0.00           H
ATOM   3839  OW  SOL   781      40.990  67.890  36.020  1.00  0.00           O
ATOM   3840  HW1 SOL   781      41.320  67.860  36.960  1.00  0.00           H
ATOM   3841  HW2 SOL   781      40.370  67.120  35.860  1.00  0.00           H
ATOM   3842  OW  SOL   782      67.000  65.970  26.150  1.00  0.00           O
ATOM   3843  HW1 SOL   782      66.280  66.640  25.990  1.00  0.00           H
ATOM   3844  HW2 SOL   782      67.680  66.350  26.770  1.00  0.00           H
ATOM   3845  OW  SOL   783      62.370  27.670  37.540  1.00  0.00           O
ATOM   3846  HW1 SOL   783      63.220  27.870  37.060  1.00  0.00           H
ATOM   3847  HW2 SOL   783      62.340  26.700  37.770  1.00  0.00           H
ATOM   3848  OW  SOL   784      44.040  54.270  54.440  1.00  0.00           O
ATOM   3849  HW1 SOL   784      43.120  54.270  54.050  1.00  0.00           H
ATOM   3850  HW2 SOL   784      44.450  55.180  54.350  1.00  0.00           H
ATOM   3851  OW  SOL   785      37.840  74.360  10.950  1.00  0.00           O
ATOM   3852  HW1 SOL   785      37.890  74.780  10.040  1.00  0.00           H
ATOM   3853  HW2 SOL   785      37.060  73.730  10.980  1.00  0.00           H
ATOM   3854  OW  SOL   786      28.120  25.250  19.330  1.00  0.00           O
ATOM   3855  HW1 SOL   786      28.250  25.880  18.560  1.00  0.00           H
ATOM   3856  HW2 SOL   786      27.480  25.660  19.980  1.00  0.00           H
ATOM   3857  OW  SOL   787      72.040  31.840  21.430  1.00  0.00           O
ATOM   3858  HW1 SOL   787      71.580  31.420  22.210  1.00  0.00           H
ATOM   3859  HW2 SOL   787      72.900  32.240  21.720  1.00  0.00           H
ATOM   3860  OW  SOL   788      49.250  24.040  13.200  1.00  0.00           O
ATOM   3861  HW1 SOL   788      48.690  24.330  12.420  1.00  0.00           H
ATOM   3862  HW2 SOL   788      48.860  23.210  13.590  1.00  0.00           H
ATOM   3863  OW  SOL   789      17.450  53.490   6.440  1.00  0.00           O
ATOM   3864  HW1 SOL   789      17.620  53.410   5.460  1.00  0.00           H
ATOM   3865  HW2 SOL   789      18.140  54.080   6.860  1.00  0.00           H
ATOM   3866  OW  SOL   790      23.360  33.670   8.510  1.00  0.00           O
ATOM   3867  HW1 SOL   790      22.380  33.500   8.490  1.00  0.00           H
ATOM   3868  HW2 SOL   790      23.850  32.810   8.690  1.00  0.00           H
ATOM   3869  OW  SOL   791      17.340  51.000   3.250  1.00  0.00           O
ATOM   3870  HW1 SOL   791      17.500  51.970   3.420  1.00  0.00           H
ATOM   3871  HW2 SOL   791      17.920  50.690   2.490  1.00  0.00           H
ATOM   3872  OW  SOL   792      73.750  36.340  30.980  1.00  0.00           O
ATOM   3873  HW1 SOL   792      73.240  37.060  30.520  1.00  0.00           H
ATOM   3874  HW2 SOL   792      73.120  35.790  31.540  1.00  0.00           H
ATOM   3875  OW  SOL   793      68.460  39.020   8.330  1.00  0.00           O
ATOM   3876  HW1 SOL   793      68.570  38.210   8.900  1.00  0.00           H
ATOM   3877  HW2 SOL   793      67.700  39.570   8.680  1.00  0.00           H
ATOM   3878  OW  SOL   794      34.440  40.460  25.500  1.00  0.00           O
ATOM   3879  HW1 SOL   794      33.510  40.170  25.280  1.00  0.00           H
ATOM   3880  HW2 SOL   794      34.410  41.220  26.150  1.00  0.00           H
ATOM   3881  OW  SOL   795      67.770  38.780  22.840  1.00  0.00           O
ATOM   3882  HW1 SOL   795      68.020  39.740  22.680  1.00  0.00           H
ATOM   3883  HW2 SOL   795      66.770  38.710  22.890  1.00  0.00           H
ATOM   3884  OW  SOL   796      58.070  42.550  19.780  1.00  0.00           O
ATOM   3885  HW1 SOL   796      57.810  42.730  20.720  1.00  0.00           H
ATOM   3886  HW2 SOL   796      58.690  41.770  19.740  1.00  0.00           H
ATOM   3887  OW  SOL   797      50.380  70.100  14.100  1.00  0.00           O
ATOM   3888  HW1 SOL   797      50.310  69.420  13.380  1.00  0.00           H
ATOM   3889  HW2 SOL   797      49.840  70.910  13.840  1.00  0.00           H
ATOM   3890  OW  SOL   798      40.700  66.980   7.150  1.00  0.00           O
ATOM   3891  HW1 SOL   798      41.150  67.060   8.040  1.00  0.00           H
ATOM   3892  HW2 SOL   798      41.160  67.570   6.490  1.00  0.00           H
ATOM   3893  OW  SOL   799      45.090  54.330  44.990  1.00  0.00           O
ATOM   3894  HW1 SOL   799      45.340  55.290  44.860  1.00  0.00           H
ATOM   3895  HW2 SOL   799      44.350  54.100  44.360  1.00  0.00           H
ATOM   3896  OW  SOL   800      61.900  28.340  40.620  1.00  0.00           O
ATOM   3897  HW1 SOL   800      61.820  29.070  39.940  1.00  0.00           H
ATOM   3898  HW2 SOL   800      62.580  28.590  41.300  1.00  0.00           H
ATOM   3899  OW  SOL   801      31.560  57.530  15.870  1.00  0.00           O
ATOM   3900  HW1 SOL   801      31.960  57.470  16.790  1.00  0.00           H
ATOM   3901  HW2 SOL   801      31.970  58.290  15.380  1.00  0.00           H
ATOM   3902  OW  SOL   802      60.570  51.040  -1.570  1.00  0.00           O
ATOM   3903  HW1 SOL   802      60.910  50.760  -0.670  1.00  0.00           H
ATOM   3904  HW2 SOL   802      60.180  50.240  -2.030  1.00  0.00           H
ATOM   3905  OW  SOL   803      33.410  26.490   4.910  1.00  0.00           O
ATOM   3906  HW1 SOL   803      33.300  25.490   4.960  1.00  0.00           H
ATOM   3907  HW2 SOL   803      33.880  26.810   5.740  1.00  0.00           H
ATOM   3908  OW  SOL   804      38.470  44.240  46.680  1.00  0.00           O
ATOM   3909  HW1 SOL   804      38.530  44.700  45.800  1.00  0.00           H
ATOM   3910  HW2 SOL   804      37.710  44.620  47.210  1.00  0.00           H
ATOM   3911  OW  SOL   805      60.030  67.390  23.860  1.00  0.00           O
ATOM   3912  HW1 SOL   805      60.900  67.370  23.360  1.00  0.00           H
ATOM   3913  HW2 SOL   805      60.130  67.960  24.680  1.00  0.00           H
ATOM   3914  OW  SOL   806      36.690  35.490  18.650  1.00  0.00           O
ATOM   3915  HW1 SOL   806      37.520  35.950  18.950  1.00  0.00           H
ATOM   3916  HW2 SOL   806      36.490  34.720  19.250  1.00  0.00           H
ATOM   3917  OW  SOL   807      31.830  19.910  22.870  1.00  0.00           O
ATOM   3918  HW1 SOL   807      32.460  20.690  22.900  1.00  0.00           H
ATOM   3919  HW2 SOL   807      31.540  19.760  21.930  1.00  0.00           H
ATOM   3920  OW  SOL   808      15.330  40.160  20.150  1.00  0.00           O
ATOM   3921  HW1 SOL   808      14.780  40.950  19.880  1.00  0.00           H
ATOM   3922  HW2 SOL   808      15.660  39.680  19.340  1.00  0.00           H
ATOM   3923  OW  SOL   809      30.040  34.150  43.700  1.00  0.00           O
ATOM   3924  HW1 SOL   809      30.490  33.810  42.880  1.00  0.00           H
ATOM   3925  HW2 SOL   809      29.760  35.100  43.560  1.00  0.00           H
ATOM   3926  OW  SOL   810      53.970  22.920   8.920  1.00  0.00           O
ATOM   3927  HW1 SOL   810      53.210  22.380   9.300  1.00  0.00           H
ATOM   3928  HW2 SOL   810      54.380  23.470   9.650  1.00  0.00           H
ATOM   3929  OW  SOL   811      67.710  30.530  30.800  1.00  0.00           O
ATOM   3930  HW1 SOL   811      67.450  31.460  31.050  1.00  0.00           H
ATOM   3931  HW2 SOL   811      68.590  30.540  30.330  1.00  0.00           H
ATOM   3932  OW  SOL   812      26.900  53.280  32.970  1.00  0.00           O
ATOM   3933  HW1 SOL   812      26.030  53.730  32.770  1.00  0.00           H
ATOM   3934  HW2 SOL   812      27.220  53.540  33.880  1.00  0.00           H
ATOM   3935  OW  SOL   813      67.490  35.500  38.150  1.00  0.00           O
ATOM   3936  HW1 SOL   813      67.040  35.070  38.940  1.00  0.00           H
ATOM   3937  HW2 SOL   813      66.810  35.650  37.430  1.00  0.00           H
ATOM   3938  OW  SOL   814      74.990  45.480  23.140  1.00  0.00           O
ATOM   3939  HW1 SOL   814      74.510  45.090  23.920  1.00  0.00           H
ATOM   3940  HW2 SOL   814      74.580  46.360  22.900  1.00  0.00           H
ATOM   3941  OW  SOL   815      56.680  37.000  32.770  1.00  0.00           O
ATOM   3942  HW1 SOL   815      57.170  37.700  33.290  1.00  0.00           H
ATOM   3943  HW2 SOL   815      55.700  37.170  32.830  1.00  0.00           H
ATOM   3944  OW  SOL   816      38.970  55.740   2.660  1.00  0.00           O
ATOM   3945  HW1 SOL   816      38.410  56.080   1.900  1.00  0.00           H
ATOM   3946  HW2 SOL   816      38.550  56.020   3.530  1.00  0.00           H
ATOM   3947  OW  SOL   817      22.190  69.470  28.150  1.00  0.00           O
ATOM   3948  HW1 SOL   817      21.270  69.830  28.260  1.00  0.00           H
ATOM   3949  HW2 SOL   817      22.670  69.980  27.430  1.00  0.00           H
ATOM   3950  OW  SOL   818      39.800  30.360   4.300  1.00  0.00           O
ATOM   3951  HW1 SOL   818      40.700  30.610   4.670  1.00  0.00           H
ATOM   3952  HW2 SOL   818      39.920  29.910   3.420  1.00  0.00           H
ATOM   3953  OW  SOL   819      44.720  30.290  24.190  1.00  0.00           O
ATOM   3954  HW1 SOL   819      44.950  31.260  24.130  1.00  0.00           H
ATOM   3955  HW2 SOL   819      44.180  30.030  23.390  1.00  0.00           H
ATOM   3956  OW  SOL   820      61.040  57.260  41.780  1.00  0.00           O
ATOM   3957  HW1 SOL   820      61.790  56.610  41.690  1.00  0.00           H
ATOM   3958  HW2 SOL   820      60.410  56.950  42.490  1.00  0.00           H
ATOM   3959  OW  SOL   821      47.840  57.520  50.110  1.00  0.00           O
ATOM   3960  HW1 SOL   821      48.840  57.550  50.070  1.00  0.00           H
ATOM   3961  HW2 SOL   821      47.480  57.470  49.180  1.00  0.00           H
ATOM   3962  OW  SOL   822      45.110  74.080  16.830  1.00  0.00           O
ATOM   3963  HW1 SOL   822      45.420  73.170  17.100  1.00  0.00           H
ATOM   3964  HW2 SOL   822      44.250  74.300  17.290  1.00  0.00           H
ATOM   3965  OW  SOL   823      64.490  60.560  16.330  1.00  0.00           O
ATOM   3966  HW1 SOL   823      65.250  60.910  16.880  1.00  0.00           H
ATOM   3967  HW2 SOL   823      64.230  61.260  15.650  1.00  0.00           H
ATOM   3968  OW  SOL   824      51.120  49.490   1.600  1.00  0.00           O
ATOM   3969  HW1 SOL   824      52.100  49.650   1.420  1.00  0.00           H
ATOM   3970  HW2 SOL   824      50.650  49.360   0.730  1.00  0.00           H
ATOM   3971  OW  SOL   825      19.080  68.070  21.120  1.00  0.00           O
ATOM   3972  HW1 SOL   825      19.010  67.100  21.380  1.00  0.00           H
ATOM   3973  HW2 SOL   825      18.650  68.640  21.830  1.00  0.00           H
ATOM   3974  OW  SOL   826      17.710  28.020  31.890  1.00  0.00           O
ATOM   3975  HW1 SOL   826      17.710  27.340  32.620  1.00  0.00           H
ATOM   3976  HW2 SOL   826      18.360  28.750  32.100  1.00  0.00           H
ATOM   3977  OW  SOL   827      28.490  65.010  23.260  1.00  0.00           O
ATOM   3978  HW1 SOL   827      28.840  64.130  22.930  1.00  0.00           H
ATOM   3979  HW2 SOL   827      29.170  65.720  23.080  1.00  0.00           H
ATOM   3980  OW  SOL   828      53.700  20.320   2.810  1.00  0.00           O
ATOM   3981  HW1 SOL   828      53.960  19.430   2.430  1.00  0.00           H
ATOM   3982  HW2 SOL   828      53.990  21.050   2.190  1.00  0.00           H
ATOM   3983  OW  SOL   829      24.680  55.780  36.620  1.00  0.00           O
ATOM   3984  HW1 SOL   829      24.750  55.000  37.240  1.00  0.00           H
ATOM   3985  HW2 SOL   829      25.580  56.200  36.500  1.00  0.00           H
ATOM   3986  OW  SOL   830      50.650  39.850  53.050  1.00  0.00           O
ATOM   3987  HW1 SOL   830      50.110  40.010  52.220  1.00  0.00           H
ATOM   3988  HW2 SOL   830      50.370  40.480  53.760  1.00  0.00           H
ATOM   3989  OW  SOL   831      52.330  62.670  33.920  1.00  0.00           O
ATOM   3990  HW1 SOL   831      51.920  61.790  34.160  1.00  0.00           H
ATOM   3991  HW2 SOL   831      53.310  62.640  34.120  1.00  0.00           H
ATOM   3992  OW  SOL   832      73.890  51.910  38.150  1.00  0.00           O
ATOM   3993  HW1 SOL   832      72.920  52.070  38.350  1.00  0.00           H
ATOM   3994  HW2 SOL   832      74.210  52.590  37.490  1.00  0.00           H
ATOM   3995  OW  SOL   833      38.340  16.560  23.860  1.00  0.00           O
ATOM   3996  HW1 SOL   833      37.630  15.960  23.510  1.00  0.00           H
ATOM   3997  HW2 SOL   833      39.220  16.300  23.470  1.00  0.00           H
ATOM   3998  OW  SOL   834      55.850  29.570  -0.940  1.00  0.00           O
ATOM   3999  HW1 SOL   834      56.130  29.900  -0.040  1.00  0.00           H
ATOM   4000  HW2 SOL   834      54.930  29.920  -1.140  1.00  0.00           H
ATOM   4001  OW  SOL   835      40.180  15.400  37.530  1.00  0.00           O
ATOM   4002  HW1 SOL   835      39.350  15.370  36.970  1.00  0.00           H
ATOM   4003  HW2 SOL   835      40.260  16.300  37.960  1.00  0.00           H
ATOM   4004  OW  SOL   836      38.650  61.020  34.400  1.00  0.00           O
ATOM   4005  HW1 SOL   836      38.470  61.740  35.070  1.00  0.00           H
ATOM   4006  HW2 SOL   836      39.110  61.410  33.610  1.00  0.00           H
ATOM   4007  OW  SOL   837      50.750  37.090  -5.830  1.00  0.00           O
ATOM   4008  HW1 SOL   837      51.430  37.750  -6.150  1.00  0.00           H
ATOM   4009  HW2 SOL   837      50.460  36.520  -6.590  1.00  0.00           H
ATOM   4010  OW  SOL   838      30.280  45.620  10.290  1.00  0.00           O
ATOM   4011  HW1 SOL   838      29.450  45.130  10.060  1.00  0.00           H
ATOM   4012  HW2 SOL   838      30.900  45.620   9.510  1.00  0.00           H
ATOM   4013  OW  SOL   839      45.520  24.340  36.330  1.00  0.00           O
ATOM   4014  HW1 SOL   839      45.110  24.710  35.500  1.00  0.00           H
ATOM   4015  HW2 SOL   839      44.870  23.740  36.790  1.00  0.00           H
ATOM   4016  OW  SOL   840      56.520  33.690  -3.220  1.00  0.00           O
ATOM   4017  HW1 SOL   840      55.870  33.340  -3.900  1.00  0.00           H
ATOM   4018  HW2 SOL   840      56.140  33.570  -2.300  1.00  0.00           H
ATOM   4019  OW  SOL   841      32.820  56.620  -3.430  1.00  0.00           O
ATOM   4020  HW1 SOL   841      33.650  56.760  -2.890  1.00  0.00           H
ATOM   4021  HW2 SOL   841      32.200  57.400  -3.290  1.00  0.00           H
ATOM   4022  OW  SOL   842      55.810  29.700   6.510  1.00  0.00           O
ATOM   4023  HW1 SOL   842      55.450  29.950   7.410  1.00  0.00           H
ATOM   4024  HW2 SOL   842      55.590  30.410   5.850  1.00  0.00           H
ATOM   4025  OW  SOL   843      46.000  25.790  -5.250  1.00  0.00           O
ATOM   4026  HW1 SOL   843      45.010  25.620  -5.260  1.00  0.00           H
ATOM   4027  HW2 SOL   843      46.430  25.190  -4.590  1.00  0.00           H
ATOM   4028  OW  SOL   844      66.970  28.250  20.830  1.00  0.00           O
ATOM   4029  HW1 SOL   844      66.170  27.670  20.680  1.00  0.00           H
ATOM   4030  HW2 SOL   844      67.790  27.750  20.560  1.00  0.00           H
ATOM   4031  OW  SOL   845      43.240  31.300  14.390  1.00  0.00           O
ATOM   4032  HW1 SOL   845      42.860  31.560  13.500  1.00  0.00           H
ATOM   4033  HW2 SOL   845      42.600  31.560  15.110  1.00  0.00           H
ATOM   4034  OW  SOL   846      40.280  21.310  12.330  1.00  0.00           O
ATOM   4035  HW1 SOL   846      40.720  21.960  12.950  1.00  0.00           H
ATOM   4036  HW2 SOL   846      40.480  20.380  12.620  1.00  0.00           H
ATOM   4037  OW  SOL   847      37.720  63.070  31.500  1.00  0.00           O
ATOM   4038  HW1 SOL   847      36.920  63.550  31.170  1.00  0.00           H
ATOM   4039  HW2 SOL   847      37.650  62.940  32.490  1.00  0.00           H
ATOM   4040  OW  SOL   848      75.360  58.010  22.110  1.00  0.00           O
ATOM   4041  HW1 SOL   848      75.410  58.610  22.910  1.00  0.00           H
ATOM   4042  HW2 SOL   848      76.150  58.170  21.530  1.00  0.00           H
ATOM   4043  OW  SOL   849      20.180  35.710  37.440  1.00  0.00           O
ATOM   4044  HW1 SOL   849      20.530  35.420  36.550  1.00  0.00           H
ATOM   4045  HW2 SOL   849      20.000  36.700  37.420  1.00  0.00           H
ATOM   4046  OW  SOL   850      49.900  20.910  34.460  1.00  0.00           O
ATOM   4047  HW1 SOL   850      49.970  19.970  34.100  1.00  0.00           H
ATOM   4048  HW2 SOL   850      49.400  21.480  33.800  1.00  0.00           H
ATOM   4049  OW  SOL   851      35.540  16.230  12.470  1.00  0.00           O
ATOM   4050  HW1 SOL   851      34.620  16.580  12.680  1.00  0.00           H
ATOM   4051  HW2 SOL   851      35.770  15.510  13.120  1.00  0.00           H
ATOM   4052  OW  SOL   852      30.780  53.080  35.970  1.00  0.00           O
ATOM   4053  HW1 SOL   852      29.820  53.250  36.190  1.00  0.00           H
ATOM   4054  HW2 SOL   852      30.830  52.390  35.250  1.00  0.00           H
ATOM   4055  OW  SOL   853      54.430  32.510  11.130  1.00  0.00           O
ATOM   4056  HW1 SOL   853      54.870  32.960  10.360  1.00  0.00           H
ATOM   4057  HW2 SOL   853      53.490  32.260  10.880  1.00  0.00           H
ATOM   4058  OW  SOL   854      53.430  47.810   6.850  1.00  0.00           O
ATOM   4059  HW1 SOL   854      53.950  48.350   7.510  1.00  0.00           H
ATOM   4060  HW2 SOL   854      53.190  48.390   6.070  1.00  0.00           H
ATOM   4061  OW  SOL   855      52.930  74.860   5.330  1.00  0.00           O
ATOM   4062  HW1 SOL   855      51.930  74.970   5.380  1.00  0.00           H
ATOM   4063  HW2 SOL   855      53.350  75.730   5.060  1.00  0.00           H
ATOM   4064  OW  SOL   856      70.310  19.750  15.290  1.00  0.00           O
ATOM   4065  HW1 SOL   856      69.840  20.370  15.930  1.00  0.00           H
ATOM   4066  HW2 SOL   856      69.640  19.290  14.710  1.00  0.00           H
ATOM   4067  OW  SOL   857      75.740  55.310   9.580  1.00  0.00           O
ATOM   4068  HW1 SOL   857      76.730  55.190   9.720  1.00  0.00           H
ATOM   4069  HW2 SOL   857      75.470  54.830   8.740  1.00  0.00           H
ATOM   4070  OW  SOL   858      62.850  17.280  21.990  1.00  0.00           O
ATOM   4071  HW1 SOL   858      63.760  17.170  21.600  1.00  0.00           H
ATOM   4072  HW2 SOL   858      62.180  16.790  21.420  1.00  0.00           H
ATOM   4073  OW  SOL   859      34.850  38.610  40.460  1.00  0.00           O
ATOM   4074  HW1 SOL   859      34.370  37.950  39.880  1.00  0.00           H
ATOM   4075  HW2 SOL   859      35.760  38.270  40.670  1.00  0.00           H
ATOM   4076  OW  SOL   860      29.330  44.000  34.220  1.00  0.00           O
ATOM   4077  HW1 SOL   860      30.290  43.850  34.450  1.00  0.00           H
ATOM   4078  HW2 SOL   860      28.770  43.300  34.670  1.00  0.00           H
ATOM   4079  OW  SOL   861      57.320  73.170  29.230  1.00  0.00           O
ATOM   4080  HW1 SOL   861      57.100  73.420  28.280  1.00  0.00           H
ATOM   4081  HW2 SOL   861      57.730  72.260  29.240  1.00  0.00           H
ATOM   4082  OW  SOL   862      16.460  38.910  17.870  1.00  0.00           O
ATOM   4083  HW1 SOL   862      17.300  39.400  17.630  1.00  0.00           H
ATOM   4084  HW2 SOL   862      16.640  37.930  17.930  1.00  0.00           H
ATOM   4085  OW  SOL   863      65.530  53.900  31.770  1.00  0.00           O
ATOM   4086  HW1 SOL   863      65.450  54.200  32.720  1.00  0.00           H
ATOM   4087  HW2 SOL   863      66.380  53.370  31.670  1.00  0.00           H
ATOM   4088  OW  SOL   864      35.760  45.270  39.520  1.00  0.00           O
ATOM   4089  HW1 SOL   864      35.250  45.000  38.710  1.00  0.00           H
ATOM   4090  HW2 SOL   864      36.410  44.550  39.760  1.00  0.00           H
ATOM   4091  OW  SOL   865      43.520  74.820  19.100  1.00  0.00           O
ATOM   4092  HW1 SOL   865      42.980  75.660  19.030  1.00  0.00           H
ATOM   4093  HW2 SOL   865      43.000  74.060  18.710  1.00  0.00           H
ATOM   4094  OW  SOL   866      51.740  15.390  23.850  1.00  0.00           O
ATOM   4095  HW1 SOL   866      51.410  14.460  24.040  1.00  0.00           H
ATOM   4096  HW2 SOL   866      51.060  16.050  24.170  1.00  0.00           H
ATOM   4097  OW  SOL   867      69.790  46.540  33.620  1.00  0.00           O
ATOM   4098  HW1 SOL   867      69.180  47.290  33.360  1.00  0.00           H
ATOM   4099  HW2 SOL   867      69.380  45.670  33.330  1.00  0.00           H
ATOM   4100  OW  SOL   868      34.020  19.660  15.290  1.00  0.00           O
ATOM   4101  HW1 SOL   868      33.770  20.040  16.190  1.00  0.00           H
ATOM   4102  HW2 SOL   868      35.010  19.610  15.220  1.00  0.00           H
ATOM   4103  OW  SOL   869      46.600  65.600  36.000  1.00  0.00           O
ATOM   4104  HW1 SOL   869      47.140  65.800  36.810  1.00  0.00           H
ATOM   4105  HW2 SOL   869      45.630  65.790  36.190  1.00  0.00           H
ATOM   4106  OW  SOL   870      38.570  41.530  42.830  1.00  0.00           O
ATOM   4107  HW1 SOL   870      39.360  42.060  42.520  1.00  0.00           H
ATOM   4108  HW2 SOL   870      38.620  40.610  42.440  1.00  0.00           H
ATOM   4109  OW  SOL   871      23.510  32.810  17.300  1.00  0.00           O
ATOM   4110  HW1 SOL   871      23.470  33.530  16.610  1.00  0.00           H
ATOM   4111  HW2 SOL   871      24.330  32.260  17.170  1.00  0.00           H
ATOM   4112  OW  SOL   872      36.440  49.750   6.080  1.00  0.00           O
ATOM   4113  HW1 SOL   872      35.730  49.810   5.380  1.00  0.00           H
ATOM   4114  HW2 SOL   872      36.930  50.620   6.130  1.00  0.00           H
ATOM   4115  OW  SOL   873      31.430  39.160  -6.660  1.00  0.00           O
ATOM   4116  HW1 SOL   873      30.770  38.820  -7.330  1.00  0.00           H
ATOM   4117  HW2 SOL   873      31.190  38.820  -5.750  1.00  0.00           H
ATOM   4118  OW  SOL   874      38.850  64.430  45.830  1.00  0.00           O
ATOM   4119  HW1 SOL   874      38.900  64.960  46.670  1.00  0.00           H
ATOM   4120  HW2 SOL   874      38.130  63.750  45.900  1.00  0.00           H
ATOM   4121  OW  SOL   875      73.460  52.630  29.050  1.00  0.00           O
ATOM   4122  HW1 SOL   875      72.470  52.620  28.900  1.00  0.00           H
ATOM   4123  HW2 SOL   875      73.930  52.680  28.170  1.00  0.00           H
ATOM   4124  OW  SOL   876      26.230  16.390  21.180  1.00  0.00           O
ATOM   4125  HW1 SOL   876      25.740  16.920  21.870  1.00  0.00           H
ATOM   4126  HW2 SOL   876      26.760  15.670  21.630  1.00  0.00           H
ATOM   4127  OW  SOL   877      62.600  46.070   3.570  1.00  0.00           O
ATOM   4128  HW1 SOL   877      63.380  45.680   4.070  1.00  0.00           H
ATOM   4129  HW2 SOL   877      61.890  46.340   4.220  1.00  0.00           H
ATOM   4130  OW  SOL   878      16.310  46.260  34.400  1.00  0.00           O
ATOM   4131  HW1 SOL   878      16.540  47.100  33.910  1.00  0.00           H
ATOM   4132  HW2 SOL   878      16.560  46.360  35.360  1.00  0.00           H
ATOM   4133  OW  SOL   879      33.050  57.660  43.680  1.00  0.00           O
ATOM   4134  HW1 SOL   879      33.970  57.990  43.450  1.00  0.00           H
ATOM   4135  HW2 SOL   879      32.380  58.380  43.490  1.00  0.00           H
ATOM   4136  OW  SOL   880      47.390  51.320   3.360  1.00  0.00           O
ATOM   4137  HW1 SOL   880      47.520  50.460   3.830  1.00  0.00           H
ATOM   4138  HW2 SOL   880      46.830  51.170   2.540  1.00  0.00           H
ATOM   4139  OW  SOL   881      61.690  60.770  28.020  1.00  0.00           O
ATOM   4140  HW1 SOL   881      61.710  59.880  28.480  1.00  0.00           H
ATOM   4141  HW2 SOL   881      61.830  60.640  27.040  1.00  0.00           H
ATOM   4142  OW  SOL   882      54.130  23.730  22.020  1.00  0.00           O
ATOM   4143  HW1 SOL   882      54.780  24.470  22.190  1.00  0.00           H
ATOM   4144  HW2 SOL   882      54.300  22.980  22.640  1.00  0.00           H
ATOM   4145  OW  SOL   883      65.290  44.840  29.600  1.00  0.00           O
ATOM   4146  HW1 SOL   883      65.340  45.640  30.180  1.00  0.00           H
ATOM   4147  HW2 SOL   883      64.350  44.490  29.590  1.00  0.00           H
ATOM   4148  OW  SOL   884      74.960  56.330  31.180  1.00  0.00           O
ATOM   4149  HW1 SOL   884      73.970  56.480  31.280  1.00  0.00           H
ATOM   4150  HW2 SOL   884      75.460  56.990  31.740  1.00  0.00           H
ATOM   4151  OW  SOL   885      27.230  56.810  36.470  1.00  0.00           O
ATOM   4152  HW1 SOL   885      27.870  56.920  35.710  1.00  0.00           H
ATOM   4153  HW2 SOL   885      27.720  56.910  37.340  1.00  0.00           H
ATOM   4154  OW  SOL   886      30.940  45.850  24.000  1.00  0.00           O
ATOM   4155  HW1 SOL   886      30.690  46.000  24.960  1.00  0.00           H
ATOM   4156  HW2 SOL   886      31.930  45.920  23.900  1.00  0.00           H
ATOM   4157  OW  SOL   887      23.360  39.030  27.300  1.00  0.00           O
ATOM   4158  HW1 SOL   887      22.510  39.230  26.820  1.00  0.00           H
ATOM   4159  HW2 SOL   887      23.550  38.050  27.260  1.00  0.00           H
ATOM   4160  OW  SOL   888      47.000  40.780  59.900  1.00  0.00           O
ATOM   4161  HW1 SOL   888      46.660  39.850  60.070  1.00  0.00           H
ATOM   4162  HW2 SOL   888      46.240  41.430  59.940  1.00  0.00           H
ATOM   4163  OW  SOL   889      46.930  54.390   5.780  1.00  0.00           O
ATOM   4164  HW1 SOL   889      46.860  54.240   4.800  1.00  0.00           H
ATOM   4165  HW2 SOL   889      47.870  54.630   6.010  1.00  0.00           H
ATOM   4166  OW  SOL   890      74.590  24.640  25.940  1.00  0.00           O
ATOM   4167  HW1 SOL   890      74.820  24.810  26.900  1.00  0.00           H
ATOM   4168  HW2 SOL   890      75.350  24.910  25.350  1.00  0.00           H
ATOM   4169  OW  SOL   891      27.910  75.380  22.660  1.00  0.00           O
ATOM   4170  HW1 SOL   891      28.070  75.040  23.580  1.00  0.00           H
ATOM   4171  HW2 SOL   891      28.710  75.190  22.090  1.00  0.00           H
ATOM   4172  OW  SOL   892      72.420  47.700  33.260  1.00  0.00           O
ATOM   4173  HW1 SOL   892      71.460  47.530  33.500  1.00  0.00           H
ATOM   4174  HW2 SOL   892      72.590  47.370  32.330  1.00  0.00           H
ATOM   4175  OW  SOL   893      43.680  70.190  43.510  1.00  0.00           O
ATOM   4176  HW1 SOL   893      44.140  70.050  44.390  1.00  0.00           H
ATOM   4177  HW2 SOL   893      43.280  69.320  43.210  1.00  0.00           H
ATOM   4178  OW  SOL   894      22.420  52.930  36.660  1.00  0.00           O
ATOM   4179  HW1 SOL   894      21.940  53.290  37.460  1.00  0.00           H
ATOM   4180  HW2 SOL   894      22.560  51.950  36.760  1.00  0.00           H
ATOM   4181  OW  SOL   895      69.700  62.880  10.920  1.00  0.00           O
ATOM   4182  HW1 SOL   895      69.340  63.780  11.190  1.00  0.00           H
ATOM   4183  HW2 SOL   895      69.520  62.220  11.650  1.00  0.00           H
ATOM   4184  OW  SOL   896      23.680  71.730  20.030  1.00  0.00           O
ATOM   4185  HW1 SOL   896      22.720  71.700  19.730  1.00  0.00           H
ATOM   4186  HW2 SOL   896      23.900  72.650  20.350  1.00  0.00           H
ATOM   4187  OW  SOL   897      22.450  52.260  16.230  1.00  0.00           O
ATOM   4188  HW1 SOL   897      22.490  51.260  16.190  1.00  0.00           H
ATOM   4189  HW2 SOL   897      21.940  52.610  15.440  1.00  0.00           H
ATOM   4190  OW  SOL   898      34.790  64.680  38.560  1.00  0.00           O
ATOM   4191  HW1 SOL   898      34.400  64.860  37.650  1.00  0.00           H
ATOM   4192  HW2 SOL   898      34.730  65.500  39.120  1.00  0.00           H
ATOM   4193  OW  SOL   899      26.650  46.520  29.940  1.00  0.00           O
ATOM   4194  HW1 SOL   899      26.700  47.280  30.600  1.00  0.00           H
ATOM   4195  HW2 SOL   899      27.580  46.170  29.780  1.00  0.00           H
ATOM   4196  OW  SOL   900      72.590  49.580  27.230  1.00  0.00           O
ATOM   4197  HW1 SOL   900      72.000  49.310  27.990  1.00  0.00           H
ATOM   4198  HW2 SOL   900      72.290  50.460  26.860  1.00  0.00           H
ATOM   4199  OW  SOL   901      15.810  63.770  24.090  1.00  0.00           O
ATOM   4200  HW1 SOL   901      16.660  63.420  23.690  1.00  0.00           H
ATOM   4201  HW2 SOL   901      15.510  64.570  23.570  1.00  0.00           H
ATOM   4202  OW  SOL   902      57.980  42.700   8.580  1.00  0.00           O
ATOM   4203  HW1 SOL   902      58.950  42.470   8.490  1.00  0.00           H
ATOM   4204  HW2 SOL   902      57.800  43.070   9.490  1.00  0.00           H
ATOM   4205  OW  SOL   903      39.980  34.970   4.630  1.00  0.00           O
ATOM   4206  HW1 SOL   903      39.620  35.650   5.270  1.00  0.00           H
ATOM   4207  HW2 SOL   903      40.970  34.910   4.740  1.00  0.00           H
ATOM   4208  OW  SOL   904      70.490  31.520  33.530  1.00  0.00           O
ATOM   4209  HW1 SOL   904      70.330  32.420  33.130  1.00  0.00           H
ATOM   4210  HW2 SOL   904      70.490  31.600  34.530  1.00  0.00           H
ATOM   4211  OW  SOL   905      47.620  16.590  33.490  1.00  0.00           O
ATOM   4212  HW1 SOL   905      48.330  16.490  34.190  1.00  0.00           H
ATOM   4213  HW2 SOL   905      47.530  17.560  33.250  1.00  0.00           H
ATOM   4214  OW  SOL   906      40.470  68.850  16.840  1.00  0.00           O
ATOM   4215  HW1 SOL   906      40.700  68.580  15.910  1.00  0.00           H
ATOM   4216  HW2 SOL   906      39.660  69.440  16.820  1.00  0.00           H
ATOM   4217  OW  SOL   907      42.810  51.650  -7.870  1.00  0.00           O
ATOM   4218  HW1 SOL   907      42.870  50.680  -8.130  1.00  0.00           H
ATOM   4219  HW2 SOL   907      42.920  51.730  -6.880  1.00  0.00           H
ATOM   4220  OW  SOL   908      42.320  32.260  34.530  1.00  0.00           O
ATOM   4221  HW1 SOL   908      42.130  31.560  35.220  1.00  0.00           H
ATOM   4222  HW2 SOL   908      41.470  32.690  34.240  1.00  0.00           H
ATOM   4223  OW  SOL   909      70.170  62.930  15.790  1.00  0.00           O
ATOM   4224  HW1 SOL   909      69.360  62.450  15.460  1.00  0.00           H
ATOM   4225  HW2 SOL   909      70.930  62.770  15.160  1.00  0.00           H
ATOM   4226  OW  SOL   910      23.710  16.100  26.870  1.00  0.00           O
ATOM   4227  HW1 SOL   910      22.720  15.960  26.950  1.00  0.00           H
ATOM   4228  HW2 SOL   910      24.060  15.520  26.140  1.00  0.00           H
ATOM   4229  OW  SOL   911      71.610  55.760  38.760  1.00  0.00           O
ATOM   4230  HW1 SOL   911      71.390  54.790  38.900  1.00  0.00           H
ATOM   4231  HW2 SOL   911      71.440  56.270  39.600  1.00  0.00           H
ATOM   4232  OW  SOL   912      52.760  73.850  28.500  1.00  0.00           O
ATOM   4233  HW1 SOL   912      53.210  73.130  27.960  1.00  0.00           H
ATOM   4234  HW2 SOL   912      53.450  74.490  28.830  1.00  0.00           H
ATOM   4235  OW  SOL   913      16.080  58.170  32.510  1.00  0.00           O
ATOM   4236  HW1 SOL   913      16.730  58.650  31.920  1.00  0.00           H
ATOM   4237  HW2 SOL   913      16.030  58.640  33.400  1.00  0.00           H
ATOM   4238  OW  SOL   914      27.130  46.980  -3.950  1.00  0.00           O
ATOM   4239  HW1 SOL   914      27.890  46.360  -3.740  1.00  0.00           H
ATOM   4240  HW2 SOL   914      27.410  47.630  -4.650  1.00  0.00           H
ATOM   4241  OW  SOL   915      44.700  74.380  35.340  1.00  0.00           O
ATOM   4242  HW1 SOL   915      43.930  73.770  35.520  1.00  0.00           H
ATOM   4243  HW2 SOL   915      45.550  73.960  35.670  1.00  0.00           H
ATOM   4244  OW  SOL   916      67.680  50.910   8.150  1.00  0.00           O
ATOM   4245  HW1 SOL   916      67.640  50.340   8.970  1.00  0.00           H
ATOM   4246  HW2 SOL   916      68.540  51.430   8.160  1.00  0.00           H
ATOM   4247  OW  SOL   917      32.630  56.810  40.600  1.00  0.00           O
ATOM   4248  HW1 SOL   917      32.750  57.110  39.660  1.00  0.00           H
ATOM   4249  HW2 SOL   917      33.120  57.430  41.220  1.00  0.00           H
ATOM   4250  OW  SOL   918      61.720  23.840  11.620  1.00  0.00           O
ATOM   4251  HW1 SOL   918      62.280  24.660  11.750  1.00  0.00           H
ATOM   4252  HW2 SOL   918      62.290  23.030  11.750  1.00  0.00           H
ATOM   4253  OW  SOL   919      65.910  52.970   3.970  1.00  0.00           O
ATOM   4254  HW1 SOL   919      66.250  53.500   3.190  1.00  0.00           H
ATOM   4255  HW2 SOL   919      65.080  53.390   4.320  1.00  0.00           H
ATOM   4256  OW  SOL   920      64.140  52.360  42.590  1.00  0.00           O
ATOM   4257  HW1 SOL   920      64.400  51.410  42.790  1.00  0.00           H
ATOM   4258  HW2 SOL   920      64.960  52.900  42.420  1.00  0.00           H
ATOM   4259  OW  SOL   921      64.740  38.970  -0.040  1.00  0.00           O
ATOM   4260  HW1 SOL   921      64.570  39.260   0.910  1.00  0.00           H
ATOM   4261  HW2 SOL   921      64.690  37.970  -0.100  1.00  0.00           H
ATOM   4262  OW  SOL   922      58.100  65.540   8.090  1.00  0.00           O
ATOM   4263  HW1 SOL   922      58.010  66.320   8.710  1.00  0.00           H
ATOM   4264  HW2 SOL   922      57.830  65.810   7.170  1.00  0.00           H
ATOM   4265  OW  SOL   923      69.790  54.350  19.640  1.00  0.00           O
ATOM   4266  HW1 SOL   923      69.910  55.240  19.200  1.00  0.00           H
ATOM   4267  HW2 SOL   923      70.630  54.090  20.110  1.00  0.00           H
ATOM   4268  OW  SOL   924      30.230  44.410  44.480  1.00  0.00           O
ATOM   4269  HW1 SOL   924      29.590  44.720  45.190  1.00  0.00           H
ATOM   4270  HW2 SOL   924      29.740  44.280  43.620  1.00  0.00           H
ATOM   4271  OW  SOL   925      40.050  18.380  21.770  1.00  0.00           O
ATOM   4272  HW1 SOL   925      40.230  17.890  20.920  1.00  0.00           H
ATOM   4273  HW2 SOL   925      39.170  18.840  21.710  1.00  0.00           H
ATOM   4274  OW  SOL   926      36.280  54.300  -2.480  1.00  0.00           O
ATOM   4275  HW1 SOL   926      35.320  54.140  -2.290  1.00  0.00           H
ATOM   4276  HW2 SOL   926      36.460  55.280  -2.500  1.00  0.00           H
ATOM   4277  OW  SOL   927      63.420  19.080  28.050  1.00  0.00           O
ATOM   4278  HW1 SOL   927      62.470  19.350  27.920  1.00  0.00           H
ATOM   4279  HW2 SOL   927      63.620  19.030  29.030  1.00  0.00           H
ATOM   4280  OW  SOL   928      47.030  30.040  -7.170  1.00  0.00           O
ATOM   4281  HW1 SOL   928      46.820  29.060  -7.210  1.00  0.00           H
ATOM   4282  HW2 SOL   928      46.620  30.500  -7.960  1.00  0.00           H
ATOM   4283  OW  SOL   929      56.530  17.670  24.100  1.00  0.00           O
ATOM   4284  HW1 SOL   929      56.180  17.380  24.990  1.00  0.00           H
ATOM   4285  HW2 SOL   929      56.660  16.860  23.520  1.00  0.00           H
ATOM   4286  OW  SOL   930      60.490  74.890  27.260  1.00  0.00           O
ATOM   4287  HW1 SOL   930      60.280  74.690  28.220  1.00  0.00           H
ATOM   4288  HW2 SOL   930      60.220  75.830  27.050  1.00  0.00           H
ATOM   4289  OW  SOL   931      34.540  69.260  16.260  1.00  0.00           O
ATOM   4290  HW1 SOL   931      35.490  69.010  16.460  1.00  0.00           H
ATOM   4291  HW2 SOL   931      34.380  70.200  16.560  1.00  0.00           H
ATOM   4292  OW  SOL   932      24.980  63.480  17.370  1.00  0.00           O
ATOM   4293  HW1 SOL   932      25.930  63.270  17.100  1.00  0.00           H
ATOM   4294  HW2 SOL   932      24.410  63.520  16.550  1.00  0.00           H
ATOM   4295  OW  SOL   933      62.610  38.190  21.940  1.00  0.00           O
ATOM   4296  HW1 SOL   933      62.170  38.830  22.560  1.00  0.00           H
ATOM   4297  HW2 SOL   933      62.000  37.420  21.750  1.00  0.00           H
ATOM   4298  OW  SOL   934      24.000  26.960  27.170  1.00  0.00           O
ATOM   4299  HW1 SOL   934      23.280  26.470  26.670  1.00  0.00           H
ATOM   4300  HW2 SOL   934      24.890  26.640  26.860  1.00  0.00           H
ATOM   4301  OW  SOL   935      40.990  22.930  45.010  1.00  0.00           O
ATOM   4302  HW1 SOL   935      40.440  22.460  44.320  1.00  0.00           H
ATOM   4303  HW2 SOL   935      40.390  23.310  45.720  1.00  0.00           H
ATOM   4304  OW  SOL   936      55.170  60.680   0.590  1.00  0.00           O
ATOM   4305  HW1 SOL   936      54.740  60.210  -0.180  1.00  0.00           H
ATOM   4306  HW2 SOL   936      55.260  61.650   0.380  1.00  0.00           H
ATOM   4307  OW  SOL   937      33.530  34.340  35.590  1.00  0.00           O
ATOM   4308  HW1 SOL   937      34.270  33.680  35.760  1.00  0.00           H
ATOM   4309  HW2 SOL   937      33.840  35.030  34.930  1.00  0.00           H
ATOM   4310  OW  SOL   938      44.100  43.020 -11.630  1.00  0.00           O
ATOM   4311  HW1 SOL   938      43.550  42.780 -10.820  1.00  0.00           H
ATOM   4312  HW2 SOL   938      44.820  43.650 -11.360  1.00  0.00           H
ATOM   4313  OW  SOL   939      75.660  44.110  28.140  1.00  0.00           O
ATOM   4314  HW1 SOL   939      76.500  43.840  28.610  1.00  0.00           H
ATOM   4315  HW2 SOL   939      75.840  44.880  27.540  1.00  0.00           H
ATOM   4316  OW  SOL   940      58.470  18.360  31.770  1.00  0.00           O
ATOM   4317  HW1 SOL   940      58.530  18.720  32.700  1.00  0.00           H
ATOM   4318  HW2 SOL   940      57.890  17.550  31.760  1.00  0.00           H
ATOM   4319  OW  SOL   941      70.910  66.080  19.730  1.00  0.00           O
ATOM   4320  HW1 SOL   941      71.190  66.950  20.130  1.00  0.00           H
ATOM   4321  HW2 SOL   941      70.340  65.580  20.380  1.00  0.00           H
ATOM   4322  OW  SOL   942      57.070  25.400  11.730  1.00  0.00           O
ATOM   4323  HW1 SOL   942      58.050  25.340  11.930  1.00  0.00           H
ATOM   4324  HW2 SOL   942      56.570  25.640  12.560  1.00  0.00           H
ATOM   4325  OW  SOL   943      63.310  27.550  27.500  1.00  0.00           O
ATOM   4326  HW1 SOL   943      64.040  28.230  27.620  1.00  0.00           H
ATOM   4327  HW2 SOL   943      62.980  27.250  28.390  1.00  0.00           H
ATOM   4328  OW  SOL   944      42.810  51.910  44.230  1.00  0.00           O
ATOM   4329  HW1 SOL   944      43.620  51.450  44.580  1.00  0.00           H
ATOM   4330  HW2 SOL   944      42.160  52.060  44.980  1.00  0.00           H
ATOM   4331  OW  SOL   945      48.790  20.160  37.040  1.00  0.00           O
ATOM   4332  HW1 SOL   945      48.960  20.880  37.720  1.00  0.00           H
ATOM   4333  HW2 SOL   945      49.080  20.470  36.140  1.00  0.00           H
ATOM   4334  OW  SOL   946      35.550  63.640   3.580  1.00  0.00           O
ATOM   4335  HW1 SOL   946      35.280  63.780   2.630  1.00  0.00           H
ATOM   4336  HW2 SOL   946      35.150  62.780   3.910  1.00  0.00           H
ATOM   4337  OW  SOL   947      55.510  16.100   8.240  1.00  0.00           O
ATOM   4338  HW1 SOL   947      56.080  15.940   7.440  1.00  0.00           H
ATOM   4339  HW2 SOL   947      55.230  17.060   8.260  1.00  0.00           H
ATOM   4340  OW  SOL   948      27.680  70.590  22.960  1.00  0.00           O
ATOM   4341  HW1 SOL   948      27.230  69.790  22.550  1.00  0.00           H
ATOM   4342  HW2 SOL   948      27.810  71.300  22.270  1.00  0.00           H
ATOM   4343  OW  SOL   949      21.480  26.630  17.080  1.00  0.00           O
ATOM   4344  HW1 SOL   949      20.520  26.620  17.370  1.00  0.00           H
ATOM   4345  HW2 SOL   949      22.030  27.100  17.770  1.00  0.00           H
ATOM   4346  OW  SOL   950      45.780  18.880  30.020  1.00  0.00           O
ATOM   4347  HW1 SOL   950      46.330  18.460  30.740  1.00  0.00           H
ATOM   4348  HW2 SOL   950      44.870  19.090  30.390  1.00  0.00           H
ATOM   4349  OW  SOL   951      65.440  28.790  28.660  1.00  0.00           O
ATOM   4350  HW1 SOL   951      66.170  29.270  28.160  1.00  0.00           H
ATOM   4351  HW2 SOL   951      65.830  28.370  29.480  1.00  0.00           H
ATOM   4352  OW  SOL   952      22.700  25.680  33.880  1.00  0.00           O
ATOM   4353  HW1 SOL   952      22.600  24.750  34.210  1.00  0.00           H
ATOM   4354  HW2 SOL   952      22.690  26.320  34.660  1.00  0.00           H
ATOM   4355  OW  SOL   953      29.980  58.710  43.950  1.00  0.00           O
ATOM   4356  HW1 SOL   953      29.030  58.440  43.820  1.00  0.00           H
ATOM   4357  HW2 SOL   953      30.170  58.790  44.930  1.00  0.00           H
ATOM   4358  OW  SOL   954      55.350  28.720  20.230  1.00  0.00           O
ATOM   4359  HW1 SOL   954      54.870  28.380  21.030  1.00  0.00           H
ATOM   4360  HW2 SOL   954      54.940  28.330  19.400  1.00  0.00           H
ATOM   4361  OW  SOL   955      17.210  34.820   6.940  1.00  0.00           O
ATOM   4362  HW1 SOL   955      16.920  34.510   7.850  1.00  0.00           H
ATOM   4363  HW2 SOL   955      17.870  35.570   7.030  1.00  0.00           H
ATOM   4364  OW  SOL   956      51.460  50.070  -3.360  1.00  0.00           O
ATOM   4365  HW1 SOL   956      52.100  50.830  -3.200  1.00  0.00           H
ATOM   4366  HW2 SOL   956      50.710  50.380  -3.940  1.00  0.00           H
ATOM   4367  OW  SOL   957      56.550  43.570  36.850  1.00  0.00           O
ATOM   4368  HW1 SOL   957      56.230  43.300  35.940  1.00  0.00           H
ATOM   4369  HW2 SOL   957      56.890  42.760  37.330  1.00  0.00           H
ATOM   4370  OW  SOL   958      37.230  27.430  42.720  1.00  0.00           O
ATOM   4371  HW1 SOL   958      37.470  26.750  42.020  1.00  0.00           H
ATOM   4372  HW2 SOL   958      36.240  27.460  42.830  1.00  0.00           H
ATOM   4373  OW  SOL   959      42.670  35.070  22.060  1.00  0.00           O
ATOM   4374  HW1 SOL   959      42.170  35.290  21.230  1.00  0.00           H
ATOM   4375  HW2 SOL   959      42.520  35.790  22.740  1.00  0.00           H
ATOM   4376  OW  SOL   960      73.620  34.900  34.480  1.00  0.00           O
ATOM   4377  HW1 SOL   960      74.310  35.560  34.180  1.00  0.00           H
ATOM   4378  HW2 SOL   960      72.880  34.870  33.800  1.00  0.00           H
ATOM   4379  OW  SOL   961      40.730  21.270   3.400  1.00  0.00           O
ATOM   4380  HW1 SOL   961      40.460  20.400   3.000  1.00  0.00           H
ATOM   4381  HW2 SOL   961      40.100  21.990   3.100  1.00  0.00           H
ATOM   4382  OW  SOL   962      57.680  50.330  -3.050  1.00  0.00           O
ATOM   4383  HW1 SOL   962      58.080  51.210  -2.810  1.00  0.00           H
ATOM   4384  HW2 SOL   962      58.210  49.600  -2.610  1.00  0.00           H
ATOM   4385  OW  SOL   963      45.480  25.810  13.650  1.00  0.00           O
ATOM   4386  HW1 SOL   963      46.330  26.290  13.410  1.00  0.00           H
ATOM   4387  HW2 SOL   963      44.740  26.480  13.730  1.00  0.00           H
ATOM   4388  OW  SOL   964      27.450  30.580   8.540  1.00  0.00           O
ATOM   4389  HW1 SOL   964      27.260  31.560   8.500  1.00  0.00           H
ATOM   4390  HW2 SOL   964      28.400  30.410   8.250  1.00  0.00           H
ATOM   4391  OW  SOL   965      30.300  49.960  -5.550  1.00  0.00           O
ATOM   4392  HW1 SOL   965      31.010  49.360  -5.920  1.00  0.00           H
ATOM   4393  HW2 SOL   965      30.330  50.850  -6.010  1.00  0.00           H
ATOM   4394  OW  SOL   966      63.250  65.910  35.870  1.00  0.00           O
ATOM   4395  HW1 SOL   966      62.550  65.210  36.010  1.00  0.00           H
ATOM   4396  HW2 SOL   966      63.190  66.600  36.590  1.00  0.00           H
ATOM   4397  OW  SOL   967      33.670  50.400  -6.390  1.00  0.00           O
ATOM   4398  HW1 SOL   967      34.450  50.730  -6.920  1.00  0.00           H
ATOM   4399  HW2 SOL   967      33.540  50.980  -5.590  1.00  0.00           H
ATOM   4400  OW  SOL   968      47.710  39.040  53.850  1.00  0.00           O
ATOM   4401  HW1 SOL   968      47.090  39.800  53.720  1.00  0.00           H
ATOM   4402  HW2 SOL   968      47.800  38.530  52.990  1.00  0.00           H
ATOM   4403  OW  SOL   969      44.110  18.190  21.860  1.00  0.00           O
ATOM   4404  HW1 SOL   969      44.080  17.650  22.700  1.00  0.00           H
ATOM   4405  HW2 SOL   969      44.840  17.840  21.270  1.00  0.00           H
ATOM   4406  OW  SOL   970      61.680  53.380   9.520  1.00  0.00           O
ATOM   4407  HW1 SOL   970      62.450  53.240   8.890  1.00  0.00           H
ATOM   4408  HW2 SOL   970      61.690  54.330   9.840  1.00  0.00           H
ATOM   4409  OW  SOL   971      42.680  33.690  39.060  1.00  0.00           O
ATOM   4410  HW1 SOL   971      41.850  33.120  39.030  1.00  0.00           H
ATOM   4411  HW2 SOL   971      43.230  33.430  39.850  1.00  0.00           H
ATOM   4412  OW  SOL   972      45.080  51.450  54.620  1.00  0.00           O
ATOM   4413  HW1 SOL   972      44.620  50.570  54.710  1.00  0.00           H
ATOM   4414  HW2 SOL   972      44.390  52.170  54.530  1.00  0.00           H
ATOM   4415  OW  SOL   973      23.330  43.050  26.780  1.00  0.00           O
ATOM   4416  HW1 SOL   973      22.590  43.290  27.410  1.00  0.00           H
ATOM   4417  HW2 SOL   973      22.940  42.790  25.900  1.00  0.00           H
ATOM   4418  OW  SOL   974      25.560  24.040  15.300  1.00  0.00           O
ATOM   4419  HW1 SOL   974      24.880  24.260  16.000  1.00  0.00           H
ATOM   4420  HW2 SOL   974      25.190  23.350  14.680  1.00  0.00           H
ATOM   4421  OW  SOL   975      75.570  28.150  27.520  1.00  0.00           O
ATOM   4422  HW1 SOL   975      74.950  27.370  27.430  1.00  0.00           H
ATOM   4423  HW2 SOL   975      75.040  28.990  27.590  1.00  0.00           H
ATOM   4424  OW  SOL   976      36.130  61.720  -2.720  1.00  0.00           O
ATOM   4425  HW1 SOL   976      36.510  62.310  -2.010  1.00  0.00           H
ATOM   4426  HW2 SOL   976      36.860  61.210  -3.170  1.00  0.00           H
ATOM   4427  OW  SOL   977      30.540  41.800  20.560  1.00  0.00           O
ATOM   4428  HW1 SOL   977      31.150  41.870  19.770  1.00  0.00           H
ATOM   4429  HW2 SOL   977      29.590  41.930  20.280  1.00  0.00           H
ATOM   4430  OW  SOL   978      27.630  61.020  12.200  1.00  0.00           O
ATOM   4431  HW1 SOL   978      27.420  61.750  11.550  1.00  0.00           H
ATOM   4432  HW2 SOL   978      27.540  60.130  11.750  1.00  0.00           H
ATOM   4433  OW  SOL   979      61.620  32.260  19.200  1.00  0.00           O
ATOM   4434  HW1 SOL   979      60.870  31.620  19.360  1.00  0.00           H
ATOM   4435  HW2 SOL   979      61.460  33.090  19.740  1.00  0.00           H
ATOM   4436  OW  SOL   980      34.030  52.490  35.510  1.00  0.00           O
ATOM   4437  HW1 SOL   980      33.840  51.780  34.830  1.00  0.00           H
ATOM   4438  HW2 SOL   980      33.410  53.260  35.370  1.00  0.00           H
ATOM   4439  OW  SOL   981      35.460  26.660  33.920  1.00  0.00           O
ATOM   4440  HW1 SOL   981      34.850  25.860  33.900  1.00  0.00           H
ATOM   4441  HW2 SOL   981      36.380  26.360  34.170  1.00  0.00           H
ATOM   4442  OW  SOL   982      50.570  66.050  27.540  1.00  0.00           O
ATOM   4443  HW1 SOL   982      50.740  65.110  27.260  1.00  0.00           H
ATOM   4444  HW2 SOL   982      50.560  66.650  26.730  1.00  0.00           H
ATOM   4445  OW  SOL   983      44.770  23.060  32.000  1.00  0.00           O
ATOM   4446  HW1 SOL   983      44.000  22.620  31.550  1.00  0.00           H
ATOM   4447  HW2 SOL   983      45.580  22.970  31.430  1.00  0.00           H
ATOM   4448  OW  SOL   984      52.030  35.420  30.690  1.00  0.00           O
ATOM   4449  HW1 SOL   984      51.310  35.350  29.990  1.00  0.00           H
ATOM   4450  HW2 SOL   984      52.780  35.970  30.330  1.00  0.00           H
ATOM   4451  OW  SOL   985      52.780  49.460  38.320  1.00  0.00           O
ATOM   4452  HW1 SOL   985      52.620  49.540  39.300  1.00  0.00           H
ATOM   4453  HW2 SOL   985      51.990  49.820  37.820  1.00  0.00           H
ATOM   4454  OW  SOL   986      43.460  54.740  -4.370  1.00  0.00           O
ATOM   4455  HW1 SOL   986      43.530  54.860  -5.360  1.00  0.00           H
ATOM   4456  HW2 SOL   986      44.210  55.220  -3.920  1.00  0.00           H
ATOM   4457  OW  SOL   987      30.510  19.730  20.400  1.00  0.00           O
ATOM   4458  HW1 SOL   987      29.780  19.270  20.900  1.00  0.00           H
ATOM   4459  HW2 SOL   987      31.100  19.040  19.970  1.00  0.00           H
ATOM   4460  OW  SOL   988      53.350  68.000  37.730  1.00  0.00           O
ATOM   4461  HW1 SOL   988      52.460  68.330  37.420  1.00  0.00           H
ATOM   4462  HW2 SOL   988      54.030  68.720  37.600  1.00  0.00           H
ATOM   4463  OW  SOL   989      48.570  37.490  38.870  1.00  0.00           O
ATOM   4464  HW1 SOL   989      48.690  37.640  39.850  1.00  0.00           H
ATOM   4465  HW2 SOL   989      49.430  37.710  38.390  1.00  0.00           H
ATOM   4466  OW  SOL   990      55.330  41.670  30.100  1.00  0.00           O
ATOM   4467  HW1 SOL   990      54.490  41.960  29.650  1.00  0.00           H
ATOM   4468  HW2 SOL   990      56.090  41.730  29.450  1.00  0.00           H
ATOM   4469  OW  SOL   991      67.060  56.870  18.100  1.00  0.00           O
ATOM   4470  HW1 SOL   991      67.360  57.790  18.360  1.00  0.00           H
ATOM   4471  HW2 SOL   991      67.600  56.560  17.320  1.00  0.00           H
ATOM   4472  OW  SOL   992      34.310  55.130  13.290  1.00  0.00           O
ATOM   4473  HW1 SOL   992      34.630  55.370  12.380  1.00  0.00           H
ATOM   4474  HW2 SOL   992      33.310  55.220  13.330  1.00  0.00           H
ATOM   4475  OW  SOL   993      47.010  60.910  -7.860  1.00  0.00           O
ATOM   4476  HW1 SOL   993      47.780  61.470  -7.560  1.00  0.00           H
ATOM   4477  HW2 SOL   993      46.860  61.050  -8.840  1.00  0.00           H
ATOM   4478  OW  SOL   994      48.920  69.610   8.730  1.00  0.00           O
ATOM   4479  HW1 SOL   994      48.670  68.640   8.790  1.00  0.00           H
ATOM   4480  HW2 SOL   994      48.600  69.990   7.870  1.00  0.00           H
ATOM   4481  OW  SOL   995      40.260  40.640   3.500  1.00  0.00           O
ATOM   4482  HW1 SOL   995      40.320  39.660   3.340  1.00  0.00           H
ATOM   4483  HW2 SOL   995      40.000  40.810   4.450  1.00  0.00           H
ATOM   4484  OW  SOL   996      48.390  46.740 -14.900  1.00  0.00           O
ATOM   4485  HW1 SOL   996      48.560  45.850 -15.310  1.00  0.00           H
ATOM   4486  HW2 SOL   996      47.440  46.800 -14.600  1.00  0.00           H
ATOM   4487  OW  SOL   997      51.990  25.250  36.720  1.00  0.00           O
ATOM   4488  HW1 SOL   997      51.180  25.800  36.550  1.00  0.00           H
ATOM   4489  HW2 SOL   997      51.730  24.290  36.800  1.00  0.00           H
ATOM   4490  OW  SOL   998      28.000  23.040   7.690  1.00  0.00           O
ATOM   4491  HW1 SOL   998      27.760  23.270   8.630  1.00  0.00           H
ATOM   4492  HW2 SOL   998      28.150  23.890   7.170  1.00  0.00           H
ATOM   4493  OW  SOL   999      61.330  28.550  34.980  1.00  0.00           O
ATOM   4494  HW1 SOL   999      60.430  29.010  34.960  1.00  0.00           H
ATOM   4495  HW2 SOL   999      61.770  28.710  35.860  1.00  0.00           H
ATOM   4496  OW  SOL  1000      49.950  25.570  30.310  1.00  0.00           O
ATOM   4497  HW1 SOL  1000      50.440  24.710  30.180  1.00  0.00           H
ATOM   4498  HW2 SOL  1000      50.380  26.290  29.760  1.00  0.00           H
ATOM   4499  OW  SOL  1001      67.780  49.600  35.860  1.00  0.00           O
ATOM   4500  HW1 SOL  1001      67.910  50.590  36.010  1.00  0.00           H
ATOM   4501  HW2 SOL  1001      67.300  49.220  36.650  1.00  0.00           H
ATOM   4502  OW  SOL  1002      48.490  75.040  26.920  1.00  0.00           O
ATOM   4503  HW1 SOL  1002      47.760  74.900  27.590  1.00  0.00           H
ATOM   4504  HW2 SOL  1002      48.090  75.130  26.010  1.00  0.00           H
ATOM   4505  OW  SOL  1003      69.140  40.410  17.470  1.00  0.00           O
ATOM   4506  HW1 SOL  1003      70.050  40.790  17.290  1.00  0.00           H
ATOM   4507  HW2 SOL  1003      69.190  39.420  17.530  1.00  0.00           H
ATOM   4508  OW  SOL  1004      38.000  16.910  28.200  1.00  0.00           O
ATOM   4509  HW1 SOL  1004      38.490  16.050  28.350  1.00  0.00           H
ATOM   4510  HW2 SOL  1004      37.390  17.070  28.980  1.00  0.00           H
ATOM   4511  OW  SOL  1005      47.510  30.340  43.270  1.00  0.00           O
ATOM   4512  HW1 SOL  1005      48.310  29.740  43.170  1.00  0.00           H
ATOM   4513  HW2 SOL  1005      47.800  31.300  43.190  1.00  0.00           H
ATOM   4514  OW  SOL  1006      38.500  30.790  18.930  1.00  0.00           O
ATOM   4515  HW1 SOL  1006      39.210  31.330  19.400  1.00  0.00           H
ATOM   4516  HW2 SOL  1006      38.750  30.690  17.970  1.00  0.00           H
ATOM   4517  OW  SOL  1007      55.300  63.300   0.850  1.00  0.00           O
ATOM   4518  HW1 SOL  1007      56.010  63.210   1.550  1.00  0.00           H
ATOM   4519  HW2 SOL  1007      54.440  63.570   1.280  1.00  0.00           H
ATOM   4520  OW  SOL  1008      16.440  69.580  26.110  1.00  0.00           O
ATOM   4521  HW1 SOL  1008      15.560  69.390  26.540  1.00  0.00           H
ATOM   4522  HW2 SOL  1008      16.610  70.570  26.120  1.00  0.00           H
ATOM   4523  OW  SOL  1009      44.910  30.570   1.790  1.00  0.00           O
ATOM   4524  HW1 SOL  1009      44.440  30.450   0.910  1.00  0.00           H
ATOM   4525  HW2 SOL  1009      45.860  30.290   1.700  1.00  0.00           H
ATOM   4526  OW  SOL  1010      43.730  45.270  51.900  1.00  0.00           O
ATOM   4527  HW1 SOL  1010      43.490  46.240  51.900  1.00  0.00           H
ATOM   4528  HW2 SOL  1010      44.090  45.020  51.000  1.00  0.00           H
ATOM   4529  OW  SOL  1011      60.430  39.940  -2.650  1.00  0.00           O
ATOM   4530  HW1 SOL  1011      59.880  39.120  -2.510  1.00  0.00           H
ATOM   4531  HW2 SOL  1011      61.180  39.740  -3.280  1.00  0.00           H
ATOM   4532  OW  SOL  1012      50.010  67.570  25.460  1.00  0.00           O
ATOM   4533  HW1 SOL  1012      49.070  67.450  25.130  1.00  0.00           H
ATOM   4534  HW2 SOL  1012      50.180  68.540  25.640  1.00  0.00           H
ATOM   4535  OW  SOL  1013      23.450  72.970  14.240  1.00  0.00           O
ATOM   4536  HW1 SOL  1013      23.980  72.170  13.960  1.00  0.00           H
ATOM   4537  HW2 SOL  1013      23.100  73.430  13.420  1.00  0.00           H
ATOM   4538  OW  SOL  1014      47.580  43.400  47.780  1.00  0.00           O
ATOM   4539  HW1 SOL  1014      48.390  43.310  48.360  1.00  0.00           H
ATOM   4540  HW2 SOL  1014      47.080  44.220  48.040  1.00  0.00           H
ATOM   4541  OW  SOL  1015      64.170  49.360  42.790  1.00  0.00           O
ATOM   4542  HW1 SOL  1015      63.810  48.710  42.110  1.00  0.00           H
ATOM   4543  HW2 SOL  1015      64.890  48.920  43.320  1.00  0.00           H
ATOM   4544  OW  SOL  1016      49.970  61.080  42.260  1.00  0.00           O
ATOM   4545  HW1 SOL  1016      49.170  60.800  41.730  1.00  0.00           H
ATOM   4546  HW2 SOL  1016      50.750  61.210  41.650  1.00  0.00           H
ATOM   4547  OW  SOL  1017      39.520  37.960  44.600  1.00  0.00           O
ATOM   4548  HW1 SOL  1017      40.490  38.190  44.650  1.00  0.00           H
ATOM   4549  HW2 SOL  1017      39.150  37.860  45.520  1.00  0.00           H
ATOM   4550  OW  SOL  1018      51.000  15.870  10.980  1.00  0.00           O
ATOM   4551  HW1 SOL  1018      50.390  16.080  10.220  1.00  0.00           H
ATOM   4552  HW2 SOL  1018      51.950  15.870  10.650  1.00  0.00           H
ATOM   4553  OW  SOL  1019      63.380  52.890  21.990  1.00  0.00           O
ATOM   4554  HW1 SOL  1019      62.410  53.140  22.010  1.00  0.00           H
ATOM   4555  HW2 SOL  1019      63.860  53.470  21.330  1.00  0.00           H
ATOM   4556  OW  SOL  1020      58.290  49.690   2.850  1.00  0.00           O
ATOM   4557  HW1 SOL  1020      57.500  49.460   3.420  1.00  0.00           H
ATOM   4558  HW2 SOL  1020      58.320  49.080   2.060  1.00  0.00           H
ATOM   4559  OW  SOL  1021      55.860  66.250   2.230  1.00  0.00           O
ATOM   4560  HW1 SOL  1021      56.230  65.590   2.890  1.00  0.00           H
ATOM   4561  HW2 SOL  1021      56.510  66.990   2.100  1.00  0.00           H
ATOM   4562  OW  SOL  1022      53.430  43.680  46.190  1.00  0.00           O
ATOM   4563  HW1 SOL  1022      52.640  44.210  46.490  1.00  0.00           H
ATOM   4564  HW2 SOL  1022      53.500  42.840  46.730  1.00  0.00           H
ATOM   4565  OW  SOL  1023      29.150  48.630  19.320  1.00  0.00           O
ATOM   4566  HW1 SOL  1023      28.670  48.460  18.470  1.00  0.00           H
ATOM   4567  HW2 SOL  1023      28.590  49.210  19.920  1.00  0.00           H
ATOM   4568  OW  SOL  1024      59.400  70.510   7.940  1.00  0.00           O
ATOM   4569  HW1 SOL  1024      60.330  70.670   7.630  1.00  0.00           H
ATOM   4570  HW2 SOL  1024      59.410  70.120   8.860  1.00  0.00           H
ATOM   4571  OW  SOL  1025      52.970  20.680  36.270  1.00  0.00           O
ATOM   4572  HW1 SOL  1025      52.160  20.200  35.930  1.00  0.00           H
ATOM   4573  HW2 SOL  1025      53.680  20.700  35.570  1.00  0.00           H
ATOM   4574  OW  SOL  1026      62.350  43.920  49.750  1.00  0.00           O
ATOM   4575  HW1 SOL  1026      63.240  43.990  49.300  1.00  0.00           H
ATOM   4576  HW2 SOL  1026      62.210  42.980  50.060  1.00  0.00           H
ATOM   4577  OW  SOL  1027      53.990  27.800  18.010  1.00  0.00           O
ATOM   4578  HW1 SOL  1027      53.000  27.960  17.990  1.00  0.00           H
ATOM   4579  HW2 SOL  1027      54.170  26.830  17.820  1.00  0.00           H
ATOM   4580  OW  SOL  1028      32.330  51.450   4.600  1.00  0.00           O
ATOM   4581  HW1 SOL  1028      33.290  51.240   4.390  1.00  0.00           H
ATOM   4582  HW2 SOL  1028      31.780  50.630   4.480  1.00  0.00           H
ATOM   4583  OW  SOL  1029      29.270  56.740  34.870  1.00  0.00           O
ATOM   4584  HW1 SOL  1029      29.420  57.440  34.170  1.00  0.00           H
ATOM   4585  HW2 SOL  1029      30.120  56.550  35.340  1.00  0.00           H
ATOM   4586  OW  SOL  1030      36.840  47.850  12.740  1.00  0.00           O
ATOM   4587  HW1 SOL  1030      36.340  48.170  11.940  1.00  0.00           H
ATOM   4588  HW2 SOL  1030      36.820  48.560  13.450  1.00  0.00           H
ATOM   4589  OW  SOL  1031      41.440  39.620  40.290  1.00  0.00           O
ATOM   4590  HW1 SOL  1031      41.340  40.550  39.940  1.00  0.00           H
ATOM   4591  HW2 SOL  1031      40.760  39.460  41.010  1.00  0.00           H
ATOM   4592  OW  SOL  1032      31.180  64.750   8.650  1.00  0.00           O
ATOM   4593  HW1 SOL  1032      31.760  65.560   8.770  1.00  0.00           H
ATOM   4594  HW2 SOL  1032      31.760  63.930   8.640  1.00  0.00           H
ATOM   4595  OW  SOL  1033      56.100  73.020   8.890  1.00  0.00           O
ATOM   4596  HW1 SOL  1033      55.790  72.780   9.820  1.00  0.00           H
ATOM   4597  HW2 SOL  1033      55.310  73.140   8.300  1.00  0.00           H
ATOM   4598  OW  SOL  1034      54.480  30.650  27.730  1.00  0.00           O
ATOM   4599  HW1 SOL  1034      55.010  30.770  28.570  1.00  0.00           H
ATOM   4600  HW2 SOL  1034      53.740  31.320  27.700  1.00  0.00           H
ATOM   4601  OW  SOL  1035      38.060  31.790  32.920  1.00  0.00           O
ATOM   4602  HW1 SOL  1035      38.960  32.090  33.240  1.00  0.00           H
ATOM   4603  HW2 SOL  1035      37.390  32.510  33.090  1.00  0.00           H
ATOM   4604  OW  SOL  1036      46.300  75.410  19.450  1.00  0.00           O
ATOM   4605  HW1 SOL  1036      47.080  74.930  19.040  1.00  0.00           H
ATOM   4606  HW2 SOL  1036      45.460  75.140  18.980  1.00  0.00           H
ATOM   4607  OW  SOL  1037      58.170  31.580  23.140  1.00  0.00           O
ATOM   4608  HW1 SOL  1037      59.060  31.550  23.600  1.00  0.00           H
ATOM   4609  HW2 SOL  1037      57.730  32.460  23.340  1.00  0.00           H
ATOM   4610  OW  SOL  1038      72.120  48.690  23.380  1.00  0.00           O
ATOM   4611  HW1 SOL  1038      71.760  48.330  24.240  1.00  0.00           H
ATOM   4612  HW2 SOL  1038      72.860  48.110  23.060  1.00  0.00           H
ATOM   4613  OW  SOL  1039      37.370  61.370   8.070  1.00  0.00           O
ATOM   4614  HW1 SOL  1039      37.920  61.640   8.860  1.00  0.00           H
ATOM   4615  HW2 SOL  1039      36.440  61.160   8.370  1.00  0.00           H
ATOM   4616  OW  SOL  1040      74.680  48.200   5.920  1.00  0.00           O
ATOM   4617  HW1 SOL  1040      74.720  47.210   6.050  1.00  0.00           H
ATOM   4618  HW2 SOL  1040      75.600  48.560   5.770  1.00  0.00           H
ATOM   4619  OW  SOL  1041      70.580  41.780  23.600  1.00  0.00           O
ATOM   4620  HW1 SOL  1041      70.930  42.320  24.360  1.00  0.00           H
ATOM   4621  HW2 SOL  1041      71.330  41.550  22.980  1.00  0.00           H
ATOM   4622  OW  SOL  1042      44.090  41.170 -14.530  1.00  0.00           O
ATOM   4623  HW1 SOL  1042      44.330  40.350 -15.050  1.00  0.00           H
ATOM   4624  HW2 SOL  1042      44.590  41.170 -13.660  1.00  0.00           H
ATOM   4625  OW  SOL  1043      31.810  43.500  34.990  1.00  0.00           O
ATOM   4626  HW1 SOL  1043      32.730  43.410  34.600  1.00  0.00           H
ATOM   4627  HW2 SOL  1043      31.460  42.600  35.240  1.00  0.00           H
ATOM   4628  OW  SOL  1044      72.170  28.200  27.970  1.00  0.00           O
ATOM   4629  HW1 SOL  1044      72.890  28.150  28.660  1.00  0.00           H
ATOM   4630  HW2 SOL  1044      72.580  28.320  27.070  1.00  0.00           H
ATOM   4631  OW  SOL  1045      56.670  74.040  26.720  1.00  0.00           O
ATOM   4632  HW1 SOL  1045      55.780  73.900  26.300  1.00  0.00           H
ATOM   4633  HW2 SOL  1045      57.110  74.840  26.320  1.00  0.00           H
ATOM   4634  OW  SOL  1046      72.520  68.170  20.680  1.00  0.00           O
ATOM   4635  HW1 SOL  1046      73.010  67.970  21.520  1.00  0.00           H
ATOM   4636  HW2 SOL  1046      71.650  68.610  20.900  1.00  0.00           H
ATOM   4637  OW  SOL  1047      36.170  58.900   4.800  1.00  0.00           O
ATOM   4638  HW1 SOL  1047      36.320  58.330   5.610  1.00  0.00           H
ATOM   4639  HW2 SOL  1047      36.780  59.690   4.840  1.00  0.00           H
ATOM   4640  OW  SOL  1048      27.330  71.410  28.740  1.00  0.00           O
ATOM   4641  HW1 SOL  1048      27.000  72.350  28.630  1.00  0.00           H
ATOM   4642  HW2 SOL  1048      27.180  71.110  29.680  1.00  0.00           H
ATOM   4643  OW  SOL  1049      64.600  59.180   9.590  1.00  0.00           O
ATOM   4644  HW1 SOL  1049      64.980  58.550  10.260  1.00  0.00           H
ATOM   4645  HW2 SOL  1049      63.680  59.460   9.890  1.00  0.00           H
ATOM   4646  OW  SOL  1050      37.360  19.040  15.210  1.00  0.00           O
ATOM   4647  HW1 SOL  1050      37.170  19.070  14.230  1.00  0.00           H
ATOM   4648  HW2 SOL  1050      38.230  19.480  15.390  1.00  0.00           H
ATOM   4649  OW  SOL  1051      47.670  44.220  43.060  1.00  0.00           O
ATOM   4650  HW1 SOL  1051      48.430  44.850  43.210  1.00  0.00           H
ATOM   4651  HW2 SOL  1051      47.720  43.480  43.720  1.00  0.00           H
ATOM   4652  OW  SOL  1052      26.280  33.680  15.280  1.00  0.00           O
ATOM   4653  HW1 SOL  1052      25.280  33.720  15.240  1.00  0.00           H
ATOM   4654  HW2 SOL  1052      26.570  32.720  15.400  1.00  0.00           H
ATOM   4655  OW  SOL  1053      58.170  28.290  30.370  1.00  0.00           O
ATOM   4656  HW1 SOL  1053      58.980  28.860  30.510  1.00  0.00           H
ATOM   4657  HW2 SOL  1053      57.730  28.540  29.500  1.00  0.00           H
ATOM   4658  OW  SOL  1054      53.580  46.660  50.390  1.00  0.00           O
ATOM   4659  HW1 SOL  1054      53.600  45.710  50.080  1.00  0.00           H
ATOM   4660  HW2 SOL  1054      54.480  47.070  50.280  1.00  0.00           H
ATOM   4661  OW  SOL  1055      64.230  64.880  29.260  1.00  0.00           O
ATOM   4662  HW1 SOL  1055      64.120  63.940  28.920  1.00  0.00           H
ATOM   4663  HW2 SOL  1055      63.770  64.970  30.140  1.00  0.00           H
ATOM   4664  OW  SOL  1056      62.120  24.490  24.890  1.00  0.00           O
ATOM   4665  HW1 SOL  1056      61.960  24.040  24.010  1.00  0.00           H
ATOM   4666  HW2 SOL  1056      62.150  23.790  25.610  1.00  0.00           H
ATOM   4667  OW  SOL  1057      61.070  29.510  26.660  1.00  0.00           O
ATOM   4668  HW1 SOL  1057      61.130  30.330  27.230  1.00  0.00           H
ATOM   4669  HW2 SOL  1057      61.530  28.750  27.120  1.00  0.00           H
ATOM   4670  OW  SOL  1058      23.130  59.390  32.590  1.00  0.00           O
ATOM   4671  HW1 SOL  1058      22.710  58.830  33.300  1.00  0.00           H
ATOM   4672  HW2 SOL  1058      23.970  59.810  32.940  1.00  0.00           H
ATOM   4673  OW  SOL  1059      47.460  36.440  21.650  1.00  0.00           O
ATOM   4674  HW1 SOL  1059      46.730  35.900  22.070  1.00  0.00           H
ATOM   4675  HW2 SOL  1059      47.070  37.110  21.030  1.00  0.00           H
ATOM   4676  OW  SOL  1060      68.820  44.540  21.470  1.00  0.00           O
ATOM   4677  HW1 SOL  1060      68.920  43.570  21.230  1.00  0.00           H
ATOM   4678  HW2 SOL  1060      67.860  44.800  21.430  1.00  0.00           H
ATOM   4679  OW  SOL  1061      40.840  57.140   9.920  1.00  0.00           O
ATOM   4680  HW1 SOL  1061      40.180  57.810  10.260  1.00  0.00           H
ATOM   4681  HW2 SOL  1061      40.410  56.240   9.840  1.00  0.00           H
ATOM   4682  OW  SOL  1062      39.740  64.710  13.340  1.00  0.00           O
ATOM   4683  HW1 SOL  1062      40.380  64.720  14.100  1.00  0.00           H
ATOM   4684  HW2 SOL  1062      38.810  64.890  13.680  1.00  0.00           H
ATOM   4685  OW  SOL  1063      36.140  75.710   8.610  1.00  0.00           O
ATOM   4686  HW1 SOL  1063      36.170  76.650   8.950  1.00  0.00           H
ATOM   4687  HW2 SOL  1063      36.960  75.520   8.080  1.00  0.00           H
ATOM   4688  OW  SOL  1064      34.320  54.830  -5.070  1.00  0.00           O
ATOM   4689  HW1 SOL  1064      34.850  55.360  -5.730  1.00  0.00           H
ATOM   4690  HW2 SOL  1064      34.000  55.430  -4.330  1.00  0.00           H
ATOM   4691  OW  SOL  1065      39.340  50.310  54.530  1.00  0.00           O
ATOM   4692  HW1 SOL  1065      39.960  50.770  55.170  1.00  0.00           H
ATOM   4693  HW2 SOL  1065      39.810  50.170  53.660  1.00  0.00           H
ATOM   4694  OW  SOL  1066      18.110  53.060  20.040  1.00  0.00           O
ATOM   4695  HW1 SOL  1066      18.780  53.140  20.770  1.00  0.00           H
ATOM   4696  HW2 SOL  1066      17.350  52.490  20.350  1.00  0.00           H
ATOM   4697  OW  SOL  1067      54.400  39.690   3.970  1.00  0.00           O
ATOM   4698  HW1 SOL  1067      53.530  39.190   4.030  1.00  0.00           H
ATOM   4699  HW2 SOL  1067      55.000  39.400   4.710  1.00  0.00           H
ATOM   4700  OW  SOL  1068      23.750  55.100  24.270  1.00  0.00           O
ATOM   4701  HW1 SOL  1068      23.310  54.440  24.890  1.00  0.00           H
ATOM   4702  HW2 SOL  1068      24.480  55.580  24.750  1.00  0.00           H
ATOM   4703  OW  SOL  1069      58.570  28.240  26.400  1.00  0.00           O
ATOM   4704  HW1 SOL  1069      58.060  28.310  25.540  1.00  0.00           H
ATOM   4705  HW2 SOL  1069      59.450  28.700  26.300  1.00  0.00           H
ATOM   4706  OW  SOL  1070      44.200  51.700  12.740  1.00  0.00           O
ATOM   4707  HW1 SOL  1070      43.820  52.470  13.250  1.00  0.00           H
ATOM   4708  HW2 SOL  1070      43.610  50.900  12.830  1.00  0.00           H
ATOM   4709  OW  SOL  1071      44.740  44.140  49.310  1.00  0.00           O
ATOM   4710  HW1 SOL  1071      44.700  43.180  49.580  1.00  0.00           H
ATOM   4711  HW2 SOL  1071      44.630  44.210  48.320  1.00  0.00           H
ATOM   4712  OW  SOL  1072      65.150  44.820  47.160  1.00  0.00           O
ATOM   4713  HW1 SOL  1072      64.450  45.450  46.850  1.00  0.00           H
ATOM   4714  HW2 SOL  1072      65.580  44.380  46.370  1.00  0.00           H
ATOM   4715  OW  SOL  1073      29.670  16.040  19.430  1.00  0.00           O
ATOM   4716  HW1 SOL  1073      30.550  16.220  18.990  1.00  0.00           H
ATOM   4717  HW2 SOL  1073      29.710  15.170  19.920  1.00  0.00           H
ATOM   4718  OW  SOL  1074      59.540  23.840  15.050  1.00  0.00           O
ATOM   4719  HW1 SOL  1074      59.690  23.180  15.780  1.00  0.00           H
ATOM   4720  HW2 SOL  1074      58.780  24.450  15.290  1.00  0.00           H
ATOM   4721  OW  SOL  1075      71.980  37.830  23.590  1.00  0.00           O
ATOM   4722  HW1 SOL  1075      71.420  38.070  24.380  1.00  0.00           H
ATOM   4723  HW2 SOL  1075      71.390  37.600  22.810  1.00  0.00           H
ATOM   4724  OW  SOL  1076      30.540  16.620  13.490  1.00  0.00           O
ATOM   4725  HW1 SOL  1076      29.780  17.100  13.930  1.00  0.00           H
ATOM   4726  HW2 SOL  1076      30.900  17.170  12.740  1.00  0.00           H
ATOM   4727  OW  SOL  1077      54.720  56.530   3.330  1.00  0.00           O
ATOM   4728  HW1 SOL  1077      54.990  57.490   3.400  1.00  0.00           H
ATOM   4729  HW2 SOL  1077      55.280  56.080   2.640  1.00  0.00           H
ATOM   4730  OW  SOL  1078      43.160  32.920  31.230  1.00  0.00           O
ATOM   4731  HW1 SOL  1078      43.060  31.990  30.880  1.00  0.00           H
ATOM   4732  HW2 SOL  1078      43.090  33.570  30.470  1.00  0.00           H
ATOM   4733  OW  SOL  1079      31.830  28.530  33.170  1.00  0.00           O
ATOM   4734  HW1 SOL  1079      31.060  29.150  33.300  1.00  0.00           H
ATOM   4735  HW2 SOL  1079      32.640  28.880  33.650  1.00  0.00           H
ATOM   4736  OW  SOL  1080      22.820  41.340   6.800  1.00  0.00           O
ATOM   4737  HW1 SOL  1080      22.060  41.590   7.400  1.00  0.00           H
ATOM   4738  HW2 SOL  1080      22.620  41.660   5.870  1.00  0.00           H
ATOM   4739  OW  SOL  1081      43.470  37.500  18.050  1.00  0.00           O
ATOM   4740  HW1 SOL  1081      43.200  37.580  17.090  1.00  0.00           H
ATOM   4741  HW2 SOL  1081      42.850  36.880  18.530  1.00  0.00           H
ATOM   4742  OW  SOL  1082      49.850  59.470  -4.820  1.00  0.00           O
ATOM   4743  HW1 SOL  1082      49.760  59.540  -5.810  1.00  0.00           H
ATOM   4744  HW2 SOL  1082      49.080  59.940  -4.380  1.00  0.00           H
ATOM   4745  OW  SOL  1083      50.090  51.550  -5.220  1.00  0.00           O
ATOM   4746  HW1 SOL  1083      49.890  51.250  -6.160  1.00  0.00           H
ATOM   4747  HW2 SOL  1083      50.540  52.440  -5.250  1.00  0.00           H
ATOM   4748  OW  SOL  1084      37.400  20.000  21.310  1.00  0.00           O
ATOM   4749  HW1 SOL  1084      37.840  20.580  20.620  1.00  0.00           H
ATOM   4750  HW2 SOL  1084      37.070  20.560  22.060  1.00  0.00           H
ATOM   4751  OW  SOL  1085      18.080  68.060  18.650  1.00  0.00           O
ATOM   4752  HW1 SOL  1085      18.420  68.100  19.580  1.00  0.00           H
ATOM   4753  HW2 SOL  1085      18.780  68.380  18.020  1.00  0.00           H
ATOM   4754  OW  SOL  1086      46.940  53.130  -3.780  1.00  0.00           O
ATOM   4755  HW1 SOL  1086      46.130  53.130  -3.210  1.00  0.00           H
ATOM   4756  HW2 SOL  1086      47.250  52.190  -3.920  1.00  0.00           H
ATOM   4757  OW  SOL  1087      45.560  28.520  -4.490  1.00  0.00           O
ATOM   4758  HW1 SOL  1087      46.370  29.090  -4.600  1.00  0.00           H
ATOM   4759  HW2 SOL  1087      45.810  27.560  -4.610  1.00  0.00           H
ATOM   4760  OW  SOL  1088      22.630  49.270   2.540  1.00  0.00           O
ATOM   4761  HW1 SOL  1088      23.320  48.610   2.250  1.00  0.00           H
ATOM   4762  HW2 SOL  1088      21.760  48.800   2.700  1.00  0.00           H
ATOM   4763  OW  SOL  1089      52.610  43.170  43.600  1.00  0.00           O
ATOM   4764  HW1 SOL  1089      53.020  43.450  44.470  1.00  0.00           H
ATOM   4765  HW2 SOL  1089      51.910  43.830  43.330  1.00  0.00           H
ATOM   4766  OW  SOL  1090      26.250  64.430  21.250  1.00  0.00           O
ATOM   4767  HW1 SOL  1090      26.510  64.900  22.080  1.00  0.00           H
ATOM   4768  HW2 SOL  1090      25.280  64.170  21.300  1.00  0.00           H
ATOM   4769  OW  SOL  1091      38.460  29.360  21.850  1.00  0.00           O
ATOM   4770  HW1 SOL  1091      38.440  29.730  20.930  1.00  0.00           H
ATOM   4771  HW2 SOL  1091      37.600  28.880  22.040  1.00  0.00           H
ATOM   4772  OW  SOL  1092      47.370  49.000   4.550  1.00  0.00           O
ATOM   4773  HW1 SOL  1092      47.910  48.270   4.970  1.00  0.00           H
ATOM   4774  HW2 SOL  1092      46.520  49.120   5.060  1.00  0.00           H
ATOM   4775  OW  SOL  1093      35.830  56.890  45.850  1.00  0.00           O
ATOM   4776  HW1 SOL  1093      36.110  56.310  46.620  1.00  0.00           H
ATOM   4777  HW2 SOL  1093      34.960  56.560  45.490  1.00  0.00           H
ATOM   4778  OW  SOL  1094      34.450  43.860  47.140  1.00  0.00           O
ATOM   4779  HW1 SOL  1094      33.520  44.210  47.200  1.00  0.00           H
ATOM   4780  HW2 SOL  1094      34.750  43.860  46.190  1.00  0.00           H
ATOM   4781  OW  SOL  1095      45.160  44.640  44.170  1.00  0.00           O
ATOM   4782  HW1 SOL  1095      44.820  45.570  44.060  1.00  0.00           H
ATOM   4783  HW2 SOL  1095      46.100  44.580  43.850  1.00  0.00           H
ATOM   4784  OW  SOL  1096      25.280  20.970  14.310  1.00  0.00           O
ATOM   4785  HW1 SOL  1096      24.650  21.750  14.380  1.00  0.00           H
ATOM   4786  HW2 SOL  1096      25.420  20.740  13.350  1.00  0.00           H
ATOM   4787  OW  SOL  1097      62.050  55.260  20.230  1.00  0.00           O
ATOM   4788  HW1 SOL  1097      63.040  55.320  20.100  1.00  0.00           H
ATOM   4789  HW2 SOL  1097      61.690  54.540  19.640  1.00  0.00           H
ATOM   4790  OW  SOL  1098      35.950  26.090  16.340  1.00  0.00           O
ATOM   4791  HW1 SOL  1098      36.840  26.250  16.760  1.00  0.00           H
ATOM   4792  HW2 SOL  1098      35.860  25.110  16.130  1.00  0.00           H
ATOM   4793  OW  SOL  1099      37.980  24.740  18.120  1.00  0.00           O
ATOM   4794  HW1 SOL  1099      38.120  25.620  18.560  1.00  0.00           H
ATOM   4795  HW2 SOL  1099      38.810  24.460  17.640  1.00  0.00           H
ATOM   4796  OW  SOL  1100      43.410  20.700   2.420  1.00  0.00           O
ATOM   4797  HW1 SOL  1100      42.490  20.730   2.810  1.00  0.00           H
ATOM   4798  HW2 SOL  1100      43.400  20.150   1.590  1.00  0.00           H
ATOM   4799  OW  SOL  1101      44.360  58.660  33.240  1.00  0.00           O
ATOM   4800  HW1 SOL  1101      45.300  58.320  33.170  1.00  0.00           H
ATOM   4801  HW2 SOL  1101      43.780  58.200  32.570  1.00  0.00           H
ATOM   4802  OW  SOL  1102      67.940  47.420  -1.820  1.00  0.00           O
ATOM   4803  HW1 SOL  1102      67.270  46.890  -2.350  1.00  0.00           H
ATOM   4804  HW2 SOL  1102      68.710  47.670  -2.400  1.00  0.00           H
ATOM   4805  OW  SOL  1103      46.190  37.510  42.070  1.00  0.00           O
ATOM   4806  HW1 SOL  1103      45.960  38.000  41.230  1.00  0.00           H
ATOM   4807  HW2 SOL  1103      45.920  38.060  42.860  1.00  0.00           H
ATOM   4808  OW  SOL  1104      28.020  59.170  24.650  1.00  0.00           O
ATOM   4809  HW1 SOL  1104      28.420  58.440  25.200  1.00  0.00           H
ATOM   4810  HW2 SOL  1104      27.670  58.790  23.790  1.00  0.00           H
ATOM   4811  OW  SOL  1105      47.080  44.120  61.860  1.00  0.00           O
ATOM   4812  HW1 SOL  1105      47.070  43.620  62.730  1.00  0.00           H
ATOM   4813  HW2 SOL  1105      48.010  44.130  61.490  1.00  0.00           H
ATOM   4814  OW  SOL  1106      27.720  21.880  31.760  1.00  0.00           O
ATOM   4815  HW1 SOL  1106      26.950  22.480  32.000  1.00  0.00           H
ATOM   4816  HW2 SOL  1106      27.700  21.070  32.350  1.00  0.00           H
ATOM   4817  OW  SOL  1107      70.610  48.850  35.990  1.00  0.00           O
ATOM   4818  HW1 SOL  1107      70.400  48.520  35.070  1.00  0.00           H
ATOM   4819  HW2 SOL  1107      69.770  49.060  36.470  1.00  0.00           H
ATOM   4820  OW  SOL  1108      71.370  71.970  20.370  1.00  0.00           O
ATOM   4821  HW1 SOL  1108      70.490  72.150  19.920  1.00  0.00           H
ATOM   4822  HW2 SOL  1108      71.430  71.010  20.610  1.00  0.00           H
ATOM   4823  OW  SOL  1109      16.400  36.250  18.820  1.00  0.00           O
ATOM   4824  HW1 SOL  1109      17.160  36.550  19.400  1.00  0.00           H
ATOM   4825  HW2 SOL  1109      15.860  35.570  19.310  1.00  0.00           H
ATOM   4826  OW  SOL  1110      49.800  31.520  12.410  1.00  0.00           O
ATOM   4827  HW1 SOL  1110      50.200  32.420  12.580  1.00  0.00           H
ATOM   4828  HW2 SOL  1110      49.940  31.270  11.450  1.00  0.00           H
ATOM   4829  OW  SOL  1111      39.430  24.690  21.380  1.00  0.00           O
ATOM   4830  HW1 SOL  1111      40.070  23.970  21.660  1.00  0.00           H
ATOM   4831  HW2 SOL  1111      39.840  25.580  21.540  1.00  0.00           H
ATOM   4832  OW  SOL  1112      71.920  27.580  19.110  1.00  0.00           O
ATOM   4833  HW1 SOL  1112      71.740  27.430  18.140  1.00  0.00           H
ATOM   4834  HW2 SOL  1112      72.540  28.350  19.220  1.00  0.00           H
ATOM   4835  OW  SOL  1113      59.250  67.690   5.300  1.00  0.00           O
ATOM   4836  HW1 SOL  1113      59.510  68.390   4.630  1.00  0.00           H
ATOM   4837  HW2 SOL  1113      58.290  67.430   5.150  1.00  0.00           H
ATOM   4838  OW  SOL  1114      46.710  47.550  44.190  1.00  0.00           O
ATOM   4839  HW1 SOL  1114      46.820  48.190  44.950  1.00  0.00           H
ATOM   4840  HW2 SOL  1114      47.600  47.270  43.860  1.00  0.00           H
ATOM   4841  OW  SOL  1115      51.430  48.740  55.410  1.00  0.00           O
ATOM   4842  HW1 SOL  1115      51.980  48.260  56.090  1.00  0.00           H
ATOM   4843  HW2 SOL  1115      50.600  48.220  55.230  1.00  0.00           H
ATOM   4844  OW  SOL  1116      22.310  43.990  17.260  1.00  0.00           O
ATOM   4845  HW1 SOL  1116      22.610  44.950  17.280  1.00  0.00           H
ATOM   4846  HW2 SOL  1116      22.380  43.600  18.180  1.00  0.00           H
ATOM   4847  OW  SOL  1117      19.350  25.310  14.310  1.00  0.00           O
ATOM   4848  HW1 SOL  1117      19.050  26.220  14.590  1.00  0.00           H
ATOM   4849  HW2 SOL  1117      19.400  25.270  13.310  1.00  0.00           H
ATOM   4850  OW  SOL  1118      36.340  68.530  18.620  1.00  0.00           O
ATOM   4851  HW1 SOL  1118      36.530  67.730  18.050  1.00  0.00           H
ATOM   4852  HW2 SOL  1118      35.420  68.470  18.990  1.00  0.00           H
ATOM   4853  OW  SOL  1119      50.670  46.360  -4.060  1.00  0.00           O
ATOM   4854  HW1 SOL  1119      50.730  45.370  -3.980  1.00  0.00           H
ATOM   4855  HW2 SOL  1119      49.800  46.600  -4.500  1.00  0.00           H
ATOM   4856  OW  SOL  1120      72.670  63.570  18.550  1.00  0.00           O
ATOM   4857  HW1 SOL  1120      72.080  64.340  18.300  1.00  0.00           H
ATOM   4858  HW2 SOL  1120      73.620  63.890  18.610  1.00  0.00           H
ATOM   4859  OW  SOL  1121      50.510  64.420  35.280  1.00  0.00           O
ATOM   4860  HW1 SOL  1121      51.060  65.220  35.490  1.00  0.00           H
ATOM   4861  HW2 SOL  1121      50.980  63.850  34.600  1.00  0.00           H
ATOM   4862  OW  SOL  1122      43.730  30.100  47.230  1.00  0.00           O
ATOM   4863  HW1 SOL  1122      42.940  29.510  47.380  1.00  0.00           H
ATOM   4864  HW2 SOL  1122      44.270  30.160  48.060  1.00  0.00           H
ATOM   4865  OW  SOL  1123      55.670  71.470  19.200  1.00  0.00           O
ATOM   4866  HW1 SOL  1123      56.460  71.630  18.600  1.00  0.00           H
ATOM   4867  HW2 SOL  1123      55.150  72.320  19.300  1.00  0.00           H
ATOM   4868  OW  SOL  1124      53.430  15.440  21.630  1.00  0.00           O
ATOM   4869  HW1 SOL  1124      52.890  15.740  22.410  1.00  0.00           H
ATOM   4870  HW2 SOL  1124      53.240  16.030  20.840  1.00  0.00           H
ATOM   4871  OW  SOL  1125      22.170  44.930  31.660  1.00  0.00           O
ATOM   4872  HW1 SOL  1125      23.110  45.240  31.820  1.00  0.00           H
ATOM   4873  HW2 SOL  1125      22.140  43.930  31.690  1.00  0.00           H
ATOM   4874  OW  SOL  1126      36.020  38.790  -5.350  1.00  0.00           O
ATOM   4875  HW1 SOL  1126      37.000  38.930  -5.520  1.00  0.00           H
ATOM   4876  HW2 SOL  1126      35.670  39.550  -4.810  1.00  0.00           H
ATOM   4877  OW  SOL  1127      44.680  55.380   1.910  1.00  0.00           O
ATOM   4878  HW1 SOL  1127      44.850  56.360   1.930  1.00  0.00           H
ATOM   4879  HW2 SOL  1127      45.280  54.920   2.570  1.00  0.00           H
ATOM   4880  OW  SOL  1128      73.640  51.450   4.970  1.00  0.00           O
ATOM   4881  HW1 SOL  1128      73.860  51.420   3.990  1.00  0.00           H
ATOM   4882  HW2 SOL  1128      74.480  51.620   5.490  1.00  0.00           H
ATOM   4883  OW  SOL  1129      41.290  71.210  42.090  1.00  0.00           O
ATOM   4884  HW1 SOL  1129      42.170  71.130  42.560  1.00  0.00           H
ATOM   4885  HW2 SOL  1129      41.160  70.420  41.500  1.00  0.00           H
ATOM   4886  OW  SOL  1130      19.150  69.040  24.750  1.00  0.00           O
ATOM   4887  HW1 SOL  1130      19.160  69.270  25.720  1.00  0.00           H
ATOM   4888  HW2 SOL  1130      20.070  69.170  24.370  1.00  0.00           H
ATOM   4889  OW  SOL  1131      20.600  31.960  19.930  1.00  0.00           O
ATOM   4890  HW1 SOL  1131      21.550  32.150  20.180  1.00  0.00           H
ATOM   4891  HW2 SOL  1131      20.540  31.080  19.470  1.00  0.00           H
ATOM   4892  OW  SOL  1132      67.370  49.780  12.290  1.00  0.00           O
ATOM   4893  HW1 SOL  1132      68.150  49.390  12.770  1.00  0.00           H
ATOM   4894  HW2 SOL  1132      67.460  50.780  12.250  1.00  0.00           H
ATOM   4895  OW  SOL  1133      56.080  43.190  -7.380  1.00  0.00           O
ATOM   4896  HW1 SOL  1133      56.720  42.540  -7.800  1.00  0.00           H
ATOM   4897  HW2 SOL  1133      55.750  43.830  -8.080  1.00  0.00           H
ATOM   4898  OW  SOL  1134      17.280  44.410  30.130  1.00  0.00           O
ATOM   4899  HW1 SOL  1134      17.800  45.250  30.300  1.00  0.00           H
ATOM   4900  HW2 SOL  1134      17.880  43.730  29.710  1.00  0.00           H
ATOM   4901  OW  SOL  1135      51.320  24.550  11.160  1.00  0.00           O
ATOM   4902  HW1 SOL  1135      52.050  25.110  11.540  1.00  0.00           H
ATOM   4903  HW2 SOL  1135      50.960  23.940  11.880  1.00  0.00           H
ATOM   4904  OW  SOL  1136      48.870  68.820   3.100  1.00  0.00           O
ATOM   4905  HW1 SOL  1136      49.530  68.910   2.350  1.00  0.00           H
ATOM   4906  HW2 SOL  1136      49.320  68.430   3.900  1.00  0.00           H
ATOM   4907  OW  SOL  1137      51.880  34.000  -8.490  1.00  0.00           O
ATOM   4908  HW1 SOL  1137      51.130  34.250  -7.880  1.00  0.00           H
ATOM   4909  HW2 SOL  1137      52.660  34.610  -8.330  1.00  0.00           H
ATOM   4910  OW  SOL  1138      53.210  74.040  14.630  1.00  0.00           O
ATOM   4911  HW1 SOL  1138      52.720  73.420  14.020  1.00  0.00           H
ATOM   4912  HW2 SOL  1138      53.510  73.530  15.440  1.00  0.00           H
ATOM   4913  OW  SOL  1139      31.180  53.080   9.150  1.00  0.00           O
ATOM   4914  HW1 SOL  1139      30.980  52.300   8.550  1.00  0.00           H
ATOM   4915  HW2 SOL  1139      30.370  53.650   9.240  1.00  0.00           H
ATOM   4916  OW  SOL  1140      34.210  62.800  41.600  1.00  0.00           O
ATOM   4917  HW1 SOL  1140      33.610  63.600  41.540  1.00  0.00           H
ATOM   4918  HW2 SOL  1140      34.420  62.470  40.690  1.00  0.00           H
ATOM   4919  OW  SOL  1141      41.610  30.440  36.280  1.00  0.00           O
ATOM   4920  HW1 SOL  1141      41.560  30.580  37.270  1.00  0.00           H
ATOM   4921  HW2 SOL  1141      41.110  29.610  36.030  1.00  0.00           H
ATOM   4922  OW  SOL  1142      49.640  44.530 -12.150  1.00  0.00           O
ATOM   4923  HW1 SOL  1142      50.410  44.910 -12.650  1.00  0.00           H
ATOM   4924  HW2 SOL  1142      48.890  44.330 -12.790  1.00  0.00           H
ATOM   4925  OW  SOL  1143      58.200  21.110  12.970  1.00  0.00           O
ATOM   4926  HW1 SOL  1143      58.320  21.000  13.960  1.00  0.00           H
ATOM   4927  HW2 SOL  1143      58.650  21.950  12.670  1.00  0.00           H
ATOM   4928  OW  SOL  1144      51.320  36.800  -3.050  1.00  0.00           O
ATOM   4929  HW1 SOL  1144      51.450  36.940  -4.030  1.00  0.00           H
ATOM   4930  HW2 SOL  1144      51.920  37.420  -2.540  1.00  0.00           H
ATOM   4931  OW  SOL  1145      66.880  41.890   4.310  1.00  0.00           O
ATOM   4932  HW1 SOL  1145      65.910  41.850   4.060  1.00  0.00           H
ATOM   4933  HW2 SOL  1145      67.390  42.320   3.560  1.00  0.00           H
ATOM   4934  OW  SOL  1146      45.980  61.380  -5.000  1.00  0.00           O
ATOM   4935  HW1 SOL  1146      46.180  61.930  -5.810  1.00  0.00           H
ATOM   4936  HW2 SOL  1146      45.000  61.160  -4.990  1.00  0.00           H
ATOM   4937  OW  SOL  1147      43.730  16.910  10.030  1.00  0.00           O
ATOM   4938  HW1 SOL  1147      43.660  17.890   9.810  1.00  0.00           H
ATOM   4939  HW2 SOL  1147      44.250  16.800  10.880  1.00  0.00           H
ATOM   4940  OW  SOL  1148      56.580  65.750  23.250  1.00  0.00           O
ATOM   4941  HW1 SOL  1148      57.300  65.690  23.950  1.00  0.00           H
ATOM   4942  HW2 SOL  1148      55.690  65.880  23.700  1.00  0.00           H
ATOM   4943  OW  SOL  1149      49.800  50.560  49.500  1.00  0.00           O
ATOM   4944  HW1 SOL  1149      49.500  51.370  50.020  1.00  0.00           H
ATOM   4945  HW2 SOL  1149      50.770  50.650  49.290  1.00  0.00           H
ATOM   4946  OW  SOL  1150      30.290  58.330  20.940  1.00  0.00           O
ATOM   4947  HW1 SOL  1150      31.050  58.530  21.560  1.00  0.00           H
ATOM   4948  HW2 SOL  1150      30.150  59.100  20.320  1.00  0.00           H
ATOM   4949  OW  SOL  1151      61.890  31.040  39.320  1.00  0.00           O
ATOM   4950  HW1 SOL  1151      62.780  30.620  39.530  1.00  0.00           H
ATOM   4951  HW2 SOL  1151      61.830  31.930  39.770  1.00  0.00           H
ATOM   4952  OW  SOL  1152      25.480  47.150  13.360  1.00  0.00           O
ATOM   4953  HW1 SOL  1152      26.100  46.410  13.110  1.00  0.00           H
ATOM   4954  HW2 SOL  1152      24.850  46.830  14.070  1.00  0.00           H
ATOM   4955  OW  SOL  1153      62.800  41.050  41.530  1.00  0.00           O
ATOM   4956  HW1 SOL  1153      62.250  41.860  41.750  1.00  0.00           H
ATOM   4957  HW2 SOL  1153      62.790  40.420  42.300  1.00  0.00           H
ATOM   4958  OW  SOL  1154      35.350  73.660  10.190  1.00  0.00           O
ATOM   4959  HW1 SOL  1154      34.530  73.880  10.730  1.00  0.00           H
ATOM   4960  HW2 SOL  1154      35.460  74.330   9.450  1.00  0.00           H
ATOM   4961  OW  SOL  1155      54.370  25.920  29.190  1.00  0.00           O
ATOM   4962  HW1 SOL  1155      55.150  25.320  29.020  1.00  0.00           H
ATOM   4963  HW2 SOL  1155      54.610  26.580  29.890  1.00  0.00           H
ATOM   4964  OW  SOL  1156      38.060  28.070  45.350  1.00  0.00           O
ATOM   4965  HW1 SOL  1156      37.620  27.480  46.020  1.00  0.00           H
ATOM   4966  HW2 SOL  1156      37.840  27.760  44.420  1.00  0.00           H
ATOM   4967  OW  SOL  1157      59.660  40.960  42.350  1.00  0.00           O
ATOM   4968  HW1 SOL  1157      59.930  41.920  42.330  1.00  0.00           H
ATOM   4969  HW2 SOL  1157      60.330  40.430  42.860  1.00  0.00           H
ATOM   4970  OW  SOL  1158      47.940  69.560  29.090  1.00  0.00           O
ATOM   4971  HW1 SOL  1158      47.770  70.260  28.410  1.00  0.00           H
ATOM   4972  HW2 SOL  1158      47.130  69.420  29.650  1.00  0.00           H
ATOM   4973  OW  SOL  1159      24.060  51.670  11.650  1.00  0.00           O
ATOM   4974  HW1 SOL  1159      24.070  50.700  11.920  1.00  0.00           H
ATOM   4975  HW2 SOL  1159      23.290  52.120  12.100  1.00  0.00           H
ATOM   4976  OW  SOL  1160      31.580  37.850  29.140  1.00  0.00           O
ATOM   4977  HW1 SOL  1160      31.550  37.460  30.060  1.00  0.00           H
ATOM   4978  HW2 SOL  1160      30.980  37.320  28.530  1.00  0.00           H
ATOM   4979  OW  SOL  1161      60.790  44.030   5.450  1.00  0.00           O
ATOM   4980  HW1 SOL  1161      60.810  44.160   4.460  1.00  0.00           H
ATOM   4981  HW2 SOL  1161      59.840  43.900   5.750  1.00  0.00           H
ATOM   4982  OW  SOL  1162      38.600  65.340  42.030  1.00  0.00           O
ATOM   4983  HW1 SOL  1162      38.090  65.130  41.190  1.00  0.00           H
ATOM   4984  HW2 SOL  1162      37.960  65.510  42.780  1.00  0.00           H
ATOM   4985  OW  SOL  1163      36.860  66.260   4.320  1.00  0.00           O
ATOM   4986  HW1 SOL  1163      36.680  65.290   4.430  1.00  0.00           H
ATOM   4987  HW2 SOL  1163      37.840  66.420   4.350  1.00  0.00           H
ATOM   4988  OW  SOL  1164      31.130  71.760  11.070  1.00  0.00           O
ATOM   4989  HW1 SOL  1164      30.160  71.980  11.210  1.00  0.00           H
ATOM   4990  HW2 SOL  1164      31.670  72.600  11.100  1.00  0.00           H
ATOM   4991  OW  SOL  1165      43.690  35.940  44.770  1.00  0.00           O
ATOM   4992  HW1 SOL  1165      43.740  35.920  43.770  1.00  0.00           H
ATOM   4993  HW2 SOL  1165      43.360  35.060  45.100  1.00  0.00           H
ATOM   4994  OW  SOL  1166      66.240  36.140  18.490  1.00  0.00           O
ATOM   4995  HW1 SOL  1166      65.490  36.000  17.840  1.00  0.00           H
ATOM   4996  HW2 SOL  1166      66.100  36.990  18.990  1.00  0.00           H
ATOM   4997  OW  SOL  1167      57.180  33.260   3.190  1.00  0.00           O
ATOM   4998  HW1 SOL  1167      56.670  34.000   2.750  1.00  0.00           H
ATOM   4999  HW2 SOL  1167      57.870  33.650   3.800  1.00  0.00           H
ATOM   5000  OW  SOL  1168      52.650  50.100 -12.940  1.00  0.00           O
ATOM   5001  HW1 SOL  1168      53.490  50.650 -12.980  1.00  0.00           H
ATOM   5002  HW2 SOL  1168      52.270  50.010 -13.860  1.00  0.00           H
ATOM   5003  OW  SOL  1169      61.320  56.010  32.890  1.00  0.00           O
ATOM   5004  HW1 SOL  1169      61.980  56.010  32.150  1.00  0.00           H
ATOM   5005  HW2 SOL  1169      61.600  55.360  33.590  1.00  0.00           H
ATOM   5006  OW  SOL  1170      26.240  53.940  28.980  1.00  0.00           O
ATOM   5007  HW1 SOL  1170      25.830  53.830  29.890  1.00  0.00           H
ATOM   5008  HW2 SOL  1170      25.690  53.450  28.310  1.00  0.00           H
ATOM   5009  OW  SOL  1171      42.810  47.690  47.190  1.00  0.00           O
ATOM   5010  HW1 SOL  1171      43.780  47.560  46.970  1.00  0.00           H
ATOM   5011  HW2 SOL  1171      42.370  46.800  47.270  1.00  0.00           H
ATOM   5012  OW  SOL  1172      21.360  41.270  38.710  1.00  0.00           O
ATOM   5013  HW1 SOL  1172      20.440  41.590  38.490  1.00  0.00           H
ATOM   5014  HW2 SOL  1172      21.370  40.870  39.630  1.00  0.00           H
ATOM   5015  OW  SOL  1173      38.230  47.000  10.110  1.00  0.00           O
ATOM   5016  HW1 SOL  1173      37.700  47.740   9.700  1.00  0.00           H
ATOM   5017  HW2 SOL  1173      38.980  47.390  10.640  1.00  0.00           H
ATOM   5018  OW  SOL  1174      31.760  45.460   3.010  1.00  0.00           O
ATOM   5019  HW1 SOL  1174      32.400  46.230   2.990  1.00  0.00           H
ATOM   5020  HW2 SOL  1174      31.540  45.190   2.070  1.00  0.00           H
ATOM   5021  OW  SOL  1175      50.450  68.930  43.090  1.00  0.00           O
ATOM   5022  HW1 SOL  1175      50.730  68.200  43.720  1.00  0.00           H
ATOM   5023  HW2 SOL  1175      50.010  68.530  42.290  1.00  0.00           H
ATOM   5024  OW  SOL  1176      67.180  49.230  46.280  1.00  0.00           O
ATOM   5025  HW1 SOL  1176      67.100  49.160  47.270  1.00  0.00           H
ATOM   5026  HW2 SOL  1176      66.420  49.780  45.920  1.00  0.00           H
ATOM   5027  OW  SOL  1177      42.700  18.260  33.190  1.00  0.00           O
ATOM   5028  HW1 SOL  1177      42.060  18.740  33.790  1.00  0.00           H
ATOM   5029  HW2 SOL  1177      42.820  18.790  32.350  1.00  0.00           H
ATOM   5030  OW  SOL  1178      43.190  56.620  31.640  1.00  0.00           O
ATOM   5031  HW1 SOL  1178      42.270  56.850  31.350  1.00  0.00           H
ATOM   5032  HW2 SOL  1178      43.850  57.010  31.000  1.00  0.00           H
ATOM   5033  OW  SOL  1179      17.010  57.550  17.890  1.00  0.00           O
ATOM   5034  HW1 SOL  1179      17.730  57.760  17.230  1.00  0.00           H
ATOM   5035  HW2 SOL  1179      16.120  57.690  17.460  1.00  0.00           H
ATOM   5036  OW  SOL  1180      58.280  71.790  25.900  1.00  0.00           O
ATOM   5037  HW1 SOL  1180      57.580  71.080  25.860  1.00  0.00           H
ATOM   5038  HW2 SOL  1180      57.850  72.680  25.990  1.00  0.00           H
ATOM   5039  OW  SOL  1181      65.420  45.690  26.810  1.00  0.00           O
ATOM   5040  HW1 SOL  1181      65.310  45.330  27.730  1.00  0.00           H
ATOM   5041  HW2 SOL  1181      65.270  46.680  26.820  1.00  0.00           H
ATOM   5042  OW  SOL  1182      60.650  42.690  -6.240  1.00  0.00           O
ATOM   5043  HW1 SOL  1182      61.620  42.900  -6.110  1.00  0.00           H
ATOM   5044  HW2 SOL  1182      60.280  42.330  -5.380  1.00  0.00           H
ATOM   5045  OW  SOL  1183      35.260  63.560  44.060  1.00  0.00           O
ATOM   5046  HW1 SOL  1183      35.550  64.520  44.060  1.00  0.00           H
ATOM   5047  HW2 SOL  1183      34.980  63.300  43.130  1.00  0.00           H
ATOM   5048  OW  SOL  1184      63.500  42.130  18.920  1.00  0.00           O
ATOM   5049  HW1 SOL  1184      63.620  41.140  18.920  1.00  0.00           H
ATOM   5050  HW2 SOL  1184      62.840  42.400  19.610  1.00  0.00           H
ATOM   5051  OW  SOL  1185      33.700  24.530  18.510  1.00  0.00           O
ATOM   5052  HW1 SOL  1185      33.090  24.810  17.770  1.00  0.00           H
ATOM   5053  HW2 SOL  1185      34.430  23.950  18.150  1.00  0.00           H
ATOM   5054  OW  SOL  1186      31.100  44.470  -9.800  1.00  0.00           O
ATOM   5055  HW1 SOL  1186      32.060  44.730  -9.900  1.00  0.00           H
ATOM   5056  HW2 SOL  1186      30.990  43.500 -10.010  1.00  0.00           H
ATOM   5057  OW  SOL  1187      53.860  47.030  54.290  1.00  0.00           O
ATOM   5058  HW1 SOL  1187      54.760  47.460  54.220  1.00  0.00           H
ATOM   5059  HW2 SOL  1187      53.290  47.540  54.930  1.00  0.00           H
ATOM   5060  OW  SOL  1188      70.180  25.780  26.650  1.00  0.00           O
[truncated: 882,758 more chars]
