# Supplementary material for: Comparative Molecular Dynamics Study of the Thermal Stability of CheY Proteins from Hyperthermophilic and Mesophilic Organisms
Source: J Chem Inf Model. 2026 Mar 10;66(6):3259–75. doi: 10.1021/acs.jcim.5c02944 (PMC13014450; doi:10.1021/acs.jcim.5c02944)
Supplement: Supplementary file 1 [file ci5c02944_si_001.zip › 12.Data_Availability_Statement_Alas_etal_JCIM/1TMY/1TMY.pdb]

HEADER    CHEMOTAXIS                              16-MAY-97   1TMY              
TITLE     CHEY FROM THERMOTOGA MARITIMA (APO-I)                                 
COMPND    MOL_ID: 1;                                                            
COMPND   2 MOLECULE: CHEY PROTEIN;                                              
COMPND   3 CHAIN: A;                                                            
COMPND   4 SYNONYM: TMY;                                                        
COMPND   5 ENGINEERED: YES                                                      
SOURCE    MOL_ID: 1;                                                            
SOURCE   2 ORGANISM_SCIENTIFIC: THERMOTOGA MARITIMA;                            
SOURCE   3 ORGANISM_TAXID: 2336;                                                
SOURCE   4 CELLULAR_LOCATION: CYTOPLASM;                                        
SOURCE   5 GENE: CHEY;                                                          
SOURCE   6 EXPRESSION_SYSTEM: ESCHERICHIA COLI;                                 
SOURCE   7 EXPRESSION_SYSTEM_TAXID: 562;                                        
SOURCE   8 EXPRESSION_SYSTEM_STRAIN: K0641/RECA;                                
SOURCE   9 EXPRESSION_SYSTEM_CELLULAR_LOCATION: CYTOPLASM;                      
SOURCE  10 EXPRESSION_SYSTEM_VECTOR_TYPE: PLASMID;                              
SOURCE  11 EXPRESSION_SYSTEM_PLASMID: PQE12;                                    
SOURCE  12 EXPRESSION_SYSTEM_GENE: CHEY                                         
KEYWDS    CHEMOTAXIS, PHOSPHORYL TRANSFER, SIGNAL TRANSDUCTION                  
EXPDTA    X-RAY DIFFRACTION                                                     
AUTHOR    K.C.USHER,A.DE LA CRUZ,F.W.DAHLQUIST,S.J.REMINGTON                    
REVDAT   4   22-MAY-24 1TMY    1       REMARK                                   
REVDAT   3   09-AUG-23 1TMY    1       REMARK                                   
REVDAT   2   24-FEB-09 1TMY    1       VERSN                                    
REVDAT   1   19-NOV-97 1TMY    0                                                
JRNL        AUTH   K.C.USHER,A.F.DE LA CRUZ,F.W.DAHLQUIST,R.V.SWANSON,          
JRNL        AUTH 2 M.I.SIMON,S.J.REMINGTON                                      
JRNL        TITL   CRYSTAL STRUCTURES OF CHEY FROM THERMOTOGA MARITIMA DO NOT   
JRNL        TITL 2 SUPPORT CONVENTIONAL EXPLANATIONS FOR THE STRUCTURAL BASIS   
JRNL        TITL 3 OF ENHANCED THERMOSTABILITY.                                 
JRNL        REF    PROTEIN SCI.                  V.   7   403 1998              
JRNL        REFN                   ISSN 0961-8368                               
JRNL        PMID   9521117                                                      
REMARK   1                                                                      
REMARK   1 REFERENCE 1                                                          
REMARK   1  AUTH   L.BELLSOLELL,J.PRIETO,L.SERRANO,M.COLL                       
REMARK   1  TITL   MAGNESIUM BINDING TO THE BACTERIAL CHEMOTAXIS PROTEIN CHEY   
REMARK   1  TITL 2 RESULTS IN LARGE CONFORMATIONAL CHANGES INVOLVING ITS        
REMARK   1  TITL 3 FUNCTIONAL SURFACE                                           
REMARK   1  REF    J.MOL.BIOL.                   V. 238   489 1994              
REMARK   1  REFN                   ISSN 0022-2836                               
REMARK   1 REFERENCE 2                                                          
REMARK   1  AUTH   L.BELLSOLELL,J.PRIETO,L.SERRANO,M.COLL                       
REMARK   1  TITL   ERRATUM. MAGNESIUM BINDING TO THE BACTERIAL CHEMOTAXIS       
REMARK   1  TITL 2 PROTEIN CHEY RESULTS IN LARGE CONFORMATIONAL CHANGES         
REMARK   1  TITL 3 INVOLVING ITS FUNCTIONAL SURFACE                             
REMARK   1  REF    J.MOL.BIOL.                   V. 242   103 1994              
REMARK   1  REFN                   ISSN 0022-2836                               
REMARK   1 REFERENCE 3                                                          
REMARK   1  AUTH   K.VOLZ,P.MATSUMURA                                           
REMARK   1  TITL   CRYSTAL STRUCTURE OF ESCHERICHIA COLI CHEY REFINED AT 1.7-A  
REMARK   1  TITL 2 RESOLUTION                                                   
REMARK   1  REF    J.BIOL.CHEM.                  V. 266 15511 1991              
REMARK   1  REFN                   ISSN 0021-9258                               
REMARK   2                                                                      
REMARK   2 RESOLUTION.    1.90 ANGSTROMS.                                       
REMARK   3                                                                      
REMARK   3 REFINEMENT.                                                          
REMARK   3   PROGRAM     : TNT 5E                                               
REMARK   3   AUTHORS     : TRONRUD,TEN EYCK,MATTHEWS                            
REMARK   3                                                                      
REMARK   3  DATA USED IN REFINEMENT.                                            
REMARK   3   RESOLUTION RANGE HIGH (ANGSTROMS) : 1.90                           
REMARK   3   RESOLUTION RANGE LOW  (ANGSTROMS) : 20.00                          
REMARK   3   DATA CUTOFF            (SIGMA(F)) : 0.000                          
REMARK   3   COMPLETENESS FOR RANGE        (%) : 83.0                           
REMARK   3   NUMBER OF REFLECTIONS             : 7985                           
REMARK   3                                                                      
REMARK   3  USING DATA ABOVE SIGMA CUTOFF.                                      
REMARK   3   CROSS-VALIDATION METHOD          : NULL                            
REMARK   3   FREE R VALUE TEST SET SELECTION  : NULL                            
REMARK   3   R VALUE     (WORKING + TEST SET) : NULL                            
REMARK   3   R VALUE            (WORKING SET) : 0.186                           
REMARK   3   FREE R VALUE                     : NULL                            
REMARK   3   FREE R VALUE TEST SET SIZE   (%) : NULL                            
REMARK   3   FREE R VALUE TEST SET COUNT      : NULL                            
REMARK   3                                                                      
REMARK   3  USING ALL DATA, NO SIGMA CUTOFF.                                    
REMARK   3   R VALUE   (WORKING + TEST SET, NO CUTOFF) : NULL                   
REMARK   3   R VALUE          (WORKING SET, NO CUTOFF) : 0.1860                 
REMARK   3   FREE R VALUE                  (NO CUTOFF) : NULL                   
REMARK   3   FREE R VALUE TEST SET SIZE (%, NO CUTOFF) : NULL                   
REMARK   3   FREE R VALUE TEST SET COUNT   (NO CUTOFF) : NULL                   
REMARK   3   TOTAL NUMBER OF REFLECTIONS   (NO CUTOFF) : 7985                   
REMARK   3                                                                      
REMARK   3  NUMBER OF NON-HYDROGEN ATOMS USED IN REFINEMENT.                    
REMARK   3   PROTEIN ATOMS            : 900                                     
REMARK   3   NUCLEIC ACID ATOMS       : 0                                       
REMARK   3   HETEROGEN ATOMS          : 0                                       
REMARK   3   SOLVENT ATOMS            : 15                                      
REMARK   3                                                                      
REMARK   3  WILSON B VALUE (FROM FCALC, A**2) : NULL                            
REMARK   3                                                                      
REMARK   3  RMS DEVIATIONS FROM IDEAL VALUES.    RMS    WEIGHT  COUNT           
REMARK   3   BOND LENGTHS                 (A) : 0.017 ; 1.500 ; 913             
REMARK   3   BOND ANGLES            (DEGREES) : 2.600 ; 3.000 ; 1219            
REMARK   3   TORSION ANGLES         (DEGREES) : 18.560; 0.000 ; 575             
REMARK   3   PSEUDOROTATION ANGLES  (DEGREES) : NULL  ; NULL  ; NULL            
REMARK   3   TRIGONAL CARBON PLANES       (A) : 0.023 ; 2.000 ; 24              
REMARK   3   GENERAL PLANES               (A) : 0.021 ; 5.000 ; 127             
REMARK   3   ISOTROPIC THERMAL FACTORS (A**2) : 8.610 ; 1.000 ; 913             
REMARK   3   NON-BONDED CONTACTS          (A) : 0.016 ; 20.000; 12              
REMARK   3                                                                      
REMARK   3  INCORRECT CHIRAL-CENTERS (COUNT) : NULL                             
REMARK   3                                                                      
REMARK   3  BULK SOLVENT MODELING.                                              
REMARK   3   METHOD USED : BABINET SCALING                                      
REMARK   3   KSOL        : 0.80                                                 
REMARK   3   BSOL        : 247.0                                                
REMARK   3                                                                      
REMARK   3  RESTRAINT LIBRARIES.                                                
REMARK   3   STEREOCHEMISTRY : TNT PROTGEO                                      
REMARK   3   ISOTROPIC THERMAL FACTOR RESTRAINTS : TNT BCORREL V1.0             
REMARK   3                                                                      
REMARK   3  OTHER REFINEMENT REMARKS:                                           
REMARK   3  DISORDERED SIDE-CHAINS WERE MODELED STEREOCHEMICALLY AND            
REMARK   3  HAVE THEIR OCCUPANCY SET ARBITRARILY TO 0.0.                        
REMARK   4                                                                      
REMARK   4 1TMY COMPLIES WITH FORMAT V. 3.30, 13-JUL-11                         
REMARK 100                                                                      
REMARK 100 THIS ENTRY HAS BEEN PROCESSED BY BNL.                                
REMARK 100 THE DEPOSITION ID IS D_1000176739.                                   
REMARK 200                                                                      
REMARK 200 EXPERIMENTAL DETAILS                                                 
REMARK 200  EXPERIMENT TYPE                : X-RAY DIFFRACTION                  
REMARK 200  DATE OF DATA COLLECTION        : 19-JAN-95                          
REMARK 200  TEMPERATURE           (KELVIN) : 295                                
REMARK 200  PH                             : 8.5                                
REMARK 200  NUMBER OF CRYSTALS USED        : 1                                  
REMARK 200                                                                      
REMARK 200  SYNCHROTRON              (Y/N) : N                                  
REMARK 200  RADIATION SOURCE               : ROTATING ANODE                     
REMARK 200  BEAMLINE                       : NULL                               
REMARK 200  X-RAY GENERATOR MODEL          : RIGAKU RUH2R                       
REMARK 200  MONOCHROMATIC OR LAUE    (M/L) : M                                  
REMARK 200  WAVELENGTH OR RANGE        (A) : 1.5418                             
REMARK 200  MONOCHROMATOR                  : GRAPHITE(002)                      
REMARK 200  OPTICS                         : COLLIMATOR                         
REMARK 200                                                                      
REMARK 200  DETECTOR TYPE                  : IMAGE PLATE                        
REMARK 200  DETECTOR MANUFACTURER          : RIGAKU RAXIS II                    
REMARK 200  INTENSITY-INTEGRATION SOFTWARE : R-AXIS, OSCILL                     
REMARK 200  DATA SCALING SOFTWARE          : R-AXIS, SCALE                      
REMARK 200                                                                      
REMARK 200  NUMBER OF UNIQUE REFLECTIONS   : 7985                               
REMARK 200  RESOLUTION RANGE HIGH      (A) : 1.900                              
REMARK 200  RESOLUTION RANGE LOW       (A) : 20.000                             
REMARK 200  REJECTION CRITERIA  (SIGMA(I)) : 1.000                              
REMARK 200                                                                      
REMARK 200 OVERALL.                                                             
REMARK 200  COMPLETENESS FOR RANGE     (%) : 83.0                               
REMARK 200  DATA REDUNDANCY                : 2.500                              
REMARK 200  R MERGE                    (I) : 0.05300                            
REMARK 200  R SYM                      (I) : NULL                               
REMARK 200  <I/SIGMA(I)> FOR THE DATA SET  : 5.5000                             
REMARK 200                                                                      
REMARK 200 IN THE HIGHEST RESOLUTION SHELL.                                     
REMARK 200  HIGHEST RESOLUTION SHELL, RANGE HIGH (A) : 1.90                     
REMARK 200  HIGHEST RESOLUTION SHELL, RANGE LOW  (A) : 2.25                     
REMARK 200  COMPLETENESS FOR SHELL     (%) : 69.0                               
REMARK 200  DATA REDUNDANCY IN SHELL       : 1.50                               
REMARK 200  R MERGE FOR SHELL          (I) : 0.12000                            
REMARK 200  R SYM FOR SHELL            (I) : NULL                               
REMARK 200  <I/SIGMA(I)> FOR SHELL         : 3.000                              
REMARK 200                                                                      
REMARK 200 DIFFRACTION PROTOCOL: NULL                                           
REMARK 200 METHOD USED TO DETERMINE THE STRUCTURE: SIRAS / MOLECULAR            
REMARK 200  REPLACEMENT                                                         
REMARK 200 SOFTWARE USED: RSS                                                   
REMARK 200 STARTING MODEL: PDB ENTRY 3CHY                                       
REMARK 200                                                                      
REMARK 200 REMARK: NULL                                                         
REMARK 280                                                                      
REMARK 280 CRYSTAL                                                              
REMARK 280 SOLVENT CONTENT, VS   (%): 50.00                                     
REMARK 280 MATTHEWS COEFFICIENT, VM (ANGSTROMS**3/DA): 2.20                     
REMARK 280                                                                      
REMARK 280 CRYSTALLIZATION CONDITIONS: PROTEIN WAS CRYSTALLIZED FROM 0.1M       
REMARK 280  TRIS BUFFER (PH 8.5) AND 1.8M AMMONIUM PHOSPHATE                    
REMARK 290                                                                      
REMARK 290 CRYSTALLOGRAPHIC SYMMETRY                                            
REMARK 290 SYMMETRY OPERATORS FOR SPACE GROUP: P 1 21 1                         
REMARK 290                                                                      
REMARK 290      SYMOP   SYMMETRY                                                
REMARK 290     NNNMMM   OPERATOR                                                
REMARK 290       1555   X,Y,Z                                                   
REMARK 290       2555   -X,Y+1/2,-Z                                             
REMARK 290                                                                      
REMARK 290     WHERE NNN -> OPERATOR NUMBER                                     
REMARK 290           MMM -> TRANSLATION VECTOR                                  
REMARK 290                                                                      
REMARK 290 CRYSTALLOGRAPHIC SYMMETRY TRANSFORMATIONS                            
REMARK 290 THE FOLLOWING TRANSFORMATIONS OPERATE ON THE ATOM/HETATM             
REMARK 290 RECORDS IN THIS ENTRY TO PRODUCE CRYSTALLOGRAPHICALLY                
REMARK 290 RELATED MOLECULES.                                                   
REMARK 290   SMTRY1   1  1.000000  0.000000  0.000000        0.00000            
REMARK 290   SMTRY2   1  0.000000  1.000000  0.000000        0.00000            
REMARK 290   SMTRY3   1  0.000000  0.000000  1.000000        0.00000            
REMARK 290   SMTRY1   2 -1.000000  0.000000  0.000000        0.00000            
REMARK 290   SMTRY2   2  0.000000  1.000000  0.000000       26.97500            
REMARK 290   SMTRY3   2  0.000000  0.000000 -1.000000        0.00000            
REMARK 290                                                                      
REMARK 290 REMARK: NULL                                                         
REMARK 300                                                                      
REMARK 300 BIOMOLECULE: 1                                                       
REMARK 300 SEE REMARK 350 FOR THE AUTHOR PROVIDED AND/OR PROGRAM                
REMARK 300 GENERATED ASSEMBLY INFORMATION FOR THE STRUCTURE IN                  
REMARK 300 THIS ENTRY. THE REMARK MAY ALSO PROVIDE INFORMATION ON               
REMARK 300 BURIED SURFACE AREA.                                                 
REMARK 350                                                                      
REMARK 350 COORDINATES FOR A COMPLETE MULTIMER REPRESENTING THE KNOWN           
REMARK 350 BIOLOGICALLY SIGNIFICANT OLIGOMERIZATION STATE OF THE                
REMARK 350 MOLECULE CAN BE GENERATED BY APPLYING BIOMT TRANSFORMATIONS          
REMARK 350 GIVEN BELOW.  BOTH NON-CRYSTALLOGRAPHIC AND                          
REMARK 350 CRYSTALLOGRAPHIC OPERATIONS ARE GIVEN.                               
REMARK 350                                                                      
REMARK 350 BIOMOLECULE: 1                                                       
REMARK 350 AUTHOR DETERMINED BIOLOGICAL UNIT: MONOMERIC                         
REMARK 350 APPLY THE FOLLOWING TO CHAINS: A                                     
REMARK 350   BIOMT1   1  1.000000  0.000000  0.000000        0.00000            
REMARK 350   BIOMT2   1  0.000000  1.000000  0.000000        0.00000            
REMARK 350   BIOMT3   1  0.000000  0.000000  1.000000        0.00000            
REMARK 465                                                                      
REMARK 465 MISSING RESIDUES                                                     
REMARK 465 THE FOLLOWING RESIDUES WERE NOT LOCATED IN THE                       
REMARK 465 EXPERIMENT. (M=MODEL NUMBER; RES=RESIDUE NAME; C=CHAIN               
REMARK 465 IDENTIFIER; SSSEQ=SEQUENCE NUMBER; I=INSERTION CODE.)                
REMARK 465                                                                      
REMARK 465   M RES C SSSEQI                                                     
REMARK 465     MET A     1                                                      
REMARK 465     LYS A   120                                                      
REMARK 480                                                                      
REMARK 480 ZERO OCCUPANCY ATOM                                                  
REMARK 480 THE FOLLOWING RESIDUES HAVE ATOMS MODELED WITH ZERO                  
REMARK 480 OCCUPANCY. THE LOCATION AND PROPERTIES OF THESE ATOMS                
REMARK 480 MAY NOT BE RELIABLE. (M=MODEL NUMBER; RES=RESIDUE NAME;              
REMARK 480 C=CHAIN IDENTIFIER; SSEQ=SEQUENCE NUMBER; I=INSERTION CODE):         
REMARK 480   M RES C SSEQI ATOMS                                                
REMARK 480     LYS A    3   CD   CE   NZ                                        
REMARK 480     LYS A   19   CE   NZ                                             
REMARK 480     LYS A   24   CE   NZ                                             
REMARK 480     ARG A   37   CD   NE   CZ   NH1  NH2                             
REMARK 480     LYS A   44   CE   NZ                                             
REMARK 480     LYS A   47   CD   CE   NZ                                        
REMARK 480     LYS A   71   CD   CE   NZ                                        
REMARK 480     ILE A   72   CD1                                                 
REMARK 480     LYS A   77   CE   NZ                                             
REMARK 480     LYS A   95   CD   CE   NZ                                        
REMARK 480     LYS A   99   NZ                                                  
REMARK 480     GLN A  107   CD   OE1  NE2                                       
REMARK 480     ARG A  110   CD   NE   CZ   NH1  NH2                             
REMARK 480     LYS A  117   CD   CE   NZ                                        
REMARK 500                                                                      
REMARK 500 GEOMETRY AND STEREOCHEMISTRY                                         
REMARK 500 SUBTOPIC: COVALENT BOND LENGTHS                                      
REMARK 500                                                                      
REMARK 500 THE STEREOCHEMICAL PARAMETERS OF THE FOLLOWING RESIDUES              
REMARK 500 HAVE VALUES WHICH DEVIATE FROM EXPECTED VALUES BY MORE               
REMARK 500 THAN 6*RMSD (M=MODEL NUMBER; RES=RESIDUE NAME; C=CHAIN               
REMARK 500 IDENTIFIER; SSEQ=SEQUENCE NUMBER; I=INSERTION CODE).                 
REMARK 500                                                                      
REMARK 500 STANDARD TABLE:                                                      
REMARK 500 FORMAT: (10X,I3,1X,2(A3,1X,A1,I4,A1,1X,A4,3X),1X,F6.3)               
REMARK 500                                                                      
REMARK 500 EXPECTED VALUES PROTEIN: ENGH AND HUBER, 1999                        
REMARK 500 EXPECTED VALUES NUCLEIC ACID: CLOWNEY ET AL 1996                     
REMARK 500                                                                      
REMARK 500  M RES CSSEQI ATM1   RES CSSEQI ATM2   DEVIATION                     
REMARK 500    GLU A  38   CD    GLU A  38   OE2     0.070                       
REMARK 500    GLU A  41   CD    GLU A  41   OE1     0.078                       
REMARK 500    GLU A  68   CD    GLU A  68   OE1     0.078                       
REMARK 500    GLU A  92   CD    GLU A  92   OE2     0.072                       
REMARK 500    GLU A 113   CD    GLU A 113   OE1     0.074                       
REMARK 500                                                                      
REMARK 500 REMARK: NULL                                                         
REMARK 500                                                                      
REMARK 500 GEOMETRY AND STEREOCHEMISTRY                                         
REMARK 500 SUBTOPIC: COVALENT BOND ANGLES                                       
REMARK 500                                                                      
REMARK 500 THE STEREOCHEMICAL PARAMETERS OF THE FOLLOWING RESIDUES              
REMARK 500 HAVE VALUES WHICH DEVIATE FROM EXPECTED VALUES BY MORE               
REMARK 500 THAN 6*RMSD (M=MODEL NUMBER; RES=RESIDUE NAME; C=CHAIN               
REMARK 500 IDENTIFIER; SSEQ=SEQUENCE NUMBER; I=INSERTION CODE).                 
REMARK 500                                                                      
REMARK 500 STANDARD TABLE:                                                      
REMARK 500 FORMAT: (10X,I3,1X,A3,1X,A1,I4,A1,3(1X,A4,2X),12X,F5.1)              
REMARK 500                                                                      
REMARK 500 EXPECTED VALUES PROTEIN: ENGH AND HUBER, 1999                        
REMARK 500 EXPECTED VALUES NUCLEIC ACID: CLOWNEY ET AL 1996                     
REMARK 500                                                                      
REMARK 500  M RES CSSEQI ATM1   ATM2   ATM3                                     
REMARK 500    ASP A  10   CB  -  CG  -  OD2 ANGL. DEV. =  -5.8 DEGREES          
REMARK 500                                                                      
REMARK 500 REMARK: NULL                                                         
REMARK 500                                                                      
REMARK 500 GEOMETRY AND STEREOCHEMISTRY                                         
REMARK 500 SUBTOPIC: TORSION ANGLES                                             
REMARK 500                                                                      
REMARK 500 TORSION ANGLES OUTSIDE THE EXPECTED RAMACHANDRAN REGIONS:            
REMARK 500 (M=MODEL NUMBER; RES=RESIDUE NAME; C=CHAIN IDENTIFIER;               
REMARK 500 SSEQ=SEQUENCE NUMBER; I=INSERTION CODE).                             
REMARK 500                                                                      
REMARK 500 STANDARD TABLE:                                                      
REMARK 500 FORMAT:(10X,I3,1X,A3,1X,A1,I4,A1,4X,F7.2,3X,F7.2)                    
REMARK 500                                                                      
REMARK 500 EXPECTED VALUES: GJ KLEYWEGT AND TA JONES (1996). PHI/PSI-           
REMARK 500 CHOLOGY: RAMACHANDRAN REVISITED. STRUCTURE 4, 1395 - 1400            
REMARK 500                                                                      
REMARK 500  M RES CSSEQI        PSI       PHI                                   
REMARK 500    ASP A  73       86.37   -156.40                                   
REMARK 500                                                                      
REMARK 500 REMARK: NULL                                                         
REMARK 800                                                                      
REMARK 800 SITE                                                                 
REMARK 800 SITE_IDENTIFIER: ACT                                                 
REMARK 800 EVIDENCE_CODE: UNKNOWN                                               
REMARK 800 SITE_DESCRIPTION: ACTIVE SITE AND METAL BINDING SITE.                
DBREF  1TMY A    1   120  UNP    Q56312   CHEY_THEMA       1    120             
SEQRES   1 A  120  MET GLY LYS ARG VAL LEU ILE VAL ASP ASP ALA ALA PHE          
SEQRES   2 A  120  MET ARG MET MET LEU LYS ASP ILE ILE THR LYS ALA GLY          
SEQRES   3 A  120  TYR GLU VAL ALA GLY GLU ALA THR ASN GLY ARG GLU ALA          
SEQRES   4 A  120  VAL GLU LYS TYR LYS GLU LEU LYS PRO ASP ILE VAL THR          
SEQRES   5 A  120  MET ASP ILE THR MET PRO GLU MET ASN GLY ILE ASP ALA          
SEQRES   6 A  120  ILE LYS GLU ILE MET LYS ILE ASP PRO ASN ALA LYS ILE          
SEQRES   7 A  120  ILE VAL CYS SER ALA MET GLY GLN GLN ALA MET VAL ILE          
SEQRES   8 A  120  GLU ALA ILE LYS ALA GLY ALA LYS ASP PHE ILE VAL LYS          
SEQRES   9 A  120  PRO PHE GLN PRO SER ARG VAL VAL GLU ALA LEU ASN LYS          
SEQRES  10 A  120  VAL SER LYS                                                  
FORMUL   2  HOH   *15(H2 O)                                                     
HELIX    1   1 ALA A   12  LYS A   24  1                                  13    
HELIX    2   2 GLY A   36  LEU A   46  1                                  11    
HELIX    3   3 PRO A   58  MET A   60  5                                   3    
HELIX    4   4 GLY A   62  ILE A   72  1                                  11    
HELIX    5   5 GLN A   87  ALA A   96  1                                  10    
HELIX    6   6 PRO A  108  LYS A  117  1                                  10    
SHEET    1   A 5 ASP A 100  VAL A 103  0                                        
SHEET    2   A 5 ILE A  78  SER A  82  1  N  VAL A  80   O  ASP A 100           
SHEET    3   A 5 ILE A  50  ASP A  54  1  N  VAL A  51   O  ILE A  79           
SHEET    4   A 5 ARG A   4  VAL A   8  1  N  LEU A   6   O  ILE A  50           
SHEET    5   A 5 GLU A  28  ALA A  33  1  N  GLU A  28   O  VAL A   5           
CISPEP   1 LYS A  104    PRO A  105          0       -11.65                     
SITE     1 ACT  4 ASP A  54  LYS A 104  ASP A   9  ASP A  10                    
CRYST1   32.040   53.950   34.160  90.00  95.56  90.00 P 1 21 1      2          
ORIGX1      1.000000  0.000000  0.000000        0.00000                         
ORIGX2      0.000000  1.000000  0.000000        0.00000                         
ORIGX3      0.000000  0.000000  1.000000        0.00000                         
SCALE1      0.031211  0.000000  0.003038        0.00000                         
SCALE2      0.000000  0.018536  0.000000        0.00000                         
SCALE3      0.000000  0.000000  0.029412        0.00000                         
ATOM      1  N   GLY A   2     -10.869  15.276  -2.804  1.00 89.81           N  
ATOM      2  CA  GLY A   2     -10.529  16.051  -1.621  1.00 79.86           C  
ATOM      3  C   GLY A   2     -10.801  15.300  -0.321  1.00 55.75           C  
ATOM      4  O   GLY A   2     -11.155  15.891   0.692  1.00 65.19           O  
ATOM      5  N   LYS A   3     -10.647  13.984  -0.340  1.00 38.22           N  
ATOM      6  CA  LYS A   3     -10.893  13.202   0.847  1.00 36.07           C  
ATOM      7  C   LYS A   3      -9.844  12.087   1.033  1.00 38.78           C  
ATOM      8  O   LYS A   3     -10.058  11.218   1.889  1.00 23.57           O  
ATOM      9  CB  LYS A   3     -12.295  12.599   0.759  1.00 36.28           C  
ATOM     10  CG  LYS A   3     -13.421  13.583   1.040  1.00 54.51           C  
ATOM     11  CD  LYS A   3     -13.584  13.952   2.501  0.00 68.28           C  
ATOM     12  CE  LYS A   3     -14.649  15.017   2.715  0.00 79.47           C  
ATOM     13  NZ  LYS A   3     -14.163  16.172   3.477  0.00 86.60           N  
ATOM     14  N   ARG A   4      -8.784  12.011   0.150  1.00 17.88           N  
ATOM     15  CA  ARG A   4      -7.799  10.925   0.293  1.00 14.57           C  
ATOM     16  C   ARG A   4      -6.629  11.407   1.135  1.00 16.47           C  
ATOM     17  O   ARG A   4      -6.065  12.488   0.954  1.00 31.55           O  
ATOM     18  CB  ARG A   4      -7.334  10.436  -1.023  1.00 24.10           C  
ATOM     19  CG  ARG A   4      -8.523  10.107  -1.893  1.00 26.11           C  
ATOM     20  CD  ARG A   4      -8.192   9.972  -3.373  1.00 21.56           C  
ATOM     21  NE  ARG A   4      -7.288   8.843  -3.606  1.00 87.66           N  
ATOM     22  CZ  ARG A   4      -6.029   9.046  -3.943  1.00 92.56           C  
ATOM     23  NH1 ARG A   4      -5.592  10.285  -4.096  1.00 39.71           N  
ATOM     24  NH2 ARG A   4      -5.203   8.016  -4.142  1.00 52.50           N  
ATOM     25  N   VAL A   5      -6.340  10.590   2.079  1.00 11.24           N  
ATOM     26  CA  VAL A   5      -5.432  10.893   3.148  1.00 16.18           C  
ATOM     27  C   VAL A   5      -4.274   9.919   3.169  1.00 21.54           C  
ATOM     28  O   VAL A   5      -4.446   8.695   3.173  1.00 19.65           O  
ATOM     29  CB  VAL A   5      -6.153  10.846   4.549  1.00 24.87           C  
ATOM     30  CG1 VAL A   5      -5.213  11.184   5.737  1.00 15.87           C  
ATOM     31  CG2 VAL A   5      -7.409  11.739   4.641  1.00 15.42           C  
ATOM     32  N   LEU A   6      -3.097  10.484   3.412  1.00 20.67           N  
ATOM     33  CA  LEU A   6      -1.912   9.639   3.525  1.00 20.51           C  
ATOM     34  C   LEU A   6      -1.467   9.701   4.949  1.00  8.87           C  
ATOM     35  O   LEU A   6      -1.225  10.824   5.440  1.00 15.52           O  
ATOM     36  CB  LEU A   6      -0.818  10.211   2.622  1.00 20.09           C  
ATOM     37  CG  LEU A   6       0.328   9.268   2.213  1.00 31.30           C  
ATOM     38  CD1 LEU A   6       1.485  10.129   1.682  1.00 34.55           C  
ATOM     39  CD2 LEU A   6       0.830   8.407   3.352  1.00 29.07           C  
ATOM     40  N   ILE A   7      -1.501   8.533   5.604  1.00 14.43           N  
ATOM     41  CA  ILE A   7      -1.194   8.505   7.018  1.00 14.19           C  
ATOM     42  C   ILE A   7       0.229   8.070   7.227  1.00 16.47           C  
ATOM     43  O   ILE A   7       0.534   6.962   6.847  1.00 14.69           O  
ATOM     44  CB  ILE A   7      -2.015   7.430   7.725  1.00 24.72           C  
ATOM     45  CG1 ILE A   7      -3.463   7.838   7.900  1.00 25.62           C  
ATOM     46  CG2 ILE A   7      -1.430   7.173   9.114  1.00 27.03           C  
ATOM     47  CD1 ILE A   7      -4.353   6.603   7.822  1.00 51.49           C  
ATOM     48  N   VAL A   8       1.000   8.882   7.938  1.00 13.62           N  
ATOM     49  CA  VAL A   8       2.402   8.578   8.233  1.00 18.05           C  
ATOM     50  C   VAL A   8       2.650   8.445   9.735  1.00 23.39           C  
ATOM     51  O   VAL A   8       2.557   9.405  10.476  1.00 16.30           O  
ATOM     52  CB  VAL A   8       3.296   9.659   7.703  1.00 16.99           C  
ATOM     53  CG1 VAL A   8       4.748   9.222   7.751  1.00 12.95           C  
ATOM     54  CG2 VAL A   8       2.943   9.873   6.252  1.00 19.66           C  
ATOM     55  N   ASP A   9       3.063   7.239  10.108  1.00 16.65           N  
ATOM     56  CA  ASP A   9       3.338   6.855  11.454  1.00 21.59           C  
ATOM     57  C   ASP A   9       4.047   5.488  11.495  1.00 27.34           C  
ATOM     58  O   ASP A   9       3.714   4.543  10.754  1.00 19.81           O  
ATOM     59  CB  ASP A   9       2.016   6.817  12.220  1.00 18.16           C  
ATOM     60  CG  ASP A   9       2.188   6.924  13.720  1.00 18.41           C  
ATOM     61  OD1 ASP A   9       2.965   6.231  14.293  1.00 28.99           O  
ATOM     62  OD2 ASP A   9       1.659   8.005  14.224  1.00 30.89           O  
ATOM     63  N   ASP A  10       5.085   5.373  12.348  1.00 24.71           N  
ATOM     64  CA  ASP A  10       5.823   4.102  12.368  1.00 19.62           C  
ATOM     65  C   ASP A  10       5.069   3.052  13.100  1.00 31.43           C  
ATOM     66  O   ASP A  10       5.230   1.863  12.811  1.00 42.23           O  
ATOM     67  CB  ASP A  10       7.239   4.170  12.952  1.00 29.81           C  
ATOM     68  CG  ASP A  10       7.267   4.930  14.234  1.00 82.08           C  
ATOM     69  OD1 ASP A  10       6.863   6.083  14.320  1.00 95.42           O  
ATOM     70  OD2 ASP A  10       7.710   4.205  15.240  1.00100.00           O  
ATOM     71  N   ALA A  11       4.230   3.526  14.032  1.00 23.10           N  
ATOM     72  CA  ALA A  11       3.489   2.627  14.885  1.00 21.10           C  
ATOM     73  C   ALA A  11       2.231   2.126  14.231  1.00 29.08           C  
ATOM     74  O   ALA A  11       1.284   2.900  13.975  1.00 22.15           O  
ATOM     75  CB  ALA A  11       3.183   3.239  16.267  1.00 27.17           C  
ATOM     76  N   ALA A  12       2.200   0.809  14.070  1.00 19.97           N  
ATOM     77  CA  ALA A  12       1.111   0.077  13.426  1.00 31.47           C  
ATOM     78  C   ALA A  12      -0.296   0.347  13.994  1.00 33.37           C  
ATOM     79  O   ALA A  12      -1.298   0.532  13.274  1.00 28.12           O  
ATOM     80  CB  ALA A  12       1.457  -1.408  13.439  1.00 34.13           C  
ATOM     81  N   PHE A  13      -0.351   0.327  15.299  1.00 24.19           N  
ATOM     82  CA  PHE A  13      -1.597   0.591  16.008  1.00 29.29           C  
ATOM     83  C   PHE A  13      -2.123   1.980  15.754  1.00 21.02           C  
ATOM     84  O   PHE A  13      -3.320   2.215  15.602  1.00 35.95           O  
ATOM     85  CB  PHE A  13      -1.497   0.348  17.555  1.00 32.13           C  
ATOM     86  CG  PHE A  13      -2.863   0.535  18.200  1.00 33.97           C  
ATOM     87  CD1 PHE A  13      -3.950  -0.236  17.770  1.00 33.95           C  
ATOM     88  CD2 PHE A  13      -3.093   1.577  19.107  1.00 27.82           C  
ATOM     89  CE1 PHE A  13      -5.232   0.008  18.280  1.00 40.57           C  
ATOM     90  CE2 PHE A  13      -4.357   1.818  19.649  1.00 26.72           C  
ATOM     91  CZ  PHE A  13      -5.433   1.041  19.205  1.00 26.18           C  
ATOM     92  N   MET A  14      -1.197   2.921  15.747  1.00 25.66           N  
ATOM     93  CA  MET A  14      -1.560   4.296  15.533  1.00 25.40           C  
ATOM     94  C   MET A  14      -2.155   4.496  14.138  1.00 29.10           C  
ATOM     95  O   MET A  14      -3.089   5.276  13.885  1.00 23.03           O  
ATOM     96  CB  MET A  14      -0.325   5.157  15.757  1.00 20.75           C  
ATOM     97  CG  MET A  14      -0.554   6.257  16.762  1.00 41.80           C  
ATOM     98  SD  MET A  14      -1.056   5.705  18.403  1.00 55.39           S  
ATOM     99  CE  MET A  14      -2.782   5.229  18.108  1.00 68.78           C  
ATOM    100  N   ARG A  15      -1.592   3.751  13.206  1.00 33.07           N  
ATOM    101  CA  ARG A  15      -2.065   3.798  11.844  1.00 27.50           C  
ATOM    102  C   ARG A  15      -3.493   3.238  11.822  1.00 32.68           C  
ATOM    103  O   ARG A  15      -4.429   3.902  11.364  1.00 30.30           O  
ATOM    104  CB  ARG A  15      -1.078   3.096  10.891  1.00 18.25           C  
ATOM    105  CG  ARG A  15       0.232   3.923  10.699  1.00 26.98           C  
ATOM    106  CD  ARG A  15       0.822   3.769   9.293  1.00 30.70           C  
ATOM    107  NE  ARG A  15       1.049   2.371   9.076  1.00 21.34           N  
ATOM    108  CZ  ARG A  15       1.973   1.797   9.812  1.00 38.51           C  
ATOM    109  NH1 ARG A  15       2.711   2.495  10.666  1.00 32.86           N  
ATOM    110  NH2 ARG A  15       2.194   0.510   9.679  1.00 31.30           N  
ATOM    111  N   MET A  16      -3.644   2.052  12.443  1.00 21.65           N  
ATOM    112  CA  MET A  16      -4.931   1.347  12.565  1.00 29.54           C  
ATOM    113  C   MET A  16      -5.978   2.228  13.130  1.00 25.91           C  
ATOM    114  O   MET A  16      -7.081   2.391  12.600  1.00 24.96           O  
ATOM    115  CB  MET A  16      -4.801   0.131  13.483  1.00 39.68           C  
ATOM    116  CG  MET A  16      -3.757  -0.855  12.948  1.00 53.22           C  
ATOM    117  SD  MET A  16      -3.912  -2.549  13.589  1.00 52.32           S  
ATOM    118  CE  MET A  16      -5.200  -2.264  14.821  1.00 41.19           C  
ATOM    119  N   MET A  17      -5.579   2.824  14.205  1.00 24.08           N  
ATOM    120  CA  MET A  17      -6.402   3.726  14.920  1.00 21.33           C  
ATOM    121  C   MET A  17      -6.860   4.946  14.134  1.00 30.77           C  
ATOM    122  O   MET A  17      -8.046   5.226  13.973  1.00 27.84           O  
ATOM    123  CB  MET A  17      -5.561   4.086  16.121  1.00 25.27           C  
ATOM    124  CG  MET A  17      -6.097   5.234  16.875  1.00 47.65           C  
ATOM    125  SD  MET A  17      -6.521   4.535  18.440  1.00 71.58           S  
ATOM    126  CE  MET A  17      -7.695   3.313  17.822  1.00 49.62           C  
ATOM    127  N   LEU A  18      -5.919   5.695  13.616  1.00 22.07           N  
ATOM    128  CA  LEU A  18      -6.238   6.882  12.824  1.00 25.38           C  
ATOM    129  C   LEU A  18      -7.061   6.529  11.609  1.00 22.52           C  
ATOM    130  O   LEU A  18      -7.987   7.228  11.184  1.00 26.72           O  
ATOM    131  CB  LEU A  18      -4.918   7.470  12.287  1.00 21.75           C  
ATOM    132  CG  LEU A  18      -4.821   8.965  12.156  1.00 19.79           C  
ATOM    133  CD1 LEU A  18      -5.549   9.731  13.257  1.00 16.69           C  
ATOM    134  CD2 LEU A  18      -3.372   9.238  12.242  1.00 16.93           C  
ATOM    135  N   LYS A  19      -6.655   5.464  10.985  1.00 20.13           N  
ATOM    136  CA  LYS A  19      -7.383   5.014   9.818  1.00 16.67           C  
ATOM    137  C   LYS A  19      -8.841   4.773  10.195  1.00 34.76           C  
ATOM    138  O   LYS A  19      -9.792   5.018   9.498  1.00 18.51           O  
ATOM    139  CB  LYS A  19      -6.800   3.685   9.523  1.00 27.72           C  
ATOM    140  CG  LYS A  19      -7.433   2.961   8.386  1.00 21.64           C  
ATOM    141  CD  LYS A  19      -6.456   1.936   7.801  1.00 62.52           C  
ATOM    142  CE  LYS A  19      -6.862   1.451   6.419  0.00 72.51           C  
ATOM    143  NZ  LYS A  19      -6.007   0.365   5.921  0.00 82.01           N  
ATOM    144  N   ASP A  20      -9.005   4.216  11.344  1.00 24.58           N  
ATOM    145  CA  ASP A  20     -10.334   3.933  11.786  1.00 25.76           C  
ATOM    146  C   ASP A  20     -11.164   5.206  11.821  1.00 18.37           C  
ATOM    147  O   ASP A  20     -12.257   5.375  11.324  1.00 29.46           O  
ATOM    148  CB  ASP A  20     -10.155   3.351  13.219  1.00 26.26           C  
ATOM    149  CG  ASP A  20     -11.466   2.899  13.817  1.00 64.44           C  
ATOM    150  OD1 ASP A  20     -12.144   2.030  13.276  1.00 40.11           O  
ATOM    151  OD2 ASP A  20     -11.812   3.554  14.933  1.00 44.49           O  
ATOM    152  N   ILE A  21     -10.605   6.143  12.502  1.00 24.93           N  
ATOM    153  CA  ILE A  21     -11.253   7.379  12.713  1.00 14.32           C  
ATOM    154  C   ILE A  21     -11.479   8.048  11.391  1.00 27.82           C  
ATOM    155  O   ILE A  21     -12.517   8.604  11.113  1.00 31.05           O  
ATOM    156  CB  ILE A  21     -10.265   8.145  13.538  1.00 24.12           C  
ATOM    157  CG1 ILE A  21     -10.189   7.596  14.953  1.00 14.38           C  
ATOM    158  CG2 ILE A  21     -10.561   9.636  13.544  1.00 40.09           C  
ATOM    159  CD1 ILE A  21      -9.084   8.316  15.785  1.00 16.56           C  
ATOM    160  N   ILE A  22     -10.489   8.002  10.550  1.00 18.89           N  
ATOM    161  CA  ILE A  22     -10.592   8.720   9.303  1.00 28.98           C  
ATOM    162  C   ILE A  22     -11.688   8.187   8.479  1.00 10.11           C  
ATOM    163  O   ILE A  22     -12.382   8.873   7.760  1.00 24.29           O  
ATOM    164  CB  ILE A  22      -9.261   8.774   8.556  1.00 25.27           C  
ATOM    165  CG1 ILE A  22      -8.365   9.837   9.239  1.00 22.05           C  
ATOM    166  CG2 ILE A  22      -9.440   9.057   7.076  1.00 27.03           C  
ATOM    167  CD1 ILE A  22      -6.943   9.873   8.685  1.00 41.47           C  
ATOM    168  N   THR A  23     -11.733   6.913   8.473  1.00 13.30           N  
ATOM    169  CA  THR A  23     -12.755   6.266   7.694  1.00 19.40           C  
ATOM    170  C   THR A  23     -14.130   6.460   8.309  1.00 23.92           C  
ATOM    171  O   THR A  23     -15.129   6.632   7.637  1.00 20.43           O  
ATOM    172  CB  THR A  23     -12.466   4.782   7.677  1.00 29.41           C  
ATOM    173  OG1 THR A  23     -11.345   4.619   6.860  1.00 55.49           O  
ATOM    174  CG2 THR A  23     -13.628   4.052   7.061  1.00 42.66           C  
ATOM    175  N   LYS A  24     -14.202   6.506   9.597  1.00 23.98           N  
ATOM    176  CA  LYS A  24     -15.532   6.739  10.161  1.00 31.66           C  
ATOM    177  C   LYS A  24     -16.134   8.137   9.902  1.00 29.47           C  
ATOM    178  O   LYS A  24     -17.336   8.399   9.956  1.00 30.13           O  
ATOM    179  CB  LYS A  24     -15.518   6.334  11.624  1.00 18.30           C  
ATOM    180  CG  LYS A  24     -15.639   4.799  11.752  1.00 31.97           C  
ATOM    181  CD  LYS A  24     -15.568   4.282  13.190  1.00 58.52           C  
ATOM    182  CE  LYS A  24     -16.707   4.784  14.061  0.00 71.30           C  
ATOM    183  NZ  LYS A  24     -16.875   3.996  15.291  0.00 81.74           N  
ATOM    184  N   ALA A  25     -15.264   9.061   9.617  1.00 20.01           N  
ATOM    185  CA  ALA A  25     -15.656  10.408   9.438  1.00 12.47           C  
ATOM    186  C   ALA A  25     -15.849  10.644   8.008  1.00 18.42           C  
ATOM    187  O   ALA A  25     -15.839  11.776   7.613  1.00 24.24           O  
ATOM    188  CB  ALA A  25     -14.590  11.342   9.901  1.00 11.53           C  
ATOM    189  N   GLY A  26     -15.895   9.578   7.213  1.00 19.26           N  
ATOM    190  CA  GLY A  26     -16.143   9.799   5.798  1.00 15.79           C  
ATOM    191  C   GLY A  26     -14.966  10.086   4.872  1.00 26.96           C  
ATOM    192  O   GLY A  26     -15.161  10.295   3.651  1.00 20.91           O  
ATOM    193  N   TYR A  27     -13.743   9.992   5.393  1.00 24.45           N  
ATOM    194  CA  TYR A  27     -12.595  10.206   4.522  1.00 26.10           C  
ATOM    195  C   TYR A  27     -12.039   8.847   4.008  1.00 35.76           C  
ATOM    196  O   TYR A  27     -12.458   7.772   4.479  1.00 29.35           O  
ATOM    197  CB  TYR A  27     -11.495  10.984   5.298  1.00 27.71           C  
ATOM    198  CG  TYR A  27     -11.859  12.409   5.569  1.00 24.31           C  
ATOM    199  CD1 TYR A  27     -12.722  12.762   6.600  1.00 38.37           C  
ATOM    200  CD2 TYR A  27     -11.361  13.430   4.774  1.00 16.45           C  
ATOM    201  CE1 TYR A  27     -13.093  14.089   6.819  1.00 34.26           C  
ATOM    202  CE2 TYR A  27     -11.758  14.751   4.945  1.00 19.78           C  
ATOM    203  CZ  TYR A  27     -12.610  15.087   5.985  1.00 23.01           C  
ATOM    204  OH  TYR A  27     -12.831  16.394   6.286  1.00 21.89           O  
ATOM    205  N   GLU A  28     -11.062   8.864   3.056  1.00 18.31           N  
ATOM    206  CA  GLU A  28     -10.486   7.593   2.630  1.00 22.43           C  
ATOM    207  C   GLU A  28      -8.979   7.595   2.692  1.00 33.37           C  
ATOM    208  O   GLU A  28      -8.365   8.640   2.591  1.00 31.89           O  
ATOM    209  CB  GLU A  28     -10.948   7.025   1.288  1.00 34.83           C  
ATOM    210  CG  GLU A  28     -10.998   7.986   0.113  1.00 77.30           C  
ATOM    211  CD  GLU A  28     -11.862   7.438  -0.992  1.00 84.93           C  
ATOM    212  OE1 GLU A  28     -11.358   6.349  -1.528  1.00100.00           O  
ATOM    213  OE2 GLU A  28     -12.926   7.936  -1.321  1.00100.00           O  
ATOM    214  N   VAL A  29      -8.437   6.427   2.988  1.00 20.79           N  
ATOM    215  CA  VAL A  29      -7.002   6.233   3.142  1.00 26.66           C  
ATOM    216  C   VAL A  29      -6.369   5.765   1.873  1.00 33.35           C  
ATOM    217  O   VAL A  29      -6.516   4.596   1.487  1.00 42.87           O  
ATOM    218  CB  VAL A  29      -6.580   5.327   4.271  1.00 28.93           C  
ATOM    219  CG1 VAL A  29      -5.052   5.422   4.380  1.00 32.90           C  
ATOM    220  CG2 VAL A  29      -7.264   5.790   5.569  1.00 34.39           C  
ATOM    221  N   ALA A  30      -5.609   6.698   1.342  1.00 19.15           N  
ATOM    222  CA  ALA A  30      -4.901   6.619   0.090  1.00 23.27           C  
ATOM    223  C   ALA A  30      -3.803   5.642   0.261  1.00 33.51           C  
ATOM    224  O   ALA A  30      -3.512   4.901  -0.680  1.00 24.73           O  
ATOM    225  CB  ALA A  30      -4.279   7.975  -0.252  1.00 23.88           C  
ATOM    226  N   GLY A  31      -3.200   5.671   1.453  1.00 15.34           N  
ATOM    227  CA  GLY A  31      -2.080   4.747   1.686  1.00 18.36           C  
ATOM    228  C   GLY A  31      -1.485   5.118   3.031  1.00 24.08           C  
ATOM    229  O   GLY A  31      -2.015   6.007   3.677  1.00 14.43           O  
ATOM    230  N   GLU A  32      -0.428   4.396   3.442  1.00 16.26           N  
ATOM    231  CA  GLU A  32       0.243   4.612   4.716  1.00 19.52           C  
ATOM    232  C   GLU A  32       1.722   4.540   4.478  1.00 19.72           C  
ATOM    233  O   GLU A  32       2.154   3.891   3.571  1.00 22.17           O  
ATOM    234  CB  GLU A  32      -0.091   3.554   5.812  1.00 19.30           C  
ATOM    235  CG  GLU A  32      -1.139   2.446   5.521  1.00 41.89           C  
ATOM    236  CD  GLU A  32      -1.357   1.461   6.674  1.00 41.93           C  
ATOM    237  OE1 GLU A  32      -0.534   0.621   7.058  1.00 64.33           O  
ATOM    238  OE2 GLU A  32      -2.551   1.579   7.205  1.00 81.04           O  
ATOM    239  N   ALA A  33       2.487   5.046   5.373  1.00 17.14           N  
ATOM    240  CA  ALA A  33       3.939   5.059   5.278  1.00 20.56           C  
ATOM    241  C   ALA A  33       4.396   5.009   6.687  1.00 17.12           C  
ATOM    242  O   ALA A  33       3.652   5.390   7.544  1.00 23.66           O  
ATOM    243  CB  ALA A  33       4.434   6.400   4.643  1.00 22.72           C  
ATOM    244  N   THR A  34       5.574   4.545   6.894  1.00 17.92           N  
ATOM    245  CA  THR A  34       6.183   4.481   8.223  1.00 23.28           C  
ATOM    246  C   THR A  34       7.259   5.526   8.560  1.00 36.15           C  
ATOM    247  O   THR A  34       7.635   5.566   9.719  1.00 27.88           O  
ATOM    248  CB  THR A  34       6.631   3.059   8.537  1.00 24.68           C  
ATOM    249  OG1 THR A  34       7.751   2.718   7.739  1.00 46.24           O  
ATOM    250  CG2 THR A  34       5.494   2.190   8.065  1.00 20.34           C  
ATOM    251  N   ASN A  35       7.730   6.366   7.566  1.00 22.24           N  
ATOM    252  CA  ASN A  35       8.725   7.444   7.780  1.00 21.98           C  
ATOM    253  C   ASN A  35       8.575   8.507   6.722  1.00 24.95           C  
ATOM    254  O   ASN A  35       7.941   8.256   5.705  1.00 22.93           O  
ATOM    255  CB  ASN A  35      10.167   6.965   7.619  1.00 46.36           C  
ATOM    256  CG  ASN A  35      10.337   6.310   6.266  1.00 47.93           C  
ATOM    257  OD1 ASN A  35      10.264   6.924   5.176  1.00 61.87           O  
ATOM    258  ND2 ASN A  35      10.376   5.011   6.353  1.00 25.96           N  
ATOM    259  N   GLY A  36       9.314   9.605   6.877  1.00 23.52           N  
ATOM    260  CA  GLY A  36       9.232  10.742   5.970  1.00 27.98           C  
ATOM    261  C   GLY A  36       9.582  10.380   4.532  1.00 30.67           C  
ATOM    262  O   GLY A  36       8.991  10.847   3.556  1.00 33.55           O  
ATOM    263  N   ARG A  37      10.555   9.521   4.436  1.00 31.14           N  
ATOM    264  CA  ARG A  37      11.113   9.132   3.173  1.00 28.65           C  
ATOM    265  C   ARG A  37      10.103   8.494   2.262  1.00 18.77           C  
ATOM    266  O   ARG A  37       9.903   8.959   1.125  1.00 22.08           O  
ATOM    267  CB  ARG A  37      12.382   8.298   3.346  1.00 33.02           C  
ATOM    268  CG  ARG A  37      13.434   8.584   2.280  1.00 55.97           C  
ATOM    269  CD  ARG A  37      14.731   7.818   2.510  0.00 61.95           C  
ATOM    270  NE  ARG A  37      15.451   7.511   1.277  0.00 70.13           N  
ATOM    271  CZ  ARG A  37      16.707   7.070   1.238  0.00 85.90           C  
ATOM    272  NH1 ARG A  37      17.420   6.877   2.345  0.00 73.82           N  
ATOM    273  NH2 ARG A  37      17.270   6.819   0.059  0.00 73.24           N  
ATOM    274  N   GLU A  38       9.533   7.397   2.769  1.00 21.21           N  
ATOM    275  CA  GLU A  38       8.461   6.658   2.104  1.00 27.88           C  
ATOM    276  C   GLU A  38       7.350   7.666   1.831  1.00 16.46           C  
ATOM    277  O   GLU A  38       6.606   7.659   0.849  1.00 28.15           O  
ATOM    278  CB  GLU A  38       7.942   5.608   3.139  1.00 28.96           C  
ATOM    279  CG  GLU A  38       7.509   4.212   2.614  1.00 85.49           C  
ATOM    280  CD  GLU A  38       6.978   3.295   3.711  1.00 55.65           C  
ATOM    281  OE1 GLU A  38       6.819   3.701   4.825  1.00 42.56           O  
ATOM    282  OE2 GLU A  38       6.663   2.065   3.342  1.00100.00           O  
ATOM    283  N   ALA A  39       7.199   8.533   2.800  1.00 17.47           N  
ATOM    284  CA  ALA A  39       6.126   9.512   2.718  1.00 12.13           C  
ATOM    285  C   ALA A  39       6.215  10.283   1.448  1.00 17.64           C  
ATOM    286  O   ALA A  39       5.250  10.459   0.702  1.00 16.26           O  
ATOM    287  CB  ALA A  39       6.231  10.480   3.879  1.00  9.03           C  
ATOM    288  N   VAL A  40       7.387  10.829   1.267  1.00 20.35           N  
ATOM    289  CA  VAL A  40       7.538  11.652   0.123  1.00 30.34           C  
ATOM    290  C   VAL A  40       7.245  10.817  -1.119  1.00 14.76           C  
ATOM    291  O   VAL A  40       6.641  11.212  -2.100  1.00 19.97           O  
ATOM    292  CB  VAL A  40       8.956  12.200   0.133  1.00 31.81           C  
ATOM    293  CG1 VAL A  40       9.163  13.037  -1.136  1.00 35.76           C  
ATOM    294  CG2 VAL A  40       9.165  13.068   1.372  1.00 19.86           C  
ATOM    295  N   GLU A  41       7.591   9.593  -1.020  1.00 19.29           N  
ATOM    296  CA  GLU A  41       7.382   8.792  -2.159  1.00 27.97           C  
ATOM    297  C   GLU A  41       5.962   8.520  -2.490  1.00 33.75           C  
ATOM    298  O   GLU A  41       5.593   8.536  -3.650  1.00 24.30           O  
ATOM    299  CB  GLU A  41       8.140   7.501  -2.018  1.00 26.61           C  
ATOM    300  CG  GLU A  41       9.614   7.880  -2.098  1.00 86.92           C  
ATOM    301  CD  GLU A  41      10.440   6.650  -2.003  1.00100.00           C  
ATOM    302  OE1 GLU A  41      10.316   6.046  -0.825  1.00100.00           O  
ATOM    303  OE2 GLU A  41      11.084   6.220  -2.961  1.00100.00           O  
ATOM    304  N   LYS A  42       5.189   8.195  -1.482  1.00 22.92           N  
ATOM    305  CA  LYS A  42       3.804   7.901  -1.689  1.00 22.78           C  
ATOM    306  C   LYS A  42       3.059   9.139  -2.071  1.00 22.49           C  
ATOM    307  O   LYS A  42       2.103   9.130  -2.892  1.00 17.19           O  
ATOM    308  CB  LYS A  42       3.272   7.226  -0.463  1.00 27.30           C  
ATOM    309  CG  LYS A  42       4.023   5.934  -0.150  1.00 20.04           C  
ATOM    310  CD  LYS A  42       3.130   4.708  -0.030  1.00 32.23           C  
ATOM    311  CE  LYS A  42       3.846   3.403  -0.292  1.00 64.99           C  
ATOM    312  NZ  LYS A  42       3.532   2.372   0.711  1.00 89.81           N  
ATOM    313  N   TYR A  43       3.577  10.239  -1.543  1.00 13.46           N  
ATOM    314  CA  TYR A  43       2.994  11.491  -1.920  1.00 14.50           C  
ATOM    315  C   TYR A  43       3.033  11.641  -3.421  1.00 27.72           C  
ATOM    316  O   TYR A  43       2.064  11.954  -4.111  1.00 15.45           O  
ATOM    317  CB  TYR A  43       3.729  12.666  -1.290  1.00 18.06           C  
ATOM    318  CG  TYR A  43       2.865  13.918  -1.426  1.00 17.06           C  
ATOM    319  CD1 TYR A  43       2.846  14.659  -2.604  1.00 25.70           C  
ATOM    320  CD2 TYR A  43       1.950  14.228  -0.423  1.00 17.72           C  
ATOM    321  CE1 TYR A  43       2.042  15.793  -2.720  1.00 19.67           C  
ATOM    322  CE2 TYR A  43       1.120  15.333  -0.508  1.00 17.19           C  
ATOM    323  CZ  TYR A  43       1.154  16.089  -1.683  1.00 31.92           C  
ATOM    324  OH  TYR A  43       0.324  17.159  -1.790  1.00 28.87           O  
ATOM    325  N   LYS A  44       4.225  11.435  -3.946  1.00 25.74           N  
ATOM    326  CA  LYS A  44       4.429  11.535  -5.395  1.00 23.52           C  
ATOM    327  C   LYS A  44       3.560  10.666  -6.221  1.00 33.17           C  
ATOM    328  O   LYS A  44       3.118  11.093  -7.277  1.00 27.78           O  
ATOM    329  CB  LYS A  44       5.859  11.321  -5.855  1.00 28.78           C  
ATOM    330  CG  LYS A  44       6.731  12.570  -5.634  1.00 31.73           C  
ATOM    331  CD  LYS A  44       8.243  12.330  -5.618  1.00 40.67           C  
ATOM    332  CE  LYS A  44       9.034  13.624  -5.503  0.00 51.39           C  
ATOM    333  NZ  LYS A  44      10.196  13.674  -6.402  0.00 60.59           N  
ATOM    334  N   GLU A  45       3.475   9.408  -5.801  1.00 30.19           N  
ATOM    335  CA  GLU A  45       2.680   8.424  -6.496  1.00 29.37           C  
ATOM    336  C   GLU A  45       1.186   8.521  -6.227  1.00 30.56           C  
ATOM    337  O   GLU A  45       0.384   8.142  -7.067  1.00 35.10           O  
ATOM    338  CB  GLU A  45       3.181   6.971  -6.376  1.00 26.66           C  
ATOM    339  CG  GLU A  45       2.774   6.266  -5.078  1.00 79.86           C  
ATOM    340  CD  GLU A  45       3.664   5.081  -4.816  1.00 98.14           C  
ATOM    341  OE1 GLU A  45       4.868   5.131  -4.991  1.00 95.98           O  
ATOM    342  OE2 GLU A  45       3.006   3.997  -4.462  1.00 90.24           O  
ATOM    343  N   LEU A  46       0.775   9.019  -5.075  1.00 24.65           N  
ATOM    344  CA  LEU A  46      -0.671   9.049  -4.860  1.00 17.03           C  
ATOM    345  C   LEU A  46      -1.274  10.425  -5.058  1.00 33.52           C  
ATOM    346  O   LEU A  46      -2.492  10.481  -5.253  1.00 30.17           O  
ATOM    347  CB  LEU A  46      -1.008   8.544  -3.453  1.00 20.24           C  
ATOM    348  CG  LEU A  46      -0.568   7.117  -3.114  1.00 27.47           C  
ATOM    349  CD1 LEU A  46      -0.960   6.757  -1.690  1.00 32.53           C  
ATOM    350  CD2 LEU A  46      -1.163   6.123  -4.100  1.00 43.56           C  
ATOM    351  N   LYS A  47      -0.534  11.494  -4.761  1.00 30.00           N  
ATOM    352  CA  LYS A  47      -1.212  12.800  -4.778  1.00 27.83           C  
ATOM    353  C   LYS A  47      -2.408  12.760  -3.799  1.00 36.15           C  
ATOM    354  O   LYS A  47      -3.520  13.006  -4.199  1.00 29.99           O  
ATOM    355  CB  LYS A  47      -1.647  13.311  -6.168  1.00 30.83           C  
ATOM    356  CG  LYS A  47      -1.709  14.839  -6.274  1.00 25.66           C  
ATOM    357  CD  LYS A  47      -1.470  15.361  -7.682  0.00 37.86           C  
ATOM    358  CE  LYS A  47      -2.324  16.571  -8.028  0.00 50.50           C  
ATOM    359  NZ  LYS A  47      -1.968  17.170  -9.323  0.00 60.28           N  
ATOM    360  N   PRO A  48      -2.195  12.398  -2.511  1.00 27.80           N  
ATOM    361  CA  PRO A  48      -3.287  12.427  -1.511  1.00 22.21           C  
ATOM    362  C   PRO A  48      -3.750  13.878  -1.296  1.00 26.45           C  
ATOM    363  O   PRO A  48      -2.964  14.833  -1.502  1.00 24.98           O  
ATOM    364  CB  PRO A  48      -2.591  12.029  -0.198  1.00 22.63           C  
ATOM    365  CG  PRO A  48      -1.084  12.081  -0.421  1.00 26.98           C  
ATOM    366  CD  PRO A  48      -0.899  11.940  -1.916  1.00 20.66           C  
ATOM    367  N   ASP A  49      -5.010  14.067  -0.856  1.00 15.62           N  
ATOM    368  CA  ASP A  49      -5.514  15.382  -0.585  1.00  4.67           C  
ATOM    369  C   ASP A  49      -4.949  15.871   0.698  1.00 14.13           C  
ATOM    370  O   ASP A  49      -4.828  17.058   0.947  1.00 18.90           O  
ATOM    371  CB  ASP A  49      -7.050  15.244  -0.412  1.00 13.46           C  
ATOM    372  CG  ASP A  49      -7.597  14.945  -1.802  1.00 11.17           C  
ATOM    373  OD1 ASP A  49      -7.308  15.663  -2.734  1.00 25.69           O  
ATOM    374  OD2 ASP A  49      -8.022  13.702  -1.935  1.00 23.76           O  
ATOM    375  N   ILE A  50      -4.750  14.963   1.574  1.00  7.61           N  
ATOM    376  CA  ILE A  50      -4.271  15.376   2.874  1.00  7.88           C  
ATOM    377  C   ILE A  50      -3.242  14.365   3.352  1.00 13.80           C  
ATOM    378  O   ILE A  50      -3.315  13.125   3.078  1.00 18.74           O  
ATOM    379  CB  ILE A  50      -5.371  15.234   3.938  1.00 13.61           C  
ATOM    380  CG1 ILE A  50      -6.625  16.040   3.637  1.00 25.75           C  
ATOM    381  CG2 ILE A  50      -4.835  15.579   5.323  1.00 14.90           C  
ATOM    382  CD1 ILE A  50      -7.870  15.150   3.710  1.00 41.34           C  
ATOM    383  N   VAL A  51      -2.368  14.913   4.191  1.00  9.44           N  
ATOM    384  CA  VAL A  51      -1.352  14.050   4.807  1.00 15.93           C  
ATOM    385  C   VAL A  51      -1.343  14.288   6.314  1.00  5.39           C  
ATOM    386  O   VAL A  51      -1.471  15.417   6.810  1.00 18.07           O  
ATOM    387  CB  VAL A  51       0.038  14.475   4.305  1.00  8.61           C  
ATOM    388  CG1 VAL A  51       1.044  13.510   4.886  1.00 16.49           C  
ATOM    389  CG2 VAL A  51       0.120  14.497   2.746  1.00  7.94           C  
ATOM    390  N   THR A  52      -1.215  13.179   6.992  1.00  9.21           N  
ATOM    391  CA  THR A  52      -1.007  13.223   8.419  1.00 22.61           C  
ATOM    392  C   THR A  52       0.384  12.690   8.684  1.00 11.79           C  
ATOM    393  O   THR A  52       0.730  11.561   8.283  1.00 12.97           O  
ATOM    394  CB  THR A  52      -2.023  12.442   9.271  1.00 24.44           C  
ATOM    395  OG1 THR A  52      -1.898  11.070   9.050  1.00 13.29           O  
ATOM    396  CG2 THR A  52      -3.437  12.881   8.986  1.00 10.18           C  
ATOM    397  N   MET A  53       1.083  13.482   9.452  1.00  9.56           N  
ATOM    398  CA  MET A  53       2.465  13.215   9.643  1.00 17.86           C  
ATOM    399  C   MET A  53       2.829  13.315  11.111  1.00  6.35           C  
ATOM    400  O   MET A  53       2.704  14.388  11.690  1.00 16.63           O  
ATOM    401  CB  MET A  53       3.231  14.206   8.775  1.00 17.44           C  
ATOM    402  CG  MET A  53       4.731  14.362   9.054  1.00 32.19           C  
ATOM    403  SD  MET A  53       5.692  13.209   8.065  1.00 29.41           S  
ATOM    404  CE  MET A  53       5.219  13.729   6.420  1.00 15.62           C  
ATOM    405  N   ASP A  54       3.182  12.124  11.643  1.00 11.93           N  
ATOM    406  CA  ASP A  54       3.635  11.969  13.001  1.00 20.41           C  
ATOM    407  C   ASP A  54       5.014  12.616  13.193  1.00 28.50           C  
ATOM    408  O   ASP A  54       5.879  12.507  12.379  1.00 20.63           O  
ATOM    409  CB  ASP A  54       3.716  10.493  13.366  1.00 20.32           C  
ATOM    410  CG  ASP A  54       4.282  10.285  14.733  1.00 21.65           C  
ATOM    411  OD1 ASP A  54       3.785  10.772  15.698  1.00 37.85           O  
ATOM    412  OD2 ASP A  54       5.364   9.559  14.733  1.00 41.18           O  
ATOM    413  N   ILE A  55       5.194  13.361  14.216  1.00 17.18           N  
ATOM    414  CA  ILE A  55       6.468  13.953  14.495  1.00 22.02           C  
ATOM    415  C   ILE A  55       6.788  13.744  15.973  1.00 25.85           C  
ATOM    416  O   ILE A  55       7.415  14.559  16.589  1.00 25.27           O  
ATOM    417  CB  ILE A  55       6.499  15.418  14.213  1.00 25.19           C  
ATOM    418  CG1 ILE A  55       5.553  16.095  15.207  1.00 27.73           C  
ATOM    419  CG2 ILE A  55       6.069  15.667  12.762  1.00 22.78           C  
ATOM    420  CD1 ILE A  55       5.616  17.622  15.180  1.00 24.69           C  
ATOM    421  N   THR A  56       6.305  12.668  16.552  1.00 12.02           N  
ATOM    422  CA  THR A  56       6.590  12.446  17.934  1.00 15.23           C  
ATOM    423  C   THR A  56       8.033  12.002  18.165  1.00 32.57           C  
ATOM    424  O   THR A  56       8.586  12.217  19.221  1.00 32.13           O  
ATOM    425  CB  THR A  56       5.611  11.445  18.486  1.00 17.96           C  
ATOM    426  OG1 THR A  56       5.725  10.129  17.898  1.00 22.49           O  
ATOM    427  CG2 THR A  56       4.222  12.039  18.304  1.00 18.42           C  
ATOM    428  N   MET A  57       8.659  11.438  17.142  1.00 33.21           N  
ATOM    429  CA  MET A  57      10.058  11.004  17.203  1.00 27.42           C  
ATOM    430  C   MET A  57      10.948  11.840  16.294  1.00 23.40           C  
ATOM    431  O   MET A  57      11.014  11.670  15.063  1.00 18.65           O  
ATOM    432  CB  MET A  57      10.157   9.558  16.795  1.00 37.23           C  
ATOM    433  CG  MET A  57       9.965   8.597  17.961  1.00 66.09           C  
ATOM    434  SD  MET A  57       9.585   6.925  17.359  1.00 99.05           S  
ATOM    435  CE  MET A  57      11.240   6.287  16.958  1.00100.00           C  
ATOM    436  N   PRO A  58      11.580  12.829  16.892  1.00 29.48           N  
ATOM    437  CA  PRO A  58      12.373  13.783  16.140  1.00 38.82           C  
ATOM    438  C   PRO A  58      13.484  13.184  15.259  1.00 34.20           C  
ATOM    439  O   PRO A  58      13.692  13.578  14.113  1.00 33.81           O  
ATOM    440  CB  PRO A  58      12.916  14.745  17.185  1.00 47.31           C  
ATOM    441  CG  PRO A  58      12.533  14.217  18.571  1.00 30.42           C  
ATOM    442  CD  PRO A  58      11.626  13.050  18.365  1.00 29.60           C  
ATOM    443  N   GLU A  59      14.147  12.164  15.782  1.00 29.67           N  
ATOM    444  CA  GLU A  59      15.179  11.502  15.043  1.00 28.63           C  
ATOM    445  C   GLU A  59      14.608  10.894  13.804  1.00 35.85           C  
ATOM    446  O   GLU A  59      15.324  10.480  12.909  1.00 31.99           O  
ATOM    447  CB  GLU A  59      15.971  10.480  15.834  1.00 26.23           C  
ATOM    448  CG  GLU A  59      15.059   9.353  16.264  1.00 47.78           C  
ATOM    449  CD  GLU A  59      14.333   9.827  17.481  1.00100.00           C  
ATOM    450  OE1 GLU A  59      14.484  10.965  17.906  1.00 60.60           O  
ATOM    451  OE2 GLU A  59      13.644   8.890  18.093  1.00 59.17           O  
ATOM    452  N   MET A  60      13.307  10.884  13.719  1.00 31.85           N  
ATOM    453  CA  MET A  60      12.769  10.429  12.491  1.00 35.85           C  
ATOM    454  C   MET A  60      12.694  11.476  11.411  1.00 27.04           C  
ATOM    455  O   MET A  60      12.432  11.152  10.260  1.00 21.08           O  
ATOM    456  CB  MET A  60      11.565   9.551  12.650  1.00 44.52           C  
ATOM    457  CG  MET A  60      12.014   8.277  13.333  1.00 53.88           C  
ATOM    458  SD  MET A  60      10.815   6.976  13.011  1.00 79.34           S  
ATOM    459  CE  MET A  60      11.748   5.871  11.915  1.00 83.40           C  
ATOM    460  N   ASN A  61      13.007  12.727  11.776  1.00 25.73           N  
ATOM    461  CA  ASN A  61      13.046  13.802  10.810  1.00 22.96           C  
ATOM    462  C   ASN A  61      11.769  14.014   9.987  1.00 20.16           C  
ATOM    463  O   ASN A  61      11.793  14.302   8.779  1.00 26.96           O  
ATOM    464  CB  ASN A  61      14.246  13.576   9.863  1.00 24.91           C  
ATOM    465  CG  ASN A  61      14.896  14.854   9.421  1.00 12.89           C  
ATOM    466  OD1 ASN A  61      14.570  15.966   9.874  1.00 17.45           O  
ATOM    467  ND2 ASN A  61      15.724  14.746   8.410  1.00 32.74           N  
ATOM    468  N   GLY A  62      10.617  13.973  10.632  1.00 21.32           N  
ATOM    469  CA  GLY A  62       9.385  14.204   9.908  1.00 20.91           C  
ATOM    470  C   GLY A  62       9.378  15.611   9.312  1.00 17.23           C  
ATOM    471  O   GLY A  62       8.678  15.912   8.327  1.00 20.63           O  
ATOM    472  N   ILE A  63      10.104  16.499   9.987  1.00 14.55           N  
ATOM    473  CA  ILE A  63      10.106  17.870   9.536  1.00 12.05           C  
ATOM    474  C   ILE A  63      10.718  18.044   8.179  1.00 22.87           C  
ATOM    475  O   ILE A  63      10.334  18.878   7.367  1.00 25.18           O  
ATOM    476  CB  ILE A  63      10.506  18.907  10.553  1.00 31.80           C  
ATOM    477  CG1 ILE A  63       9.578  18.770  11.774  1.00 42.28           C  
ATOM    478  CG2 ILE A  63      10.252  20.301   9.966  1.00 34.22           C  
ATOM    479  CD1 ILE A  63       9.624  19.973  12.734  1.00 46.13           C  
ATOM    480  N   ASP A  64      11.729  17.272   7.935  1.00 21.23           N  
ATOM    481  CA  ASP A  64      12.373  17.467   6.676  1.00 23.15           C  
ATOM    482  C   ASP A  64      11.420  16.945   5.656  1.00 19.70           C  
ATOM    483  O   ASP A  64      11.291  17.482   4.579  1.00 22.99           O  
ATOM    484  CB  ASP A  64      13.692  16.713   6.656  1.00 36.33           C  
ATOM    485  CG  ASP A  64      14.650  17.125   5.556  1.00 29.93           C  
ATOM    486  OD1 ASP A  64      14.966  18.416   5.578  1.00 41.88           O  
ATOM    487  OD2 ASP A  64      15.199  16.273   4.864  1.00 45.60           O  
ATOM    488  N   ALA A  65      10.711  15.876   6.040  1.00 33.34           N  
ATOM    489  CA  ALA A  65       9.726  15.277   5.138  1.00 17.09           C  
ATOM    490  C   ALA A  65       8.655  16.289   4.746  1.00 23.96           C  
ATOM    491  O   ALA A  65       8.336  16.443   3.591  1.00 19.02           O  
ATOM    492  CB  ALA A  65       9.248  13.872   5.529  1.00 15.13           C  
ATOM    493  N   ILE A  66       8.191  17.092   5.692  1.00 16.38           N  
ATOM    494  CA  ILE A  66       7.242  18.140   5.357  1.00 17.68           C  
ATOM    495  C   ILE A  66       7.831  19.151   4.411  1.00 25.00           C  
ATOM    496  O   ILE A  66       7.136  19.695   3.558  1.00 22.52           O  
ATOM    497  CB  ILE A  66       6.882  18.887   6.644  1.00 14.14           C  
ATOM    498  CG1 ILE A  66       6.038  17.993   7.532  1.00 23.86           C  
ATOM    499  CG2 ILE A  66       6.161  20.179   6.323  1.00 11.23           C  
ATOM    500  CD1 ILE A  66       5.624  18.687   8.829  1.00 12.22           C  
ATOM    501  N   LYS A  67       9.099  19.566   4.632  1.00 25.53           N  
ATOM    502  CA  LYS A  67       9.624  20.615   3.731  1.00 19.73           C  
ATOM    503  C   LYS A  67       9.779  20.047   2.331  1.00 27.14           C  
ATOM    504  O   LYS A  67       9.545  20.713   1.351  1.00 27.84           O  
ATOM    505  CB  LYS A  67      10.922  21.179   4.202  1.00 26.59           C  
ATOM    506  CG  LYS A  67      10.900  21.609   5.658  1.00 27.88           C  
ATOM    507  CD  LYS A  67      12.001  22.619   6.026  1.00 29.75           C  
ATOM    508  CE  LYS A  67      13.194  21.995   6.742  1.00 57.98           C  
ATOM    509  NZ  LYS A  67      14.020  22.977   7.468  1.00100.00           N  
ATOM    510  N   GLU A  68      10.134  18.767   2.257  1.00 15.60           N  
ATOM    511  CA  GLU A  68      10.253  18.157   0.931  1.00 17.99           C  
ATOM    512  C   GLU A  68       8.920  18.156   0.200  1.00 30.05           C  
ATOM    513  O   GLU A  68       8.803  18.563  -0.940  1.00 30.40           O  
ATOM    514  CB  GLU A  68      10.763  16.707   1.092  1.00 11.14           C  
ATOM    515  CG  GLU A  68      12.148  16.660   1.763  1.00 43.63           C  
ATOM    516  CD  GLU A  68      13.281  16.804   0.769  1.00100.00           C  
ATOM    517  OE1 GLU A  68      12.868  17.045  -0.472  1.00 75.32           O  
ATOM    518  OE2 GLU A  68      14.457  16.695   1.102  1.00 85.86           O  
ATOM    519  N   ILE A  69       7.883  17.666   0.873  1.00 34.57           N  
ATOM    520  CA  ILE A  69       6.552  17.681   0.284  1.00 26.44           C  
ATOM    521  C   ILE A  69       6.109  19.059  -0.188  1.00 24.36           C  
ATOM    522  O   ILE A  69       5.566  19.212  -1.279  1.00 27.88           O  
ATOM    523  CB  ILE A  69       5.553  17.135   1.282  1.00 20.75           C  
ATOM    524  CG1 ILE A  69       5.778  15.646   1.315  1.00 12.49           C  
ATOM    525  CG2 ILE A  69       4.123  17.510   0.831  1.00 13.68           C  
ATOM    526  CD1 ILE A  69       5.298  15.046   2.614  1.00 21.76           C  
ATOM    527  N   MET A  70       6.321  20.074   0.655  1.00 24.88           N  
ATOM    528  CA  MET A  70       5.945  21.419   0.262  1.00 25.87           C  
ATOM    529  C   MET A  70       6.710  21.900  -0.950  1.00 28.90           C  
ATOM    530  O   MET A  70       6.298  22.835  -1.616  1.00 42.00           O  
ATOM    531  CB  MET A  70       6.207  22.400   1.380  1.00 24.56           C  
ATOM    532  CG  MET A  70       5.394  22.001   2.594  1.00 27.01           C  
ATOM    533  SD  MET A  70       3.671  22.319   2.273  1.00 33.81           S  
ATOM    534  CE  MET A  70       3.732  24.042   1.817  1.00 27.29           C  
ATOM    535  N   LYS A  71       7.914  21.387  -1.115  1.00 29.25           N  
ATOM    536  CA  LYS A  71       8.725  21.787  -2.286  1.00 42.36           C  
ATOM    537  C   LYS A  71       7.997  21.300  -3.528  1.00 28.55           C  
ATOM    538  O   LYS A  71       7.615  22.078  -4.411  1.00 35.93           O  
ATOM    539  CB  LYS A  71      10.151  21.182  -2.288  1.00 35.58           C  
ATOM    540  CG  LYS A  71      11.169  21.954  -1.466  1.00 55.31           C  
ATOM    541  CD  LYS A  71      12.586  21.812  -1.996  0.00 66.92           C  
ATOM    542  CE  LYS A  71      13.573  21.371  -0.929  0.00 80.70           C  
ATOM    543  NZ  LYS A  71      14.886  22.014  -1.060  0.00 91.93           N  
ATOM    544  N   ILE A  72       7.791  19.968  -3.499  1.00 17.28           N  
ATOM    545  CA  ILE A  72       7.139  19.223  -4.512  1.00 15.53           C  
ATOM    546  C   ILE A  72       5.693  19.607  -4.683  1.00 38.28           C  
ATOM    547  O   ILE A  72       5.146  19.407  -5.754  1.00 35.76           O  
ATOM    548  CB  ILE A  72       7.266  17.787  -4.169  1.00 31.53           C  
ATOM    549  CG1 ILE A  72       8.691  17.378  -4.465  1.00 39.28           C  
ATOM    550  CG2 ILE A  72       6.298  16.979  -4.997  1.00 32.83           C  
ATOM    551  CD1 ILE A  72       9.093  16.079  -3.778  0.00 46.73           C  
ATOM    552  N   ASP A  73       5.069  20.167  -3.655  1.00 29.75           N  
ATOM    553  CA  ASP A  73       3.661  20.544  -3.758  1.00 28.83           C  
ATOM    554  C   ASP A  73       3.306  21.618  -2.785  1.00 23.77           C  
ATOM    555  O   ASP A  73       2.816  21.352  -1.718  1.00 36.96           O  
ATOM    556  CB  ASP A  73       2.657  19.382  -3.624  1.00 27.93           C  
ATOM    557  CG  ASP A  73       1.224  19.805  -3.920  1.00 43.79           C  
ATOM    558  OD1 ASP A  73       1.066  21.060  -4.315  1.00 40.01           O  
ATOM    559  OD2 ASP A  73       0.299  19.034  -3.841  1.00 39.87           O  
ATOM    560  N   PRO A  74       3.522  22.832  -3.200  1.00 46.18           N  
ATOM    561  CA  PRO A  74       3.303  24.019  -2.400  1.00 45.67           C  
ATOM    562  C   PRO A  74       1.906  24.116  -1.774  1.00 44.21           C  
ATOM    563  O   PRO A  74       1.722  24.705  -0.714  1.00 58.92           O  
ATOM    564  CB  PRO A  74       3.555  25.179  -3.343  1.00 44.11           C  
ATOM    565  CG  PRO A  74       3.629  24.614  -4.753  1.00 52.34           C  
ATOM    566  CD  PRO A  74       3.794  23.125  -4.623  1.00 47.71           C  
ATOM    567  N   ASN A  75       0.943  23.480  -2.400  1.00 26.86           N  
ATOM    568  CA  ASN A  75      -0.393  23.513  -1.891  1.00 33.78           C  
ATOM    569  C   ASN A  75      -0.766  22.213  -1.153  1.00 40.29           C  
ATOM    570  O   ASN A  75      -1.929  21.834  -1.078  1.00 45.06           O  
ATOM    571  CB  ASN A  75      -1.367  23.857  -3.031  1.00 66.01           C  
ATOM    572  CG  ASN A  75      -0.871  25.052  -3.843  1.00100.00           C  
ATOM    573  OD1 ASN A  75      -0.216  24.878  -4.893  1.00100.00           O  
ATOM    574  ND2 ASN A  75      -1.120  26.270  -3.330  1.00 58.09           N  
ATOM    575  N   ALA A  76       0.240  21.501  -0.635  1.00 32.32           N  
ATOM    576  CA  ALA A  76       0.015  20.266   0.101  1.00 24.16           C  
ATOM    577  C   ALA A  76      -0.705  20.609   1.404  1.00 15.40           C  
ATOM    578  O   ALA A  76      -0.479  21.749   1.929  1.00 18.90           O  
ATOM    579  CB  ALA A  76       1.324  19.514   0.359  1.00 22.85           C  
ATOM    580  N   LYS A  77      -1.557  19.640   1.902  1.00 17.14           N  
ATOM    581  CA  LYS A  77      -2.278  19.841   3.189  1.00 21.03           C  
ATOM    582  C   LYS A  77      -1.874  18.796   4.182  1.00 13.89           C  
ATOM    583  O   LYS A  77      -2.149  17.616   4.032  1.00 15.83           O  
ATOM    584  CB  LYS A  77      -3.783  19.972   3.065  1.00 28.12           C  
ATOM    585  CG  LYS A  77      -4.223  21.137   2.150  1.00 43.09           C  
ATOM    586  CD  LYS A  77      -5.431  20.825   1.266  1.00 84.66           C  
ATOM    587  CE  LYS A  77      -6.015  22.058   0.592  0.00 98.01           C  
ATOM    588  NZ  LYS A  77      -7.439  21.907   0.255  0.00100.00           N  
ATOM    589  N   ILE A  78      -1.039  19.231   5.114  1.00 13.96           N  
ATOM    590  CA  ILE A  78      -0.462  18.305   6.035  1.00 15.10           C  
ATOM    591  C   ILE A  78      -0.877  18.660   7.425  1.00 12.13           C  
ATOM    592  O   ILE A  78      -0.744  19.830   7.808  1.00 13.39           O  
ATOM    593  CB  ILE A  78       1.072  18.461   6.000  1.00 16.60           C  
ATOM    594  CG1 ILE A  78       1.593  18.185   4.573  1.00 23.72           C  
ATOM    595  CG2 ILE A  78       1.640  17.434   6.945  1.00 10.00           C  
ATOM    596  CD1 ILE A  78       3.108  18.268   4.424  1.00 17.66           C  
ATOM    597  N   ILE A  79      -1.226  17.634   8.158  1.00  9.00           N  
ATOM    598  CA  ILE A  79      -1.516  17.825   9.564  1.00  5.33           C  
ATOM    599  C   ILE A  79      -0.501  17.000  10.328  1.00  7.80           C  
ATOM    600  O   ILE A  79      -0.331  15.807  10.009  1.00 14.94           O  
ATOM    601  CB  ILE A  79      -2.874  17.191   9.902  1.00 19.85           C  
ATOM    602  CG1 ILE A  79      -4.004  17.869   9.131  1.00 24.06           C  
ATOM    603  CG2 ILE A  79      -3.110  17.267  11.420  1.00 23.37           C  
ATOM    604  CD1 ILE A  79      -5.299  17.048   9.086  1.00 35.88           C  
ATOM    605  N   VAL A  80       0.092  17.568  11.344  1.00 16.50           N  
ATOM    606  CA  VAL A  80       1.060  16.861  12.181  1.00 19.04           C  
ATOM    607  C   VAL A  80       0.478  16.322  13.462  1.00 20.20           C  
ATOM    608  O   VAL A  80      -0.355  16.993  14.075  1.00 12.83           O  
ATOM    609  CB  VAL A  80       2.271  17.747  12.498  1.00 24.89           C  
ATOM    610  CG1 VAL A  80       1.878  18.941  13.322  1.00 18.01           C  
ATOM    611  CG2 VAL A  80       3.339  16.959  13.234  1.00 51.15           C  
ATOM    612  N   CYS A  81       0.929  15.086  13.785  1.00  7.99           N  
ATOM    613  CA  CYS A  81       0.636  14.356  14.996  1.00 15.04           C  
ATOM    614  C   CYS A  81       1.789  14.496  15.926  1.00 33.80           C  
ATOM    615  O   CYS A  81       2.925  14.334  15.551  1.00 17.69           O  
ATOM    616  CB  CYS A  81       0.424  12.865  14.776  1.00 22.80           C  
ATOM    617  SG  CYS A  81      -0.786  12.804  13.462  1.00 35.76           S  
ATOM    618  N   SER A  82       1.475  14.807  17.134  1.00 18.82           N  
ATOM    619  CA  SER A  82       2.502  15.076  18.081  1.00 17.41           C  
ATOM    620  C   SER A  82       2.043  14.584  19.421  1.00 33.96           C  
ATOM    621  O   SER A  82       0.941  14.091  19.558  1.00 26.76           O  
ATOM    622  CB  SER A  82       2.680  16.566  18.135  1.00 23.63           C  
ATOM    623  OG  SER A  82       1.553  17.135  18.776  1.00 37.22           O  
ATOM    624  N   ALA A  83       2.904  14.637  20.398  1.00 23.96           N  
ATOM    625  CA  ALA A  83       2.527  14.126  21.670  1.00 14.66           C  
ATOM    626  C   ALA A  83       2.437  15.302  22.561  1.00 22.03           C  
ATOM    627  O   ALA A  83       2.757  16.429  22.125  1.00 26.15           O  
ATOM    628  CB  ALA A  83       3.491  13.061  22.172  1.00 20.38           C  
ATOM    629  N   MET A  84       1.900  15.039  23.756  1.00 29.06           N  
ATOM    630  CA  MET A  84       1.783  16.033  24.790  1.00 31.81           C  
ATOM    631  C   MET A  84       3.178  16.584  25.144  1.00 33.68           C  
ATOM    632  O   MET A  84       4.129  15.797  25.350  1.00 28.49           O  
ATOM    633  CB  MET A  84       1.162  15.378  26.011  1.00 29.82           C  
ATOM    634  CG  MET A  84      -0.312  15.116  25.856  1.00 43.04           C  
ATOM    635  SD  MET A  84      -1.132  15.100  27.481  1.00 52.52           S  
ATOM    636  CE  MET A  84      -0.153  16.296  28.412  1.00 50.55           C  
ATOM    637  N   GLY A  85       3.294  17.928  25.179  1.00 33.04           N  
ATOM    638  CA  GLY A  85       4.557  18.580  25.504  1.00 36.47           C  
ATOM    639  C   GLY A  85       5.517  18.829  24.357  1.00 39.32           C  
ATOM    640  O   GLY A  85       6.600  19.354  24.639  1.00 46.47           O  
ATOM    641  N   GLN A  86       5.104  18.568  23.068  1.00 24.18           N  
ATOM    642  CA  GLN A  86       6.014  18.806  21.922  1.00 18.73           C  
ATOM    643  C   GLN A  86       5.729  20.054  21.152  1.00 29.42           C  
ATOM    644  O   GLN A  86       5.827  20.060  19.942  1.00 41.91           O  
ATOM    645  CB  GLN A  86       6.092  17.650  20.937  1.00 24.30           C  
ATOM    646  CG  GLN A  86       6.201  16.281  21.640  1.00 20.60           C  
ATOM    647  CD  GLN A  86       6.456  15.174  20.645  1.00 36.84           C  
ATOM    648  OE1 GLN A  86       7.456  14.459  20.744  1.00 72.03           O  
ATOM    649  NE2 GLN A  86       5.686  15.186  19.566  1.00 30.12           N  
ATOM    650  N   GLN A  87       5.397  21.081  21.895  1.00 27.10           N  
ATOM    651  CA  GLN A  87       5.043  22.405  21.454  1.00 24.18           C  
ATOM    652  C   GLN A  87       5.979  23.048  20.450  1.00 22.93           C  
ATOM    653  O   GLN A  87       5.570  23.672  19.467  1.00 33.17           O  
ATOM    654  CB  GLN A  87       4.880  23.332  22.696  1.00 32.05           C  
ATOM    655  CG  GLN A  87       5.034  22.581  24.061  1.00100.00           C  
ATOM    656  CD  GLN A  87       3.800  21.823  24.553  1.00 94.08           C  
ATOM    657  OE1 GLN A  87       3.793  21.253  25.658  1.00 74.07           O  
ATOM    658  NE2 GLN A  87       2.744  21.780  23.726  1.00100.00           N  
ATOM    659  N   ALA A  88       7.259  22.948  20.694  1.00 37.75           N  
ATOM    660  CA  ALA A  88       8.222  23.615  19.822  1.00 37.01           C  
ATOM    661  C   ALA A  88       8.421  22.985  18.440  1.00 24.83           C  
ATOM    662  O   ALA A  88       8.659  23.712  17.465  1.00 31.83           O  
ATOM    663  CB  ALA A  88       9.533  23.725  20.563  1.00 49.34           C  
ATOM    664  N   MET A  89       8.360  21.610  18.400  1.00 26.70           N  
ATOM    665  CA  MET A  89       8.382  20.839  17.150  1.00 27.63           C  
ATOM    666  C   MET A  89       7.131  21.154  16.367  1.00 37.74           C  
ATOM    667  O   MET A  89       7.107  21.275  15.132  1.00 26.91           O  
ATOM    668  CB  MET A  89       8.362  19.373  17.493  1.00 34.01           C  
ATOM    669  CG  MET A  89       9.770  18.837  17.585  1.00 61.93           C  
ATOM    670  SD  MET A  89      10.209  18.489  19.305  1.00100.00           S  
ATOM    671  CE  MET A  89       9.179  19.667  20.228  1.00 95.05           C  
ATOM    672  N   VAL A  90       6.044  21.284  17.135  1.00 26.41           N  
ATOM    673  CA  VAL A  90       4.811  21.642  16.477  1.00 16.66           C  
ATOM    674  C   VAL A  90       5.020  22.962  15.779  1.00 11.77           C  
ATOM    675  O   VAL A  90       4.757  23.168  14.579  1.00 25.32           O  
ATOM    676  CB  VAL A  90       3.623  21.662  17.468  1.00 27.69           C  
ATOM    677  CG1 VAL A  90       2.368  22.112  16.697  1.00 24.58           C  
ATOM    678  CG2 VAL A  90       3.406  20.263  18.074  1.00 16.57           C  
ATOM    679  N   ILE A  91       5.587  23.899  16.515  1.00 19.37           N  
ATOM    680  CA  ILE A  91       5.794  25.190  15.883  1.00 16.08           C  
ATOM    681  C   ILE A  91       6.624  25.110  14.601  1.00 17.63           C  
ATOM    682  O   ILE A  91       6.250  25.655  13.558  1.00 25.51           O  
ATOM    683  CB  ILE A  91       6.296  26.211  16.891  1.00 39.52           C  
ATOM    684  CG1 ILE A  91       5.169  26.522  17.907  1.00 36.06           C  
ATOM    685  CG2 ILE A  91       6.757  27.515  16.210  1.00 21.93           C  
ATOM    686  CD1 ILE A  91       5.673  27.359  19.062  1.00 34.93           C  
ATOM    687  N   GLU A  92       7.746  24.436  14.713  1.00 22.97           N  
ATOM    688  CA  GLU A  92       8.618  24.158  13.592  1.00 23.59           C  
ATOM    689  C   GLU A  92       7.813  23.627  12.441  1.00 17.10           C  
ATOM    690  O   GLU A  92       7.895  24.031  11.321  1.00 20.01           O  
ATOM    691  CB  GLU A  92       9.508  22.992  14.028  1.00 25.44           C  
ATOM    692  CG  GLU A  92      10.951  23.436  14.213  1.00 48.15           C  
ATOM    693  CD  GLU A  92      11.097  24.789  13.586  1.00100.00           C  
ATOM    694  OE1 GLU A  92      10.782  25.836  14.160  1.00100.00           O  
ATOM    695  OE2 GLU A  92      11.466  24.728  12.316  1.00100.00           O  
ATOM    696  N   ALA A  93       7.101  22.573  12.726  1.00 14.48           N  
ATOM    697  CA  ALA A  93       6.310  21.976  11.681  1.00  8.67           C  
ATOM    698  C   ALA A  93       5.370  22.968  11.057  1.00 19.41           C  
ATOM    699  O   ALA A  93       5.140  22.986   9.857  1.00 21.41           O  
ATOM    700  CB  ALA A  93       5.630  20.682  12.177  1.00  8.69           C  
ATOM    701  N   ILE A  94       4.798  23.836  11.843  1.00 16.49           N  
ATOM    702  CA  ILE A  94       3.865  24.776  11.213  1.00 17.64           C  
ATOM    703  C   ILE A  94       4.587  25.764  10.387  1.00 25.93           C  
ATOM    704  O   ILE A  94       4.103  26.183   9.329  1.00 18.13           O  
ATOM    705  CB  ILE A  94       2.921  25.516  12.177  1.00 33.08           C  
ATOM    706  CG1 ILE A  94       1.478  25.007  12.096  1.00 37.40           C  
ATOM    707  CG2 ILE A  94       2.890  26.969  11.756  1.00 51.22           C  
ATOM    708  CD1 ILE A  94       1.239  23.676  12.769  1.00 15.47           C  
ATOM    709  N   LYS A  95       5.722  26.222  10.945  1.00 30.98           N  
ATOM    710  CA  LYS A  95       6.511  27.177  10.204  1.00 29.46           C  
ATOM    711  C   LYS A  95       6.925  26.563   8.871  1.00 25.00           C  
ATOM    712  O   LYS A  95       6.998  27.262   7.894  1.00 32.39           O  
ATOM    713  CB  LYS A  95       7.720  27.678  10.965  1.00 21.62           C  
ATOM    714  CG  LYS A  95       7.371  28.335  12.285  1.00 39.71           C  
ATOM    715  CD  LYS A  95       8.581  28.975  12.949  0.00 50.01           C  
ATOM    716  CE  LYS A  95       8.261  29.652  14.273  0.00 60.37           C  
ATOM    717  NZ  LYS A  95       9.426  30.302  14.879  0.00 68.05           N  
ATOM    718  N   ALA A  96       7.142  25.244   8.864  1.00 23.45           N  
ATOM    719  CA  ALA A  96       7.538  24.476   7.678  1.00 34.07           C  
ATOM    720  C   ALA A  96       6.444  24.309   6.606  1.00 40.38           C  
ATOM    721  O   ALA A  96       6.706  23.893   5.458  1.00 39.19           O  
ATOM    722  CB  ALA A  96       8.174  23.118   8.049  1.00 33.98           C  
ATOM    723  N   GLY A  97       5.215  24.648   6.972  1.00 25.51           N  
ATOM    724  CA  GLY A  97       4.127  24.557   6.021  1.00 20.71           C  
ATOM    725  C   GLY A  97       2.975  23.646   6.446  1.00 25.95           C  
ATOM    726  O   GLY A  97       1.969  23.617   5.749  1.00 27.93           O  
ATOM    727  N   ALA A  98       3.106  22.925   7.571  1.00 19.15           N  
ATOM    728  CA  ALA A  98       2.021  22.095   8.074  1.00 12.76           C  
ATOM    729  C   ALA A  98       0.815  22.956   8.372  1.00 29.18           C  
ATOM    730  O   ALA A  98       0.964  24.023   8.908  1.00 27.94           O  
ATOM    731  CB  ALA A  98       2.439  21.349   9.310  1.00 12.03           C  
ATOM    732  N   LYS A  99      -0.396  22.538   8.004  1.00 29.25           N  
ATOM    733  CA  LYS A  99      -1.563  23.401   8.249  1.00 21.17           C  
ATOM    734  C   LYS A  99      -2.083  23.405   9.709  1.00 27.79           C  
ATOM    735  O   LYS A  99      -2.655  24.374  10.149  1.00 28.86           O  
ATOM    736  CB  LYS A  99      -2.750  23.034   7.315  1.00 20.95           C  
ATOM    737  CG  LYS A  99      -2.481  23.271   5.828  1.00 49.79           C  
ATOM    738  CD  LYS A  99      -1.978  24.687   5.532  1.00 35.84           C  
ATOM    739  CE  LYS A  99      -2.689  25.353   4.363  1.00100.00           C  
ATOM    740  NZ  LYS A  99      -1.961  26.510   3.831  0.00100.00           N  
ATOM    741  N   ASP A 100      -1.923  22.322  10.445  1.00 23.19           N  
ATOM    742  CA  ASP A 100      -2.535  22.210  11.769  1.00 15.10           C  
ATOM    743  C   ASP A 100      -1.986  21.017  12.491  1.00 25.39           C  
ATOM    744  O   ASP A 100      -1.109  20.344  11.972  1.00 22.64           O  
ATOM    745  CB  ASP A 100      -4.064  22.061  11.567  1.00 14.77           C  
ATOM    746  CG  ASP A 100      -4.965  21.936  12.809  1.00 41.75           C  
ATOM    747  OD1 ASP A 100      -4.592  22.658  13.813  1.00 18.36           O  
ATOM    748  OD2 ASP A 100      -6.029  21.325  12.814  1.00 75.80           O  
ATOM    749  N   PHE A 101      -2.460  20.783  13.713  1.00 18.19           N  
ATOM    750  CA  PHE A 101      -1.942  19.686  14.466  1.00 12.15           C  
ATOM    751  C   PHE A 101      -3.038  19.019  15.260  1.00 30.89           C  
ATOM    752  O   PHE A 101      -4.015  19.656  15.641  1.00 41.70           O  
ATOM    753  CB  PHE A 101      -0.854  20.144  15.487  1.00 17.31           C  
ATOM    754  CG  PHE A 101      -1.363  21.149  16.518  1.00 28.47           C  
ATOM    755  CD1 PHE A 101      -1.500  22.512  16.212  1.00 28.94           C  
ATOM    756  CD2 PHE A 101      -1.650  20.755  17.830  1.00 45.04           C  
ATOM    757  CE1 PHE A 101      -1.901  23.456  17.167  1.00 24.93           C  
ATOM    758  CE2 PHE A 101      -2.103  21.673  18.787  1.00 39.94           C  
ATOM    759  CZ  PHE A 101      -2.246  23.024  18.449  1.00 29.29           C  
ATOM    760  N   ILE A 102      -2.745  17.770  15.608  1.00 12.93           N  
ATOM    761  CA  ILE A 102      -3.557  16.790  16.340  1.00  9.32           C  
ATOM    762  C   ILE A 102      -2.563  16.416  17.416  1.00 31.90           C  
ATOM    763  O   ILE A 102      -1.378  16.421  17.122  1.00 25.06           O  
ATOM    764  CB  ILE A 102      -3.799  15.525  15.492  1.00 16.33           C  
ATOM    765  CG1 ILE A 102      -4.953  15.712  14.557  1.00 33.23           C  
ATOM    766  CG2 ILE A 102      -4.098  14.307  16.343  1.00 40.01           C  
ATOM    767  CD1 ILE A 102      -5.546  17.087  14.741  1.00 40.08           C  
ATOM    768  N   VAL A 103      -3.014  16.169  18.634  1.00 24.35           N  
ATOM    769  CA  VAL A 103      -2.167  15.728  19.721  1.00 21.57           C  
ATOM    770  C   VAL A 103      -2.563  14.337  20.216  1.00 18.46           C  
ATOM    771  O   VAL A 103      -3.686  14.095  20.519  1.00 31.68           O  
ATOM    772  CB  VAL A 103      -2.134  16.777  20.840  1.00 30.19           C  
ATOM    773  CG1 VAL A 103      -1.658  16.181  22.169  1.00 31.66           C  
ATOM    774  CG2 VAL A 103      -1.242  17.948  20.457  1.00 26.43           C  
ATOM    775  N   LYS A 104      -1.652  13.390  20.365  1.00 16.20           N  
ATOM    776  CA  LYS A 104      -2.046  12.079  20.901  1.00 15.18           C  
ATOM    777  C   LYS A 104      -2.085  12.185  22.402  1.00 26.33           C  
ATOM    778  O   LYS A 104      -1.429  13.040  22.953  1.00 28.76           O  
ATOM    779  CB  LYS A 104      -1.004  11.048  20.578  1.00 16.21           C  
ATOM    780  CG  LYS A 104      -0.851  10.931  19.087  1.00 24.32           C  
ATOM    781  CD  LYS A 104       0.496  10.329  18.706  1.00 51.23           C  
ATOM    782  CE  LYS A 104       0.644  10.135  17.199  1.00 84.70           C  
ATOM    783  NZ  LYS A 104       1.602   9.070  16.878  1.00 28.23           N  
ATOM    784  N   PRO A 105      -2.738  11.266  23.076  1.00 35.52           N  
ATOM    785  CA  PRO A 105      -3.656  10.240  22.551  1.00 30.66           C  
ATOM    786  C   PRO A 105      -4.767  10.908  21.709  1.00 25.20           C  
ATOM    787  O   PRO A 105      -5.351  11.924  22.100  1.00 23.49           O  
ATOM    788  CB  PRO A 105      -4.293   9.676  23.834  1.00 23.31           C  
ATOM    789  CG  PRO A 105      -4.105  10.740  24.926  1.00 36.09           C  
ATOM    790  CD  PRO A 105      -2.949  11.625  24.508  1.00 39.22           C  
ATOM    791  N   PHE A 106      -5.046  10.402  20.518  1.00 26.84           N  
ATOM    792  CA  PHE A 106      -6.014  11.130  19.687  1.00 30.33           C  
ATOM    793  C   PHE A 106      -7.399  11.171  20.292  1.00 34.08           C  
ATOM    794  O   PHE A 106      -7.889  10.168  20.800  1.00 35.83           O  
ATOM    795  CB  PHE A 106      -6.210  10.531  18.270  1.00 29.65           C  
ATOM    796  CG  PHE A 106      -4.944  10.230  17.493  1.00 18.62           C  
ATOM    797  CD1 PHE A 106      -4.105  11.251  17.051  1.00 29.63           C  
ATOM    798  CD2 PHE A 106      -4.636   8.908  17.178  1.00 19.46           C  
ATOM    799  CE1 PHE A 106      -2.955  10.927  16.331  1.00 32.57           C  
ATOM    800  CE2 PHE A 106      -3.491   8.565  16.452  1.00 30.75           C  
ATOM    801  CZ  PHE A 106      -2.659   9.595  16.021  1.00 24.31           C  
ATOM    802  N   GLN A 107      -8.052  12.288  20.069  1.00 29.57           N  
ATOM    803  CA  GLN A 107      -9.447  12.533  20.401  1.00 28.46           C  
ATOM    804  C   GLN A 107     -10.251  12.627  19.108  1.00 20.71           C  
ATOM    805  O   GLN A 107     -10.175  13.600  18.343  1.00 24.31           O  
ATOM    806  CB  GLN A 107      -9.539  13.863  21.143  1.00 36.42           C  
ATOM    807  CG  GLN A 107      -8.585  13.921  22.355  1.00 54.95           C  
ATOM    808  CD  GLN A 107      -8.747  15.184  23.179  0.00 77.75           C  
ATOM    809  OE1 GLN A 107      -7.959  16.133  23.053  0.00 73.68           O  
ATOM    810  NE2 GLN A 107      -9.778  15.205  24.018  0.00 70.33           N  
ATOM    811  N   PRO A 108     -11.007  11.587  18.851  1.00 28.14           N  
ATOM    812  CA  PRO A 108     -11.769  11.532  17.623  1.00 24.44           C  
ATOM    813  C   PRO A 108     -12.321  12.805  17.059  1.00 18.98           C  
ATOM    814  O   PRO A 108     -12.217  13.092  15.885  1.00 24.07           O  
ATOM    815  CB  PRO A 108     -12.724  10.346  17.730  1.00 28.48           C  
ATOM    816  CG  PRO A 108     -12.076   9.385  18.758  1.00 15.71           C  
ATOM    817  CD  PRO A 108     -11.147  10.273  19.589  1.00 24.14           C  
ATOM    818  N   SER A 109     -12.946  13.602  17.866  1.00 26.80           N  
ATOM    819  CA  SER A 109     -13.586  14.765  17.305  1.00 31.98           C  
ATOM    820  C   SER A 109     -12.595  15.816  16.869  1.00 35.92           C  
ATOM    821  O   SER A 109     -12.854  16.735  16.028  1.00 25.51           O  
ATOM    822  CB  SER A 109     -14.533  15.326  18.344  1.00 25.05           C  
ATOM    823  OG  SER A 109     -14.015  15.085  19.649  1.00 38.78           O  
ATOM    824  N   ARG A 110     -11.461  15.739  17.537  1.00 33.99           N  
ATOM    825  CA  ARG A 110     -10.475  16.718  17.197  1.00 35.24           C  
ATOM    826  C   ARG A 110      -9.835  16.357  15.889  1.00 15.67           C  
ATOM    827  O   ARG A 110      -9.561  17.186  15.026  1.00 31.81           O  
ATOM    828  CB  ARG A 110      -9.526  17.063  18.324  1.00 26.33           C  
ATOM    829  CG  ARG A 110     -10.250  17.978  19.334  1.00 63.20           C  
ATOM    830  CD  ARG A 110      -9.311  18.935  20.060  0.00 74.10           C  
ATOM    831  NE  ARG A 110      -9.975  20.132  20.575  0.00 80.96           N  
ATOM    832  CZ  ARG A 110      -9.493  20.889  21.561  0.00 96.30           C  
ATOM    833  NH1 ARG A 110      -8.345  20.606  22.171  0.00 85.66           N  
ATOM    834  NH2 ARG A 110     -10.182  21.958  21.948  0.00 85.09           N  
ATOM    835  N   VAL A 111      -9.673  15.101  15.706  1.00 12.93           N  
ATOM    836  CA  VAL A 111      -9.115  14.718  14.419  1.00  8.42           C  
ATOM    837  C   VAL A 111     -10.053  15.171  13.282  1.00 28.89           C  
ATOM    838  O   VAL A 111      -9.679  15.803  12.265  1.00 24.77           O  
ATOM    839  CB  VAL A 111      -8.904  13.187  14.422  1.00  9.28           C  
ATOM    840  CG1 VAL A 111      -8.470  12.708  13.014  1.00 22.75           C  
ATOM    841  CG2 VAL A 111      -7.830  12.796  15.496  1.00 14.01           C  
ATOM    842  N   VAL A 112     -11.298  14.767  13.425  1.00 23.76           N  
ATOM    843  CA  VAL A 112     -12.256  14.980  12.337  1.00  9.82           C  
ATOM    844  C   VAL A 112     -12.308  16.476  12.119  1.00 12.05           C  
ATOM    845  O   VAL A 112     -12.425  17.005  11.042  1.00 27.37           O  
ATOM    846  CB  VAL A 112     -13.554  14.379  12.858  1.00 23.34           C  
ATOM    847  CG1 VAL A 112     -14.776  14.836  12.064  1.00 18.73           C  
ATOM    848  CG2 VAL A 112     -13.431  12.881  12.812  1.00 22.08           C  
ATOM    849  N   GLU A 113     -12.194  17.190  13.201  1.00 15.67           N  
ATOM    850  CA  GLU A 113     -12.254  18.604  13.071  1.00 21.68           C  
ATOM    851  C   GLU A 113     -11.087  19.135  12.258  1.00 28.25           C  
ATOM    852  O   GLU A 113     -11.154  20.172  11.591  1.00 31.63           O  
ATOM    853  CB  GLU A 113     -12.216  19.144  14.495  1.00 29.64           C  
ATOM    854  CG  GLU A 113     -11.974  20.670  14.557  1.00 42.14           C  
ATOM    855  CD  GLU A 113     -12.471  21.235  15.866  1.00100.00           C  
ATOM    856  OE1 GLU A 113     -13.049  20.332  16.646  1.00 75.31           O  
ATOM    857  OE2 GLU A 113     -12.338  22.406  16.169  1.00100.00           O  
ATOM    858  N   ALA A 114      -9.970  18.446  12.384  1.00 27.50           N  
ATOM    859  CA  ALA A 114      -8.770  18.851  11.721  1.00 26.13           C  
ATOM    860  C   ALA A 114      -8.941  18.517  10.277  1.00 11.72           C  
ATOM    861  O   ALA A 114      -8.744  19.333   9.398  1.00 29.83           O  
ATOM    862  CB  ALA A 114      -7.602  18.048  12.279  1.00 27.92           C  
ATOM    863  N   LEU A 115      -9.308  17.302  10.021  1.00 17.84           N  
ATOM    864  CA  LEU A 115      -9.489  16.964   8.634  1.00 18.35           C  
ATOM    865  C   LEU A 115     -10.437  17.935   8.021  1.00 27.58           C  
ATOM    866  O   LEU A 115     -10.303  18.398   6.905  1.00 23.64           O  
ATOM    867  CB  LEU A 115     -10.084  15.582   8.488  1.00 22.65           C  
ATOM    868  CG  LEU A 115      -9.064  14.469   8.475  1.00 24.04           C  
ATOM    869  CD1 LEU A 115      -7.865  14.971   9.216  1.00 39.83           C  
ATOM    870  CD2 LEU A 115      -9.690  13.283   9.220  1.00 27.94           C  
ATOM    871  N   ASN A 116     -11.437  18.289   8.762  1.00 23.18           N  
ATOM    872  CA  ASN A 116     -12.402  19.184   8.160  1.00 25.58           C  
ATOM    873  C   ASN A 116     -11.821  20.542   7.850  1.00 27.69           C  
ATOM    874  O   ASN A 116     -11.982  21.046   6.740  1.00 35.36           O  
ATOM    875  CB  ASN A 116     -13.767  19.279   8.930  1.00 19.78           C  
ATOM    876  CG  ASN A 116     -14.647  18.047   8.853  1.00 17.77           C  
ATOM    877  OD1 ASN A 116     -14.380  17.084   8.087  1.00 22.44           O  
ATOM    878  ND2 ASN A 116     -15.552  17.929   9.813  1.00 17.85           N  
ATOM    879  N   LYS A 117     -11.206  21.198   8.831  1.00 21.26           N  
ATOM    880  CA  LYS A 117     -10.682  22.568   8.587  1.00 18.17           C  
ATOM    881  C   LYS A 117      -9.753  22.643   7.388  1.00 21.07           C  
ATOM    882  O   LYS A 117      -9.823  23.491   6.552  1.00 25.30           O  
ATOM    883  CB  LYS A 117      -9.947  23.143   9.784  1.00 25.29           C  
ATOM    884  CG  LYS A 117     -10.745  23.115  11.068  1.00 60.20           C  
ATOM    885  CD  LYS A 117     -10.221  24.098  12.105  0.00 74.46           C  
ATOM    886  CE  LYS A 117     -11.326  24.667  12.986  0.00 85.64           C  
ATOM    887  NZ  LYS A 117     -10.820  25.426  14.136  0.00 99.01           N  
ATOM    888  N   VAL A 118      -8.909  21.668   7.286  1.00 32.83           N  
ATOM    889  CA  VAL A 118      -7.890  21.612   6.267  1.00 40.63           C  
ATOM    890  C   VAL A 118      -8.393  21.490   4.843  1.00 39.59           C  
ATOM    891  O   VAL A 118      -7.693  21.814   3.913  1.00 42.94           O  
ATOM    892  CB  VAL A 118      -6.937  20.522   6.669  1.00 34.09           C  
ATOM    893  CG1 VAL A 118      -6.966  19.332   5.740  1.00 26.44           C  
ATOM    894  CG2 VAL A 118      -5.589  21.128   6.841  1.00 38.02           C  
ATOM    895  N   SER A 119      -9.645  21.090   4.679  1.00 60.69           N  
ATOM    896  CA  SER A 119     -10.271  20.997   3.369  1.00 44.99           C  
ATOM    897  C   SER A 119     -10.868  22.349   2.886  1.00 79.15           C  
ATOM    898  O   SER A 119     -11.115  23.318   3.627  1.00 61.49           O  
ATOM    899  CB  SER A 119     -11.313  19.892   3.342  1.00 56.25           C  
ATOM    900  OG  SER A 119     -10.915  18.837   4.194  1.00 31.84           O  
TER     901      SER A 119                                                      
HETATM  902  O   HOH A 200       0.041  10.410  11.042  1.00 17.45           O  
HETATM  903  O   HOH A 201       9.435  10.532  10.035  1.00 45.57           O  
HETATM  904  O   HOH A 202      -5.389   1.616   1.692  1.00 59.18           O  
HETATM  905  O   HOH A 203      -1.837  17.524   0.565  1.00 21.94           O  
HETATM  906  O   HOH A 204       4.352   6.757  16.379  1.00 41.19           O  
HETATM  907  O   HOH A 205       9.780  13.009  13.244  1.00 35.35           O  
HETATM  908  O   HOH A 206      12.250  12.367   6.638  1.00 44.20           O  
HETATM  909  O   HOH A 207      14.266  19.105   2.638  1.00 44.68           O  
HETATM  910  O   HOH A 208      -6.364  14.067  19.113  1.00 32.55           O  
HETATM  911  O   HOH A 209     -14.022  22.227  11.829  1.00 59.89           O  
HETATM  912  O   HOH A 210       2.241  19.190  21.138  1.00 38.80           O  
HETATM  913  O   HOH A 211       0.427  21.922   4.594  1.00 26.31           O  
HETATM  914  O   HOH A 212     -14.199   9.086  13.253  1.00 37.35           O  
HETATM  915  O   HOH A 213      -7.678  13.154  -4.221  1.00 36.98           O  
HETATM  916  O   HOH A 214      12.759   9.224   7.560  1.00 46.21           O  
MASTER      284    0    0    6    5    0    1    6  915    1    0   10          
END                                                                             
