# Supplementary material for: Comparative Molecular Dynamics Study of the Thermal Stability of CheY Proteins from Hyperthermophilic and Mesophilic Organisms
Source: J Chem Inf Model. 2026 Mar 10;66(6):3259–75. doi: 10.1021/acs.jcim.5c02944 (PMC13014450; doi:10.1021/acs.jcim.5c02944)
Supplement: Supplementary file 1 [file ci5c02944_si_001.zip › 12.Data_Availability_Statement_Alas_etal_JCIM/3CHY/topol.top]

;
;	File 'topol.top' was generated
;	By user: sujey (1009)
;	On host: nazgul
;	At date: Sun Jan 16 18:50:12 2022
;
;	This is a standalone topology file
;
;	Created by:
;	                :-) GROMACS - gmx pdb2gmx, 2020.3-MODIFIED (-:
;	
;	Executable:   /opt/lufac/gromacs-gpu/bin/gmx
;	Data prefix:  /opt/lufac/gromacs-gpu
;	Working dir:  /STORAGE/sujey
;	Command line:
;	  gmx pdb2gmx -f 3chy.pdb_clean.pdb -o 3chy_processed.gro -water spce -ignh
;	Force field was read from the standard GROMACS share directory.
;

; Include forcefield parameters
#include "amber99sb.ff/forcefield.itp"

[ moleculetype ]
; Name            nrexcl
Protein_chain_A     3

[ atoms ]
;   nr       type  resnr residue  atom   cgnr     charge       mass  typeB    chargeB      massB
; residue   2 ALA rtp NALA q +1.0
     1         N3      2    ALA      N      1     0.1414      14.01
     2          H      2    ALA     H1      2     0.1997      1.008
     3          H      2    ALA     H2      3     0.1997      1.008
     4          H      2    ALA     H3      4     0.1997      1.008
     5         CT      2    ALA     CA      5     0.0962      12.01
     6         HP      2    ALA     HA      6     0.0889      1.008
     7         CT      2    ALA     CB      7    -0.0597      12.01
     8         HC      2    ALA    HB1      8       0.03      1.008
     9         HC      2    ALA    HB2      9       0.03      1.008
    10         HC      2    ALA    HB3     10       0.03      1.008
    11          C      2    ALA      C     11     0.6163      12.01
    12          O      2    ALA      O     12    -0.5722         16   ; qtot 1
; residue   3 ASP rtp ASP  q -1.0
    13          N      3    ASP      N     13    -0.5163      14.01
    14          H      3    ASP      H     14     0.2936      1.008
    15         CT      3    ASP     CA     15     0.0381      12.01
    16         H1      3    ASP     HA     16      0.088      1.008
    17         CT      3    ASP     CB     17    -0.0303      12.01
    18         HC      3    ASP    HB1     18    -0.0122      1.008
    19         HC      3    ASP    HB2     19    -0.0122      1.008
    20          C      3    ASP     CG     20     0.7994      12.01
    21         O2      3    ASP    OD1     21    -0.8014         16
    22         O2      3    ASP    OD2     22    -0.8014         16
    23          C      3    ASP      C     23     0.5366      12.01
    24          O      3    ASP      O     24    -0.5819         16   ; qtot 0
; residue   4 LYS rtp LYS  q +1.0
    25          N      4    LYS      N     25    -0.3479      14.01
    26          H      4    LYS      H     26     0.2747      1.008
    27         CT      4    LYS     CA     27      -0.24      12.01
    28         H1      4    LYS     HA     28     0.1426      1.008
    29         CT      4    LYS     CB     29    -0.0094      12.01
    30         HC      4    LYS    HB1     30     0.0362      1.008
    31         HC      4    LYS    HB2     31     0.0362      1.008
    32         CT      4    LYS     CG     32     0.0187      12.01
    33         HC      4    LYS    HG1     33     0.0103      1.008
    34         HC      4    LYS    HG2     34     0.0103      1.008
    35         CT      4    LYS     CD     35    -0.0479      12.01
    36         HC      4    LYS    HD1     36     0.0621      1.008
    37         HC      4    LYS    HD2     37     0.0621      1.008
    38         CT      4    LYS     CE     38    -0.0143      12.01
    39         HP      4    LYS    HE1     39     0.1135      1.008
    40         HP      4    LYS    HE2     40     0.1135      1.008
    41         N3      4    LYS     NZ     41    -0.3854      14.01
    42          H      4    LYS    HZ1     42       0.34      1.008
    43          H      4    LYS    HZ2     43       0.34      1.008
    44          H      4    LYS    HZ3     44       0.34      1.008
    45          C      4    LYS      C     45     0.7341      12.01
    46          O      4    LYS      O     46    -0.5894         16   ; qtot 1
; residue   5 GLU rtp GLU  q -1.0
    47          N      5    GLU      N     47    -0.5163      14.01
    48          H      5    GLU      H     48     0.2936      1.008
    49         CT      5    GLU     CA     49     0.0397      12.01
    50         H1      5    GLU     HA     50     0.1105      1.008
    51         CT      5    GLU     CB     51      0.056      12.01
    52         HC      5    GLU    HB1     52    -0.0173      1.008
    53         HC      5    GLU    HB2     53    -0.0173      1.008
    54         CT      5    GLU     CG     54     0.0136      12.01
    55         HC      5    GLU    HG1     55    -0.0425      1.008
    56         HC      5    GLU    HG2     56    -0.0425      1.008
    57          C      5    GLU     CD     57     0.8054      12.01
    58         O2      5    GLU    OE1     58    -0.8188         16
    59         O2      5    GLU    OE2     59    -0.8188         16
    60          C      5    GLU      C     60     0.5366      12.01
    61          O      5    GLU      O     61    -0.5819         16   ; qtot 0
; residue   6 LEU rtp LEU  q  0.0
    62          N      6    LEU      N     62    -0.4157      14.01
    63          H      6    LEU      H     63     0.2719      1.008
    64         CT      6    LEU     CA     64    -0.0518      12.01
    65         H1      6    LEU     HA     65     0.0922      1.008
    66         CT      6    LEU     CB     66    -0.1102      12.01
    67         HC      6    LEU    HB1     67     0.0457      1.008
    68         HC      6    LEU    HB2     68     0.0457      1.008
    69         CT      6    LEU     CG     69     0.3531      12.01
    70         HC      6    LEU     HG     70    -0.0361      1.008
    71         CT      6    LEU    CD1     71    -0.4121      12.01
    72         HC      6    LEU   HD11     72        0.1      1.008
    73         HC      6    LEU   HD12     73        0.1      1.008
    74         HC      6    LEU   HD13     74        0.1      1.008
    75         CT      6    LEU    CD2     75    -0.4121      12.01
    76         HC      6    LEU   HD21     76        0.1      1.008
    77         HC      6    LEU   HD22     77        0.1      1.008
    78         HC      6    LEU   HD23     78        0.1      1.008
    79          C      6    LEU      C     79     0.5973      12.01
    80          O      6    LEU      O     80    -0.5679         16   ; qtot 0
; residue   7 LYS rtp LYS  q +1.0
    81          N      7    LYS      N     81    -0.3479      14.01
    82          H      7    LYS      H     82     0.2747      1.008
    83         CT      7    LYS     CA     83      -0.24      12.01
    84         H1      7    LYS     HA     84     0.1426      1.008
    85         CT      7    LYS     CB     85    -0.0094      12.01
    86         HC      7    LYS    HB1     86     0.0362      1.008
    87         HC      7    LYS    HB2     87     0.0362      1.008
    88         CT      7    LYS     CG     88     0.0187      12.01
    89         HC      7    LYS    HG1     89     0.0103      1.008
    90         HC      7    LYS    HG2     90     0.0103      1.008
    91         CT      7    LYS     CD     91    -0.0479      12.01
    92         HC      7    LYS    HD1     92     0.0621      1.008
    93         HC      7    LYS    HD2     93     0.0621      1.008
    94         CT      7    LYS     CE     94    -0.0143      12.01
    95         HP      7    LYS    HE1     95     0.1135      1.008
    96         HP      7    LYS    HE2     96     0.1135      1.008
    97         N3      7    LYS     NZ     97    -0.3854      14.01
    98          H      7    LYS    HZ1     98       0.34      1.008
    99          H      7    LYS    HZ2     99       0.34      1.008
   100          H      7    LYS    HZ3    100       0.34      1.008
   101          C      7    LYS      C    101     0.7341      12.01
   102          O      7    LYS      O    102    -0.5894         16   ; qtot 1
; residue   8 PHE rtp PHE  q  0.0
   103          N      8    PHE      N    103    -0.4157      14.01
   104          H      8    PHE      H    104     0.2719      1.008
   105         CT      8    PHE     CA    105    -0.0024      12.01
   106         H1      8    PHE     HA    106     0.0978      1.008
   107         CT      8    PHE     CB    107    -0.0343      12.01
   108         HC      8    PHE    HB1    108     0.0295      1.008
   109         HC      8    PHE    HB2    109     0.0295      1.008
   110         CA      8    PHE     CG    110     0.0118      12.01
   111         CA      8    PHE    CD1    111    -0.1256      12.01
   112         HA      8    PHE    HD1    112      0.133      1.008
   113         CA      8    PHE    CE1    113    -0.1704      12.01
   114         HA      8    PHE    HE1    114      0.143      1.008
   115         CA      8    PHE     CZ    115    -0.1072      12.01
   116         HA      8    PHE     HZ    116     0.1297      1.008
   117         CA      8    PHE    CE2    117    -0.1704      12.01
   118         HA      8    PHE    HE2    118      0.143      1.008
   119         CA      8    PHE    CD2    119    -0.1256      12.01
   120         HA      8    PHE    HD2    120      0.133      1.008
   121          C      8    PHE      C    121     0.5973      12.01
   122          O      8    PHE      O    122    -0.5679         16   ; qtot 1
; residue   9 LEU rtp LEU  q  0.0
   123          N      9    LEU      N    123    -0.4157      14.01
   124          H      9    LEU      H    124     0.2719      1.008
   125         CT      9    LEU     CA    125    -0.0518      12.01
   126         H1      9    LEU     HA    126     0.0922      1.008
   127         CT      9    LEU     CB    127    -0.1102      12.01
   128         HC      9    LEU    HB1    128     0.0457      1.008
   129         HC      9    LEU    HB2    129     0.0457      1.008
   130         CT      9    LEU     CG    130     0.3531      12.01
   131         HC      9    LEU     HG    131    -0.0361      1.008
   132         CT      9    LEU    CD1    132    -0.4121      12.01
   133         HC      9    LEU   HD11    133        0.1      1.008
   134         HC      9    LEU   HD12    134        0.1      1.008
   135         HC      9    LEU   HD13    135        0.1      1.008
   136         CT      9    LEU    CD2    136    -0.4121      12.01
   137         HC      9    LEU   HD21    137        0.1      1.008
   138         HC      9    LEU   HD22    138        0.1      1.008
   139         HC      9    LEU   HD23    139        0.1      1.008
   140          C      9    LEU      C    140     0.5973      12.01
   141          O      9    LEU      O    141    -0.5679         16   ; qtot 1
; residue  10 VAL rtp VAL  q  0.0
   142          N     10    VAL      N    142    -0.4157      14.01
   143          H     10    VAL      H    143     0.2719      1.008
   144         CT     10    VAL     CA    144    -0.0875      12.01
   145         H1     10    VAL     HA    145     0.0969      1.008
   146         CT     10    VAL     CB    146     0.2985      12.01
   147         HC     10    VAL     HB    147    -0.0297      1.008
   148         CT     10    VAL    CG1    148    -0.3192      12.01
   149         HC     10    VAL   HG11    149     0.0791      1.008
   150         HC     10    VAL   HG12    150     0.0791      1.008
   151         HC     10    VAL   HG13    151     0.0791      1.008
   152         CT     10    VAL    CG2    152    -0.3192      12.01
   153         HC     10    VAL   HG21    153     0.0791      1.008
   154         HC     10    VAL   HG22    154     0.0791      1.008
   155         HC     10    VAL   HG23    155     0.0791      1.008
   156          C     10    VAL      C    156     0.5973      12.01
   157          O     10    VAL      O    157    -0.5679         16   ; qtot 1
; residue  11 VAL rtp VAL  q  0.0
   158          N     11    VAL      N    158    -0.4157      14.01
   159          H     11    VAL      H    159     0.2719      1.008
   160         CT     11    VAL     CA    160    -0.0875      12.01
   161         H1     11    VAL     HA    161     0.0969      1.008
   162         CT     11    VAL     CB    162     0.2985      12.01
   163         HC     11    VAL     HB    163    -0.0297      1.008
   164         CT     11    VAL    CG1    164    -0.3192      12.01
   165         HC     11    VAL   HG11    165     0.0791      1.008
   166         HC     11    VAL   HG12    166     0.0791      1.008
   167         HC     11    VAL   HG13    167     0.0791      1.008
   168         CT     11    VAL    CG2    168    -0.3192      12.01
   169         HC     11    VAL   HG21    169     0.0791      1.008
   170         HC     11    VAL   HG22    170     0.0791      1.008
   171         HC     11    VAL   HG23    171     0.0791      1.008
   172          C     11    VAL      C    172     0.5973      12.01
   173          O     11    VAL      O    173    -0.5679         16   ; qtot 1
; residue  12 ASP rtp ASP  q -1.0
   174          N     12    ASP      N    174    -0.5163      14.01
   175          H     12    ASP      H    175     0.2936      1.008
   176         CT     12    ASP     CA    176     0.0381      12.01
   177         H1     12    ASP     HA    177      0.088      1.008
   178         CT     12    ASP     CB    178    -0.0303      12.01
   179         HC     12    ASP    HB1    179    -0.0122      1.008
   180         HC     12    ASP    HB2    180    -0.0122      1.008
   181          C     12    ASP     CG    181     0.7994      12.01
   182         O2     12    ASP    OD1    182    -0.8014         16
   183         O2     12    ASP    OD2    183    -0.8014         16
   184          C     12    ASP      C    184     0.5366      12.01
   185          O     12    ASP      O    185    -0.5819         16   ; qtot 0
; residue  13 ASP rtp ASP  q -1.0
   186          N     13    ASP      N    186    -0.5163      14.01
   187          H     13    ASP      H    187     0.2936      1.008
   188         CT     13    ASP     CA    188     0.0381      12.01
   189         H1     13    ASP     HA    189      0.088      1.008
   190         CT     13    ASP     CB    190    -0.0303      12.01
   191         HC     13    ASP    HB1    191    -0.0122      1.008
   192         HC     13    ASP    HB2    192    -0.0122      1.008
   193          C     13    ASP     CG    193     0.7994      12.01
   194         O2     13    ASP    OD1    194    -0.8014         16
   195         O2     13    ASP    OD2    195    -0.8014         16
   196          C     13    ASP      C    196     0.5366      12.01
   197          O     13    ASP      O    197    -0.5819         16   ; qtot -1
; residue  14 PHE rtp PHE  q  0.0
   198          N     14    PHE      N    198    -0.4157      14.01
   199          H     14    PHE      H    199     0.2719      1.008
   200         CT     14    PHE     CA    200    -0.0024      12.01
   201         H1     14    PHE     HA    201     0.0978      1.008
   202         CT     14    PHE     CB    202    -0.0343      12.01
   203         HC     14    PHE    HB1    203     0.0295      1.008
   204         HC     14    PHE    HB2    204     0.0295      1.008
   205         CA     14    PHE     CG    205     0.0118      12.01
   206         CA     14    PHE    CD1    206    -0.1256      12.01
   207         HA     14    PHE    HD1    207      0.133      1.008
   208         CA     14    PHE    CE1    208    -0.1704      12.01
   209         HA     14    PHE    HE1    209      0.143      1.008
   210         CA     14    PHE     CZ    210    -0.1072      12.01
   211         HA     14    PHE     HZ    211     0.1297      1.008
   212         CA     14    PHE    CE2    212    -0.1704      12.01
   213         HA     14    PHE    HE2    213      0.143      1.008
   214         CA     14    PHE    CD2    214    -0.1256      12.01
   215         HA     14    PHE    HD2    215      0.133      1.008
   216          C     14    PHE      C    216     0.5973      12.01
   217          O     14    PHE      O    217    -0.5679         16   ; qtot -1
; residue  15 SER rtp SER  q  0.0
   218          N     15    SER      N    218    -0.4157      14.01
   219          H     15    SER      H    219     0.2719      1.008
   220         CT     15    SER     CA    220    -0.0249      12.01
   221         H1     15    SER     HA    221     0.0843      1.008
   222         CT     15    SER     CB    222     0.2117      12.01
   223         H1     15    SER    HB1    223     0.0352      1.008
   224         H1     15    SER    HB2    224     0.0352      1.008
   225         OH     15    SER     OG    225    -0.6546         16
   226         HO     15    SER     HG    226     0.4275      1.008
   227          C     15    SER      C    227     0.5973      12.01
   228          O     15    SER      O    228    -0.5679         16   ; qtot -1
; residue  16 THR rtp THR  q  0.0
   229          N     16    THR      N    229    -0.4157      14.01
   230          H     16    THR      H    230     0.2719      1.008
   231         CT     16    THR     CA    231    -0.0389      12.01
   232         H1     16    THR     HA    232     0.1007      1.008
   233         CT     16    THR     CB    233     0.3654      12.01
   234         H1     16    THR     HB    234     0.0043      1.008
   235         CT     16    THR    CG2    235    -0.2438      12.01
   236         HC     16    THR   HG21    236     0.0642      1.008
   237         HC     16    THR   HG22    237     0.0642      1.008
   238         HC     16    THR   HG23    238     0.0642      1.008
   239         OH     16    THR    OG1    239    -0.6761         16
   240         HO     16    THR    HG1    240     0.4102      1.008
   241          C     16    THR      C    241     0.5973      12.01
   242          O     16    THR      O    242    -0.5679         16   ; qtot -1
; residue  17 MET rtp MET  q  0.0
   243          N     17    MET      N    243    -0.4157      14.01
   244          H     17    MET      H    244     0.2719      1.008
   245         CT     17    MET     CA    245    -0.0237      12.01
   246         H1     17    MET     HA    246      0.088      1.008
   247         CT     17    MET     CB    247     0.0342      12.01
   248         HC     17    MET    HB1    248     0.0241      1.008
   249         HC     17    MET    HB2    249     0.0241      1.008
   250         CT     17    MET     CG    250     0.0018      12.01
   251         H1     17    MET    HG1    251      0.044      1.008
   252         H1     17    MET    HG2    252      0.044      1.008
   253          S     17    MET     SD    253    -0.2737      32.06
   254         CT     17    MET     CE    254    -0.0536      12.01
   255         H1     17    MET    HE1    255     0.0684      1.008
   256         H1     17    MET    HE2    256     0.0684      1.008
   257         H1     17    MET    HE3    257     0.0684      1.008
   258          C     17    MET      C    258     0.5973      12.01
   259          O     17    MET      O    259    -0.5679         16   ; qtot -1
; residue  18 ARG rtp ARG  q +1.0
   260          N     18    ARG      N    260    -0.3479      14.01
   261          H     18    ARG      H    261     0.2747      1.008
   262         CT     18    ARG     CA    262    -0.2637      12.01
   263         H1     18    ARG     HA    263      0.156      1.008
   264         CT     18    ARG     CB    264    -0.0007      12.01
   265         HC     18    ARG    HB1    265     0.0327      1.008
   266         HC     18    ARG    HB2    266     0.0327      1.008
   267         CT     18    ARG     CG    267      0.039      12.01
   268         HC     18    ARG    HG1    268     0.0285      1.008
   269         HC     18    ARG    HG2    269     0.0285      1.008
   270         CT     18    ARG     CD    270     0.0486      12.01
   271         H1     18    ARG    HD1    271     0.0687      1.008
   272         H1     18    ARG    HD2    272     0.0687      1.008
   273         N2     18    ARG     NE    273    -0.5295      14.01
   274          H     18    ARG     HE    274     0.3456      1.008
   275         CA     18    ARG     CZ    275     0.8076      12.01
   276         N2     18    ARG    NH1    276    -0.8627      14.01
   277          H     18    ARG   HH11    277     0.4478      1.008
   278          H     18    ARG   HH12    278     0.4478      1.008
   279         N2     18    ARG    NH2    279    -0.8627      14.01
   280          H     18    ARG   HH21    280     0.4478      1.008
   281          H     18    ARG   HH22    281     0.4478      1.008
   282          C     18    ARG      C    282     0.7341      12.01
   283          O     18    ARG      O    283    -0.5894         16   ; qtot 0
; residue  19 ARG rtp ARG  q +1.0
   284          N     19    ARG      N    284    -0.3479      14.01
   285          H     19    ARG      H    285     0.2747      1.008
   286         CT     19    ARG     CA    286    -0.2637      12.01
   287         H1     19    ARG     HA    287      0.156      1.008
   288         CT     19    ARG     CB    288    -0.0007      12.01
   289         HC     19    ARG    HB1    289     0.0327      1.008
   290         HC     19    ARG    HB2    290     0.0327      1.008
   291         CT     19    ARG     CG    291      0.039      12.01
   292         HC     19    ARG    HG1    292     0.0285      1.008
   293         HC     19    ARG    HG2    293     0.0285      1.008
   294         CT     19    ARG     CD    294     0.0486      12.01
   295         H1     19    ARG    HD1    295     0.0687      1.008
   296         H1     19    ARG    HD2    296     0.0687      1.008
   297         N2     19    ARG     NE    297    -0.5295      14.01
   298          H     19    ARG     HE    298     0.3456      1.008
   299         CA     19    ARG     CZ    299     0.8076      12.01
   300         N2     19    ARG    NH1    300    -0.8627      14.01
   301          H     19    ARG   HH11    301     0.4478      1.008
   302          H     19    ARG   HH12    302     0.4478      1.008
   303         N2     19    ARG    NH2    303    -0.8627      14.01
   304          H     19    ARG   HH21    304     0.4478      1.008
   305          H     19    ARG   HH22    305     0.4478      1.008
   306          C     19    ARG      C    306     0.7341      12.01
   307          O     19    ARG      O    307    -0.5894         16   ; qtot 1
; residue  20 ILE rtp ILE  q  0.0
   308          N     20    ILE      N    308    -0.4157      14.01
   309          H     20    ILE      H    309     0.2719      1.008
   310         CT     20    ILE     CA    310    -0.0597      12.01
   311         H1     20    ILE     HA    311     0.0869      1.008
   312         CT     20    ILE     CB    312     0.1303      12.01
   313         HC     20    ILE     HB    313     0.0187      1.008
   314         CT     20    ILE    CG2    314    -0.3204      12.01
   315         HC     20    ILE   HG21    315     0.0882      1.008
   316         HC     20    ILE   HG22    316     0.0882      1.008
   317         HC     20    ILE   HG23    317     0.0882      1.008
   318         CT     20    ILE    CG1    318     -0.043      12.01
   319         HC     20    ILE   HG11    319     0.0236      1.008
   320         HC     20    ILE   HG12    320     0.0236      1.008
   321         CT     20    ILE     CD    321     -0.066      12.01
   322         HC     20    ILE    HD1    322     0.0186      1.008
   323         HC     20    ILE    HD2    323     0.0186      1.008
   324         HC     20    ILE    HD3    324     0.0186      1.008
   325          C     20    ILE      C    325     0.5973      12.01
   326          O     20    ILE      O    326    -0.5679         16   ; qtot 1
; residue  21 VAL rtp VAL  q  0.0
   327          N     21    VAL      N    327    -0.4157      14.01
   328          H     21    VAL      H    328     0.2719      1.008
   329         CT     21    VAL     CA    329    -0.0875      12.01
   330         H1     21    VAL     HA    330     0.0969      1.008
   331         CT     21    VAL     CB    331     0.2985      12.01
   332         HC     21    VAL     HB    332    -0.0297      1.008
   333         CT     21    VAL    CG1    333    -0.3192      12.01
   334         HC     21    VAL   HG11    334     0.0791      1.008
   335         HC     21    VAL   HG12    335     0.0791      1.008
   336         HC     21    VAL   HG13    336     0.0791      1.008
   337         CT     21    VAL    CG2    337    -0.3192      12.01
   338         HC     21    VAL   HG21    338     0.0791      1.008
   339         HC     21    VAL   HG22    339     0.0791      1.008
   340         HC     21    VAL   HG23    340     0.0791      1.008
   341          C     21    VAL      C    341     0.5973      12.01
   342          O     21    VAL      O    342    -0.5679         16   ; qtot 1
; residue  22 ARG rtp ARG  q +1.0
   343          N     22    ARG      N    343    -0.3479      14.01
   344          H     22    ARG      H    344     0.2747      1.008
   345         CT     22    ARG     CA    345    -0.2637      12.01
   346         H1     22    ARG     HA    346      0.156      1.008
   347         CT     22    ARG     CB    347    -0.0007      12.01
   348         HC     22    ARG    HB1    348     0.0327      1.008
   349         HC     22    ARG    HB2    349     0.0327      1.008
   350         CT     22    ARG     CG    350      0.039      12.01
   351         HC     22    ARG    HG1    351     0.0285      1.008
   352         HC     22    ARG    HG2    352     0.0285      1.008
   353         CT     22    ARG     CD    353     0.0486      12.01
   354         H1     22    ARG    HD1    354     0.0687      1.008
   355         H1     22    ARG    HD2    355     0.0687      1.008
   356         N2     22    ARG     NE    356    -0.5295      14.01
   357          H     22    ARG     HE    357     0.3456      1.008
   358         CA     22    ARG     CZ    358     0.8076      12.01
   359         N2     22    ARG    NH1    359    -0.8627      14.01
   360          H     22    ARG   HH11    360     0.4478      1.008
   361          H     22    ARG   HH12    361     0.4478      1.008
   362         N2     22    ARG    NH2    362    -0.8627      14.01
   363          H     22    ARG   HH21    363     0.4478      1.008
   364          H     22    ARG   HH22    364     0.4478      1.008
   365          C     22    ARG      C    365     0.7341      12.01
   366          O     22    ARG      O    366    -0.5894         16   ; qtot 2
; residue  23 ASN rtp ASN  q  0.0
   367          N     23    ASN      N    367    -0.4157      14.01
   368          H     23    ASN      H    368     0.2719      1.008
   369         CT     23    ASN     CA    369     0.0143      12.01
   370         H1     23    ASN     HA    370     0.1048      1.008
   371         CT     23    ASN     CB    371    -0.2041      12.01
   372         HC     23    ASN    HB1    372     0.0797      1.008
   373         HC     23    ASN    HB2    373     0.0797      1.008
   374          C     23    ASN     CG    374      0.713      12.01
   375          O     23    ASN    OD1    375    -0.5931         16
   376          N     23    ASN    ND2    376    -0.9191      14.01
   377          H     23    ASN   HD21    377     0.4196      1.008
   378          H     23    ASN   HD22    378     0.4196      1.008
   379          C     23    ASN      C    379     0.5973      12.01
   380          O     23    ASN      O    380    -0.5679         16   ; qtot 2
; residue  24 LEU rtp LEU  q  0.0
   381          N     24    LEU      N    381    -0.4157      14.01
   382          H     24    LEU      H    382     0.2719      1.008
   383         CT     24    LEU     CA    383    -0.0518      12.01
   384         H1     24    LEU     HA    384     0.0922      1.008
   385         CT     24    LEU     CB    385    -0.1102      12.01
   386         HC     24    LEU    HB1    386     0.0457      1.008
   387         HC     24    LEU    HB2    387     0.0457      1.008
   388         CT     24    LEU     CG    388     0.3531      12.01
   389         HC     24    LEU     HG    389    -0.0361      1.008
   390         CT     24    LEU    CD1    390    -0.4121      12.01
   391         HC     24    LEU   HD11    391        0.1      1.008
   392         HC     24    LEU   HD12    392        0.1      1.008
   393         HC     24    LEU   HD13    393        0.1      1.008
   394         CT     24    LEU    CD2    394    -0.4121      12.01
   395         HC     24    LEU   HD21    395        0.1      1.008
   396         HC     24    LEU   HD22    396        0.1      1.008
   397         HC     24    LEU   HD23    397        0.1      1.008
   398          C     24    LEU      C    398     0.5973      12.01
   399          O     24    LEU      O    399    -0.5679         16   ; qtot 2
; residue  25 LEU rtp LEU  q  0.0
   400          N     25    LEU      N    400    -0.4157      14.01
   401          H     25    LEU      H    401     0.2719      1.008
   402         CT     25    LEU     CA    402    -0.0518      12.01
   403         H1     25    LEU     HA    403     0.0922      1.008
   404         CT     25    LEU     CB    404    -0.1102      12.01
   405         HC     25    LEU    HB1    405     0.0457      1.008
   406         HC     25    LEU    HB2    406     0.0457      1.008
   407         CT     25    LEU     CG    407     0.3531      12.01
   408         HC     25    LEU     HG    408    -0.0361      1.008
   409         CT     25    LEU    CD1    409    -0.4121      12.01
   410         HC     25    LEU   HD11    410        0.1      1.008
   411         HC     25    LEU   HD12    411        0.1      1.008
   412         HC     25    LEU   HD13    412        0.1      1.008
   413         CT     25    LEU    CD2    413    -0.4121      12.01
   414         HC     25    LEU   HD21    414        0.1      1.008
   415         HC     25    LEU   HD22    415        0.1      1.008
   416         HC     25    LEU   HD23    416        0.1      1.008
   417          C     25    LEU      C    417     0.5973      12.01
   418          O     25    LEU      O    418    -0.5679         16   ; qtot 2
; residue  26 LYS rtp LYS  q +1.0
   419          N     26    LYS      N    419    -0.3479      14.01
   420          H     26    LYS      H    420     0.2747      1.008
   421         CT     26    LYS     CA    421      -0.24      12.01
   422         H1     26    LYS     HA    422     0.1426      1.008
   423         CT     26    LYS     CB    423    -0.0094      12.01
   424         HC     26    LYS    HB1    424     0.0362      1.008
   425         HC     26    LYS    HB2    425     0.0362      1.008
   426         CT     26    LYS     CG    426     0.0187      12.01
   427         HC     26    LYS    HG1    427     0.0103      1.008
   428         HC     26    LYS    HG2    428     0.0103      1.008
   429         CT     26    LYS     CD    429    -0.0479      12.01
   430         HC     26    LYS    HD1    430     0.0621      1.008
   431         HC     26    LYS    HD2    431     0.0621      1.008
   432         CT     26    LYS     CE    432    -0.0143      12.01
   433         HP     26    LYS    HE1    433     0.1135      1.008
   434         HP     26    LYS    HE2    434     0.1135      1.008
   435         N3     26    LYS     NZ    435    -0.3854      14.01
   436          H     26    LYS    HZ1    436       0.34      1.008
   437          H     26    LYS    HZ2    437       0.34      1.008
   438          H     26    LYS    HZ3    438       0.34      1.008
   439          C     26    LYS      C    439     0.7341      12.01
   440          O     26    LYS      O    440    -0.5894         16   ; qtot 3
; residue  27 GLU rtp GLU  q -1.0
   441          N     27    GLU      N    441    -0.5163      14.01
   442          H     27    GLU      H    442     0.2936      1.008
   443         CT     27    GLU     CA    443     0.0397      12.01
   444         H1     27    GLU     HA    444     0.1105      1.008
   445         CT     27    GLU     CB    445      0.056      12.01
   446         HC     27    GLU    HB1    446    -0.0173      1.008
   447         HC     27    GLU    HB2    447    -0.0173      1.008
   448         CT     27    GLU     CG    448     0.0136      12.01
   449         HC     27    GLU    HG1    449    -0.0425      1.008
   450         HC     27    GLU    HG2    450    -0.0425      1.008
   451          C     27    GLU     CD    451     0.8054      12.01
   452         O2     27    GLU    OE1    452    -0.8188         16
   453         O2     27    GLU    OE2    453    -0.8188         16
   454          C     27    GLU      C    454     0.5366      12.01
   455          O     27    GLU      O    455    -0.5819         16   ; qtot 2
; residue  28 LEU rtp LEU  q  0.0
   456          N     28    LEU      N    456    -0.4157      14.01
   457          H     28    LEU      H    457     0.2719      1.008
   458         CT     28    LEU     CA    458    -0.0518      12.01
   459         H1     28    LEU     HA    459     0.0922      1.008
   460         CT     28    LEU     CB    460    -0.1102      12.01
   461         HC     28    LEU    HB1    461     0.0457      1.008
   462         HC     28    LEU    HB2    462     0.0457      1.008
   463         CT     28    LEU     CG    463     0.3531      12.01
   464         HC     28    LEU     HG    464    -0.0361      1.008
   465         CT     28    LEU    CD1    465    -0.4121      12.01
   466         HC     28    LEU   HD11    466        0.1      1.008
   467         HC     28    LEU   HD12    467        0.1      1.008
   468         HC     28    LEU   HD13    468        0.1      1.008
   469         CT     28    LEU    CD2    469    -0.4121      12.01
   470         HC     28    LEU   HD21    470        0.1      1.008
   471         HC     28    LEU   HD22    471        0.1      1.008
   472         HC     28    LEU   HD23    472        0.1      1.008
   473          C     28    LEU      C    473     0.5973      12.01
   474          O     28    LEU      O    474    -0.5679         16   ; qtot 2
; residue  29 GLY rtp GLY  q  0.0
   475          N     29    GLY      N    475    -0.4157      14.01
   476          H     29    GLY      H    476     0.2719      1.008
   477         CT     29    GLY     CA    477    -0.0252      12.01
   478         H1     29    GLY    HA1    478     0.0698      1.008
   479         H1     29    GLY    HA2    479     0.0698      1.008
   480          C     29    GLY      C    480     0.5973      12.01
   481          O     29    GLY      O    481    -0.5679         16   ; qtot 2
; residue  30 PHE rtp PHE  q  0.0
   482          N     30    PHE      N    482    -0.4157      14.01
   483          H     30    PHE      H    483     0.2719      1.008
   484         CT     30    PHE     CA    484    -0.0024      12.01
   485         H1     30    PHE     HA    485     0.0978      1.008
   486         CT     30    PHE     CB    486    -0.0343      12.01
   487         HC     30    PHE    HB1    487     0.0295      1.008
   488         HC     30    PHE    HB2    488     0.0295      1.008
   489         CA     30    PHE     CG    489     0.0118      12.01
   490         CA     30    PHE    CD1    490    -0.1256      12.01
   491         HA     30    PHE    HD1    491      0.133      1.008
   492         CA     30    PHE    CE1    492    -0.1704      12.01
   493         HA     30    PHE    HE1    493      0.143      1.008
   494         CA     30    PHE     CZ    494    -0.1072      12.01
   495         HA     30    PHE     HZ    495     0.1297      1.008
   496         CA     30    PHE    CE2    496    -0.1704      12.01
   497         HA     30    PHE    HE2    497      0.143      1.008
   498         CA     30    PHE    CD2    498    -0.1256      12.01
   499         HA     30    PHE    HD2    499      0.133      1.008
   500          C     30    PHE      C    500     0.5973      12.01
   501          O     30    PHE      O    501    -0.5679         16   ; qtot 2
; residue  31 ASN rtp ASN  q  0.0
   502          N     31    ASN      N    502    -0.4157      14.01
   503          H     31    ASN      H    503     0.2719      1.008
   504         CT     31    ASN     CA    504     0.0143      12.01
   505         H1     31    ASN     HA    505     0.1048      1.008
   506         CT     31    ASN     CB    506    -0.2041      12.01
   507         HC     31    ASN    HB1    507     0.0797      1.008
   508         HC     31    ASN    HB2    508     0.0797      1.008
   509          C     31    ASN     CG    509      0.713      12.01
   510          O     31    ASN    OD1    510    -0.5931         16
   511          N     31    ASN    ND2    511    -0.9191      14.01
   512          H     31    ASN   HD21    512     0.4196      1.008
   513          H     31    ASN   HD22    513     0.4196      1.008
   514          C     31    ASN      C    514     0.5973      12.01
   515          O     31    ASN      O    515    -0.5679         16   ; qtot 2
; residue  32 ASN rtp ASN  q  0.0
   516          N     32    ASN      N    516    -0.4157      14.01
   517          H     32    ASN      H    517     0.2719      1.008
   518         CT     32    ASN     CA    518     0.0143      12.01
   519         H1     32    ASN     HA    519     0.1048      1.008
   520         CT     32    ASN     CB    520    -0.2041      12.01
   521         HC     32    ASN    HB1    521     0.0797      1.008
   522         HC     32    ASN    HB2    522     0.0797      1.008
   523          C     32    ASN     CG    523      0.713      12.01
   524          O     32    ASN    OD1    524    -0.5931         16
   525          N     32    ASN    ND2    525    -0.9191      14.01
   526          H     32    ASN   HD21    526     0.4196      1.008
   527          H     32    ASN   HD22    527     0.4196      1.008
   528          C     32    ASN      C    528     0.5973      12.01
   529          O     32    ASN      O    529    -0.5679         16   ; qtot 2
; residue  33 VAL rtp VAL  q  0.0
   530          N     33    VAL      N    530    -0.4157      14.01
   531          H     33    VAL      H    531     0.2719      1.008
   532         CT     33    VAL     CA    532    -0.0875      12.01
   533         H1     33    VAL     HA    533     0.0969      1.008
   534         CT     33    VAL     CB    534     0.2985      12.01
   535         HC     33    VAL     HB    535    -0.0297      1.008
   536         CT     33    VAL    CG1    536    -0.3192      12.01
   537         HC     33    VAL   HG11    537     0.0791      1.008
   538         HC     33    VAL   HG12    538     0.0791      1.008
   539         HC     33    VAL   HG13    539     0.0791      1.008
   540         CT     33    VAL    CG2    540    -0.3192      12.01
   541         HC     33    VAL   HG21    541     0.0791      1.008
   542         HC     33    VAL   HG22    542     0.0791      1.008
   543         HC     33    VAL   HG23    543     0.0791      1.008
   544          C     33    VAL      C    544     0.5973      12.01
   545          O     33    VAL      O    545    -0.5679         16   ; qtot 2
; residue  34 GLU rtp GLU  q -1.0
   546          N     34    GLU      N    546    -0.5163      14.01
   547          H     34    GLU      H    547     0.2936      1.008
   548         CT     34    GLU     CA    548     0.0397      12.01
   549         H1     34    GLU     HA    549     0.1105      1.008
   550         CT     34    GLU     CB    550      0.056      12.01
   551         HC     34    GLU    HB1    551    -0.0173      1.008
   552         HC     34    GLU    HB2    552    -0.0173      1.008
   553         CT     34    GLU     CG    553     0.0136      12.01
   554         HC     34    GLU    HG1    554    -0.0425      1.008
   555         HC     34    GLU    HG2    555    -0.0425      1.008
   556          C     34    GLU     CD    556     0.8054      12.01
   557         O2     34    GLU    OE1    557    -0.8188         16
   558         O2     34    GLU    OE2    558    -0.8188         16
   559          C     34    GLU      C    559     0.5366      12.01
   560          O     34    GLU      O    560    -0.5819         16   ; qtot 1
; residue  35 GLU rtp GLU  q -1.0
   561          N     35    GLU      N    561    -0.5163      14.01
   562          H     35    GLU      H    562     0.2936      1.008
   563         CT     35    GLU     CA    563     0.0397      12.01
   564         H1     35    GLU     HA    564     0.1105      1.008
   565         CT     35    GLU     CB    565      0.056      12.01
   566         HC     35    GLU    HB1    566    -0.0173      1.008
   567         HC     35    GLU    HB2    567    -0.0173      1.008
   568         CT     35    GLU     CG    568     0.0136      12.01
   569         HC     35    GLU    HG1    569    -0.0425      1.008
   570         HC     35    GLU    HG2    570    -0.0425      1.008
   571          C     35    GLU     CD    571     0.8054      12.01
   572         O2     35    GLU    OE1    572    -0.8188         16
   573         O2     35    GLU    OE2    573    -0.8188         16
   574          C     35    GLU      C    574     0.5366      12.01
   575          O     35    GLU      O    575    -0.5819         16   ; qtot 0
; residue  36 ALA rtp ALA  q  0.0
   576          N     36    ALA      N    576    -0.4157      14.01
   577          H     36    ALA      H    577     0.2719      1.008
   578         CT     36    ALA     CA    578     0.0337      12.01
   579         H1     36    ALA     HA    579     0.0823      1.008
   580         CT     36    ALA     CB    580    -0.1825      12.01
   581         HC     36    ALA    HB1    581     0.0603      1.008
   582         HC     36    ALA    HB2    582     0.0603      1.008
   583         HC     36    ALA    HB3    583     0.0603      1.008
   584          C     36    ALA      C    584     0.5973      12.01
   585          O     36    ALA      O    585    -0.5679         16   ; qtot 0
; residue  37 GLU rtp GLU  q -1.0
   586          N     37    GLU      N    586    -0.5163      14.01
   587          H     37    GLU      H    587     0.2936      1.008
   588         CT     37    GLU     CA    588     0.0397      12.01
   589         H1     37    GLU     HA    589     0.1105      1.008
   590         CT     37    GLU     CB    590      0.056      12.01
   591         HC     37    GLU    HB1    591    -0.0173      1.008
   592         HC     37    GLU    HB2    592    -0.0173      1.008
   593         CT     37    GLU     CG    593     0.0136      12.01
   594         HC     37    GLU    HG1    594    -0.0425      1.008
   595         HC     37    GLU    HG2    595    -0.0425      1.008
   596          C     37    GLU     CD    596     0.8054      12.01
   597         O2     37    GLU    OE1    597    -0.8188         16
   598         O2     37    GLU    OE2    598    -0.8188         16
   599          C     37    GLU      C    599     0.5366      12.01
   600          O     37    GLU      O    600    -0.5819         16   ; qtot -1
; residue  38 ASP rtp ASP  q -1.0
   601          N     38    ASP      N    601    -0.5163      14.01
   602          H     38    ASP      H    602     0.2936      1.008
   603         CT     38    ASP     CA    603     0.0381      12.01
   604         H1     38    ASP     HA    604      0.088      1.008
   605         CT     38    ASP     CB    605    -0.0303      12.01
   606         HC     38    ASP    HB1    606    -0.0122      1.008
   607         HC     38    ASP    HB2    607    -0.0122      1.008
   608          C     38    ASP     CG    608     0.7994      12.01
   609         O2     38    ASP    OD1    609    -0.8014         16
   610         O2     38    ASP    OD2    610    -0.8014         16
   611          C     38    ASP      C    611     0.5366      12.01
   612          O     38    ASP      O    612    -0.5819         16   ; qtot -2
; residue  39 GLY rtp GLY  q  0.0
   613          N     39    GLY      N    613    -0.4157      14.01
   614          H     39    GLY      H    614     0.2719      1.008
   615         CT     39    GLY     CA    615    -0.0252      12.01
   616         H1     39    GLY    HA1    616     0.0698      1.008
   617         H1     39    GLY    HA2    617     0.0698      1.008
   618          C     39    GLY      C    618     0.5973      12.01
   619          O     39    GLY      O    619    -0.5679         16   ; qtot -2
; residue  40 VAL rtp VAL  q  0.0
   620          N     40    VAL      N    620    -0.4157      14.01
   621          H     40    VAL      H    621     0.2719      1.008
   622         CT     40    VAL     CA    622    -0.0875      12.01
   623         H1     40    VAL     HA    623     0.0969      1.008
   624         CT     40    VAL     CB    624     0.2985      12.01
   625         HC     40    VAL     HB    625    -0.0297      1.008
   626         CT     40    VAL    CG1    626    -0.3192      12.01
   627         HC     40    VAL   HG11    627     0.0791      1.008
   628         HC     40    VAL   HG12    628     0.0791      1.008
   629         HC     40    VAL   HG13    629     0.0791      1.008
   630         CT     40    VAL    CG2    630    -0.3192      12.01
   631         HC     40    VAL   HG21    631     0.0791      1.008
   632         HC     40    VAL   HG22    632     0.0791      1.008
   633         HC     40    VAL   HG23    633     0.0791      1.008
   634          C     40    VAL      C    634     0.5973      12.01
   635          O     40    VAL      O    635    -0.5679         16   ; qtot -2
; residue  41 ASP rtp ASP  q -1.0
   636          N     41    ASP      N    636    -0.5163      14.01
   637          H     41    ASP      H    637     0.2936      1.008
   638         CT     41    ASP     CA    638     0.0381      12.01
   639         H1     41    ASP     HA    639      0.088      1.008
   640         CT     41    ASP     CB    640    -0.0303      12.01
   641         HC     41    ASP    HB1    641    -0.0122      1.008
   642         HC     41    ASP    HB2    642    -0.0122      1.008
   643          C     41    ASP     CG    643     0.7994      12.01
   644         O2     41    ASP    OD1    644    -0.8014         16
   645         O2     41    ASP    OD2    645    -0.8014         16
   646          C     41    ASP      C    646     0.5366      12.01
   647          O     41    ASP      O    647    -0.5819         16   ; qtot -3
; residue  42 ALA rtp ALA  q  0.0
   648          N     42    ALA      N    648    -0.4157      14.01
   649          H     42    ALA      H    649     0.2719      1.008
   650         CT     42    ALA     CA    650     0.0337      12.01
   651         H1     42    ALA     HA    651     0.0823      1.008
   652         CT     42    ALA     CB    652    -0.1825      12.01
   653         HC     42    ALA    HB1    653     0.0603      1.008
   654         HC     42    ALA    HB2    654     0.0603      1.008
   655         HC     42    ALA    HB3    655     0.0603      1.008
   656          C     42    ALA      C    656     0.5973      12.01
   657          O     42    ALA      O    657    -0.5679         16   ; qtot -3
; residue  43 LEU rtp LEU  q  0.0
   658          N     43    LEU      N    658    -0.4157      14.01
   659          H     43    LEU      H    659     0.2719      1.008
   660         CT     43    LEU     CA    660    -0.0518      12.01
   661         H1     43    LEU     HA    661     0.0922      1.008
   662         CT     43    LEU     CB    662    -0.1102      12.01
   663         HC     43    LEU    HB1    663     0.0457      1.008
   664         HC     43    LEU    HB2    664     0.0457      1.008
   665         CT     43    LEU     CG    665     0.3531      12.01
   666         HC     43    LEU     HG    666    -0.0361      1.008
   667         CT     43    LEU    CD1    667    -0.4121      12.01
   668         HC     43    LEU   HD11    668        0.1      1.008
   669         HC     43    LEU   HD12    669        0.1      1.008
   670         HC     43    LEU   HD13    670        0.1      1.008
   671         CT     43    LEU    CD2    671    -0.4121      12.01
   672         HC     43    LEU   HD21    672        0.1      1.008
   673         HC     43    LEU   HD22    673        0.1      1.008
   674         HC     43    LEU   HD23    674        0.1      1.008
   675          C     43    LEU      C    675     0.5973      12.01
   676          O     43    LEU      O    676    -0.5679         16   ; qtot -3
; residue  44 ASN rtp ASN  q  0.0
   677          N     44    ASN      N    677    -0.4157      14.01
   678          H     44    ASN      H    678     0.2719      1.008
   679         CT     44    ASN     CA    679     0.0143      12.01
   680         H1     44    ASN     HA    680     0.1048      1.008
   681         CT     44    ASN     CB    681    -0.2041      12.01
   682         HC     44    ASN    HB1    682     0.0797      1.008
   683         HC     44    ASN    HB2    683     0.0797      1.008
   684          C     44    ASN     CG    684      0.713      12.01
   685          O     44    ASN    OD1    685    -0.5931         16
   686          N     44    ASN    ND2    686    -0.9191      14.01
   687          H     44    ASN   HD21    687     0.4196      1.008
   688          H     44    ASN   HD22    688     0.4196      1.008
   689          C     44    ASN      C    689     0.5973      12.01
   690          O     44    ASN      O    690    -0.5679         16   ; qtot -3
; residue  45 LYS rtp LYS  q +1.0
   691          N     45    LYS      N    691    -0.3479      14.01
   692          H     45    LYS      H    692     0.2747      1.008
   693         CT     45    LYS     CA    693      -0.24      12.01
   694         H1     45    LYS     HA    694     0.1426      1.008
   695         CT     45    LYS     CB    695    -0.0094      12.01
   696         HC     45    LYS    HB1    696     0.0362      1.008
   697         HC     45    LYS    HB2    697     0.0362      1.008
   698         CT     45    LYS     CG    698     0.0187      12.01
   699         HC     45    LYS    HG1    699     0.0103      1.008
   700         HC     45    LYS    HG2    700     0.0103      1.008
   701         CT     45    LYS     CD    701    -0.0479      12.01
   702         HC     45    LYS    HD1    702     0.0621      1.008
   703         HC     45    LYS    HD2    703     0.0621      1.008
   704         CT     45    LYS     CE    704    -0.0143      12.01
   705         HP     45    LYS    HE1    705     0.1135      1.008
   706         HP     45    LYS    HE2    706     0.1135      1.008
   707         N3     45    LYS     NZ    707    -0.3854      14.01
   708          H     45    LYS    HZ1    708       0.34      1.008
   709          H     45    LYS    HZ2    709       0.34      1.008
   710          H     45    LYS    HZ3    710       0.34      1.008
   711          C     45    LYS      C    711     0.7341      12.01
   712          O     45    LYS      O    712    -0.5894         16   ; qtot -2
; residue  46 LEU rtp LEU  q  0.0
   713          N     46    LEU      N    713    -0.4157      14.01
   714          H     46    LEU      H    714     0.2719      1.008
   715         CT     46    LEU     CA    715    -0.0518      12.01
   716         H1     46    LEU     HA    716     0.0922      1.008
   717         CT     46    LEU     CB    717    -0.1102      12.01
   718         HC     46    LEU    HB1    718     0.0457      1.008
   719         HC     46    LEU    HB2    719     0.0457      1.008
   720         CT     46    LEU     CG    720     0.3531      12.01
   721         HC     46    LEU     HG    721    -0.0361      1.008
   722         CT     46    LEU    CD1    722    -0.4121      12.01
   723         HC     46    LEU   HD11    723        0.1      1.008
   724         HC     46    LEU   HD12    724        0.1      1.008
   725         HC     46    LEU   HD13    725        0.1      1.008
   726         CT     46    LEU    CD2    726    -0.4121      12.01
   727         HC     46    LEU   HD21    727        0.1      1.008
   728         HC     46    LEU   HD22    728        0.1      1.008
   729         HC     46    LEU   HD23    729        0.1      1.008
   730          C     46    LEU      C    730     0.5973      12.01
   731          O     46    LEU      O    731    -0.5679         16   ; qtot -2
; residue  47 GLN rtp GLN  q  0.0
   732          N     47    GLN      N    732    -0.4157      14.01
   733          H     47    GLN      H    733     0.2719      1.008
   734         CT     47    GLN     CA    734    -0.0031      12.01
   735         H1     47    GLN     HA    735      0.085      1.008
   736         CT     47    GLN     CB    736    -0.0036      12.01
   737         HC     47    GLN    HB1    737     0.0171      1.008
   738         HC     47    GLN    HB2    738     0.0171      1.008
   739         CT     47    GLN     CG    739    -0.0645      12.01
   740         HC     47    GLN    HG1    740     0.0352      1.008
   741         HC     47    GLN    HG2    741     0.0352      1.008
   742          C     47    GLN     CD    742     0.6951      12.01
   743          O     47    GLN    OE1    743    -0.6086         16
   744          N     47    GLN    NE2    744    -0.9407      14.01
   745          H     47    GLN   HE21    745     0.4251      1.008
   746          H     47    GLN   HE22    746     0.4251      1.008
   747          C     47    GLN      C    747     0.5973      12.01
   748          O     47    GLN      O    748    -0.5679         16   ; qtot -2
; residue  48 ALA rtp ALA  q  0.0
   749          N     48    ALA      N    749    -0.4157      14.01
   750          H     48    ALA      H    750     0.2719      1.008
   751         CT     48    ALA     CA    751     0.0337      12.01
   752         H1     48    ALA     HA    752     0.0823      1.008
   753         CT     48    ALA     CB    753    -0.1825      12.01
   754         HC     48    ALA    HB1    754     0.0603      1.008
   755         HC     48    ALA    HB2    755     0.0603      1.008
   756         HC     48    ALA    HB3    756     0.0603      1.008
   757          C     48    ALA      C    757     0.5973      12.01
   758          O     48    ALA      O    758    -0.5679         16   ; qtot -2
; residue  49 GLY rtp GLY  q  0.0
   759          N     49    GLY      N    759    -0.4157      14.01
   760          H     49    GLY      H    760     0.2719      1.008
   761         CT     49    GLY     CA    761    -0.0252      12.01
   762         H1     49    GLY    HA1    762     0.0698      1.008
   763         H1     49    GLY    HA2    763     0.0698      1.008
   764          C     49    GLY      C    764     0.5973      12.01
   765          O     49    GLY      O    765    -0.5679         16   ; qtot -2
; residue  50 GLY rtp GLY  q  0.0
   766          N     50    GLY      N    766    -0.4157      14.01
   767          H     50    GLY      H    767     0.2719      1.008
   768         CT     50    GLY     CA    768    -0.0252      12.01
   769         H1     50    GLY    HA1    769     0.0698      1.008
   770         H1     50    GLY    HA2    770     0.0698      1.008
   771          C     50    GLY      C    771     0.5973      12.01
   772          O     50    GLY      O    772    -0.5679         16   ; qtot -2
; residue  51 TYR rtp TYR  q  0.0
   773          N     51    TYR      N    773    -0.4157      14.01
   774          H     51    TYR      H    774     0.2719      1.008
   775         CT     51    TYR     CA    775    -0.0014      12.01
   776         H1     51    TYR     HA    776     0.0876      1.008
   777         CT     51    TYR     CB    777    -0.0152      12.01
   778         HC     51    TYR    HB1    778     0.0295      1.008
   779         HC     51    TYR    HB2    779     0.0295      1.008
   780         CA     51    TYR     CG    780    -0.0011      12.01
   781         CA     51    TYR    CD1    781    -0.1906      12.01
   782         HA     51    TYR    HD1    782     0.1699      1.008
   783         CA     51    TYR    CE1    783    -0.2341      12.01
   784         HA     51    TYR    HE1    784     0.1656      1.008
   785          C     51    TYR     CZ    785     0.3226      12.01
   786         OH     51    TYR     OH    786    -0.5579         16
   787         HO     51    TYR     HH    787     0.3992      1.008
   788         CA     51    TYR    CE2    788    -0.2341      12.01
   789         HA     51    TYR    HE2    789     0.1656      1.008
   790         CA     51    TYR    CD2    790    -0.1906      12.01
   791         HA     51    TYR    HD2    791     0.1699      1.008
   792          C     51    TYR      C    792     0.5973      12.01
   793          O     51    TYR      O    793    -0.5679         16   ; qtot -2
; residue  52 GLY rtp GLY  q  0.0
   794          N     52    GLY      N    794    -0.4157      14.01
   795          H     52    GLY      H    795     0.2719      1.008
   796         CT     52    GLY     CA    796    -0.0252      12.01
   797         H1     52    GLY    HA1    797     0.0698      1.008
   798         H1     52    GLY    HA2    798     0.0698      1.008
   799          C     52    GLY      C    799     0.5973      12.01
   800          O     52    GLY      O    800    -0.5679         16   ; qtot -2
; residue  53 PHE rtp PHE  q  0.0
   801          N     53    PHE      N    801    -0.4157      14.01
   802          H     53    PHE      H    802     0.2719      1.008
   803         CT     53    PHE     CA    803    -0.0024      12.01
   804         H1     53    PHE     HA    804     0.0978      1.008
   805         CT     53    PHE     CB    805    -0.0343      12.01
   806         HC     53    PHE    HB1    806     0.0295      1.008
   807         HC     53    PHE    HB2    807     0.0295      1.008
   808         CA     53    PHE     CG    808     0.0118      12.01
   809         CA     53    PHE    CD1    809    -0.1256      12.01
   810         HA     53    PHE    HD1    810      0.133      1.008
   811         CA     53    PHE    CE1    811    -0.1704      12.01
   812         HA     53    PHE    HE1    812      0.143      1.008
   813         CA     53    PHE     CZ    813    -0.1072      12.01
   814         HA     53    PHE     HZ    814     0.1297      1.008
   815         CA     53    PHE    CE2    815    -0.1704      12.01
   816         HA     53    PHE    HE2    816      0.143      1.008
   817         CA     53    PHE    CD2    817    -0.1256      12.01
   818         HA     53    PHE    HD2    818      0.133      1.008
   819          C     53    PHE      C    819     0.5973      12.01
   820          O     53    PHE      O    820    -0.5679         16   ; qtot -2
; residue  54 VAL rtp VAL  q  0.0
   821          N     54    VAL      N    821    -0.4157      14.01
   822          H     54    VAL      H    822     0.2719      1.008
   823         CT     54    VAL     CA    823    -0.0875      12.01
   824         H1     54    VAL     HA    824     0.0969      1.008
   825         CT     54    VAL     CB    825     0.2985      12.01
   826         HC     54    VAL     HB    826    -0.0297      1.008
   827         CT     54    VAL    CG1    827    -0.3192      12.01
   828         HC     54    VAL   HG11    828     0.0791      1.008
   829         HC     54    VAL   HG12    829     0.0791      1.008
   830         HC     54    VAL   HG13    830     0.0791      1.008
   831         CT     54    VAL    CG2    831    -0.3192      12.01
   832         HC     54    VAL   HG21    832     0.0791      1.008
   833         HC     54    VAL   HG22    833     0.0791      1.008
   834         HC     54    VAL   HG23    834     0.0791      1.008
   835          C     54    VAL      C    835     0.5973      12.01
   836          O     54    VAL      O    836    -0.5679         16   ; qtot -2
; residue  55 ILE rtp ILE  q  0.0
   837          N     55    ILE      N    837    -0.4157      14.01
   838          H     55    ILE      H    838     0.2719      1.008
   839         CT     55    ILE     CA    839    -0.0597      12.01
   840         H1     55    ILE     HA    840     0.0869      1.008
   841         CT     55    ILE     CB    841     0.1303      12.01
   842         HC     55    ILE     HB    842     0.0187      1.008
   843         CT     55    ILE    CG2    843    -0.3204      12.01
   844         HC     55    ILE   HG21    844     0.0882      1.008
   845         HC     55    ILE   HG22    845     0.0882      1.008
   846         HC     55    ILE   HG23    846     0.0882      1.008
   847         CT     55    ILE    CG1    847     -0.043      12.01
   848         HC     55    ILE   HG11    848     0.0236      1.008
   849         HC     55    ILE   HG12    849     0.0236      1.008
   850         CT     55    ILE     CD    850     -0.066      12.01
   851         HC     55    ILE    HD1    851     0.0186      1.008
   852         HC     55    ILE    HD2    852     0.0186      1.008
   853         HC     55    ILE    HD3    853     0.0186      1.008
   854          C     55    ILE      C    854     0.5973      12.01
   855          O     55    ILE      O    855    -0.5679         16   ; qtot -2
; residue  56 SER rtp SER  q  0.0
   856          N     56    SER      N    856    -0.4157      14.01
   857          H     56    SER      H    857     0.2719      1.008
   858         CT     56    SER     CA    858    -0.0249      12.01
   859         H1     56    SER     HA    859     0.0843      1.008
   860         CT     56    SER     CB    860     0.2117      12.01
   861         H1     56    SER    HB1    861     0.0352      1.008
   862         H1     56    SER    HB2    862     0.0352      1.008
   863         OH     56    SER     OG    863    -0.6546         16
   864         HO     56    SER     HG    864     0.4275      1.008
   865          C     56    SER      C    865     0.5973      12.01
   866          O     56    SER      O    866    -0.5679         16   ; qtot -2
; residue  57 ASP rtp ASP  q -1.0
   867          N     57    ASP      N    867    -0.5163      14.01
   868          H     57    ASP      H    868     0.2936      1.008
   869         CT     57    ASP     CA    869     0.0381      12.01
   870         H1     57    ASP     HA    870      0.088      1.008
   871         CT     57    ASP     CB    871    -0.0303      12.01
   872         HC     57    ASP    HB1    872    -0.0122      1.008
   873         HC     57    ASP    HB2    873    -0.0122      1.008
   874          C     57    ASP     CG    874     0.7994      12.01
   875         O2     57    ASP    OD1    875    -0.8014         16
   876         O2     57    ASP    OD2    876    -0.8014         16
   877          C     57    ASP      C    877     0.5366      12.01
   878          O     57    ASP      O    878    -0.5819         16   ; qtot -3
; residue  58 TRP rtp TRP  q  0.0
   879          N     58    TRP      N    879    -0.4157      14.01
   880          H     58    TRP      H    880     0.2719      1.008
   881         CT     58    TRP     CA    881    -0.0275      12.01
   882         H1     58    TRP     HA    882     0.1123      1.008
   883         CT     58    TRP     CB    883     -0.005      12.01
   884         HC     58    TRP    HB1    884     0.0339      1.008
   885         HC     58    TRP    HB2    885     0.0339      1.008
   886         C*     58    TRP     CG    886    -0.1415      12.01
   887         CW     58    TRP    CD1    887    -0.1638      12.01
   888         H4     58    TRP    HD1    888     0.2062      1.008
   889         NA     58    TRP    NE1    889    -0.3418      14.01
   890          H     58    TRP    HE1    890     0.3412      1.008
   891         CN     58    TRP    CE2    891      0.138      12.01
   892         CA     58    TRP    CZ2    892    -0.2601      12.01
   893         HA     58    TRP    HZ2    893     0.1572      1.008
   894         CA     58    TRP    CH2    894    -0.1134      12.01
   895         HA     58    TRP    HH2    895     0.1417      1.008
   896         CA     58    TRP    CZ3    896    -0.1972      12.01
   897         HA     58    TRP    HZ3    897     0.1447      1.008
   898         CA     58    TRP    CE3    898    -0.2387      12.01
   899         HA     58    TRP    HE3    899       0.17      1.008
   900         CB     58    TRP    CD2    900     0.1243      12.01
   901          C     58    TRP      C    901     0.5973      12.01
   902          O     58    TRP      O    902    -0.5679         16   ; qtot -3
; residue  59 ASN rtp ASN  q  0.0
   903          N     59    ASN      N    903    -0.4157      14.01
   904          H     59    ASN      H    904     0.2719      1.008
   905         CT     59    ASN     CA    905     0.0143      12.01
   906         H1     59    ASN     HA    906     0.1048      1.008
   907         CT     59    ASN     CB    907    -0.2041      12.01
   908         HC     59    ASN    HB1    908     0.0797      1.008
   909         HC     59    ASN    HB2    909     0.0797      1.008
   910          C     59    ASN     CG    910      0.713      12.01
   911          O     59    ASN    OD1    911    -0.5931         16
   912          N     59    ASN    ND2    912    -0.9191      14.01
   913          H     59    ASN   HD21    913     0.4196      1.008
   914          H     59    ASN   HD22    914     0.4196      1.008
   915          C     59    ASN      C    915     0.5973      12.01
   916          O     59    ASN      O    916    -0.5679         16   ; qtot -3
; residue  60 MET rtp MET  q  0.0
   917          N     60    MET      N    917    -0.4157      14.01
   918          H     60    MET      H    918     0.2719      1.008
   919         CT     60    MET     CA    919    -0.0237      12.01
   920         H1     60    MET     HA    920      0.088      1.008
   921         CT     60    MET     CB    921     0.0342      12.01
   922         HC     60    MET    HB1    922     0.0241      1.008
   923         HC     60    MET    HB2    923     0.0241      1.008
   924         CT     60    MET     CG    924     0.0018      12.01
   925         H1     60    MET    HG1    925      0.044      1.008
   926         H1     60    MET    HG2    926      0.044      1.008
   927          S     60    MET     SD    927    -0.2737      32.06
   928         CT     60    MET     CE    928    -0.0536      12.01
   929         H1     60    MET    HE1    929     0.0684      1.008
   930         H1     60    MET    HE2    930     0.0684      1.008
   931         H1     60    MET    HE3    931     0.0684      1.008
   932          C     60    MET      C    932     0.5973      12.01
   933          O     60    MET      O    933    -0.5679         16   ; qtot -3
; residue  61 PRO rtp PRO  q  0.0
   934          N     61    PRO      N    934    -0.2548      14.01
   935         CT     61    PRO     CD    935     0.0192      12.01
   936         H1     61    PRO    HD1    936     0.0391      1.008
   937         H1     61    PRO    HD2    937     0.0391      1.008
   938         CT     61    PRO     CG    938     0.0189      12.01
   939         HC     61    PRO    HG1    939     0.0213      1.008
   940         HC     61    PRO    HG2    940     0.0213      1.008
   941         CT     61    PRO     CB    941     -0.007      12.01
   942         HC     61    PRO    HB1    942     0.0253      1.008
   943         HC     61    PRO    HB2    943     0.0253      1.008
   944         CT     61    PRO     CA    944    -0.0266      12.01
   945         H1     61    PRO     HA    945     0.0641      1.008
   946          C     61    PRO      C    946     0.5896      12.01
   947          O     61    PRO      O    947    -0.5748         16   ; qtot -3
; residue  62 ASN rtp ASN  q  0.0
   948          N     62    ASN      N    948    -0.4157      14.01
   949          H     62    ASN      H    949     0.2719      1.008
   950         CT     62    ASN     CA    950     0.0143      12.01
   951         H1     62    ASN     HA    951     0.1048      1.008
   952         CT     62    ASN     CB    952    -0.2041      12.01
   953         HC     62    ASN    HB1    953     0.0797      1.008
   954         HC     62    ASN    HB2    954     0.0797      1.008
   955          C     62    ASN     CG    955      0.713      12.01
   956          O     62    ASN    OD1    956    -0.5931         16
   957          N     62    ASN    ND2    957    -0.9191      14.01
   958          H     62    ASN   HD21    958     0.4196      1.008
   959          H     62    ASN   HD22    959     0.4196      1.008
   960          C     62    ASN      C    960     0.5973      12.01
   961          O     62    ASN      O    961    -0.5679         16   ; qtot -3
; residue  63 MET rtp MET  q  0.0
   962          N     63    MET      N    962    -0.4157      14.01
   963          H     63    MET      H    963     0.2719      1.008
   964         CT     63    MET     CA    964    -0.0237      12.01
   965         H1     63    MET     HA    965      0.088      1.008
   966         CT     63    MET     CB    966     0.0342      12.01
   967         HC     63    MET    HB1    967     0.0241      1.008
   968         HC     63    MET    HB2    968     0.0241      1.008
   969         CT     63    MET     CG    969     0.0018      12.01
   970         H1     63    MET    HG1    970      0.044      1.008
   971         H1     63    MET    HG2    971      0.044      1.008
   972          S     63    MET     SD    972    -0.2737      32.06
   973         CT     63    MET     CE    973    -0.0536      12.01
   974         H1     63    MET    HE1    974     0.0684      1.008
   975         H1     63    MET    HE2    975     0.0684      1.008
   976         H1     63    MET    HE3    976     0.0684      1.008
   977          C     63    MET      C    977     0.5973      12.01
   978          O     63    MET      O    978    -0.5679         16   ; qtot -3
; residue  64 ASP rtp ASP  q -1.0
   979          N     64    ASP      N    979    -0.5163      14.01
   980          H     64    ASP      H    980     0.2936      1.008
   981         CT     64    ASP     CA    981     0.0381      12.01
   982         H1     64    ASP     HA    982      0.088      1.008
   983         CT     64    ASP     CB    983    -0.0303      12.01
   984         HC     64    ASP    HB1    984    -0.0122      1.008
   985         HC     64    ASP    HB2    985    -0.0122      1.008
   986          C     64    ASP     CG    986     0.7994      12.01
   987         O2     64    ASP    OD1    987    -0.8014         16
   988         O2     64    ASP    OD2    988    -0.8014         16
   989          C     64    ASP      C    989     0.5366      12.01
   990          O     64    ASP      O    990    -0.5819         16   ; qtot -4
; residue  65 GLY rtp GLY  q  0.0
   991          N     65    GLY      N    991    -0.4157      14.01
   992          H     65    GLY      H    992     0.2719      1.008
   993         CT     65    GLY     CA    993    -0.0252      12.01
   994         H1     65    GLY    HA1    994     0.0698      1.008
   995         H1     65    GLY    HA2    995     0.0698      1.008
   996          C     65    GLY      C    996     0.5973      12.01
   997          O     65    GLY      O    997    -0.5679         16   ; qtot -4
; residue  66 LEU rtp LEU  q  0.0
   998          N     66    LEU      N    998    -0.4157      14.01
   999          H     66    LEU      H    999     0.2719      1.008
  1000         CT     66    LEU     CA   1000    -0.0518      12.01
  1001         H1     66    LEU     HA   1001     0.0922      1.008
  1002         CT     66    LEU     CB   1002    -0.1102      12.01
  1003         HC     66    LEU    HB1   1003     0.0457      1.008
  1004         HC     66    LEU    HB2   1004     0.0457      1.008
  1005         CT     66    LEU     CG   1005     0.3531      12.01
  1006         HC     66    LEU     HG   1006    -0.0361      1.008
  1007         CT     66    LEU    CD1   1007    -0.4121      12.01
  1008         HC     66    LEU   HD11   1008        0.1      1.008
  1009         HC     66    LEU   HD12   1009        0.1      1.008
  1010         HC     66    LEU   HD13   1010        0.1      1.008
  1011         CT     66    LEU    CD2   1011    -0.4121      12.01
  1012         HC     66    LEU   HD21   1012        0.1      1.008
  1013         HC     66    LEU   HD22   1013        0.1      1.008
  1014         HC     66    LEU   HD23   1014        0.1      1.008
  1015          C     66    LEU      C   1015     0.5973      12.01
  1016          O     66    LEU      O   1016    -0.5679         16   ; qtot -4
; residue  67 GLU rtp GLU  q -1.0
  1017          N     67    GLU      N   1017    -0.5163      14.01
  1018          H     67    GLU      H   1018     0.2936      1.008
  1019         CT     67    GLU     CA   1019     0.0397      12.01
  1020         H1     67    GLU     HA   1020     0.1105      1.008
  1021         CT     67    GLU     CB   1021      0.056      12.01
  1022         HC     67    GLU    HB1   1022    -0.0173      1.008
  1023         HC     67    GLU    HB2   1023    -0.0173      1.008
  1024         CT     67    GLU     CG   1024     0.0136      12.01
  1025         HC     67    GLU    HG1   1025    -0.0425      1.008
  1026         HC     67    GLU    HG2   1026    -0.0425      1.008
  1027          C     67    GLU     CD   1027     0.8054      12.01
  1028         O2     67    GLU    OE1   1028    -0.8188         16
  1029         O2     67    GLU    OE2   1029    -0.8188         16
  1030          C     67    GLU      C   1030     0.5366      12.01
  1031          O     67    GLU      O   1031    -0.5819         16   ; qtot -5
; residue  68 LEU rtp LEU  q  0.0
  1032          N     68    LEU      N   1032    -0.4157      14.01
  1033          H     68    LEU      H   1033     0.2719      1.008
  1034         CT     68    LEU     CA   1034    -0.0518      12.01
  1035         H1     68    LEU     HA   1035     0.0922      1.008
  1036         CT     68    LEU     CB   1036    -0.1102      12.01
  1037         HC     68    LEU    HB1   1037     0.0457      1.008
  1038         HC     68    LEU    HB2   1038     0.0457      1.008
  1039         CT     68    LEU     CG   1039     0.3531      12.01
  1040         HC     68    LEU     HG   1040    -0.0361      1.008
  1041         CT     68    LEU    CD1   1041    -0.4121      12.01
  1042         HC     68    LEU   HD11   1042        0.1      1.008
  1043         HC     68    LEU   HD12   1043        0.1      1.008
  1044         HC     68    LEU   HD13   1044        0.1      1.008
  1045         CT     68    LEU    CD2   1045    -0.4121      12.01
  1046         HC     68    LEU   HD21   1046        0.1      1.008
  1047         HC     68    LEU   HD22   1047        0.1      1.008
  1048         HC     68    LEU   HD23   1048        0.1      1.008
  1049          C     68    LEU      C   1049     0.5973      12.01
  1050          O     68    LEU      O   1050    -0.5679         16   ; qtot -5
; residue  69 LEU rtp LEU  q  0.0
  1051          N     69    LEU      N   1051    -0.4157      14.01
  1052          H     69    LEU      H   1052     0.2719      1.008
  1053         CT     69    LEU     CA   1053    -0.0518      12.01
  1054         H1     69    LEU     HA   1054     0.0922      1.008
  1055         CT     69    LEU     CB   1055    -0.1102      12.01
  1056         HC     69    LEU    HB1   1056     0.0457      1.008
  1057         HC     69    LEU    HB2   1057     0.0457      1.008
  1058         CT     69    LEU     CG   1058     0.3531      12.01
  1059         HC     69    LEU     HG   1059    -0.0361      1.008
  1060         CT     69    LEU    CD1   1060    -0.4121      12.01
  1061         HC     69    LEU   HD11   1061        0.1      1.008
  1062         HC     69    LEU   HD12   1062        0.1      1.008
  1063         HC     69    LEU   HD13   1063        0.1      1.008
  1064         CT     69    LEU    CD2   1064    -0.4121      12.01
  1065         HC     69    LEU   HD21   1065        0.1      1.008
  1066         HC     69    LEU   HD22   1066        0.1      1.008
  1067         HC     69    LEU   HD23   1067        0.1      1.008
  1068          C     69    LEU      C   1068     0.5973      12.01
  1069          O     69    LEU      O   1069    -0.5679         16   ; qtot -5
; residue  70 LYS rtp LYS  q +1.0
  1070          N     70    LYS      N   1070    -0.3479      14.01
  1071          H     70    LYS      H   1071     0.2747      1.008
  1072         CT     70    LYS     CA   1072      -0.24      12.01
  1073         H1     70    LYS     HA   1073     0.1426      1.008
  1074         CT     70    LYS     CB   1074    -0.0094      12.01
  1075         HC     70    LYS    HB1   1075     0.0362      1.008
  1076         HC     70    LYS    HB2   1076     0.0362      1.008
  1077         CT     70    LYS     CG   1077     0.0187      12.01
  1078         HC     70    LYS    HG1   1078     0.0103      1.008
  1079         HC     70    LYS    HG2   1079     0.0103      1.008
  1080         CT     70    LYS     CD   1080    -0.0479      12.01
  1081         HC     70    LYS    HD1   1081     0.0621      1.008
  1082         HC     70    LYS    HD2   1082     0.0621      1.008
  1083         CT     70    LYS     CE   1083    -0.0143      12.01
  1084         HP     70    LYS    HE1   1084     0.1135      1.008
  1085         HP     70    LYS    HE2   1085     0.1135      1.008
  1086         N3     70    LYS     NZ   1086    -0.3854      14.01
  1087          H     70    LYS    HZ1   1087       0.34      1.008
  1088          H     70    LYS    HZ2   1088       0.34      1.008
  1089          H     70    LYS    HZ3   1089       0.34      1.008
  1090          C     70    LYS      C   1090     0.7341      12.01
  1091          O     70    LYS      O   1091    -0.5894         16   ; qtot -4
; residue  71 THR rtp THR  q  0.0
  1092          N     71    THR      N   1092    -0.4157      14.01
  1093          H     71    THR      H   1093     0.2719      1.008
  1094         CT     71    THR     CA   1094    -0.0389      12.01
  1095         H1     71    THR     HA   1095     0.1007      1.008
  1096         CT     71    THR     CB   1096     0.3654      12.01
  1097         H1     71    THR     HB   1097     0.0043      1.008
  1098         CT     71    THR    CG2   1098    -0.2438      12.01
  1099         HC     71    THR   HG21   1099     0.0642      1.008
  1100         HC     71    THR   HG22   1100     0.0642      1.008
  1101         HC     71    THR   HG23   1101     0.0642      1.008
  1102         OH     71    THR    OG1   1102    -0.6761         16
  1103         HO     71    THR    HG1   1103     0.4102      1.008
  1104          C     71    THR      C   1104     0.5973      12.01
  1105          O     71    THR      O   1105    -0.5679         16   ; qtot -4
; residue  72 ILE rtp ILE  q  0.0
  1106          N     72    ILE      N   1106    -0.4157      14.01
  1107          H     72    ILE      H   1107     0.2719      1.008
  1108         CT     72    ILE     CA   1108    -0.0597      12.01
  1109         H1     72    ILE     HA   1109     0.0869      1.008
  1110         CT     72    ILE     CB   1110     0.1303      12.01
  1111         HC     72    ILE     HB   1111     0.0187      1.008
  1112         CT     72    ILE    CG2   1112    -0.3204      12.01
  1113         HC     72    ILE   HG21   1113     0.0882      1.008
  1114         HC     72    ILE   HG22   1114     0.0882      1.008
  1115         HC     72    ILE   HG23   1115     0.0882      1.008
  1116         CT     72    ILE    CG1   1116     -0.043      12.01
  1117         HC     72    ILE   HG11   1117     0.0236      1.008
  1118         HC     72    ILE   HG12   1118     0.0236      1.008
  1119         CT     72    ILE     CD   1119     -0.066      12.01
  1120         HC     72    ILE    HD1   1120     0.0186      1.008
  1121         HC     72    ILE    HD2   1121     0.0186      1.008
  1122         HC     72    ILE    HD3   1122     0.0186      1.008
  1123          C     72    ILE      C   1123     0.5973      12.01
  1124          O     72    ILE      O   1124    -0.5679         16   ; qtot -4
; residue  73 ARG rtp ARG  q +1.0
  1125          N     73    ARG      N   1125    -0.3479      14.01
  1126          H     73    ARG      H   1126     0.2747      1.008
  1127         CT     73    ARG     CA   1127    -0.2637      12.01
  1128         H1     73    ARG     HA   1128      0.156      1.008
  1129         CT     73    ARG     CB   1129    -0.0007      12.01
  1130         HC     73    ARG    HB1   1130     0.0327      1.008
  1131         HC     73    ARG    HB2   1131     0.0327      1.008
  1132         CT     73    ARG     CG   1132      0.039      12.01
  1133         HC     73    ARG    HG1   1133     0.0285      1.008
  1134         HC     73    ARG    HG2   1134     0.0285      1.008
  1135         CT     73    ARG     CD   1135     0.0486      12.01
  1136         H1     73    ARG    HD1   1136     0.0687      1.008
  1137         H1     73    ARG    HD2   1137     0.0687      1.008
  1138         N2     73    ARG     NE   1138    -0.5295      14.01
  1139          H     73    ARG     HE   1139     0.3456      1.008
  1140         CA     73    ARG     CZ   1140     0.8076      12.01
  1141         N2     73    ARG    NH1   1141    -0.8627      14.01
  1142          H     73    ARG   HH11   1142     0.4478      1.008
  1143          H     73    ARG   HH12   1143     0.4478      1.008
  1144         N2     73    ARG    NH2   1144    -0.8627      14.01
  1145          H     73    ARG   HH21   1145     0.4478      1.008
  1146          H     73    ARG   HH22   1146     0.4478      1.008
  1147          C     73    ARG      C   1147     0.7341      12.01
  1148          O     73    ARG      O   1148    -0.5894         16   ; qtot -3
; residue  74 ALA rtp ALA  q  0.0
  1149          N     74    ALA      N   1149    -0.4157      14.01
  1150          H     74    ALA      H   1150     0.2719      1.008
  1151         CT     74    ALA     CA   1151     0.0337      12.01
  1152         H1     74    ALA     HA   1152     0.0823      1.008
  1153         CT     74    ALA     CB   1153    -0.1825      12.01
  1154         HC     74    ALA    HB1   1154     0.0603      1.008
  1155         HC     74    ALA    HB2   1155     0.0603      1.008
  1156         HC     74    ALA    HB3   1156     0.0603      1.008
  1157          C     74    ALA      C   1157     0.5973      12.01
  1158          O     74    ALA      O   1158    -0.5679         16   ; qtot -3
; residue  75 ASP rtp ASP  q -1.0
  1159          N     75    ASP      N   1159    -0.5163      14.01
  1160          H     75    ASP      H   1160     0.2936      1.008
  1161         CT     75    ASP     CA   1161     0.0381      12.01
  1162         H1     75    ASP     HA   1162      0.088      1.008
  1163         CT     75    ASP     CB   1163    -0.0303      12.01
  1164         HC     75    ASP    HB1   1164    -0.0122      1.008
  1165         HC     75    ASP    HB2   1165    -0.0122      1.008
  1166          C     75    ASP     CG   1166     0.7994      12.01
  1167         O2     75    ASP    OD1   1167    -0.8014         16
  1168         O2     75    ASP    OD2   1168    -0.8014         16
  1169          C     75    ASP      C   1169     0.5366      12.01
  1170          O     75    ASP      O   1170    -0.5819         16   ; qtot -4
; residue  76 GLY rtp GLY  q  0.0
  1171          N     76    GLY      N   1171    -0.4157      14.01
  1172          H     76    GLY      H   1172     0.2719      1.008
  1173         CT     76    GLY     CA   1173    -0.0252      12.01
  1174         H1     76    GLY    HA1   1174     0.0698      1.008
  1175         H1     76    GLY    HA2   1175     0.0698      1.008
  1176          C     76    GLY      C   1176     0.5973      12.01
  1177          O     76    GLY      O   1177    -0.5679         16   ; qtot -4
; residue  77 ALA rtp ALA  q  0.0
  1178          N     77    ALA      N   1178    -0.4157      14.01
  1179          H     77    ALA      H   1179     0.2719      1.008
  1180         CT     77    ALA     CA   1180     0.0337      12.01
  1181         H1     77    ALA     HA   1181     0.0823      1.008
  1182         CT     77    ALA     CB   1182    -0.1825      12.01
  1183         HC     77    ALA    HB1   1183     0.0603      1.008
  1184         HC     77    ALA    HB2   1184     0.0603      1.008
  1185         HC     77    ALA    HB3   1185     0.0603      1.008
  1186          C     77    ALA      C   1186     0.5973      12.01
  1187          O     77    ALA      O   1187    -0.5679         16   ; qtot -4
; residue  78 MET rtp MET  q  0.0
  1188          N     78    MET      N   1188    -0.4157      14.01
  1189          H     78    MET      H   1189     0.2719      1.008
  1190         CT     78    MET     CA   1190    -0.0237      12.01
  1191         H1     78    MET     HA   1191      0.088      1.008
  1192         CT     78    MET     CB   1192     0.0342      12.01
  1193         HC     78    MET    HB1   1193     0.0241      1.008
  1194         HC     78    MET    HB2   1194     0.0241      1.008
  1195         CT     78    MET     CG   1195     0.0018      12.01
  1196         H1     78    MET    HG1   1196      0.044      1.008
  1197         H1     78    MET    HG2   1197      0.044      1.008
  1198          S     78    MET     SD   1198    -0.2737      32.06
  1199         CT     78    MET     CE   1199    -0.0536      12.01
  1200         H1     78    MET    HE1   1200     0.0684      1.008
  1201         H1     78    MET    HE2   1201     0.0684      1.008
  1202         H1     78    MET    HE3   1202     0.0684      1.008
  1203          C     78    MET      C   1203     0.5973      12.01
  1204          O     78    MET      O   1204    -0.5679         16   ; qtot -4
; residue  79 SER rtp SER  q  0.0
  1205          N     79    SER      N   1205    -0.4157      14.01
  1206          H     79    SER      H   1206     0.2719      1.008
  1207         CT     79    SER     CA   1207    -0.0249      12.01
  1208         H1     79    SER     HA   1208     0.0843      1.008
  1209         CT     79    SER     CB   1209     0.2117      12.01
  1210         H1     79    SER    HB1   1210     0.0352      1.008
  1211         H1     79    SER    HB2   1211     0.0352      1.008
  1212         OH     79    SER     OG   1212    -0.6546         16
  1213         HO     79    SER     HG   1213     0.4275      1.008
  1214          C     79    SER      C   1214     0.5973      12.01
  1215          O     79    SER      O   1215    -0.5679         16   ; qtot -4
; residue  80 ALA rtp ALA  q  0.0
  1216          N     80    ALA      N   1216    -0.4157      14.01
  1217          H     80    ALA      H   1217     0.2719      1.008
  1218         CT     80    ALA     CA   1218     0.0337      12.01
  1219         H1     80    ALA     HA   1219     0.0823      1.008
  1220         CT     80    ALA     CB   1220    -0.1825      12.01
  1221         HC     80    ALA    HB1   1221     0.0603      1.008
  1222         HC     80    ALA    HB2   1222     0.0603      1.008
  1223         HC     80    ALA    HB3   1223     0.0603      1.008
  1224          C     80    ALA      C   1224     0.5973      12.01
  1225          O     80    ALA      O   1225    -0.5679         16   ; qtot -4
; residue  81 LEU rtp LEU  q  0.0
  1226          N     81    LEU      N   1226    -0.4157      14.01
  1227          H     81    LEU      H   1227     0.2719      1.008
  1228         CT     81    LEU     CA   1228    -0.0518      12.01
  1229         H1     81    LEU     HA   1229     0.0922      1.008
  1230         CT     81    LEU     CB   1230    -0.1102      12.01
  1231         HC     81    LEU    HB1   1231     0.0457      1.008
  1232         HC     81    LEU    HB2   1232     0.0457      1.008
  1233         CT     81    LEU     CG   1233     0.3531      12.01
  1234         HC     81    LEU     HG   1234    -0.0361      1.008
  1235         CT     81    LEU    CD1   1235    -0.4121      12.01
  1236         HC     81    LEU   HD11   1236        0.1      1.008
  1237         HC     81    LEU   HD12   1237        0.1      1.008
  1238         HC     81    LEU   HD13   1238        0.1      1.008
  1239         CT     81    LEU    CD2   1239    -0.4121      12.01
  1240         HC     81    LEU   HD21   1240        0.1      1.008
  1241         HC     81    LEU   HD22   1241        0.1      1.008
  1242         HC     81    LEU   HD23   1242        0.1      1.008
  1243          C     81    LEU      C   1243     0.5973      12.01
  1244          O     81    LEU      O   1244    -0.5679         16   ; qtot -4
; residue  82 PRO rtp PRO  q  0.0
  1245          N     82    PRO      N   1245    -0.2548      14.01
  1246         CT     82    PRO     CD   1246     0.0192      12.01
  1247         H1     82    PRO    HD1   1247     0.0391      1.008
  1248         H1     82    PRO    HD2   1248     0.0391      1.008
  1249         CT     82    PRO     CG   1249     0.0189      12.01
  1250         HC     82    PRO    HG1   1250     0.0213      1.008
  1251         HC     82    PRO    HG2   1251     0.0213      1.008
  1252         CT     82    PRO     CB   1252     -0.007      12.01
  1253         HC     82    PRO    HB1   1253     0.0253      1.008
  1254         HC     82    PRO    HB2   1254     0.0253      1.008
  1255         CT     82    PRO     CA   1255    -0.0266      12.01
  1256         H1     82    PRO     HA   1256     0.0641      1.008
  1257          C     82    PRO      C   1257     0.5896      12.01
  1258          O     82    PRO      O   1258    -0.5748         16   ; qtot -4
; residue  83 VAL rtp VAL  q  0.0
  1259          N     83    VAL      N   1259    -0.4157      14.01
  1260          H     83    VAL      H   1260     0.2719      1.008
  1261         CT     83    VAL     CA   1261    -0.0875      12.01
  1262         H1     83    VAL     HA   1262     0.0969      1.008
  1263         CT     83    VAL     CB   1263     0.2985      12.01
  1264         HC     83    VAL     HB   1264    -0.0297      1.008
  1265         CT     83    VAL    CG1   1265    -0.3192      12.01
  1266         HC     83    VAL   HG11   1266     0.0791      1.008
  1267         HC     83    VAL   HG12   1267     0.0791      1.008
  1268         HC     83    VAL   HG13   1268     0.0791      1.008
  1269         CT     83    VAL    CG2   1269    -0.3192      12.01
  1270         HC     83    VAL   HG21   1270     0.0791      1.008
  1271         HC     83    VAL   HG22   1271     0.0791      1.008
  1272         HC     83    VAL   HG23   1272     0.0791      1.008
  1273          C     83    VAL      C   1273     0.5973      12.01
  1274          O     83    VAL      O   1274    -0.5679         16   ; qtot -4
; residue  84 LEU rtp LEU  q  0.0
  1275          N     84    LEU      N   1275    -0.4157      14.01
  1276          H     84    LEU      H   1276     0.2719      1.008
  1277         CT     84    LEU     CA   1277    -0.0518      12.01
  1278         H1     84    LEU     HA   1278     0.0922      1.008
  1279         CT     84    LEU     CB   1279    -0.1102      12.01
  1280         HC     84    LEU    HB1   1280     0.0457      1.008
  1281         HC     84    LEU    HB2   1281     0.0457      1.008
  1282         CT     84    LEU     CG   1282     0.3531      12.01
  1283         HC     84    LEU     HG   1283    -0.0361      1.008
  1284         CT     84    LEU    CD1   1284    -0.4121      12.01
  1285         HC     84    LEU   HD11   1285        0.1      1.008
  1286         HC     84    LEU   HD12   1286        0.1      1.008
  1287         HC     84    LEU   HD13   1287        0.1      1.008
  1288         CT     84    LEU    CD2   1288    -0.4121      12.01
  1289         HC     84    LEU   HD21   1289        0.1      1.008
  1290         HC     84    LEU   HD22   1290        0.1      1.008
  1291         HC     84    LEU   HD23   1291        0.1      1.008
  1292          C     84    LEU      C   1292     0.5973      12.01
  1293          O     84    LEU      O   1293    -0.5679         16   ; qtot -4
; residue  85 MET rtp MET  q  0.0
  1294          N     85    MET      N   1294    -0.4157      14.01
  1295          H     85    MET      H   1295     0.2719      1.008
  1296         CT     85    MET     CA   1296    -0.0237      12.01
  1297         H1     85    MET     HA   1297      0.088      1.008
  1298         CT     85    MET     CB   1298     0.0342      12.01
  1299         HC     85    MET    HB1   1299     0.0241      1.008
  1300         HC     85    MET    HB2   1300     0.0241      1.008
  1301         CT     85    MET     CG   1301     0.0018      12.01
  1302         H1     85    MET    HG1   1302      0.044      1.008
  1303         H1     85    MET    HG2   1303      0.044      1.008
  1304          S     85    MET     SD   1304    -0.2737      32.06
  1305         CT     85    MET     CE   1305    -0.0536      12.01
  1306         H1     85    MET    HE1   1306     0.0684      1.008
  1307         H1     85    MET    HE2   1307     0.0684      1.008
  1308         H1     85    MET    HE3   1308     0.0684      1.008
  1309          C     85    MET      C   1309     0.5973      12.01
  1310          O     85    MET      O   1310    -0.5679         16   ; qtot -4
; residue  86 VAL rtp VAL  q  0.0
  1311          N     86    VAL      N   1311    -0.4157      14.01
  1312          H     86    VAL      H   1312     0.2719      1.008
  1313         CT     86    VAL     CA   1313    -0.0875      12.01
  1314         H1     86    VAL     HA   1314     0.0969      1.008
  1315         CT     86    VAL     CB   1315     0.2985      12.01
  1316         HC     86    VAL     HB   1316    -0.0297      1.008
  1317         CT     86    VAL    CG1   1317    -0.3192      12.01
  1318         HC     86    VAL   HG11   1318     0.0791      1.008
  1319         HC     86    VAL   HG12   1319     0.0791      1.008
  1320         HC     86    VAL   HG13   1320     0.0791      1.008
  1321         CT     86    VAL    CG2   1321    -0.3192      12.01
  1322         HC     86    VAL   HG21   1322     0.0791      1.008
  1323         HC     86    VAL   HG22   1323     0.0791      1.008
  1324         HC     86    VAL   HG23   1324     0.0791      1.008
  1325          C     86    VAL      C   1325     0.5973      12.01
  1326          O     86    VAL      O   1326    -0.5679         16   ; qtot -4
; residue  87 THR rtp THR  q  0.0
  1327          N     87    THR      N   1327    -0.4157      14.01
  1328          H     87    THR      H   1328     0.2719      1.008
  1329         CT     87    THR     CA   1329    -0.0389      12.01
  1330         H1     87    THR     HA   1330     0.1007      1.008
  1331         CT     87    THR     CB   1331     0.3654      12.01
  1332         H1     87    THR     HB   1332     0.0043      1.008
  1333         CT     87    THR    CG2   1333    -0.2438      12.01
  1334         HC     87    THR   HG21   1334     0.0642      1.008
  1335         HC     87    THR   HG22   1335     0.0642      1.008
  1336         HC     87    THR   HG23   1336     0.0642      1.008
  1337         OH     87    THR    OG1   1337    -0.6761         16
  1338         HO     87    THR    HG1   1338     0.4102      1.008
  1339          C     87    THR      C   1339     0.5973      12.01
  1340          O     87    THR      O   1340    -0.5679         16   ; qtot -4
; residue  88 ALA rtp ALA  q  0.0
  1341          N     88    ALA      N   1341    -0.4157      14.01
  1342          H     88    ALA      H   1342     0.2719      1.008
  1343         CT     88    ALA     CA   1343     0.0337      12.01
  1344         H1     88    ALA     HA   1344     0.0823      1.008
  1345         CT     88    ALA     CB   1345    -0.1825      12.01
  1346         HC     88    ALA    HB1   1346     0.0603      1.008
  1347         HC     88    ALA    HB2   1347     0.0603      1.008
  1348         HC     88    ALA    HB3   1348     0.0603      1.008
  1349          C     88    ALA      C   1349     0.5973      12.01
  1350          O     88    ALA      O   1350    -0.5679         16   ; qtot -4
; residue  89 GLU rtp GLU  q -1.0
  1351          N     89    GLU      N   1351    -0.5163      14.01
  1352          H     89    GLU      H   1352     0.2936      1.008
  1353         CT     89    GLU     CA   1353     0.0397      12.01
  1354         H1     89    GLU     HA   1354     0.1105      1.008
  1355         CT     89    GLU     CB   1355      0.056      12.01
  1356         HC     89    GLU    HB1   1356    -0.0173      1.008
  1357         HC     89    GLU    HB2   1357    -0.0173      1.008
  1358         CT     89    GLU     CG   1358     0.0136      12.01
  1359         HC     89    GLU    HG1   1359    -0.0425      1.008
  1360         HC     89    GLU    HG2   1360    -0.0425      1.008
  1361          C     89    GLU     CD   1361     0.8054      12.01
  1362         O2     89    GLU    OE1   1362    -0.8188         16
  1363         O2     89    GLU    OE2   1363    -0.8188         16
  1364          C     89    GLU      C   1364     0.5366      12.01
  1365          O     89    GLU      O   1365    -0.5819         16   ; qtot -5
; residue  90 ALA rtp ALA  q  0.0
  1366          N     90    ALA      N   1366    -0.4157      14.01
  1367          H     90    ALA      H   1367     0.2719      1.008
  1368         CT     90    ALA     CA   1368     0.0337      12.01
  1369         H1     90    ALA     HA   1369     0.0823      1.008
  1370         CT     90    ALA     CB   1370    -0.1825      12.01
  1371         HC     90    ALA    HB1   1371     0.0603      1.008
  1372         HC     90    ALA    HB2   1372     0.0603      1.008
  1373         HC     90    ALA    HB3   1373     0.0603      1.008
  1374          C     90    ALA      C   1374     0.5973      12.01
  1375          O     90    ALA      O   1375    -0.5679         16   ; qtot -5
; residue  91 LYS rtp LYS  q +1.0
  1376          N     91    LYS      N   1376    -0.3479      14.01
  1377          H     91    LYS      H   1377     0.2747      1.008
  1378         CT     91    LYS     CA   1378      -0.24      12.01
  1379         H1     91    LYS     HA   1379     0.1426      1.008
  1380         CT     91    LYS     CB   1380    -0.0094      12.01
  1381         HC     91    LYS    HB1   1381     0.0362      1.008
  1382         HC     91    LYS    HB2   1382     0.0362      1.008
  1383         CT     91    LYS     CG   1383     0.0187      12.01
  1384         HC     91    LYS    HG1   1384     0.0103      1.008
  1385         HC     91    LYS    HG2   1385     0.0103      1.008
  1386         CT     91    LYS     CD   1386    -0.0479      12.01
  1387         HC     91    LYS    HD1   1387     0.0621      1.008
  1388         HC     91    LYS    HD2   1388     0.0621      1.008
  1389         CT     91    LYS     CE   1389    -0.0143      12.01
  1390         HP     91    LYS    HE1   1390     0.1135      1.008
  1391         HP     91    LYS    HE2   1391     0.1135      1.008
  1392         N3     91    LYS     NZ   1392    -0.3854      14.01
  1393          H     91    LYS    HZ1   1393       0.34      1.008
  1394          H     91    LYS    HZ2   1394       0.34      1.008
  1395          H     91    LYS    HZ3   1395       0.34      1.008
  1396          C     91    LYS      C   1396     0.7341      12.01
  1397          O     91    LYS      O   1397    -0.5894         16   ; qtot -4
; residue  92 LYS rtp LYS  q +1.0
  1398          N     92    LYS      N   1398    -0.3479      14.01
  1399          H     92    LYS      H   1399     0.2747      1.008
  1400         CT     92    LYS     CA   1400      -0.24      12.01
  1401         H1     92    LYS     HA   1401     0.1426      1.008
  1402         CT     92    LYS     CB   1402    -0.0094      12.01
  1403         HC     92    LYS    HB1   1403     0.0362      1.008
  1404         HC     92    LYS    HB2   1404     0.0362      1.008
  1405         CT     92    LYS     CG   1405     0.0187      12.01
  1406         HC     92    LYS    HG1   1406     0.0103      1.008
  1407         HC     92    LYS    HG2   1407     0.0103      1.008
  1408         CT     92    LYS     CD   1408    -0.0479      12.01
  1409         HC     92    LYS    HD1   1409     0.0621      1.008
  1410         HC     92    LYS    HD2   1410     0.0621      1.008
  1411         CT     92    LYS     CE   1411    -0.0143      12.01
  1412         HP     92    LYS    HE1   1412     0.1135      1.008
  1413         HP     92    LYS    HE2   1413     0.1135      1.008
  1414         N3     92    LYS     NZ   1414    -0.3854      14.01
  1415          H     92    LYS    HZ1   1415       0.34      1.008
  1416          H     92    LYS    HZ2   1416       0.34      1.008
  1417          H     92    LYS    HZ3   1417       0.34      1.008
  1418          C     92    LYS      C   1418     0.7341      12.01
  1419          O     92    LYS      O   1419    -0.5894         16   ; qtot -3
; residue  93 GLU rtp GLU  q -1.0
  1420          N     93    GLU      N   1420    -0.5163      14.01
  1421          H     93    GLU      H   1421     0.2936      1.008
  1422         CT     93    GLU     CA   1422     0.0397      12.01
  1423         H1     93    GLU     HA   1423     0.1105      1.008
  1424         CT     93    GLU     CB   1424      0.056      12.01
  1425         HC     93    GLU    HB1   1425    -0.0173      1.008
  1426         HC     93    GLU    HB2   1426    -0.0173      1.008
  1427         CT     93    GLU     CG   1427     0.0136      12.01
  1428         HC     93    GLU    HG1   1428    -0.0425      1.008
  1429         HC     93    GLU    HG2   1429    -0.0425      1.008
  1430          C     93    GLU     CD   1430     0.8054      12.01
  1431         O2     93    GLU    OE1   1431    -0.8188         16
  1432         O2     93    GLU    OE2   1432    -0.8188         16
  1433          C     93    GLU      C   1433     0.5366      12.01
  1434          O     93    GLU      O   1434    -0.5819         16   ; qtot -4
; residue  94 ASN rtp ASN  q  0.0
  1435          N     94    ASN      N   1435    -0.4157      14.01
  1436          H     94    ASN      H   1436     0.2719      1.008
  1437         CT     94    ASN     CA   1437     0.0143      12.01
  1438         H1     94    ASN     HA   1438     0.1048      1.008
  1439         CT     94    ASN     CB   1439    -0.2041      12.01
  1440         HC     94    ASN    HB1   1440     0.0797      1.008
  1441         HC     94    ASN    HB2   1441     0.0797      1.008
  1442          C     94    ASN     CG   1442      0.713      12.01
  1443          O     94    ASN    OD1   1443    -0.5931         16
  1444          N     94    ASN    ND2   1444    -0.9191      14.01
  1445          H     94    ASN   HD21   1445     0.4196      1.008
  1446          H     94    ASN   HD22   1446     0.4196      1.008
  1447          C     94    ASN      C   1447     0.5973      12.01
  1448          O     94    ASN      O   1448    -0.5679         16   ; qtot -4
; residue  95 ILE rtp ILE  q  0.0
  1449          N     95    ILE      N   1449    -0.4157      14.01
  1450          H     95    ILE      H   1450     0.2719      1.008
  1451         CT     95    ILE     CA   1451    -0.0597      12.01
  1452         H1     95    ILE     HA   1452     0.0869      1.008
  1453         CT     95    ILE     CB   1453     0.1303      12.01
  1454         HC     95    ILE     HB   1454     0.0187      1.008
  1455         CT     95    ILE    CG2   1455    -0.3204      12.01
  1456         HC     95    ILE   HG21   1456     0.0882      1.008
  1457         HC     95    ILE   HG22   1457     0.0882      1.008
  1458         HC     95    ILE   HG23   1458     0.0882      1.008
  1459         CT     95    ILE    CG1   1459     -0.043      12.01
  1460         HC     95    ILE   HG11   1460     0.0236      1.008
  1461         HC     95    ILE   HG12   1461     0.0236      1.008
  1462         CT     95    ILE     CD   1462     -0.066      12.01
  1463         HC     95    ILE    HD1   1463     0.0186      1.008
  1464         HC     95    ILE    HD2   1464     0.0186      1.008
  1465         HC     95    ILE    HD3   1465     0.0186      1.008
  1466          C     95    ILE      C   1466     0.5973      12.01
  1467          O     95    ILE      O   1467    -0.5679         16   ; qtot -4
; residue  96 ILE rtp ILE  q  0.0
  1468          N     96    ILE      N   1468    -0.4157      14.01
  1469          H     96    ILE      H   1469     0.2719      1.008
  1470         CT     96    ILE     CA   1470    -0.0597      12.01
  1471         H1     96    ILE     HA   1471     0.0869      1.008
  1472         CT     96    ILE     CB   1472     0.1303      12.01
  1473         HC     96    ILE     HB   1473     0.0187      1.008
  1474         CT     96    ILE    CG2   1474    -0.3204      12.01
  1475         HC     96    ILE   HG21   1475     0.0882      1.008
  1476         HC     96    ILE   HG22   1476     0.0882      1.008
  1477         HC     96    ILE   HG23   1477     0.0882      1.008
  1478         CT     96    ILE    CG1   1478     -0.043      12.01
  1479         HC     96    ILE   HG11   1479     0.0236      1.008
  1480         HC     96    ILE   HG12   1480     0.0236      1.008
  1481         CT     96    ILE     CD   1481     -0.066      12.01
  1482         HC     96    ILE    HD1   1482     0.0186      1.008
  1483         HC     96    ILE    HD2   1483     0.0186      1.008
  1484         HC     96    ILE    HD3   1484     0.0186      1.008
  1485          C     96    ILE      C   1485     0.5973      12.01
  1486          O     96    ILE      O   1486    -0.5679         16   ; qtot -4
; residue  97 ALA rtp ALA  q  0.0
  1487          N     97    ALA      N   1487    -0.4157      14.01
  1488          H     97    ALA      H   1488     0.2719      1.008
  1489         CT     97    ALA     CA   1489     0.0337      12.01
  1490         H1     97    ALA     HA   1490     0.0823      1.008
  1491         CT     97    ALA     CB   1491    -0.1825      12.01
  1492         HC     97    ALA    HB1   1492     0.0603      1.008
  1493         HC     97    ALA    HB2   1493     0.0603      1.008
  1494         HC     97    ALA    HB3   1494     0.0603      1.008
  1495          C     97    ALA      C   1495     0.5973      12.01
  1496          O     97    ALA      O   1496    -0.5679         16   ; qtot -4
; residue  98 ALA rtp ALA  q  0.0
  1497          N     98    ALA      N   1497    -0.4157      14.01
  1498          H     98    ALA      H   1498     0.2719      1.008
  1499         CT     98    ALA     CA   1499     0.0337      12.01
  1500         H1     98    ALA     HA   1500     0.0823      1.008
  1501         CT     98    ALA     CB   1501    -0.1825      12.01
  1502         HC     98    ALA    HB1   1502     0.0603      1.008
  1503         HC     98    ALA    HB2   1503     0.0603      1.008
  1504         HC     98    ALA    HB3   1504     0.0603      1.008
  1505          C     98    ALA      C   1505     0.5973      12.01
  1506          O     98    ALA      O   1506    -0.5679         16   ; qtot -4
; residue  99 ALA rtp ALA  q  0.0
  1507          N     99    ALA      N   1507    -0.4157      14.01
  1508          H     99    ALA      H   1508     0.2719      1.008
  1509         CT     99    ALA     CA   1509     0.0337      12.01
  1510         H1     99    ALA     HA   1510     0.0823      1.008
  1511         CT     99    ALA     CB   1511    -0.1825      12.01
  1512         HC     99    ALA    HB1   1512     0.0603      1.008
  1513         HC     99    ALA    HB2   1513     0.0603      1.008
  1514         HC     99    ALA    HB3   1514     0.0603      1.008
  1515          C     99    ALA      C   1515     0.5973      12.01
  1516          O     99    ALA      O   1516    -0.5679         16   ; qtot -4
; residue 100 GLN rtp GLN  q  0.0
  1517          N    100    GLN      N   1517    -0.4157      14.01
  1518          H    100    GLN      H   1518     0.2719      1.008
  1519         CT    100    GLN     CA   1519    -0.0031      12.01
  1520         H1    100    GLN     HA   1520      0.085      1.008
  1521         CT    100    GLN     CB   1521    -0.0036      12.01
  1522         HC    100    GLN    HB1   1522     0.0171      1.008
  1523         HC    100    GLN    HB2   1523     0.0171      1.008
  1524         CT    100    GLN     CG   1524    -0.0645      12.01
  1525         HC    100    GLN    HG1   1525     0.0352      1.008
  1526         HC    100    GLN    HG2   1526     0.0352      1.008
  1527          C    100    GLN     CD   1527     0.6951      12.01
  1528          O    100    GLN    OE1   1528    -0.6086         16
  1529          N    100    GLN    NE2   1529    -0.9407      14.01
  1530          H    100    GLN   HE21   1530     0.4251      1.008
  1531          H    100    GLN   HE22   1531     0.4251      1.008
  1532          C    100    GLN      C   1532     0.5973      12.01
  1533          O    100    GLN      O   1533    -0.5679         16   ; qtot -4
; residue 101 ALA rtp ALA  q  0.0
  1534          N    101    ALA      N   1534    -0.4157      14.01
  1535          H    101    ALA      H   1535     0.2719      1.008
  1536         CT    101    ALA     CA   1536     0.0337      12.01
  1537         H1    101    ALA     HA   1537     0.0823      1.008
  1538         CT    101    ALA     CB   1538    -0.1825      12.01
  1539         HC    101    ALA    HB1   1539     0.0603      1.008
  1540         HC    101    ALA    HB2   1540     0.0603      1.008
  1541         HC    101    ALA    HB3   1541     0.0603      1.008
  1542          C    101    ALA      C   1542     0.5973      12.01
  1543          O    101    ALA      O   1543    -0.5679         16   ; qtot -4
; residue 102 GLY rtp GLY  q  0.0
  1544          N    102    GLY      N   1544    -0.4157      14.01
  1545          H    102    GLY      H   1545     0.2719      1.008
  1546         CT    102    GLY     CA   1546    -0.0252      12.01
  1547         H1    102    GLY    HA1   1547     0.0698      1.008
  1548         H1    102    GLY    HA2   1548     0.0698      1.008
  1549          C    102    GLY      C   1549     0.5973      12.01
  1550          O    102    GLY      O   1550    -0.5679         16   ; qtot -4
; residue 103 ALA rtp ALA  q  0.0
  1551          N    103    ALA      N   1551    -0.4157      14.01
  1552          H    103    ALA      H   1552     0.2719      1.008
  1553         CT    103    ALA     CA   1553     0.0337      12.01
  1554         H1    103    ALA     HA   1554     0.0823      1.008
  1555         CT    103    ALA     CB   1555    -0.1825      12.01
  1556         HC    103    ALA    HB1   1556     0.0603      1.008
  1557         HC    103    ALA    HB2   1557     0.0603      1.008
  1558         HC    103    ALA    HB3   1558     0.0603      1.008
  1559          C    103    ALA      C   1559     0.5973      12.01
  1560          O    103    ALA      O   1560    -0.5679         16   ; qtot -4
; residue 104 SER rtp SER  q  0.0
  1561          N    104    SER      N   1561    -0.4157      14.01
  1562          H    104    SER      H   1562     0.2719      1.008
  1563         CT    104    SER     CA   1563    -0.0249      12.01
  1564         H1    104    SER     HA   1564     0.0843      1.008
  1565         CT    104    SER     CB   1565     0.2117      12.01
  1566         H1    104    SER    HB1   1566     0.0352      1.008
  1567         H1    104    SER    HB2   1567     0.0352      1.008
  1568         OH    104    SER     OG   1568    -0.6546         16
  1569         HO    104    SER     HG   1569     0.4275      1.008
  1570          C    104    SER      C   1570     0.5973      12.01
  1571          O    104    SER      O   1571    -0.5679         16   ; qtot -4
; residue 105 GLY rtp GLY  q  0.0
  1572          N    105    GLY      N   1572    -0.4157      14.01
  1573          H    105    GLY      H   1573     0.2719      1.008
  1574         CT    105    GLY     CA   1574    -0.0252      12.01
  1575         H1    105    GLY    HA1   1575     0.0698      1.008
  1576         H1    105    GLY    HA2   1576     0.0698      1.008
  1577          C    105    GLY      C   1577     0.5973      12.01
  1578          O    105    GLY      O   1578    -0.5679         16   ; qtot -4
; residue 106 TYR rtp TYR  q  0.0
  1579          N    106    TYR      N   1579    -0.4157      14.01
  1580          H    106    TYR      H   1580     0.2719      1.008
  1581         CT    106    TYR     CA   1581    -0.0014      12.01
  1582         H1    106    TYR     HA   1582     0.0876      1.008
  1583         CT    106    TYR     CB   1583    -0.0152      12.01
  1584         HC    106    TYR    HB1   1584     0.0295      1.008
  1585         HC    106    TYR    HB2   1585     0.0295      1.008
  1586         CA    106    TYR     CG   1586    -0.0011      12.01
  1587         CA    106    TYR    CD1   1587    -0.1906      12.01
  1588         HA    106    TYR    HD1   1588     0.1699      1.008
  1589         CA    106    TYR    CE1   1589    -0.2341      12.01
  1590         HA    106    TYR    HE1   1590     0.1656      1.008
  1591          C    106    TYR     CZ   1591     0.3226      12.01
  1592         OH    106    TYR     OH   1592    -0.5579         16
  1593         HO    106    TYR     HH   1593     0.3992      1.008
  1594         CA    106    TYR    CE2   1594    -0.2341      12.01
  1595         HA    106    TYR    HE2   1595     0.1656      1.008
  1596         CA    106    TYR    CD2   1596    -0.1906      12.01
  1597         HA    106    TYR    HD2   1597     0.1699      1.008
  1598          C    106    TYR      C   1598     0.5973      12.01
  1599          O    106    TYR      O   1599    -0.5679         16   ; qtot -4
; residue 107 VAL rtp VAL  q  0.0
  1600          N    107    VAL      N   1600    -0.4157      14.01
  1601          H    107    VAL      H   1601     0.2719      1.008
  1602         CT    107    VAL     CA   1602    -0.0875      12.01
  1603         H1    107    VAL     HA   1603     0.0969      1.008
  1604         CT    107    VAL     CB   1604     0.2985      12.01
  1605         HC    107    VAL     HB   1605    -0.0297      1.008
  1606         CT    107    VAL    CG1   1606    -0.3192      12.01
  1607         HC    107    VAL   HG11   1607     0.0791      1.008
  1608         HC    107    VAL   HG12   1608     0.0791      1.008
  1609         HC    107    VAL   HG13   1609     0.0791      1.008
  1610         CT    107    VAL    CG2   1610    -0.3192      12.01
  1611         HC    107    VAL   HG21   1611     0.0791      1.008
  1612         HC    107    VAL   HG22   1612     0.0791      1.008
  1613         HC    107    VAL   HG23   1613     0.0791      1.008
  1614          C    107    VAL      C   1614     0.5973      12.01
  1615          O    107    VAL      O   1615    -0.5679         16   ; qtot -4
; residue 108 VAL rtp VAL  q  0.0
  1616          N    108    VAL      N   1616    -0.4157      14.01
  1617          H    108    VAL      H   1617     0.2719      1.008
  1618         CT    108    VAL     CA   1618    -0.0875      12.01
  1619         H1    108    VAL     HA   1619     0.0969      1.008
  1620         CT    108    VAL     CB   1620     0.2985      12.01
  1621         HC    108    VAL     HB   1621    -0.0297      1.008
  1622         CT    108    VAL    CG1   1622    -0.3192      12.01
  1623         HC    108    VAL   HG11   1623     0.0791      1.008
  1624         HC    108    VAL   HG12   1624     0.0791      1.008
  1625         HC    108    VAL   HG13   1625     0.0791      1.008
  1626         CT    108    VAL    CG2   1626    -0.3192      12.01
  1627         HC    108    VAL   HG21   1627     0.0791      1.008
  1628         HC    108    VAL   HG22   1628     0.0791      1.008
  1629         HC    108    VAL   HG23   1629     0.0791      1.008
  1630          C    108    VAL      C   1630     0.5973      12.01
  1631          O    108    VAL      O   1631    -0.5679         16   ; qtot -4
; residue 109 LYS rtp LYS  q +1.0
  1632          N    109    LYS      N   1632    -0.3479      14.01
  1633          H    109    LYS      H   1633     0.2747      1.008
  1634         CT    109    LYS     CA   1634      -0.24      12.01
  1635         H1    109    LYS     HA   1635     0.1426      1.008
  1636         CT    109    LYS     CB   1636    -0.0094      12.01
  1637         HC    109    LYS    HB1   1637     0.0362      1.008
  1638         HC    109    LYS    HB2   1638     0.0362      1.008
  1639         CT    109    LYS     CG   1639     0.0187      12.01
  1640         HC    109    LYS    HG1   1640     0.0103      1.008
  1641         HC    109    LYS    HG2   1641     0.0103      1.008
  1642         CT    109    LYS     CD   1642    -0.0479      12.01
  1643         HC    109    LYS    HD1   1643     0.0621      1.008
  1644         HC    109    LYS    HD2   1644     0.0621      1.008
  1645         CT    109    LYS     CE   1645    -0.0143      12.01
  1646         HP    109    LYS    HE1   1646     0.1135      1.008
  1647         HP    109    LYS    HE2   1647     0.1135      1.008
  1648         N3    109    LYS     NZ   1648    -0.3854      14.01
  1649          H    109    LYS    HZ1   1649       0.34      1.008
  1650          H    109    LYS    HZ2   1650       0.34      1.008
  1651          H    109    LYS    HZ3   1651       0.34      1.008
  1652          C    109    LYS      C   1652     0.7341      12.01
  1653          O    109    LYS      O   1653    -0.5894         16   ; qtot -3
; residue 110 PRO rtp PRO  q  0.0
  1654          N    110    PRO      N   1654    -0.2548      14.01
  1655         CT    110    PRO     CD   1655     0.0192      12.01
  1656         H1    110    PRO    HD1   1656     0.0391      1.008
  1657         H1    110    PRO    HD2   1657     0.0391      1.008
  1658         CT    110    PRO     CG   1658     0.0189      12.01
  1659         HC    110    PRO    HG1   1659     0.0213      1.008
  1660         HC    110    PRO    HG2   1660     0.0213      1.008
  1661         CT    110    PRO     CB   1661     -0.007      12.01
  1662         HC    110    PRO    HB1   1662     0.0253      1.008
  1663         HC    110    PRO    HB2   1663     0.0253      1.008
  1664         CT    110    PRO     CA   1664    -0.0266      12.01
  1665         H1    110    PRO     HA   1665     0.0641      1.008
  1666          C    110    PRO      C   1666     0.5896      12.01
  1667          O    110    PRO      O   1667    -0.5748         16   ; qtot -3
; residue 111 PHE rtp PHE  q  0.0
  1668          N    111    PHE      N   1668    -0.4157      14.01
  1669          H    111    PHE      H   1669     0.2719      1.008
  1670         CT    111    PHE     CA   1670    -0.0024      12.01
  1671         H1    111    PHE     HA   1671     0.0978      1.008
  1672         CT    111    PHE     CB   1672    -0.0343      12.01
  1673         HC    111    PHE    HB1   1673     0.0295      1.008
  1674         HC    111    PHE    HB2   1674     0.0295      1.008
  1675         CA    111    PHE     CG   1675     0.0118      12.01
  1676         CA    111    PHE    CD1   1676    -0.1256      12.01
  1677         HA    111    PHE    HD1   1677      0.133      1.008
  1678         CA    111    PHE    CE1   1678    -0.1704      12.01
  1679         HA    111    PHE    HE1   1679      0.143      1.008
  1680         CA    111    PHE     CZ   1680    -0.1072      12.01
  1681         HA    111    PHE     HZ   1681     0.1297      1.008
  1682         CA    111    PHE    CE2   1682    -0.1704      12.01
  1683         HA    111    PHE    HE2   1683      0.143      1.008
  1684         CA    111    PHE    CD2   1684    -0.1256      12.01
  1685         HA    111    PHE    HD2   1685      0.133      1.008
  1686          C    111    PHE      C   1686     0.5973      12.01
  1687          O    111    PHE      O   1687    -0.5679         16   ; qtot -3
; residue 112 THR rtp THR  q  0.0
  1688          N    112    THR      N   1688    -0.4157      14.01
  1689          H    112    THR      H   1689     0.2719      1.008
  1690         CT    112    THR     CA   1690    -0.0389      12.01
  1691         H1    112    THR     HA   1691     0.1007      1.008
  1692         CT    112    THR     CB   1692     0.3654      12.01
  1693         H1    112    THR     HB   1693     0.0043      1.008
  1694         CT    112    THR    CG2   1694    -0.2438      12.01
  1695         HC    112    THR   HG21   1695     0.0642      1.008
  1696         HC    112    THR   HG22   1696     0.0642      1.008
  1697         HC    112    THR   HG23   1697     0.0642      1.008
  1698         OH    112    THR    OG1   1698    -0.6761         16
  1699         HO    112    THR    HG1   1699     0.4102      1.008
  1700          C    112    THR      C   1700     0.5973      12.01
  1701          O    112    THR      O   1701    -0.5679         16   ; qtot -3
; residue 113 ALA rtp ALA  q  0.0
  1702          N    113    ALA      N   1702    -0.4157      14.01
  1703          H    113    ALA      H   1703     0.2719      1.008
  1704         CT    113    ALA     CA   1704     0.0337      12.01
  1705         H1    113    ALA     HA   1705     0.0823      1.008
  1706         CT    113    ALA     CB   1706    -0.1825      12.01
  1707         HC    113    ALA    HB1   1707     0.0603      1.008
  1708         HC    113    ALA    HB2   1708     0.0603      1.008
  1709         HC    113    ALA    HB3   1709     0.0603      1.008
  1710          C    113    ALA      C   1710     0.5973      12.01
  1711          O    113    ALA      O   1711    -0.5679         16   ; qtot -3
; residue 114 ALA rtp ALA  q  0.0
  1712          N    114    ALA      N   1712    -0.4157      14.01
  1713          H    114    ALA      H   1713     0.2719      1.008
  1714         CT    114    ALA     CA   1714     0.0337      12.01
  1715         H1    114    ALA     HA   1715     0.0823      1.008
  1716         CT    114    ALA     CB   1716    -0.1825      12.01
  1717         HC    114    ALA    HB1   1717     0.0603      1.008
  1718         HC    114    ALA    HB2   1718     0.0603      1.008
  1719         HC    114    ALA    HB3   1719     0.0603      1.008
  1720          C    114    ALA      C   1720     0.5973      12.01
  1721          O    114    ALA      O   1721    -0.5679         16   ; qtot -3
; residue 115 THR rtp THR  q  0.0
  1722          N    115    THR      N   1722    -0.4157      14.01
  1723          H    115    THR      H   1723     0.2719      1.008
  1724         CT    115    THR     CA   1724    -0.0389      12.01
  1725         H1    115    THR     HA   1725     0.1007      1.008
  1726         CT    115    THR     CB   1726     0.3654      12.01
  1727         H1    115    THR     HB   1727     0.0043      1.008
  1728         CT    115    THR    CG2   1728    -0.2438      12.01
  1729         HC    115    THR   HG21   1729     0.0642      1.008
  1730         HC    115    THR   HG22   1730     0.0642      1.008
  1731         HC    115    THR   HG23   1731     0.0642      1.008
  1732         OH    115    THR    OG1   1732    -0.6761         16
  1733         HO    115    THR    HG1   1733     0.4102      1.008
  1734          C    115    THR      C   1734     0.5973      12.01
  1735          O    115    THR      O   1735    -0.5679         16   ; qtot -3
; residue 116 LEU rtp LEU  q  0.0
  1736          N    116    LEU      N   1736    -0.4157      14.01
  1737          H    116    LEU      H   1737     0.2719      1.008
  1738         CT    116    LEU     CA   1738    -0.0518      12.01
  1739         H1    116    LEU     HA   1739     0.0922      1.008
  1740         CT    116    LEU     CB   1740    -0.1102      12.01
  1741         HC    116    LEU    HB1   1741     0.0457      1.008
  1742         HC    116    LEU    HB2   1742     0.0457      1.008
  1743         CT    116    LEU     CG   1743     0.3531      12.01
  1744         HC    116    LEU     HG   1744    -0.0361      1.008
  1745         CT    116    LEU    CD1   1745    -0.4121      12.01
  1746         HC    116    LEU   HD11   1746        0.1      1.008
  1747         HC    116    LEU   HD12   1747        0.1      1.008
  1748         HC    116    LEU   HD13   1748        0.1      1.008
  1749         CT    116    LEU    CD2   1749    -0.4121      12.01
  1750         HC    116    LEU   HD21   1750        0.1      1.008
  1751         HC    116    LEU   HD22   1751        0.1      1.008
  1752         HC    116    LEU   HD23   1752        0.1      1.008
  1753          C    116    LEU      C   1753     0.5973      12.01
  1754          O    116    LEU      O   1754    -0.5679         16   ; qtot -3
; residue 117 GLU rtp GLU  q -1.0
  1755          N    117    GLU      N   1755    -0.5163      14.01
  1756          H    117    GLU      H   1756     0.2936      1.008
  1757         CT    117    GLU     CA   1757     0.0397      12.01
  1758         H1    117    GLU     HA   1758     0.1105      1.008
  1759         CT    117    GLU     CB   1759      0.056      12.01
  1760         HC    117    GLU    HB1   1760    -0.0173      1.008
  1761         HC    117    GLU    HB2   1761    -0.0173      1.008
  1762         CT    117    GLU     CG   1762     0.0136      12.01
  1763         HC    117    GLU    HG1   1763    -0.0425      1.008
  1764         HC    117    GLU    HG2   1764    -0.0425      1.008
  1765          C    117    GLU     CD   1765     0.8054      12.01
  1766         O2    117    GLU    OE1   1766    -0.8188         16
  1767         O2    117    GLU    OE2   1767    -0.8188         16
  1768          C    117    GLU      C   1768     0.5366      12.01
  1769          O    117    GLU      O   1769    -0.5819         16   ; qtot -4
; residue 118 GLU rtp GLU  q -1.0
  1770          N    118    GLU      N   1770    -0.5163      14.01
  1771          H    118    GLU      H   1771     0.2936      1.008
  1772         CT    118    GLU     CA   1772     0.0397      12.01
  1773         H1    118    GLU     HA   1773     0.1105      1.008
  1774         CT    118    GLU     CB   1774      0.056      12.01
  1775         HC    118    GLU    HB1   1775    -0.0173      1.008
  1776         HC    118    GLU    HB2   1776    -0.0173      1.008
  1777         CT    118    GLU     CG   1777     0.0136      12.01
  1778         HC    118    GLU    HG1   1778    -0.0425      1.008
  1779         HC    118    GLU    HG2   1779    -0.0425      1.008
  1780          C    118    GLU     CD   1780     0.8054      12.01
  1781         O2    118    GLU    OE1   1781    -0.8188         16
  1782         O2    118    GLU    OE2   1782    -0.8188         16
  1783          C    118    GLU      C   1783     0.5366      12.01
  1784          O    118    GLU      O   1784    -0.5819         16   ; qtot -5
; residue 119 LYS rtp LYS  q +1.0
  1785          N    119    LYS      N   1785    -0.3479      14.01
  1786          H    119    LYS      H   1786     0.2747      1.008
  1787         CT    119    LYS     CA   1787      -0.24      12.01
  1788         H1    119    LYS     HA   1788     0.1426      1.008
  1789         CT    119    LYS     CB   1789    -0.0094      12.01
  1790         HC    119    LYS    HB1   1790     0.0362      1.008
  1791         HC    119    LYS    HB2   1791     0.0362      1.008
  1792         CT    119    LYS     CG   1792     0.0187      12.01
  1793         HC    119    LYS    HG1   1793     0.0103      1.008
  1794         HC    119    LYS    HG2   1794     0.0103      1.008
  1795         CT    119    LYS     CD   1795    -0.0479      12.01
  1796         HC    119    LYS    HD1   1796     0.0621      1.008
  1797         HC    119    LYS    HD2   1797     0.0621      1.008
  1798         CT    119    LYS     CE   1798    -0.0143      12.01
  1799         HP    119    LYS    HE1   1799     0.1135      1.008
  1800         HP    119    LYS    HE2   1800     0.1135      1.008
  1801         N3    119    LYS     NZ   1801    -0.3854      14.01
  1802          H    119    LYS    HZ1   1802       0.34      1.008
  1803          H    119    LYS    HZ2   1803       0.34      1.008
  1804          H    119    LYS    HZ3   1804       0.34      1.008
  1805          C    119    LYS      C   1805     0.7341      12.01
  1806          O    119    LYS      O   1806    -0.5894         16   ; qtot -4
; residue 120 LEU rtp LEU  q  0.0
  1807          N    120    LEU      N   1807    -0.4157      14.01
  1808          H    120    LEU      H   1808     0.2719      1.008
  1809         CT    120    LEU     CA   1809    -0.0518      12.01
  1810         H1    120    LEU     HA   1810     0.0922      1.008
  1811         CT    120    LEU     CB   1811    -0.1102      12.01
  1812         HC    120    LEU    HB1   1812     0.0457      1.008
  1813         HC    120    LEU    HB2   1813     0.0457      1.008
  1814         CT    120    LEU     CG   1814     0.3531      12.01
  1815         HC    120    LEU     HG   1815    -0.0361      1.008
  1816         CT    120    LEU    CD1   1816    -0.4121      12.01
  1817         HC    120    LEU   HD11   1817        0.1      1.008
  1818         HC    120    LEU   HD12   1818        0.1      1.008
  1819         HC    120    LEU   HD13   1819        0.1      1.008
  1820         CT    120    LEU    CD2   1820    -0.4121      12.01
  1821         HC    120    LEU   HD21   1821        0.1      1.008
  1822         HC    120    LEU   HD22   1822        0.1      1.008
  1823         HC    120    LEU   HD23   1823        0.1      1.008
  1824          C    120    LEU      C   1824     0.5973      12.01
  1825          O    120    LEU      O   1825    -0.5679         16   ; qtot -4
; residue 121 ASN rtp ASN  q  0.0
  1826          N    121    ASN      N   1826    -0.4157      14.01
  1827          H    121    ASN      H   1827     0.2719      1.008
  1828         CT    121    ASN     CA   1828     0.0143      12.01
  1829         H1    121    ASN     HA   1829     0.1048      1.008
  1830         CT    121    ASN     CB   1830    -0.2041      12.01
  1831         HC    121    ASN    HB1   1831     0.0797      1.008
  1832         HC    121    ASN    HB2   1832     0.0797      1.008
  1833          C    121    ASN     CG   1833      0.713      12.01
  1834          O    121    ASN    OD1   1834    -0.5931         16
  1835          N    121    ASN    ND2   1835    -0.9191      14.01
  1836          H    121    ASN   HD21   1836     0.4196      1.008
  1837          H    121    ASN   HD22   1837     0.4196      1.008
  1838          C    121    ASN      C   1838     0.5973      12.01
  1839          O    121    ASN      O   1839    -0.5679         16   ; qtot -4
; residue 122 LYS rtp LYS  q +1.0
  1840          N    122    LYS      N   1840    -0.3479      14.01
  1841          H    122    LYS      H   1841     0.2747      1.008
  1842         CT    122    LYS     CA   1842      -0.24      12.01
  1843         H1    122    LYS     HA   1843     0.1426      1.008
  1844         CT    122    LYS     CB   1844    -0.0094      12.01
  1845         HC    122    LYS    HB1   1845     0.0362      1.008
  1846         HC    122    LYS    HB2   1846     0.0362      1.008
  1847         CT    122    LYS     CG   1847     0.0187      12.01
  1848         HC    122    LYS    HG1   1848     0.0103      1.008
  1849         HC    122    LYS    HG2   1849     0.0103      1.008
  1850         CT    122    LYS     CD   1850    -0.0479      12.01
  1851         HC    122    LYS    HD1   1851     0.0621      1.008
  1852         HC    122    LYS    HD2   1852     0.0621      1.008
  1853         CT    122    LYS     CE   1853    -0.0143      12.01
  1854         HP    122    LYS    HE1   1854     0.1135      1.008
  1855         HP    122    LYS    HE2   1855     0.1135      1.008
  1856         N3    122    LYS     NZ   1856    -0.3854      14.01
  1857          H    122    LYS    HZ1   1857       0.34      1.008
  1858          H    122    LYS    HZ2   1858       0.34      1.008
  1859          H    122    LYS    HZ3   1859       0.34      1.008
  1860          C    122    LYS      C   1860     0.7341      12.01
  1861          O    122    LYS      O   1861    -0.5894         16   ; qtot -3
; residue 123 ILE rtp ILE  q  0.0
  1862          N    123    ILE      N   1862    -0.4157      14.01
  1863          H    123    ILE      H   1863     0.2719      1.008
  1864         CT    123    ILE     CA   1864    -0.0597      12.01
  1865         H1    123    ILE     HA   1865     0.0869      1.008
  1866         CT    123    ILE     CB   1866     0.1303      12.01
  1867         HC    123    ILE     HB   1867     0.0187      1.008
  1868         CT    123    ILE    CG2   1868    -0.3204      12.01
  1869         HC    123    ILE   HG21   1869     0.0882      1.008
  1870         HC    123    ILE   HG22   1870     0.0882      1.008
  1871         HC    123    ILE   HG23   1871     0.0882      1.008
  1872         CT    123    ILE    CG1   1872     -0.043      12.01
  1873         HC    123    ILE   HG11   1873     0.0236      1.008
  1874         HC    123    ILE   HG12   1874     0.0236      1.008
  1875         CT    123    ILE     CD   1875     -0.066      12.01
  1876         HC    123    ILE    HD1   1876     0.0186      1.008
  1877         HC    123    ILE    HD2   1877     0.0186      1.008
  1878         HC    123    ILE    HD3   1878     0.0186      1.008
  1879          C    123    ILE      C   1879     0.5973      12.01
  1880          O    123    ILE      O   1880    -0.5679         16   ; qtot -3
; residue 124 PHE rtp PHE  q  0.0
  1881          N    124    PHE      N   1881    -0.4157      14.01
  1882          H    124    PHE      H   1882     0.2719      1.008
  1883         CT    124    PHE     CA   1883    -0.0024      12.01
  1884         H1    124    PHE     HA   1884     0.0978      1.008
  1885         CT    124    PHE     CB   1885    -0.0343      12.01
  1886         HC    124    PHE    HB1   1886     0.0295      1.008
  1887         HC    124    PHE    HB2   1887     0.0295      1.008
  1888         CA    124    PHE     CG   1888     0.0118      12.01
  1889         CA    124    PHE    CD1   1889    -0.1256      12.01
  1890         HA    124    PHE    HD1   1890      0.133      1.008
  1891         CA    124    PHE    CE1   1891    -0.1704      12.01
  1892         HA    124    PHE    HE1   1892      0.143      1.008
  1893         CA    124    PHE     CZ   1893    -0.1072      12.01
  1894         HA    124    PHE     HZ   1894     0.1297      1.008
  1895         CA    124    PHE    CE2   1895    -0.1704      12.01
  1896         HA    124    PHE    HE2   1896      0.143      1.008
  1897         CA    124    PHE    CD2   1897    -0.1256      12.01
  1898         HA    124    PHE    HD2   1898      0.133      1.008
  1899          C    124    PHE      C   1899     0.5973      12.01
  1900          O    124    PHE      O   1900    -0.5679         16   ; qtot -3
; residue 125 GLU rtp GLU  q -1.0
  1901          N    125    GLU      N   1901    -0.5163      14.01
  1902          H    125    GLU      H   1902     0.2936      1.008
  1903         CT    125    GLU     CA   1903     0.0397      12.01
  1904         H1    125    GLU     HA   1904     0.1105      1.008
  1905         CT    125    GLU     CB   1905      0.056      12.01
  1906         HC    125    GLU    HB1   1906    -0.0173      1.008
  1907         HC    125    GLU    HB2   1907    -0.0173      1.008
  1908         CT    125    GLU     CG   1908     0.0136      12.01
  1909         HC    125    GLU    HG1   1909    -0.0425      1.008
  1910         HC    125    GLU    HG2   1910    -0.0425      1.008
  1911          C    125    GLU     CD   1911     0.8054      12.01
  1912         O2    125    GLU    OE1   1912    -0.8188         16
  1913         O2    125    GLU    OE2   1913    -0.8188         16
  1914          C    125    GLU      C   1914     0.5366      12.01
  1915          O    125    GLU      O   1915    -0.5819         16   ; qtot -4
; residue 126 LYS rtp LYS  q +1.0
  1916          N    126    LYS      N   1916    -0.3479      14.01
  1917          H    126    LYS      H   1917     0.2747      1.008
  1918         CT    126    LYS     CA   1918      -0.24      12.01
  1919         H1    126    LYS     HA   1919     0.1426      1.008
  1920         CT    126    LYS     CB   1920    -0.0094      12.01
  1921         HC    126    LYS    HB1   1921     0.0362      1.008
  1922         HC    126    LYS    HB2   1922     0.0362      1.008
  1923         CT    126    LYS     CG   1923     0.0187      12.01
  1924         HC    126    LYS    HG1   1924     0.0103      1.008
  1925         HC    126    LYS    HG2   1925     0.0103      1.008
  1926         CT    126    LYS     CD   1926    -0.0479      12.01
  1927         HC    126    LYS    HD1   1927     0.0621      1.008
  1928         HC    126    LYS    HD2   1928     0.0621      1.008
  1929         CT    126    LYS     CE   1929    -0.0143      12.01
  1930         HP    126    LYS    HE1   1930     0.1135      1.008
  1931         HP    126    LYS    HE2   1931     0.1135      1.008
  1932         N3    126    LYS     NZ   1932    -0.3854      14.01
  1933          H    126    LYS    HZ1   1933       0.34      1.008
  1934          H    126    LYS    HZ2   1934       0.34      1.008
  1935          H    126    LYS    HZ3   1935       0.34      1.008
  1936          C    126    LYS      C   1936     0.7341      12.01
  1937          O    126    LYS      O   1937    -0.5894         16   ; qtot -3
; residue 127 LEU rtp LEU  q  0.0
  1938          N    127    LEU      N   1938    -0.4157      14.01
  1939          H    127    LEU      H   1939     0.2719      1.008
  1940         CT    127    LEU     CA   1940    -0.0518      12.01
  1941         H1    127    LEU     HA   1941     0.0922      1.008
  1942         CT    127    LEU     CB   1942    -0.1102      12.01
  1943         HC    127    LEU    HB1   1943     0.0457      1.008
  1944         HC    127    LEU    HB2   1944     0.0457      1.008
  1945         CT    127    LEU     CG   1945     0.3531      12.01
  1946         HC    127    LEU     HG   1946    -0.0361      1.008
  1947         CT    127    LEU    CD1   1947    -0.4121      12.01
  1948         HC    127    LEU   HD11   1948        0.1      1.008
  1949         HC    127    LEU   HD12   1949        0.1      1.008
  1950         HC    127    LEU   HD13   1950        0.1      1.008
  1951         CT    127    LEU    CD2   1951    -0.4121      12.01
  1952         HC    127    LEU   HD21   1952        0.1      1.008
  1953         HC    127    LEU   HD22   1953        0.1      1.008
  1954         HC    127    LEU   HD23   1954        0.1      1.008
  1955          C    127    LEU      C   1955     0.5973      12.01
  1956          O    127    LEU      O   1956    -0.5679         16   ; qtot -3
; residue 128 GLY rtp GLY  q  0.0
  1957          N    128    GLY      N   1957    -0.4157      14.01
  1958          H    128    GLY      H   1958     0.2719      1.008
  1959         CT    128    GLY     CA   1959    -0.0252      12.01
  1960         H1    128    GLY    HA1   1960     0.0698      1.008
  1961         H1    128    GLY    HA2   1961     0.0698      1.008
  1962          C    128    GLY      C   1962     0.5973      12.01
  1963          O    128    GLY      O   1963    -0.5679         16   ; qtot -3
; residue 129 MET rtp CMET q -1.0
  1964          N    129    MET      N   1964    -0.3821      14.01
  1965          H    129    MET      H   1965     0.2681      1.008
  1966         CT    129    MET     CA   1966    -0.2597      12.01
  1967         H1    129    MET     HA   1967     0.1277      1.008
  1968         CT    129    MET     CB   1968    -0.0236      12.01
  1969         HC    129    MET    HB1   1969      0.048      1.008
  1970         HC    129    MET    HB2   1970      0.048      1.008
  1971         CT    129    MET     CG   1971     0.0492      12.01
  1972         H1    129    MET    HG1   1972     0.0317      1.008
  1973         H1    129    MET    HG2   1973     0.0317      1.008
  1974          S    129    MET     SD   1974    -0.2692      32.06
  1975         CT    129    MET     CE   1975    -0.0376      12.01
  1976         H1    129    MET    HE1   1976     0.0625      1.008
  1977         H1    129    MET    HE2   1977     0.0625      1.008
  1978         H1    129    MET    HE3   1978     0.0625      1.008
  1979          C    129    MET      C   1979     0.8013      12.01
  1980         O2    129    MET    OC1   1980    -0.8105         16
  1981         O2    129    MET    OC2   1981    -0.8105         16   ; qtot -4

[ bonds ]
;  ai    aj funct            c0            c1            c2            c3
    1     2     1 
    1     3     1 
    1     4     1 
    1     5     1 
    5     6     1 
    5     7     1 
    5    11     1 
    7     8     1 
    7     9     1 
    7    10     1 
   11    12     1 
   11    13     1 
   13    14     1 
   13    15     1 
   15    16     1 
   15    17     1 
   15    23     1 
   17    18     1 
   17    19     1 
   17    20     1 
   20    21     1 
   20    22     1 
   23    24     1 
   23    25     1 
   25    26     1 
   25    27     1 
   27    28     1 
   27    29     1 
   27    45     1 
   29    30     1 
   29    31     1 
   29    32     1 
   32    33     1 
   32    34     1 
   32    35     1 
   35    36     1 
   35    37     1 
   35    38     1 
   38    39     1 
   38    40     1 
   38    41     1 
   41    42     1 
   41    43     1 
   41    44     1 
   45    46     1 
   45    47     1 
   47    48     1 
   47    49     1 
   49    50     1 
   49    51     1 
   49    60     1 
   51    52     1 
   51    53     1 
   51    54     1 
   54    55     1 
   54    56     1 
   54    57     1 
   57    58     1 
   57    59     1 
   60    61     1 
   60    62     1 
   62    63     1 
   62    64     1 
   64    65     1 
   64    66     1 
   64    79     1 
   66    67     1 
   66    68     1 
   66    69     1 
   69    70     1 
   69    71     1 
   69    75     1 
   71    72     1 
   71    73     1 
   71    74     1 
   75    76     1 
   75    77     1 
   75    78     1 
   79    80     1 
   79    81     1 
   81    82     1 
   81    83     1 
   83    84     1 
   83    85     1 
   83   101     1 
   85    86     1 
   85    87     1 
   85    88     1 
   88    89     1 
   88    90     1 
   88    91     1 
   91    92     1 
   91    93     1 
   91    94     1 
   94    95     1 
   94    96     1 
   94    97     1 
   97    98     1 
   97    99     1 
   97   100     1 
  101   102     1 
  101   103     1 
  103   104     1 
  103   105     1 
  105   106     1 
  105   107     1 
  105   121     1 
  107   108     1 
  107   109     1 
  107   110     1 
  110   111     1 
  110   119     1 
  111   112     1 
  111   113     1 
  113   114     1 
  113   115     1 
  115   116     1 
  115   117     1 
  117   118     1 
  117   119     1 
  119   120     1 
  121   122     1 
  121   123     1 
  123   124     1 
  123   125     1 
  125   126     1 
  125   127     1 
  125   140     1 
  127   128     1 
  127   129     1 
  127   130     1 
  130   131     1 
  130   132     1 
  130   136     1 
  132   133     1 
  132   134     1 
  132   135     1 
  136   137     1 
  136   138     1 
  136   139     1 
  140   141     1 
  140   142     1 
  142   143     1 
  142   144     1 
  144   145     1 
  144   146     1 
  144   156     1 
  146   147     1 
  146   148     1 
  146   152     1 
  148   149     1 
  148   150     1 
  148   151     1 
  152   153     1 
  152   154     1 
  152   155     1 
  156   157     1 
  156   158     1 
  158   159     1 
  158   160     1 
  160   161     1 
  160   162     1 
  160   172     1 
  162   163     1 
  162   164     1 
  162   168     1 
  164   165     1 
  164   166     1 
  164   167     1 
  168   169     1 
  168   170     1 
  168   171     1 
  172   173     1 
  172   174     1 
  174   175     1 
  174   176     1 
  176   177     1 
  176   178     1 
  176   184     1 
  178   179     1 
  178   180     1 
  178   181     1 
  181   182     1 
  181   183     1 
  184   185     1 
  184   186     1 
  186   187     1 
  186   188     1 
  188   189     1 
  188   190     1 
  188   196     1 
  190   191     1 
  190   192     1 
  190   193     1 
  193   194     1 
  193   195     1 
  196   197     1 
  196   198     1 
  198   199     1 
  198   200     1 
  200   201     1 
  200   202     1 
  200   216     1 
  202   203     1 
  202   204     1 
  202   205     1 
  205   206     1 
  205   214     1 
  206   207     1 
  206   208     1 
  208   209     1 
  208   210     1 
  210   211     1 
  210   212     1 
  212   213     1 
  212   214     1 
  214   215     1 
  216   217     1 
  216   218     1 
  218   219     1 
  218   220     1 
  220   221     1 
  220   222     1 
  220   227     1 
  222   223     1 
  222   224     1 
  222   225     1 
  225   226     1 
  227   228     1 
  227   229     1 
  229   230     1 
  229   231     1 
  231   232     1 
  231   233     1 
  231   241     1 
  233   234     1 
  233   235     1 
  233   239     1 
  235   236     1 
  235   237     1 
  235   238     1 
  239   240     1 
  241   242     1 
  241   243     1 
  243   244     1 
  243   245     1 
  245   246     1 
  245   247     1 
  245   258     1 
  247   248     1 
  247   249     1 
  247   250     1 
  250   251     1 
  250   252     1 
  250   253     1 
  253   254     1 
  254   255     1 
  254   256     1 
  254   257     1 
  258   259     1 
  258   260     1 
  260   261     1 
  260   262     1 
  262   263     1 
  262   264     1 
  262   282     1 
  264   265     1 
  264   266     1 
  264   267     1 
  267   268     1 
  267   269     1 
  267   270     1 
  270   271     1 
  270   272     1 
  270   273     1 
  273   274     1 
  273   275     1 
  275   276     1 
  275   279     1 
  276   277     1 
  276   278     1 
  279   280     1 
  279   281     1 
  282   283     1 
  282   284     1 
  284   285     1 
  284   286     1 
  286   287     1 
  286   288     1 
  286   306     1 
  288   289     1 
  288   290     1 
  288   291     1 
  291   292     1 
  291   293     1 
  291   294     1 
  294   295     1 
  294   296     1 
  294   297     1 
  297   298     1 
  297   299     1 
  299   300     1 
  299   303     1 
  300   301     1 
  300   302     1 
  303   304     1 
  303   305     1 
  306   307     1 
  306   308     1 
  308   309     1 
  308   310     1 
  310   311     1 
  310   312     1 
  310   325     1 
  312   313     1 
  312   314     1 
  312   318     1 
  314   315     1 
  314   316     1 
  314   317     1 
  318   319     1 
  318   320     1 
  318   321     1 
  321   322     1 
  321   323     1 
  321   324     1 
  325   326     1 
  325   327     1 
  327   328     1 
  327   329     1 
  329   330     1 
  329   331     1 
  329   341     1 
  331   332     1 
  331   333     1 
  331   337     1 
  333   334     1 
  333   335     1 
  333   336     1 
  337   338     1 
  337   339     1 
  337   340     1 
  341   342     1 
  341   343     1 
  343   344     1 
  343   345     1 
  345   346     1 
  345   347     1 
  345   365     1 
  347   348     1 
  347   349     1 
  347   350     1 
  350   351     1 
  350   352     1 
  350   353     1 
  353   354     1 
  353   355     1 
  353   356     1 
  356   357     1 
  356   358     1 
  358   359     1 
  358   362     1 
  359   360     1 
  359   361     1 
  362   363     1 
  362   364     1 
  365   366     1 
  365   367     1 
  367   368     1 
  367   369     1 
  369   370     1 
  369   371     1 
  369   379     1 
  371   372     1 
  371   373     1 
  371   374     1 
  374   375     1 
  374   376     1 
  376   377     1 
  376   378     1 
  379   380     1 
  379   381     1 
  381   382     1 
  381   383     1 
  383   384     1 
  383   385     1 
  383   398     1 
  385   386     1 
  385   387     1 
  385   388     1 
  388   389     1 
  388   390     1 
  388   394     1 
  390   391     1 
  390   392     1 
  390   393     1 
  394   395     1 
  394   396     1 
  394   397     1 
  398   399     1 
  398   400     1 
  400   401     1 
  400   402     1 
  402   403     1 
  402   404     1 
  402   417     1 
  404   405     1 
  404   406     1 
  404   407     1 
  407   408     1 
  407   409     1 
  407   413     1 
  409   410     1 
  409   411     1 
  409   412     1 
  413   414     1 
  413   415     1 
  413   416     1 
  417   418     1 
  417   419     1 
  419   420     1 
  419   421     1 
  421   422     1 
  421   423     1 
  421   439     1 
  423   424     1 
  423   425     1 
  423   426     1 
  426   427     1 
  426   428     1 
  426   429     1 
  429   430     1 
  429   431     1 
  429   432     1 
  432   433     1 
  432   434     1 
  432   435     1 
  435   436     1 
  435   437     1 
  435   438     1 
  439   440     1 
  439   441     1 
  441   442     1 
  441   443     1 
  443   444     1 
  443   445     1 
  443   454     1 
  445   446     1 
  445   447     1 
  445   448     1 
  448   449     1 
  448   450     1 
  448   451     1 
  451   452     1 
  451   453     1 
  454   455     1 
  454   456     1 
  456   457     1 
  456   458     1 
  458   459     1 
  458   460     1 
  458   473     1 
  460   461     1 
  460   462     1 
  460   463     1 
  463   464     1 
  463   465     1 
  463   469     1 
  465   466     1 
  465   467     1 
  465   468     1 
  469   470     1 
  469   471     1 
  469   472     1 
  473   474     1 
  473   475     1 
  475   476     1 
  475   477     1 
  477   478     1 
  477   479     1 
  477   480     1 
  480   481     1 
  480   482     1 
  482   483     1 
  482   484     1 
  484   485     1 
  484   486     1 
  484   500     1 
  486   487     1 
  486   488     1 
  486   489     1 
  489   490     1 
  489   498     1 
  490   491     1 
  490   492     1 
  492   493     1 
  492   494     1 
  494   495     1 
  494   496     1 
  496   497     1 
  496   498     1 
  498   499     1 
  500   501     1 
  500   502     1 
  502   503     1 
  502   504     1 
  504   505     1 
  504   506     1 
  504   514     1 
  506   507     1 
  506   508     1 
  506   509     1 
  509   510     1 
  509   511     1 
  511   512     1 
  511   513     1 
  514   515     1 
  514   516     1 
  516   517     1 
  516   518     1 
  518   519     1 
  518   520     1 
  518   528     1 
  520   521     1 
  520   522     1 
  520   523     1 
  523   524     1 
  523   525     1 
  525   526     1 
  525   527     1 
  528   529     1 
  528   530     1 
  530   531     1 
  530   532     1 
  532   533     1 
  532   534     1 
  532   544     1 
  534   535     1 
  534   536     1 
  534   540     1 
  536   537     1 
  536   538     1 
  536   539     1 
  540   541     1 
  540   542     1 
  540   543     1 
  544   545     1 
  544   546     1 
  546   547     1 
  546   548     1 
  548   549     1 
  548   550     1 
  548   559     1 
  550   551     1 
  550   552     1 
  550   553     1 
  553   554     1 
  553   555     1 
  553   556     1 
  556   557     1 
  556   558     1 
  559   560     1 
  559   561     1 
  561   562     1 
  561   563     1 
  563   564     1 
  563   565     1 
  563   574     1 
  565   566     1 
  565   567     1 
  565   568     1 
  568   569     1 
  568   570     1 
  568   571     1 
  571   572     1 
  571   573     1 
  574   575     1 
  574   576     1 
  576   577     1 
  576   578     1 
  578   579     1 
  578   580     1 
  578   584     1 
  580   581     1 
  580   582     1 
  580   583     1 
  584   585     1 
  584   586     1 
  586   587     1 
  586   588     1 
  588   589     1 
  588   590     1 
  588   599     1 
  590   591     1 
  590   592     1 
  590   593     1 
  593   594     1 
  593   595     1 
  593   596     1 
  596   597     1 
  596   598     1 
  599   600     1 
  599   601     1 
  601   602     1 
  601   603     1 
  603   604     1 
  603   605     1 
  603   611     1 
  605   606     1 
  605   607     1 
  605   608     1 
  608   609     1 
  608   610     1 
  611   612     1 
  611   613     1 
  613   614     1 
  613   615     1 
  615   616     1 
  615   617     1 
  615   618     1 
  618   619     1 
  618   620     1 
  620   621     1 
  620   622     1 
  622   623     1 
  622   624     1 
  622   634     1 
  624   625     1 
  624   626     1 
  624   630     1 
  626   627     1 
  626   628     1 
  626   629     1 
  630   631     1 
  630   632     1 
  630   633     1 
  634   635     1 
  634   636     1 
  636   637     1 
  636   638     1 
  638   639     1 
  638   640     1 
  638   646     1 
  640   641     1 
  640   642     1 
  640   643     1 
  643   644     1 
  643   645     1 
  646   647     1 
  646   648     1 
  648   649     1 
  648   650     1 
  650   651     1 
  650   652     1 
  650   656     1 
  652   653     1 
  652   654     1 
  652   655     1 
  656   657     1 
  656   658     1 
  658   659     1 
  658   660     1 
  660   661     1 
  660   662     1 
  660   675     1 
  662   663     1 
  662   664     1 
  662   665     1 
  665   666     1 
  665   667     1 
  665   671     1 
  667   668     1 
  667   669     1 
  667   670     1 
  671   672     1 
  671   673     1 
  671   674     1 
  675   676     1 
  675   677     1 
  677   678     1 
  677   679     1 
  679   680     1 
  679   681     1 
  679   689     1 
  681   682     1 
  681   683     1 
  681   684     1 
  684   685     1 
  684   686     1 
  686   687     1 
  686   688     1 
  689   690     1 
  689   691     1 
  691   692     1 
  691   693     1 
  693   694     1 
  693   695     1 
  693   711     1 
  695   696     1 
  695   697     1 
  695   698     1 
  698   699     1 
  698   700     1 
  698   701     1 
  701   702     1 
  701   703     1 
  701   704     1 
  704   705     1 
  704   706     1 
  704   707     1 
  707   708     1 
  707   709     1 
  707   710     1 
  711   712     1 
  711   713     1 
  713   714     1 
  713   715     1 
  715   716     1 
  715   717     1 
  715   730     1 
  717   718     1 
  717   719     1 
  717   720     1 
  720   721     1 
  720   722     1 
  720   726     1 
  722   723     1 
  722   724     1 
  722   725     1 
  726   727     1 
  726   728     1 
  726   729     1 
  730   731     1 
  730   732     1 
  732   733     1 
  732   734     1 
  734   735     1 
  734   736     1 
  734   747     1 
  736   737     1 
  736   738     1 
  736   739     1 
  739   740     1 
  739   741     1 
  739   742     1 
  742   743     1 
  742   744     1 
  744   745     1 
  744   746     1 
  747   748     1 
  747   749     1 
  749   750     1 
  749   751     1 
  751   752     1 
  751   753     1 
  751   757     1 
  753   754     1 
  753   755     1 
  753   756     1 
  757   758     1 
  757   759     1 
  759   760     1 
  759   761     1 
  761   762     1 
  761   763     1 
  761   764     1 
  764   765     1 
  764   766     1 
  766   767     1 
  766   768     1 
  768   769     1 
  768   770     1 
  768   771     1 
  771   772     1 
  771   773     1 
  773   774     1 
  773   775     1 
  775   776     1 
  775   777     1 
  775   792     1 
  777   778     1 
  777   779     1 
  777   780     1 
  780   781     1 
  780   790     1 
  781   782     1 
  781   783     1 
  783   784     1 
  783   785     1 
  785   786     1 
  785   788     1 
  786   787     1 
  788   789     1 
  788   790     1 
  790   791     1 
  792   793     1 
  792   794     1 
  794   795     1 
  794   796     1 
  796   797     1 
  796   798     1 
  796   799     1 
  799   800     1 
  799   801     1 
  801   802     1 
  801   803     1 
  803   804     1 
  803   805     1 
  803   819     1 
  805   806     1 
  805   807     1 
  805   808     1 
  808   809     1 
  808   817     1 
  809   810     1 
  809   811     1 
  811   812     1 
  811   813     1 
  813   814     1 
  813   815     1 
  815   816     1 
  815   817     1 
  817   818     1 
  819   820     1 
  819   821     1 
  821   822     1 
  821   823     1 
  823   824     1 
  823   825     1 
  823   835     1 
  825   826     1 
  825   827     1 
  825   831     1 
  827   828     1 
  827   829     1 
  827   830     1 
  831   832     1 
  831   833     1 
  831   834     1 
  835   836     1 
  835   837     1 
  837   838     1 
  837   839     1 
  839   840     1 
  839   841     1 
  839   854     1 
  841   842     1 
  841   843     1 
  841   847     1 
  843   844     1 
  843   845     1 
  843   846     1 
  847   848     1 
  847   849     1 
  847   850     1 
  850   851     1 
  850   852     1 
  850   853     1 
  854   855     1 
  854   856     1 
  856   857     1 
  856   858     1 
  858   859     1 
  858   860     1 
  858   865     1 
  860   861     1 
  860   862     1 
  860   863     1 
  863   864     1 
  865   866     1 
  865   867     1 
  867   868     1 
  867   869     1 
  869   870     1 
  869   871     1 
  869   877     1 
  871   872     1 
  871   873     1 
  871   874     1 
  874   875     1 
  874   876     1 
  877   878     1 
  877   879     1 
  879   880     1 
  879   881     1 
  881   882     1 
  881   883     1 
  881   901     1 
  883   884     1 
  883   885     1 
  883   886     1 
  886   887     1 
  886   900     1 
  887   888     1 
  887   889     1 
  889   890     1 
  889   891     1 
  891   892     1 
  891   900     1 
  892   893     1 
  892   894     1 
  894   895     1 
  894   896     1 
  896   897     1 
  896   898     1 
  898   899     1 
  898   900     1 
  901   902     1 
  901   903     1 
  903   904     1 
  903   905     1 
  905   906     1 
  905   907     1 
  905   915     1 
  907   908     1 
  907   909     1 
  907   910     1 
  910   911     1 
  910   912     1 
  912   913     1 
  912   914     1 
  915   916     1 
  915   917     1 
  917   918     1 
  917   919     1 
  919   920     1 
  919   921     1 
  919   932     1 
  921   922     1 
  921   923     1 
  921   924     1 
  924   925     1 
  924   926     1 
  924   927     1 
  927   928     1 
  928   929     1 
  928   930     1 
  928   931     1 
  932   933     1 
  932   934     1 
  934   935     1 
  934   944     1 
  935   936     1 
  935   937     1 
  935   938     1 
  938   939     1 
  938   940     1 
  938   941     1 
  941   942     1 
  941   943     1 
  941   944     1 
  944   945     1 
  944   946     1 
  946   947     1 
  946   948     1 
  948   949     1 
  948   950     1 
  950   951     1 
  950   952     1 
  950   960     1 
  952   953     1 
  952   954     1 
  952   955     1 
  955   956     1 
  955   957     1 
  957   958     1 
  957   959     1 
  960   961     1 
  960   962     1 
  962   963     1 
  962   964     1 
  964   965     1 
  964   966     1 
  964   977     1 
  966   967     1 
  966   968     1 
  966   969     1 
  969   970     1 
  969   971     1 
  969   972     1 
  972   973     1 
  973   974     1 
  973   975     1 
  973   976     1 
  977   978     1 
  977   979     1 
  979   980     1 
  979   981     1 
  981   982     1 
  981   983     1 
  981   989     1 
  983   984     1 
  983   985     1 
  983   986     1 
  986   987     1 
  986   988     1 
  989   990     1 
  989   991     1 
  991   992     1 
  991   993     1 
  993   994     1 
  993   995     1 
  993   996     1 
  996   997     1 
  996   998     1 
  998   999     1 
  998  1000     1 
 1000  1001     1 
 1000  1002     1 
 1000  1015     1 
 1002  1003     1 
 1002  1004     1 
 1002  1005     1 
 1005  1006     1 
 1005  1007     1 
 1005  1011     1 
 1007  1008     1 
 1007  1009     1 
 1007  1010     1 
 1011  1012     1 
 1011  1013     1 
 1011  1014     1 
 1015  1016     1 
 1015  1017     1 
 1017  1018     1 
 1017  1019     1 
 1019  1020     1 
 1019  1021     1 
 1019  1030     1 
 1021  1022     1 
 1021  1023     1 
 1021  1024     1 
 1024  1025     1 
 1024  1026     1 
 1024  1027     1 
 1027  1028     1 
 1027  1029     1 
 1030  1031     1 
 1030  1032     1 
 1032  1033     1 
 1032  1034     1 
 1034  1035     1 
 1034  1036     1 
 1034  1049     1 
 1036  1037     1 
 1036  1038     1 
 1036  1039     1 
 1039  1040     1 
 1039  1041     1 
 1039  1045     1 
 1041  1042     1 
 1041  1043     1 
 1041  1044     1 
 1045  1046     1 
 1045  1047     1 
 1045  1048     1 
 1049  1050     1 
 1049  1051     1 
 1051  1052     1 
 1051  1053     1 
 1053  1054     1 
 1053  1055     1 
 1053  1068     1 
 1055  1056     1 
 1055  1057     1 
 1055  1058     1 
 1058  1059     1 
 1058  1060     1 
 1058  1064     1 
 1060  1061     1 
 1060  1062     1 
 1060  1063     1 
 1064  1065     1 
 1064  1066     1 
 1064  1067     1 
 1068  1069     1 
 1068  1070     1 
 1070  1071     1 
 1070  1072     1 
 1072  1073     1 
 1072  1074     1 
 1072  1090     1 
 1074  1075     1 
 1074  1076     1 
 1074  1077     1 
 1077  1078     1 
 1077  1079     1 
 1077  1080     1 
 1080  1081     1 
 1080  1082     1 
 1080  1083     1 
 1083  1084     1 
 1083  1085     1 
 1083  1086     1 
 1086  1087     1 
 1086  1088     1 
 1086  1089     1 
 1090  1091     1 
 1090  1092     1 
 1092  1093     1 
 1092  1094     1 
 1094  1095     1 
 1094  1096     1 
 1094  1104     1 
 1096  1097     1 
 1096  1098     1 
 1096  1102     1 
 1098  1099     1 
 1098  1100     1 
 1098  1101     1 
 1102  1103     1 
 1104  1105     1 
 1104  1106     1 
 1106  1107     1 
 1106  1108     1 
 1108  1109     1 
 1108  1110     1 
 1108  1123     1 
 1110  1111     1 
 1110  1112     1 
 1110  1116     1 
 1112  1113     1 
 1112  1114     1 
 1112  1115     1 
 1116  1117     1 
 1116  1118     1 
 1116  1119     1 
 1119  1120     1 
 1119  1121     1 
 1119  1122     1 
 1123  1124     1 
 1123  1125     1 
 1125  1126     1 
 1125  1127     1 
 1127  1128     1 
 1127  1129     1 
 1127  1147     1 
 1129  1130     1 
 1129  1131     1 
 1129  1132     1 
 1132  1133     1 
 1132  1134     1 
 1132  1135     1 
 1135  1136     1 
 1135  1137     1 
 1135  1138     1 
 1138  1139     1 
 1138  1140     1 
 1140  1141     1 
 1140  1144     1 
 1141  1142     1 
 1141  1143     1 
 1144  1145     1 
 1144  1146     1 
 1147  1148     1 
 1147  1149     1 
 1149  1150     1 
 1149  1151     1 
 1151  1152     1 
 1151  1153     1 
 1151  1157     1 
 1153  1154     1 
 1153  1155     1 
 1153  1156     1 
 1157  1158     1 
 1157  1159     1 
 1159  1160     1 
 1159  1161     1 
 1161  1162     1 
 1161  1163     1 
 1161  1169     1 
 1163  1164     1 
 1163  1165     1 
 1163  1166     1 
 1166  1167     1 
 1166  1168     1 
 1169  1170     1 
 1169  1171     1 
 1171  1172     1 
 1171  1173     1 
 1173  1174     1 
 1173  1175     1 
 1173  1176     1 
 1176  1177     1 
 1176  1178     1 
 1178  1179     1 
 1178  1180     1 
 1180  1181     1 
 1180  1182     1 
 1180  1186     1 
 1182  1183     1 
 1182  1184     1 
 1182  1185     1 
 1186  1187     1 
 1186  1188     1 
 1188  1189     1 
 1188  1190     1 
 1190  1191     1 
 1190  1192     1 
 1190  1203     1 
 1192  1193     1 
 1192  1194     1 
 1192  1195     1 
 1195  1196     1 
 1195  1197     1 
 1195  1198     1 
 1198  1199     1 
 1199  1200     1 
 1199  1201     1 
 1199  1202     1 
 1203  1204     1 
 1203  1205     1 
 1205  1206     1 
 1205  1207     1 
 1207  1208     1 
 1207  1209     1 
 1207  1214     1 
 1209  1210     1 
 1209  1211     1 
 1209  1212     1 
 1212  1213     1 
 1214  1215     1 
 1214  1216     1 
 1216  1217     1 
 1216  1218     1 
 1218  1219     1 
 1218  1220     1 
 1218  1224     1 
 1220  1221     1 
 1220  1222     1 
 1220  1223     1 
 1224  1225     1 
 1224  1226     1 
 1226  1227     1 
 1226  1228     1 
 1228  1229     1 
 1228  1230     1 
 1228  1243     1 
 1230  1231     1 
 1230  1232     1 
 1230  1233     1 
 1233  1234     1 
 1233  1235     1 
 1233  1239     1 
 1235  1236     1 
 1235  1237     1 
 1235  1238     1 
 1239  1240     1 
 1239  1241     1 
 1239  1242     1 
 1243  1244     1 
 1243  1245     1 
 1245  1246     1 
 1245  1255     1 
 1246  1247     1 
 1246  1248     1 
 1246  1249     1 
 1249  1250     1 
 1249  1251     1 
 1249  1252     1 
 1252  1253     1 
 1252  1254     1 
 1252  1255     1 
 1255  1256     1 
 1255  1257     1 
 1257  1258     1 
 1257  1259     1 
 1259  1260     1 
 1259  1261     1 
 1261  1262     1 
 1261  1263     1 
 1261  1273     1 
 1263  1264     1 
 1263  1265     1 
 1263  1269     1 
 1265  1266     1 
 1265  1267     1 
 1265  1268     1 
 1269  1270     1 
 1269  1271     1 
 1269  1272     1 
 1273  1274     1 
 1273  1275     1 
 1275  1276     1 
 1275  1277     1 
 1277  1278     1 
 1277  1279     1 
 1277  1292     1 
 1279  1280     1 
 1279  1281     1 
 1279  1282     1 
 1282  1283     1 
 1282  1284     1 
 1282  1288     1 
 1284  1285     1 
 1284  1286     1 
 1284  1287     1 
 1288  1289     1 
 1288  1290     1 
 1288  1291     1 
 1292  1293     1 
 1292  1294     1 
 1294  1295     1 
 1294  1296     1 
 1296  1297     1 
 1296  1298     1 
 1296  1309     1 
 1298  1299     1 
 1298  1300     1 
 1298  1301     1 
 1301  1302     1 
 1301  1303     1 
 1301  1304     1 
 1304  1305     1 
 1305  1306     1 
 1305  1307     1 
 1305  1308     1 
 1309  1310     1 
 1309  1311     1 
 1311  1312     1 
 1311  1313     1 
 1313  1314     1 
 1313  1315     1 
 1313  1325     1 
 1315  1316     1 
 1315  1317     1 
 1315  1321     1 
 1317  1318     1 
 1317  1319     1 
 1317  1320     1 
 1321  1322     1 
 1321  1323     1 
 1321  1324     1 
 1325  1326     1 
 1325  1327     1 
 1327  1328     1 
 1327  1329     1 
 1329  1330     1 
 1329  1331     1 
 1329  1339     1 
 1331  1332     1 
 1331  1333     1 
 1331  1337     1 
 1333  1334     1 
 1333  1335     1 
 1333  1336     1 
 1337  1338     1 
 1339  1340     1 
 1339  1341     1 
 1341  1342     1 
 1341  1343     1 
 1343  1344     1 
 1343  1345     1 
 1343  1349     1 
 1345  1346     1 
 1345  1347     1 
 1345  1348     1 
 1349  1350     1 
 1349  1351     1 
 1351  1352     1 
 1351  1353     1 
 1353  1354     1 
 1353  1355     1 
 1353  1364     1 
 1355  1356     1 
 1355  1357     1 
 1355  1358     1 
 1358  1359     1 
 1358  1360     1 
 1358  1361     1 
 1361  1362     1 
 1361  1363     1 
 1364  1365     1 
 1364  1366     1 
 1366  1367     1 
 1366  1368     1 
 1368  1369     1 
 1368  1370     1 
 1368  1374     1 
 1370  1371     1 
 1370  1372     1 
 1370  1373     1 
 1374  1375     1 
 1374  1376     1 
 1376  1377     1 
 1376  1378     1 
 1378  1379     1 
 1378  1380     1 
 1378  1396     1 
 1380  1381     1 
 1380  1382     1 
 1380  1383     1 
 1383  1384     1 
 1383  1385     1 
 1383  1386     1 
 1386  1387     1 
 1386  1388     1 
 1386  1389     1 
 1389  1390     1 
 1389  1391     1 
 1389  1392     1 
 1392  1393     1 
 1392  1394     1 
 1392  1395     1 
 1396  1397     1 
 1396  1398     1 
 1398  1399     1 
 1398  1400     1 
 1400  1401     1 
 1400  1402     1 
 1400  1418     1 
 1402  1403     1 
 1402  1404     1 
 1402  1405     1 
 1405  1406     1 
 1405  1407     1 
 1405  1408     1 
 1408  1409     1 
 1408  1410     1 
 1408  1411     1 
 1411  1412     1 
 1411  1413     1 
 1411  1414     1 
 1414  1415     1 
 1414  1416     1 
 1414  1417     1 
 1418  1419     1 
 1418  1420     1 
 1420  1421     1 
 1420  1422     1 
 1422  1423     1 
 1422  1424     1 
 1422  1433     1 
 1424  1425     1 
 1424  1426     1 
 1424  1427     1 
 1427  1428     1 
 1427  1429     1 
 1427  1430     1 
 1430  1431     1 
 1430  1432     1 
 1433  1434     1 
 1433  1435     1 
 1435  1436     1 
 1435  1437     1 
 1437  1438     1 
 1437  1439     1 
 1437  1447     1 
 1439  1440     1 
 1439  1441     1 
 1439  1442     1 
 1442  1443     1 
 1442  1444     1 
 1444  1445     1 
 1444  1446     1 
 1447  1448     1 
 1447  1449     1 
 1449  1450     1 
 1449  1451     1 
 1451  1452     1 
 1451  1453     1 
 1451  1466     1 
 1453  1454     1 
 1453  1455     1 
 1453  1459     1 
 1455  1456     1 
 1455  1457     1 
 1455  1458     1 
 1459  1460     1 
 1459  1461     1 
 1459  1462     1 
 1462  1463     1 
 1462  1464     1 
 1462  1465     1 
 1466  1467     1 
 1466  1468     1 
 1468  1469     1 
 1468  1470     1 
 1470  1471     1 
 1470  1472     1 
 1470  1485     1 
 1472  1473     1 
 1472  1474     1 
 1472  1478     1 
 1474  1475     1 
 1474  1476     1 
 1474  1477     1 
 1478  1479     1 
 1478  1480     1 
 1478  1481     1 
 1481  1482     1 
 1481  1483     1 
 1481  1484     1 
 1485  1486     1 
 1485  1487     1 
 1487  1488     1 
 1487  1489     1 
 1489  1490     1 
 1489  1491     1 
 1489  1495     1 
 1491  1492     1 
 1491  1493     1 
 1491  1494     1 
 1495  1496     1 
 1495  1497     1 
 1497  1498     1 
 1497  1499     1 
 1499  1500     1 
 1499  1501     1 
 1499  1505     1 
 1501  1502     1 
 1501  1503     1 
 1501  1504     1 
 1505  1506     1 
 1505  1507     1 
 1507  1508     1 
 1507  1509     1 
 1509  1510     1 
 1509  1511     1 
 1509  1515     1 
 1511  1512     1 
 1511  1513     1 
 1511  1514     1 
 1515  1516     1 
 1515  1517     1 
 1517  1518     1 
 1517  1519     1 
 1519  1520     1 
 1519  1521     1 
 1519  1532     1 
 1521  1522     1 
 1521  1523     1 
 1521  1524     1 
 1524  1525     1 
 1524  1526     1 
 1524  1527     1 
 1527  1528     1 
 1527  1529     1 
 1529  1530     1 
 1529  1531     1 
 1532  1533     1 
 1532  1534     1 
 1534  1535     1 
 1534  1536     1 
 1536  1537     1 
 1536  1538     1 
 1536  1542     1 
 1538  1539     1 
 1538  1540     1 
 1538  1541     1 
 1542  1543     1 
 1542  1544     1 
 1544  1545     1 
 1544  1546     1 
 1546  1547     1 
 1546  1548     1 
 1546  1549     1 
 1549  1550     1 
 1549  1551     1 
 1551  1552     1 
 1551  1553     1 
 1553  1554     1 
 1553  1555     1 
 1553  1559     1 
 1555  1556     1 
 1555  1557     1 
 1555  1558     1 
 1559  1560     1 
 1559  1561     1 
 1561  1562     1 
 1561  1563     1 
 1563  1564     1 
 1563  1565     1 
 1563  1570     1 
 1565  1566     1 
 1565  1567     1 
 1565  1568     1 
 1568  1569     1 
 1570  1571     1 
 1570  1572     1 
 1572  1573     1 
 1572  1574     1 
 1574  1575     1 
 1574  1576     1 
 1574  1577     1 
 1577  1578     1 
 1577  1579     1 
 1579  1580     1 
 1579  1581     1 
 1581  1582     1 
 1581  1583     1 
 1581  1598     1 
 1583  1584     1 
 1583  1585     1 
 1583  1586     1 
 1586  1587     1 
 1586  1596     1 
 1587  1588     1 
 1587  1589     1 
 1589  1590     1 
 1589  1591     1 
 1591  1592     1 
 1591  1594     1 
 1592  1593     1 
 1594  1595     1 
 1594  1596     1 
 1596  1597     1 
 1598  1599     1 
 1598  1600     1 
 1600  1601     1 
 1600  1602     1 
 1602  1603     1 
 1602  1604     1 
 1602  1614     1 
 1604  1605     1 
 1604  1606     1 
 1604  1610     1 
 1606  1607     1 
 1606  1608     1 
 1606  1609     1 
 1610  1611     1 
 1610  1612     1 
 1610  1613     1 
 1614  1615     1 
 1614  1616     1 
 1616  1617     1 
 1616  1618     1 
 1618  1619     1 
 1618  1620     1 
 1618  1630     1 
 1620  1621     1 
 1620  1622     1 
 1620  1626     1 
 1622  1623     1 
 1622  1624     1 
 1622  1625     1 
 1626  1627     1 
 1626  1628     1 
 1626  1629     1 
 1630  1631     1 
 1630  1632     1 
 1632  1633     1 
 1632  1634     1 
 1634  1635     1 
 1634  1636     1 
 1634  1652     1 
 1636  1637     1 
 1636  1638     1 
 1636  1639     1 
 1639  1640     1 
 1639  1641     1 
 1639  1642     1 
 1642  1643     1 
 1642  1644     1 
 1642  1645     1 
 1645  1646     1 
 1645  1647     1 
 1645  1648     1 
 1648  1649     1 
 1648  1650     1 
 1648  1651     1 
 1652  1653     1 
 1652  1654     1 
 1654  1655     1 
 1654  1664     1 
 1655  1656     1 
 1655  1657     1 
 1655  1658     1 
 1658  1659     1 
 1658  1660     1 
 1658  1661     1 
 1661  1662     1 
 1661  1663     1 
 1661  1664     1 
 1664  1665     1 
 1664  1666     1 
 1666  1667     1 
 1666  1668     1 
 1668  1669     1 
 1668  1670     1 
 1670  1671     1 
 1670  1672     1 
 1670  1686     1 
 1672  1673     1 
 1672  1674     1 
 1672  1675     1 
 1675  1676     1 
 1675  1684     1 
 1676  1677     1 
 1676  1678     1 
 1678  1679     1 
 1678  1680     1 
 1680  1681     1 
 1680  1682     1 
 1682  1683     1 
 1682  1684     1 
 1684  1685     1 
 1686  1687     1 
 1686  1688     1 
 1688  1689     1 
 1688  1690     1 
 1690  1691     1 
 1690  1692     1 
 1690  1700     1 
 1692  1693     1 
 1692  1694     1 
 1692  1698     1 
 1694  1695     1 
 1694  1696     1 
 1694  1697     1 
 1698  1699     1 
 1700  1701     1 
 1700  1702     1 
 1702  1703     1 
 1702  1704     1 
 1704  1705     1 
 1704  1706     1 
 1704  1710     1 
 1706  1707     1 
 1706  1708     1 
 1706  1709     1 
 1710  1711     1 
 1710  1712     1 
 1712  1713     1 
 1712  1714     1 
 1714  1715     1 
 1714  1716     1 
 1714  1720     1 
 1716  1717     1 
 1716  1718     1 
 1716  1719     1 
 1720  1721     1 
 1720  1722     1 
 1722  1723     1 
 1722  1724     1 
 1724  1725     1 
 1724  1726     1 
 1724  1734     1 
 1726  1727     1 
 1726  1728     1 
 1726  1732     1 
 1728  1729     1 
 1728  1730     1 
 1728  1731     1 
 1732  1733     1 
 1734  1735     1 
 1734  1736     1 
 1736  1737     1 
 1736  1738     1 
 1738  1739     1 
 1738  1740     1 
 1738  1753     1 
 1740  1741     1 
 1740  1742     1 
 1740  1743     1 
 1743  1744     1 
 1743  1745     1 
 1743  1749     1 
 1745  1746     1 
 1745  1747     1 
 1745  1748     1 
 1749  1750     1 
 1749  1751     1 
 1749  1752     1 
 1753  1754     1 
 1753  1755     1 
 1755  1756     1 
 1755  1757     1 
 1757  1758     1 
 1757  1759     1 
 1757  1768     1 
 1759  1760     1 
 1759  1761     1 
 1759  1762     1 
 1762  1763     1 
 1762  1764     1 
 1762  1765     1 
 1765  1766     1 
 1765  1767     1 
 1768  1769     1 
 1768  1770     1 
 1770  1771     1 
 1770  1772     1 
 1772  1773     1 
 1772  1774     1 
 1772  1783     1 
 1774  1775     1 
 1774  1776     1 
 1774  1777     1 
 1777  1778     1 
 1777  1779     1 
 1777  1780     1 
 1780  1781     1 
 1780  1782     1 
 1783  1784     1 
 1783  1785     1 
 1785  1786     1 
 1785  1787     1 
 1787  1788     1 
 1787  1789     1 
 1787  1805     1 
 1789  1790     1 
 1789  1791     1 
 1789  1792     1 
 1792  1793     1 
 1792  1794     1 
 1792  1795     1 
 1795  1796     1 
 1795  1797     1 
 1795  1798     1 
 1798  1799     1 
 1798  1800     1 
 1798  1801     1 
 1801  1802     1 
 1801  1803     1 
 1801  1804     1 
 1805  1806     1 
 1805  1807     1 
 1807  1808     1 
 1807  1809     1 
 1809  1810     1 
 1809  1811     1 
 1809  1824     1 
 1811  1812     1 
 1811  1813     1 
 1811  1814     1 
 1814  1815     1 
 1814  1816     1 
 1814  1820     1 
 1816  1817     1 
 1816  1818     1 
 1816  1819     1 
 1820  1821     1 
 1820  1822     1 
 1820  1823     1 
 1824  1825     1 
 1824  1826     1 
 1826  1827     1 
 1826  1828     1 
 1828  1829     1 
 1828  1830     1 
 1828  1838     1 
 1830  1831     1 
 1830  1832     1 
 1830  1833     1 
 1833  1834     1 
 1833  1835     1 
 1835  1836     1 
 1835  1837     1 
 1838  1839     1 
 1838  1840     1 
 1840  1841     1 
 1840  1842     1 
 1842  1843     1 
 1842  1844     1 
 1842  1860     1 
 1844  1845     1 
 1844  1846     1 
 1844  1847     1 
 1847  1848     1 
 1847  1849     1 
 1847  1850     1 
 1850  1851     1 
 1850  1852     1 
 1850  1853     1 
 1853  1854     1 
 1853  1855     1 
 1853  1856     1 
 1856  1857     1 
 1856  1858     1 
 1856  1859     1 
 1860  1861     1 
 1860  1862     1 
 1862  1863     1 
 1862  1864     1 
 1864  1865     1 
 1864  1866     1 
 1864  1879     1 
 1866  1867     1 
 1866  1868     1 
 1866  1872     1 
 1868  1869     1 
 1868  1870     1 
 1868  1871     1 
 1872  1873     1 
 1872  1874     1 
 1872  1875     1 
 1875  1876     1 
 1875  1877     1 
 1875  1878     1 
 1879  1880     1 
 1879  1881     1 
 1881  1882     1 
 1881  1883     1 
 1883  1884     1 
 1883  1885     1 
 1883  1899     1 
 1885  1886     1 
 1885  1887     1 
 1885  1888     1 
 1888  1889     1 
 1888  1897     1 
 1889  1890     1 
 1889  1891     1 
 1891  1892     1 
 1891  1893     1 
 1893  1894     1 
 1893  1895     1 
 1895  1896     1 
 1895  1897     1 
 1897  1898     1 
 1899  1900     1 
 1899  1901     1 
 1901  1902     1 
 1901  1903     1 
 1903  1904     1 
 1903  1905     1 
 1903  1914     1 
 1905  1906     1 
 1905  1907     1 
 1905  1908     1 
 1908  1909     1 
 1908  1910     1 
 1908  1911     1 
 1911  1912     1 
 1911  1913     1 
 1914  1915     1 
 1914  1916     1 
 1916  1917     1 
 1916  1918     1 
 1918  1919     1 
 1918  1920     1 
 1918  1936     1 
 1920  1921     1 
 1920  1922     1 
 1920  1923     1 
 1923  1924     1 
 1923  1925     1 
 1923  1926     1 
 1926  1927     1 
 1926  1928     1 
 1926  1929     1 
 1929  1930     1 
 1929  1931     1 
 1929  1932     1 
 1932  1933     1 
 1932  1934     1 
 1932  1935     1 
 1936  1937     1 
 1936  1938     1 
 1938  1939     1 
 1938  1940     1 
 1940  1941     1 
 1940  1942     1 
 1940  1955     1 
 1942  1943     1 
 1942  1944     1 
 1942  1945     1 
 1945  1946     1 
 1945  1947     1 
 1945  1951     1 
 1947  1948     1 
 1947  1949     1 
 1947  1950     1 
 1951  1952     1 
 1951  1953     1 
 1951  1954     1 
 1955  1956     1 
 1955  1957     1 
 1957  1958     1 
 1957  1959     1 
 1959  1960     1 
 1959  1961     1 
 1959  1962     1 
 1962  1963     1 
 1962  1964     1 
 1964  1965     1 
 1964  1966     1 
 1966  1967     1 
 1966  1968     1 
 1966  1979     1 
 1968  1969     1 
 1968  1970     1 
 1968  1971     1 
 1971  1972     1 
 1971  1973     1 
 1971  1974     1 
 1974  1975     1 
 1975  1976     1 
 1975  1977     1 
 1975  1978     1 
 1979  1980     1 
 1979  1981     1 

[ pairs ]
;  ai    aj funct            c0            c1            c2            c3
    1     8     1 
    1     9     1 
    1    10     1 
    1    12     1 
    1    13     1 
    2     6     1 
    2     7     1 
    2    11     1 
    3     6     1 
    3     7     1 
    3    11     1 
    4     6     1 
    4     7     1 
    4    11     1 
    5    14     1 
    5    15     1 
    6     8     1 
    6     9     1 
    6    10     1 
    6    12     1 
    6    13     1 
    7    12     1 
    7    13     1 
    8    11     1 
    9    11     1 
   10    11     1 
   11    16     1 
   11    17     1 
   11    23     1 
   12    14     1 
   12    15     1 
   13    18     1 
   13    19     1 
   13    20     1 
   13    24     1 
   13    25     1 
   14    16     1 
   14    17     1 
   14    23     1 
   15    21     1 
   15    22     1 
   15    26     1 
   15    27     1 
   16    18     1 
   16    19     1 
   16    20     1 
   16    24     1 
   16    25     1 
   17    24     1 
   17    25     1 
   18    21     1 
   18    22     1 
   18    23     1 
   19    21     1 
   19    22     1 
   19    23     1 
   20    23     1 
   23    28     1 
   23    29     1 
   23    45     1 
   24    26     1 
   24    27     1 
   25    30     1 
   25    31     1 
   25    32     1 
   25    46     1 
   25    47     1 
   26    28     1 
   26    29     1 
   26    45     1 
   27    33     1 
   27    34     1 
   27    35     1 
   27    48     1 
   27    49     1 
   28    30     1 
   28    31     1 
   28    32     1 
   28    46     1 
   28    47     1 
   29    36     1 
   29    37     1 
   29    38     1 
   29    46     1 
   29    47     1 
   30    33     1 
   30    34     1 
   30    35     1 
   30    45     1 
   31    33     1 
   31    34     1 
   31    35     1 
   31    45     1 
   32    39     1 
   32    40     1 
   32    41     1 
   32    45     1 
   33    36     1 
   33    37     1 
   33    38     1 
   34    36     1 
   34    37     1 
   34    38     1 
   35    42     1 
   35    43     1 
   35    44     1 
   36    39     1 
   36    40     1 
   36    41     1 
   37    39     1 
   37    40     1 
   37    41     1 
   39    42     1 
   39    43     1 
   39    44     1 
   40    42     1 
   40    43     1 
   40    44     1 
   45    50     1 
   45    51     1 
   45    60     1 
   46    48     1 
   46    49     1 
   47    52     1 
   47    53     1 
   47    54     1 
   47    61     1 
   47    62     1 
   48    50     1 
   48    51     1 
   48    60     1 
   49    55     1 
   49    56     1 
   49    57     1 
   49    63     1 
   49    64     1 
   50    52     1 
   50    53     1 
   50    54     1 
   50    61     1 
   50    62     1 
   51    58     1 
   51    59     1 
   51    61     1 
   51    62     1 
   52    55     1 
   52    56     1 
   52    57     1 
   52    60     1 
   53    55     1 
   53    56     1 
   53    57     1 
   53    60     1 
   54    60     1 
   55    58     1 
   55    59     1 
   56    58     1 
   56    59     1 
   60    65     1 
   60    66     1 
   60    79     1 
   61    63     1 
   61    64     1 
   62    67     1 
   62    68     1 
   62    69     1 
   62    80     1 
   62    81     1 
   63    65     1 
   63    66     1 
   63    79     1 
   64    70     1 
   64    71     1 
   64    75     1 
   64    82     1 
   64    83     1 
   65    67     1 
   65    68     1 
   65    69     1 
   65    80     1 
   65    81     1 
   66    72     1 
   66    73     1 
   66    74     1 
   66    76     1 
   66    77     1 
   66    78     1 
   66    80     1 
   66    81     1 
   67    70     1 
   67    71     1 
   67    75     1 
   67    79     1 
   68    70     1 
   68    71     1 
   68    75     1 
   68    79     1 
   69    79     1 
   70    72     1 
   70    73     1 
   70    74     1 
   70    76     1 
   70    77     1 
   70    78     1 
   71    76     1 
   71    77     1 
   71    78     1 
   72    75     1 
   73    75     1 
   74    75     1 
   79    84     1 
   79    85     1 
   79   101     1 
   80    82     1 
   80    83     1 
   81    86     1 
   81    87     1 
   81    88     1 
   81   102     1 
   81   103     1 
   82    84     1 
   82    85     1 
   82   101     1 
   83    89     1 
   83    90     1 
   83    91     1 
   83   104     1 
   83   105     1 
   84    86     1 
   84    87     1 
   84    88     1 
   84   102     1 
   84   103     1 
   85    92     1 
   85    93     1 
   85    94     1 
   85   102     1 
   85   103     1 
   86    89     1 
   86    90     1 
   86    91     1 
   86   101     1 
   87    89     1 
   87    90     1 
   87    91     1 
   87   101     1 
   88    95     1 
   88    96     1 
   88    97     1 
   88   101     1 
   89    92     1 
   89    93     1 
   89    94     1 
   90    92     1 
   90    93     1 
   90    94     1 
   91    98     1 
   91    99     1 
   91   100     1 
   92    95     1 
   92    96     1 
   92    97     1 
   93    95     1 
   93    96     1 
   93    97     1 
   95    98     1 
   95    99     1 
   95   100     1 
   96    98     1 
   96    99     1 
   96   100     1 
  101   106     1 
  101   107     1 
  101   121     1 
  102   104     1 
  102   105     1 
  103   108     1 
  103   109     1 
  103   110     1 
  103   122     1 
  103   123     1 
  104   106     1 
  104   107     1 
  104   121     1 
  105   111     1 
  105   119     1 
  105   124     1 
  105   125     1 
  106   108     1 
  106   109     1 
  106   110     1 
  106   122     1 
  106   123     1 
  107   112     1 
  107   113     1 
  107   117     1 
  107   120     1 
  107   122     1 
  107   123     1 
  108   111     1 
  108   119     1 
  108   121     1 
  109   111     1 
  109   119     1 
  109   121     1 
  110   114     1 
  110   115     1 
  110   118     1 
  110   121     1 
  111   116     1 
  111   117     1 
  111   120     1 
  112   114     1 
  112   115     1 
  112   119     1 
  113   118     1 
  113   119     1 
  114   116     1 
  114   117     1 
  115   120     1 
  116   118     1 
  116   119     1 
  118   120     1 
  121   126     1 
  121   127     1 
  121   140     1 
  122   124     1 
  122   125     1 
  123   128     1 
  123   129     1 
  123   130     1 
  123   141     1 
  123   142     1 
  124   126     1 
  124   127     1 
  124   140     1 
  125   131     1 
  125   132     1 
  125   136     1 
  125   143     1 
  125   144     1 
  126   128     1 
  126   129     1 
  126   130     1 
  126   141     1 
  126   142     1 
  127   133     1 
  127   134     1 
  127   135     1 
  127   137     1 
  127   138     1 
  127   139     1 
  127   141     1 
  127   142     1 
  128   131     1 
  128   132     1 
  128   136     1 
  128   140     1 
  129   131     1 
  129   132     1 
  129   136     1 
  129   140     1 
  130   140     1 
  131   133     1 
  131   134     1 
  131   135     1 
  131   137     1 
  131   138     1 
  131   139     1 
  132   137     1 
  132   138     1 
  132   139     1 
  133   136     1 
  134   136     1 
  135   136     1 
  140   145     1 
  140   146     1 
  140   156     1 
  141   143     1 
  141   144     1 
  142   147     1 
  142   148     1 
  142   152     1 
  142   157     1 
  142   158     1 
  143   145     1 
  143   146     1 
  143   156     1 
  144   149     1 
  144   150     1 
  144   151     1 
  144   153     1 
  144   154     1 
  144   155     1 
  144   159     1 
  144   160     1 
  145   147     1 
  145   148     1 
  145   152     1 
  145   157     1 
  145   158     1 
  146   157     1 
  146   158     1 
  147   149     1 
  147   150     1 
  147   151     1 
  147   153     1 
  147   154     1 
  147   155     1 
  147   156     1 
  148   153     1 
  148   154     1 
  148   155     1 
  148   156     1 
  149   152     1 
  150   152     1 
  151   152     1 
  152   156     1 
  156   161     1 
  156   162     1 
  156   172     1 
  157   159     1 
  157   160     1 
  158   163     1 
  158   164     1 
  158   168     1 
  158   173     1 
  158   174     1 
  159   161     1 
  159   162     1 
  159   172     1 
  160   165     1 
  160   166     1 
  160   167     1 
  160   169     1 
  160   170     1 
  160   171     1 
  160   175     1 
  160   176     1 
  161   163     1 
  161   164     1 
  161   168     1 
  161   173     1 
  161   174     1 
  162   173     1 
  162   174     1 
  163   165     1 
  163   166     1 
  163   167     1 
  163   169     1 
  163   170     1 
  163   171     1 
  163   172     1 
  164   169     1 
  164   170     1 
  164   171     1 
  164   172     1 
  165   168     1 
  166   168     1 
  167   168     1 
  168   172     1 
  172   177     1 
  172   178     1 
  172   184     1 
  173   175     1 
  173   176     1 
  174   179     1 
  174   180     1 
  174   181     1 
  174   185     1 
  174   186     1 
  175   177     1 
  175   178     1 
  175   184     1 
  176   182     1 
  176   183     1 
  176   187     1 
  176   188     1 
  177   179     1 
  177   180     1 
  177   181     1 
  177   185     1 
  177   186     1 
  178   185     1 
  178   186     1 
  179   182     1 
  179   183     1 
  179   184     1 
  180   182     1 
  180   183     1 
  180   184     1 
  181   184     1 
  184   189     1 
  184   190     1 
  184   196     1 
  185   187     1 
  185   188     1 
  186   191     1 
  186   192     1 
  186   193     1 
  186   197     1 
  186   198     1 
  187   189     1 
  187   190     1 
  187   196     1 
  188   194     1 
  188   195     1 
  188   199     1 
  188   200     1 
  189   191     1 
  189   192     1 
  189   193     1 
  189   197     1 
  189   198     1 
  190   197     1 
  190   198     1 
  191   194     1 
  191   195     1 
  191   196     1 
  192   194     1 
  192   195     1 
  192   196     1 
  193   196     1 
  196   201     1 
  196   202     1 
  196   216     1 
  197   199     1 
  197   200     1 
  198   203     1 
  198   204     1 
  198   205     1 
  198   217     1 
  198   218     1 
  199   201     1 
  199   202     1 
  199   216     1 
  200   206     1 
  200   214     1 
  200   219     1 
  200   220     1 
  201   203     1 
  201   204     1 
  201   205     1 
  201   217     1 
  201   218     1 
  202   207     1 
  202   208     1 
  202   212     1 
  202   215     1 
  202   217     1 
  202   218     1 
  203   206     1 
  203   214     1 
  203   216     1 
  204   206     1 
  204   214     1 
  204   216     1 
  205   209     1 
  205   210     1 
  205   213     1 
  205   216     1 
  206   211     1 
  206   212     1 
  206   215     1 
  207   209     1 
  207   210     1 
  207   214     1 
  208   213     1 
  208   214     1 
  209   211     1 
  209   212     1 
  210   215     1 
  211   213     1 
  211   214     1 
  213   215     1 
  216   221     1 
  216   222     1 
  216   227     1 
  217   219     1 
  217   220     1 
  218   223     1 
  218   224     1 
  218   225     1 
  218   228     1 
  218   229     1 
  219   221     1 
  219   222     1 
  219   227     1 
  220   226     1 
  220   230     1 
  220   231     1 
  221   223     1 
  221   224     1 
  221   225     1 
  221   228     1 
  221   229     1 
  222   228     1 
  222   229     1 
  223   226     1 
  223   227     1 
  224   226     1 
  224   227     1 
  225   227     1 
  227   232     1 
  227   233     1 
  227   241     1 
  228   230     1 
  228   231     1 
  229   234     1 
  229   235     1 
  229   239     1 
  229   242     1 
  229   243     1 
  230   232     1 
  230   233     1 
  230   241     1 
  231   236     1 
  231   237     1 
  231   238     1 
  231   240     1 
  231   244     1 
  231   245     1 
  232   234     1 
  232   235     1 
  232   239     1 
  232   242     1 
  232   243     1 
  233   242     1 
  233   243     1 
  234   236     1 
  234   237     1 
  234   238     1 
  234   240     1 
  234   241     1 
  235   240     1 
  235   241     1 
  236   239     1 
  237   239     1 
  238   239     1 
  239   241     1 
  241   246     1 
  241   247     1 
  241   258     1 
  242   244     1 
  242   245     1 
  243   248     1 
  243   249     1 
  243   250     1 
  243   259     1 
  243   260     1 
  244   246     1 
  244   247     1 
  244   258     1 
  245   251     1 
  245   252     1 
  245   253     1 
  245   261     1 
  245   262     1 
  246   248     1 
  246   249     1 
  246   250     1 
  246   259     1 
  246   260     1 
  247   254     1 
  247   259     1 
  247   260     1 
  248   251     1 
  248   252     1 
  248   253     1 
  248   258     1 
  249   251     1 
  249   252     1 
  249   253     1 
  249   258     1 
  250   255     1 
  250   256     1 
  250   257     1 
  250   258     1 
  251   254     1 
  252   254     1 
  258   263     1 
  258   264     1 
  258   282     1 
  259   261     1 
  259   262     1 
  260   265     1 
  260   266     1 
  260   267     1 
  260   283     1 
  260   284     1 
  261   263     1 
  261   264     1 
  261   282     1 
  262   268     1 
  262   269     1 
  262   270     1 
  262   285     1 
  262   286     1 
  263   265     1 
  263   266     1 
  263   267     1 
  263   283     1 
  263   284     1 
  264   271     1 
  264   272     1 
  264   273     1 
  264   283     1 
  264   284     1 
  265   268     1 
  265   269     1 
  265   270     1 
  265   282     1 
  266   268     1 
  266   269     1 
  266   270     1 
  266   282     1 
  267   274     1 
  267   275     1 
  267   282     1 
  268   271     1 
  268   272     1 
  268   273     1 
  269   271     1 
  269   272     1 
  269   273     1 
  270   276     1 
  270   279     1 
  271   274     1 
  271   275     1 
  272   274     1 
  272   275     1 
  273   277     1 
  273   278     1 
  273   280     1 
  273   281     1 
  274   276     1 
  274   279     1 
  276   280     1 
  276   281     1 
  277   279     1 
  278   279     1 
  282   287     1 
  282   288     1 
  282   306     1 
  283   285     1 
  283   286     1 
  284   289     1 
  284   290     1 
  284   291     1 
  284   307     1 
  284   308     1 
  285   287     1 
  285   288     1 
  285   306     1 
  286   292     1 
  286   293     1 
  286   294     1 
  286   309     1 
  286   310     1 
  287   289     1 
  287   290     1 
  287   291     1 
  287   307     1 
  287   308     1 
  288   295     1 
  288   296     1 
  288   297     1 
  288   307     1 
  288   308     1 
  289   292     1 
  289   293     1 
  289   294     1 
  289   306     1 
  290   292     1 
  290   293     1 
  290   294     1 
  290   306     1 
  291   298     1 
  291   299     1 
  291   306     1 
  292   295     1 
  292   296     1 
  292   297     1 
  293   295     1 
  293   296     1 
  293   297     1 
  294   300     1 
  294   303     1 
  295   298     1 
  295   299     1 
  296   298     1 
  296   299     1 
  297   301     1 
  297   302     1 
  297   304     1 
  297   305     1 
  298   300     1 
  298   303     1 
  300   304     1 
  300   305     1 
  301   303     1 
  302   303     1 
  306   311     1 
  306   312     1 
  306   325     1 
  307   309     1 
  307   310     1 
  308   313     1 
  308   314     1 
  308   318     1 
  308   326     1 
  308   327     1 
  309   311     1 
  309   312     1 
  309   325     1 
  310   315     1 
  310   316     1 
  310   317     1 
  310   319     1 
  310   320     1 
  310   321     1 
  310   328     1 
  310   329     1 
  311   313     1 
  311   314     1 
  311   318     1 
  311   326     1 
  311   327     1 
  312   322     1 
  312   323     1 
  312   324     1 
  312   326     1 
  312   327     1 
  313   315     1 
  313   316     1 
  313   317     1 
  313   319     1 
  313   320     1 
  313   321     1 
  313   325     1 
  314   319     1 
  314   320     1 
  314   321     1 
  314   325     1 
  315   318     1 
  316   318     1 
  317   318     1 
  318   325     1 
  319   322     1 
  319   323     1 
  319   324     1 
  320   322     1 
  320   323     1 
  320   324     1 
  325   330     1 
  325   331     1 
  325   341     1 
  326   328     1 
  326   329     1 
  327   332     1 
  327   333     1 
  327   337     1 
  327   342     1 
  327   343     1 
  328   330     1 
  328   331     1 
  328   341     1 
  329   334     1 
  329   335     1 
  329   336     1 
  329   338     1 
  329   339     1 
  329   340     1 
  329   344     1 
  329   345     1 
  330   332     1 
  330   333     1 
  330   337     1 
  330   342     1 
  330   343     1 
  331   342     1 
  331   343     1 
  332   334     1 
  332   335     1 
  332   336     1 
  332   338     1 
  332   339     1 
  332   340     1 
  332   341     1 
  333   338     1 
  333   339     1 
  333   340     1 
  333   341     1 
  334   337     1 
  335   337     1 
  336   337     1 
  337   341     1 
  341   346     1 
  341   347     1 
  341   365     1 
  342   344     1 
  342   345     1 
  343   348     1 
  343   349     1 
  343   350     1 
  343   366     1 
  343   367     1 
  344   346     1 
  344   347     1 
  344   365     1 
  345   351     1 
  345   352     1 
  345   353     1 
  345   368     1 
  345   369     1 
  346   348     1 
  346   349     1 
  346   350     1 
  346   366     1 
  346   367     1 
  347   354     1 
  347   355     1 
  347   356     1 
  347   366     1 
  347   367     1 
  348   351     1 
  348   352     1 
  348   353     1 
  348   365     1 
  349   351     1 
  349   352     1 
  349   353     1 
  349   365     1 
  350   357     1 
  350   358     1 
  350   365     1 
  351   354     1 
  351   355     1 
  351   356     1 
  352   354     1 
  352   355     1 
  352   356     1 
  353   359     1 
  353   362     1 
  354   357     1 
  354   358     1 
  355   357     1 
  355   358     1 
  356   360     1 
  356   361     1 
  356   363     1 
  356   364     1 
  357   359     1 
  357   362     1 
  359   363     1 
  359   364     1 
  360   362     1 
  361   362     1 
  365   370     1 
  365   371     1 
  365   379     1 
  366   368     1 
  366   369     1 
  367   372     1 
  367   373     1 
  367   374     1 
  367   380     1 
  367   381     1 
  368   370     1 
  368   371     1 
  368   379     1 
  369   375     1 
  369   376     1 
  369   382     1 
  369   383     1 
  370   372     1 
  370   373     1 
  370   374     1 
  370   380     1 
  370   381     1 
  371   377     1 
  371   378     1 
  371   380     1 
  371   381     1 
  372   375     1 
  372   376     1 
  372   379     1 
  373   375     1 
  373   376     1 
  373   379     1 
  374   379     1 
  375   377     1 
  375   378     1 
  379   384     1 
  379   385     1 
  379   398     1 
  380   382     1 
  380   383     1 
  381   386     1 
  381   387     1 
  381   388     1 
  381   399     1 
  381   400     1 
  382   384     1 
  382   385     1 
  382   398     1 
  383   389     1 
  383   390     1 
  383   394     1 
  383   401     1 
  383   402     1 
  384   386     1 
  384   387     1 
  384   388     1 
  384   399     1 
  384   400     1 
  385   391     1 
  385   392     1 
  385   393     1 
  385   395     1 
  385   396     1 
  385   397     1 
  385   399     1 
  385   400     1 
  386   389     1 
  386   390     1 
  386   394     1 
  386   398     1 
  387   389     1 
  387   390     1 
  387   394     1 
  387   398     1 
  388   398     1 
  389   391     1 
  389   392     1 
  389   393     1 
  389   395     1 
  389   396     1 
  389   397     1 
  390   395     1 
  390   396     1 
  390   397     1 
  391   394     1 
  392   394     1 
  393   394     1 
  398   403     1 
  398   404     1 
  398   417     1 
  399   401     1 
  399   402     1 
  400   405     1 
  400   406     1 
  400   407     1 
  400   418     1 
  400   419     1 
  401   403     1 
  401   404     1 
  401   417     1 
  402   408     1 
  402   409     1 
  402   413     1 
  402   420     1 
  402   421     1 
  403   405     1 
  403   406     1 
  403   407     1 
  403   418     1 
  403   419     1 
  404   410     1 
  404   411     1 
  404   412     1 
  404   414     1 
  404   415     1 
  404   416     1 
  404   418     1 
  404   419     1 
  405   408     1 
  405   409     1 
  405   413     1 
  405   417     1 
  406   408     1 
  406   409     1 
  406   413     1 
  406   417     1 
  407   417     1 
  408   410     1 
  408   411     1 
  408   412     1 
  408   414     1 
  408   415     1 
  408   416     1 
  409   414     1 
  409   415     1 
  409   416     1 
  410   413     1 
  411   413     1 
  412   413     1 
  417   422     1 
  417   423     1 
  417   439     1 
  418   420     1 
  418   421     1 
  419   424     1 
  419   425     1 
  419   426     1 
  419   440     1 
  419   441     1 
  420   422     1 
  420   423     1 
  420   439     1 
  421   427     1 
  421   428     1 
  421   429     1 
  421   442     1 
  421   443     1 
  422   424     1 
  422   425     1 
  422   426     1 
  422   440     1 
  422   441     1 
  423   430     1 
  423   431     1 
  423   432     1 
  423   440     1 
  423   441     1 
  424   427     1 
  424   428     1 
  424   429     1 
  424   439     1 
  425   427     1 
  425   428     1 
  425   429     1 
  425   439     1 
  426   433     1 
  426   434     1 
  426   435     1 
  426   439     1 
  427   430     1 
  427   431     1 
  427   432     1 
  428   430     1 
  428   431     1 
  428   432     1 
  429   436     1 
  429   437     1 
  429   438     1 
  430   433     1 
  430   434     1 
  430   435     1 
  431   433     1 
  431   434     1 
  431   435     1 
  433   436     1 
  433   437     1 
  433   438     1 
  434   436     1 
  434   437     1 
  434   438     1 
  439   444     1 
  439   445     1 
  439   454     1 
  440   442     1 
  440   443     1 
  441   446     1 
  441   447     1 
  441   448     1 
  441   455     1 
  441   456     1 
  442   444     1 
  442   445     1 
  442   454     1 
  443   449     1 
  443   450     1 
  443   451     1 
  443   457     1 
  443   458     1 
  444   446     1 
  444   447     1 
  444   448     1 
  444   455     1 
  444   456     1 
  445   452     1 
  445   453     1 
  445   455     1 
  445   456     1 
  446   449     1 
  446   450     1 
  446   451     1 
  446   454     1 
  447   449     1 
  447   450     1 
  447   451     1 
  447   454     1 
  448   454     1 
  449   452     1 
  449   453     1 
  450   452     1 
  450   453     1 
  454   459     1 
  454   460     1 
  454   473     1 
  455   457     1 
  455   458     1 
  456   461     1 
  456   462     1 
  456   463     1 
  456   474     1 
  456   475     1 
  457   459     1 
  457   460     1 
  457   473     1 
  458   464     1 
  458   465     1 
  458   469     1 
  458   476     1 
  458   477     1 
  459   461     1 
  459   462     1 
  459   463     1 
  459   474     1 
  459   475     1 
  460   466     1 
  460   467     1 
  460   468     1 
  460   470     1 
  460   471     1 
  460   472     1 
  460   474     1 
  460   475     1 
  461   464     1 
  461   465     1 
  461   469     1 
  461   473     1 
  462   464     1 
  462   465     1 
  462   469     1 
  462   473     1 
  463   473     1 
  464   466     1 
  464   467     1 
  464   468     1 
  464   470     1 
  464   471     1 
  464   472     1 
  465   470     1 
  465   471     1 
  465   472     1 
  466   469     1 
  467   469     1 
  468   469     1 
  473   478     1 
  473   479     1 
  473   480     1 
  474   476     1 
  474   477     1 
  475   481     1 
  475   482     1 
  476   478     1 
  476   479     1 
  476   480     1 
  477   483     1 
  477   484     1 
  478   481     1 
  478   482     1 
  479   481     1 
  479   482     1 
  480   485     1 
  480   486     1 
  480   500     1 
  481   483     1 
  481   484     1 
  482   487     1 
  482   488     1 
  482   489     1 
  482   501     1 
  482   502     1 
  483   485     1 
  483   486     1 
  483   500     1 
  484   490     1 
  484   498     1 
  484   503     1 
  484   504     1 
  485   487     1 
  485   488     1 
  485   489     1 
  485   501     1 
  485   502     1 
  486   491     1 
  486   492     1 
  486   496     1 
  486   499     1 
  486   501     1 
  486   502     1 
  487   490     1 
  487   498     1 
  487   500     1 
  488   490     1 
  488   498     1 
  488   500     1 
  489   493     1 
  489   494     1 
  489   497     1 
  489   500     1 
  490   495     1 
  490   496     1 
  490   499     1 
  491   493     1 
  491   494     1 
  491   498     1 
  492   497     1 
  492   498     1 
  493   495     1 
  493   496     1 
  494   499     1 
  495   497     1 
  495   498     1 
  497   499     1 
  500   505     1 
  500   506     1 
  500   514     1 
  501   503     1 
  501   504     1 
  502   507     1 
  502   508     1 
  502   509     1 
  502   515     1 
  502   516     1 
  503   505     1 
  503   506     1 
  503   514     1 
  504   510     1 
  504   511     1 
  504   517     1 
  504   518     1 
  505   507     1 
  505   508     1 
  505   509     1 
  505   515     1 
  505   516     1 
  506   512     1 
  506   513     1 
  506   515     1 
  506   516     1 
  507   510     1 
  507   511     1 
  507   514     1 
  508   510     1 
  508   511     1 
  508   514     1 
  509   514     1 
  510   512     1 
  510   513     1 
  514   519     1 
  514   520     1 
  514   528     1 
  515   517     1 
  515   518     1 
  516   521     1 
  516   522     1 
  516   523     1 
  516   529     1 
  516   530     1 
  517   519     1 
  517   520     1 
  517   528     1 
  518   524     1 
  518   525     1 
  518   531     1 
  518   532     1 
  519   521     1 
  519   522     1 
  519   523     1 
  519   529     1 
  519   530     1 
  520   526     1 
  520   527     1 
  520   529     1 
  520   530     1 
  521   524     1 
  521   525     1 
  521   528     1 
  522   524     1 
  522   525     1 
  522   528     1 
  523   528     1 
  524   526     1 
  524   527     1 
  528   533     1 
  528   534     1 
  528   544     1 
  529   531     1 
  529   532     1 
  530   535     1 
  530   536     1 
  530   540     1 
  530   545     1 
  530   546     1 
  531   533     1 
  531   534     1 
  531   544     1 
  532   537     1 
  532   538     1 
  532   539     1 
  532   541     1 
  532   542     1 
  532   543     1 
  532   547     1 
  532   548     1 
  533   535     1 
  533   536     1 
  533   540     1 
  533   545     1 
  533   546     1 
  534   545     1 
  534   546     1 
  535   537     1 
  535   538     1 
  535   539     1 
  535   541     1 
  535   542     1 
  535   543     1 
  535   544     1 
  536   541     1 
  536   542     1 
  536   543     1 
  536   544     1 
  537   540     1 
  538   540     1 
  539   540     1 
  540   544     1 
  544   549     1 
  544   550     1 
  544   559     1 
  545   547     1 
  545   548     1 
  546   551     1 
  546   552     1 
  546   553     1 
  546   560     1 
  546   561     1 
  547   549     1 
  547   550     1 
  547   559     1 
  548   554     1 
  548   555     1 
  548   556     1 
  548   562     1 
  548   563     1 
  549   551     1 
  549   552     1 
  549   553     1 
  549   560     1 
  549   561     1 
  550   557     1 
  550   558     1 
  550   560     1 
  550   561     1 
  551   554     1 
  551   555     1 
  551   556     1 
  551   559     1 
  552   554     1 
  552   555     1 
  552   556     1 
  552   559     1 
  553   559     1 
  554   557     1 
  554   558     1 
  555   557     1 
  555   558     1 
  559   564     1 
  559   565     1 
  559   574     1 
  560   562     1 
  560   563     1 
  561   566     1 
  561   567     1 
  561   568     1 
  561   575     1 
  561   576     1 
  562   564     1 
  562   565     1 
  562   574     1 
  563   569     1 
  563   570     1 
  563   571     1 
  563   577     1 
  563   578     1 
  564   566     1 
  564   567     1 
  564   568     1 
  564   575     1 
  564   576     1 
  565   572     1 
  565   573     1 
  565   575     1 
  565   576     1 
  566   569     1 
  566   570     1 
  566   571     1 
  566   574     1 
  567   569     1 
  567   570     1 
  567   571     1 
  567   574     1 
  568   574     1 
  569   572     1 
  569   573     1 
  570   572     1 
  570   573     1 
  574   579     1 
  574   580     1 
  574   584     1 
  575   577     1 
  575   578     1 
  576   581     1 
  576   582     1 
  576   583     1 
  576   585     1 
  576   586     1 
  577   579     1 
  577   580     1 
  577   584     1 
  578   587     1 
  578   588     1 
  579   581     1 
  579   582     1 
  579   583     1 
  579   585     1 
  579   586     1 
  580   585     1 
  580   586     1 
  581   584     1 
  582   584     1 
  583   584     1 
  584   589     1 
  584   590     1 
  584   599     1 
  585   587     1 
  585   588     1 
  586   591     1 
  586   592     1 
  586   593     1 
  586   600     1 
  586   601     1 
  587   589     1 
  587   590     1 
  587   599     1 
  588   594     1 
  588   595     1 
  588   596     1 
  588   602     1 
  588   603     1 
  589   591     1 
  589   592     1 
  589   593     1 
  589   600     1 
  589   601     1 
  590   597     1 
  590   598     1 
  590   600     1 
  590   601     1 
  591   594     1 
  591   595     1 
  591   596     1 
  591   599     1 
  592   594     1 
  592   595     1 
  592   596     1 
  592   599     1 
  593   599     1 
  594   597     1 
  594   598     1 
  595   597     1 
  595   598     1 
  599   604     1 
  599   605     1 
  599   611     1 
  600   602     1 
  600   603     1 
  601   606     1 
  601   607     1 
  601   608     1 
  601   612     1 
  601   613     1 
  602   604     1 
  602   605     1 
  602   611     1 
  603   609     1 
  603   610     1 
  603   614     1 
  603   615     1 
  604   606     1 
  604   607     1 
  604   608     1 
  604   612     1 
  604   613     1 
  605   612     1 
  605   613     1 
  606   609     1 
  606   610     1 
  606   611     1 
  607   609     1 
  607   610     1 
  607   611     1 
  608   611     1 
  611   616     1 
  611   617     1 
  611   618     1 
  612   614     1 
  612   615     1 
  613   619     1 
  613   620     1 
  614   616     1 
  614   617     1 
  614   618     1 
  615   621     1 
  615   622     1 
  616   619     1 
  616   620     1 
  617   619     1 
  617   620     1 
  618   623     1 
  618   624     1 
  618   634     1 
  619   621     1 
  619   622     1 
  620   625     1 
  620   626     1 
  620   630     1 
  620   635     1 
  620   636     1 
  621   623     1 
  621   624     1 
  621   634     1 
  622   627     1 
  622   628     1 
  622   629     1 
  622   631     1 
  622   632     1 
  622   633     1 
  622   637     1 
  622   638     1 
  623   625     1 
  623   626     1 
  623   630     1 
  623   635     1 
  623   636     1 
  624   635     1 
  624   636     1 
  625   627     1 
  625   628     1 
  625   629     1 
  625   631     1 
  625   632     1 
  625   633     1 
  625   634     1 
  626   631     1 
  626   632     1 
  626   633     1 
  626   634     1 
  627   630     1 
  628   630     1 
  629   630     1 
  630   634     1 
  634   639     1 
  634   640     1 
  634   646     1 
  635   637     1 
  635   638     1 
  636   641     1 
  636   642     1 
  636   643     1 
  636   647     1 
  636   648     1 
  637   639     1 
  637   640     1 
  637   646     1 
  638   644     1 
  638   645     1 
  638   649     1 
  638   650     1 
  639   641     1 
  639   642     1 
  639   643     1 
  639   647     1 
  639   648     1 
  640   647     1 
  640   648     1 
  641   644     1 
  641   645     1 
  641   646     1 
  642   644     1 
  642   645     1 
  642   646     1 
  643   646     1 
  646   651     1 
  646   652     1 
  646   656     1 
  647   649     1 
  647   650     1 
  648   653     1 
  648   654     1 
  648   655     1 
  648   657     1 
  648   658     1 
  649   651     1 
  649   652     1 
  649   656     1 
  650   659     1 
  650   660     1 
  651   653     1 
  651   654     1 
  651   655     1 
  651   657     1 
  651   658     1 
  652   657     1 
  652   658     1 
  653   656     1 
  654   656     1 
  655   656     1 
  656   661     1 
  656   662     1 
  656   675     1 
  657   659     1 
  657   660     1 
  658   663     1 
  658   664     1 
  658   665     1 
  658   676     1 
  658   677     1 
  659   661     1 
  659   662     1 
  659   675     1 
  660   666     1 
  660   667     1 
  660   671     1 
  660   678     1 
  660   679     1 
  661   663     1 
  661   664     1 
  661   665     1 
  661   676     1 
  661   677     1 
  662   668     1 
  662   669     1 
  662   670     1 
  662   672     1 
  662   673     1 
  662   674     1 
  662   676     1 
  662   677     1 
  663   666     1 
  663   667     1 
  663   671     1 
  663   675     1 
  664   666     1 
  664   667     1 
  664   671     1 
  664   675     1 
  665   675     1 
  666   668     1 
  666   669     1 
  666   670     1 
  666   672     1 
  666   673     1 
  666   674     1 
  667   672     1 
  667   673     1 
  667   674     1 
  668   671     1 
  669   671     1 
  670   671     1 
  675   680     1 
  675   681     1 
  675   689     1 
  676   678     1 
  676   679     1 
  677   682     1 
  677   683     1 
  677   684     1 
  677   690     1 
  677   691     1 
  678   680     1 
  678   681     1 
  678   689     1 
  679   685     1 
  679   686     1 
  679   692     1 
  679   693     1 
  680   682     1 
  680   683     1 
  680   684     1 
  680   690     1 
  680   691     1 
  681   687     1 
  681   688     1 
  681   690     1 
  681   691     1 
  682   685     1 
  682   686     1 
  682   689     1 
  683   685     1 
  683   686     1 
  683   689     1 
  684   689     1 
  685   687     1 
  685   688     1 
  689   694     1 
  689   695     1 
  689   711     1 
  690   692     1 
  690   693     1 
  691   696     1 
  691   697     1 
  691   698     1 
  691   712     1 
  691   713     1 
  692   694     1 
  692   695     1 
  692   711     1 
  693   699     1 
  693   700     1 
  693   701     1 
  693   714     1 
  693   715     1 
  694   696     1 
  694   697     1 
  694   698     1 
  694   712     1 
  694   713     1 
  695   702     1 
  695   703     1 
  695   704     1 
  695   712     1 
  695   713     1 
  696   699     1 
  696   700     1 
  696   701     1 
  696   711     1 
  697   699     1 
  697   700     1 
  697   701     1 
  697   711     1 
  698   705     1 
  698   706     1 
  698   707     1 
  698   711     1 
  699   702     1 
  699   703     1 
  699   704     1 
  700   702     1 
  700   703     1 
  700   704     1 
  701   708     1 
  701   709     1 
  701   710     1 
  702   705     1 
  702   706     1 
  702   707     1 
  703   705     1 
  703   706     1 
  703   707     1 
  705   708     1 
  705   709     1 
  705   710     1 
  706   708     1 
  706   709     1 
  706   710     1 
  711   716     1 
  711   717     1 
  711   730     1 
  712   714     1 
  712   715     1 
  713   718     1 
  713   719     1 
  713   720     1 
  713   731     1 
  713   732     1 
  714   716     1 
  714   717     1 
  714   730     1 
  715   721     1 
  715   722     1 
  715   726     1 
  715   733     1 
  715   734     1 
  716   718     1 
  716   719     1 
  716   720     1 
  716   731     1 
  716   732     1 
  717   723     1 
  717   724     1 
  717   725     1 
  717   727     1 
  717   728     1 
  717   729     1 
  717   731     1 
  717   732     1 
  718   721     1 
  718   722     1 
  718   726     1 
  718   730     1 
  719   721     1 
  719   722     1 
  719   726     1 
  719   730     1 
  720   730     1 
  721   723     1 
  721   724     1 
  721   725     1 
  721   727     1 
  721   728     1 
  721   729     1 
  722   727     1 
  722   728     1 
  722   729     1 
  723   726     1 
  724   726     1 
  725   726     1 
  730   735     1 
  730   736     1 
  730   747     1 
  731   733     1 
  731   734     1 
  732   737     1 
  732   738     1 
  732   739     1 
  732   748     1 
  732   749     1 
  733   735     1 
  733   736     1 
  733   747     1 
  734   740     1 
  734   741     1 
  734   742     1 
  734   750     1 
  734   751     1 
  735   737     1 
  735   738     1 
  735   739     1 
  735   748     1 
  735   749     1 
  736   743     1 
  736   744     1 
  736   748     1 
  736   749     1 
  737   740     1 
  737   741     1 
  737   742     1 
  737   747     1 
  738   740     1 
  738   741     1 
  738   742     1 
  738   747     1 
  739   745     1 
  739   746     1 
  739   747     1 
  740   743     1 
  740   744     1 
  741   743     1 
  741   744     1 
  743   745     1 
  743   746     1 
  747   752     1 
  747   753     1 
  747   757     1 
  748   750     1 
  748   751     1 
  749   754     1 
  749   755     1 
  749   756     1 
  749   758     1 
  749   759     1 
  750   752     1 
  750   753     1 
  750   757     1 
  751   760     1 
  751   761     1 
  752   754     1 
  752   755     1 
  752   756     1 
  752   758     1 
  752   759     1 
  753   758     1 
  753   759     1 
  754   757     1 
  755   757     1 
  756   757     1 
  757   762     1 
  757   763     1 
  757   764     1 
  758   760     1 
  758   761     1 
  759   765     1 
  759   766     1 
  760   762     1 
  760   763     1 
  760   764     1 
  761   767     1 
  761   768     1 
  762   765     1 
  762   766     1 
  763   765     1 
  763   766     1 
  764   769     1 
  764   770     1 
  764   771     1 
  765   767     1 
  765   768     1 
  766   772     1 
  766   773     1 
  767   769     1 
  767   770     1 
  767   771     1 
  768   774     1 
  768   775     1 
  769   772     1 
  769   773     1 
  770   772     1 
  770   773     1 
  771   776     1 
  771   777     1 
  771   792     1 
  772   774     1 
  772   775     1 
  773   778     1 
  773   779     1 
  773   780     1 
  773   793     1 
  773   794     1 
  774   776     1 
  774   777     1 
  774   792     1 
  775   781     1 
  775   790     1 
  775   795     1 
  775   796     1 
  776   778     1 
  776   779     1 
  776   780     1 
  776   793     1 
  776   794     1 
  777   782     1 
  777   783     1 
  777   788     1 
  777   791     1 
  777   793     1 
  777   794     1 
  778   781     1 
  778   790     1 
  778   792     1 
  779   781     1 
  779   790     1 
  779   792     1 
  780   784     1 
  780   785     1 
  780   789     1 
  780   792     1 
  781   786     1 
  781   788     1 
  781   791     1 
  782   784     1 
  782   785     1 
  782   790     1 
  783   787     1 
  783   789     1 
  783   790     1 
  784   786     1 
  784   788     1 
  785   791     1 
  786   789     1 
  786   790     1 
  787   788     1 
  789   791     1 
  792   797     1 
  792   798     1 
  792   799     1 
  793   795     1 
  793   796     1 
  794   800     1 
  794   801     1 
  795   797     1 
  795   798     1 
  795   799     1 
  796   802     1 
  796   803     1 
  797   800     1 
  797   801     1 
  798   800     1 
  798   801     1 
  799   804     1 
  799   805     1 
  799   819     1 
  800   802     1 
  800   803     1 
  801   806     1 
  801   807     1 
  801   808     1 
  801   820     1 
  801   821     1 
  802   804     1 
  802   805     1 
  802   819     1 
  803   809     1 
  803   817     1 
  803   822     1 
  803   823     1 
  804   806     1 
  804   807     1 
  804   808     1 
  804   820     1 
  804   821     1 
  805   810     1 
  805   811     1 
  805   815     1 
  805   818     1 
  805   820     1 
  805   821     1 
  806   809     1 
  806   817     1 
  806   819     1 
  807   809     1 
  807   817     1 
  807   819     1 
  808   812     1 
  808   813     1 
  808   816     1 
  808   819     1 
  809   814     1 
  809   815     1 
  809   818     1 
  810   812     1 
  810   813     1 
  810   817     1 
  811   816     1 
  811   817     1 
  812   814     1 
  812   815     1 
  813   818     1 
  814   816     1 
  814   817     1 
  816   818     1 
  819   824     1 
  819   825     1 
  819   835     1 
  820   822     1 
  820   823     1 
  821   826     1 
  821   827     1 
  821   831     1 
  821   836     1 
  821   837     1 
  822   824     1 
  822   825     1 
  822   835     1 
  823   828     1 
  823   829     1 
  823   830     1 
  823   832     1 
  823   833     1 
  823   834     1 
  823   838     1 
  823   839     1 
  824   826     1 
  824   827     1 
  824   831     1 
  824   836     1 
  824   837     1 
  825   836     1 
  825   837     1 
  826   828     1 
  826   829     1 
  826   830     1 
  826   832     1 
  826   833     1 
  826   834     1 
  826   835     1 
  827   832     1 
  827   833     1 
  827   834     1 
  827   835     1 
  828   831     1 
  829   831     1 
  830   831     1 
  831   835     1 
  835   840     1 
  835   841     1 
  835   854     1 
  836   838     1 
  836   839     1 
  837   842     1 
  837   843     1 
  837   847     1 
  837   855     1 
  837   856     1 
  838   840     1 
  838   841     1 
  838   854     1 
  839   844     1 
  839   845     1 
  839   846     1 
  839   848     1 
  839   849     1 
  839   850     1 
  839   857     1 
  839   858     1 
  840   842     1 
  840   843     1 
  840   847     1 
  840   855     1 
  840   856     1 
  841   851     1 
  841   852     1 
  841   853     1 
  841   855     1 
  841   856     1 
  842   844     1 
  842   845     1 
  842   846     1 
  842   848     1 
  842   849     1 
  842   850     1 
  842   854     1 
  843   848     1 
  843   849     1 
  843   850     1 
  843   854     1 
  844   847     1 
  845   847     1 
  846   847     1 
  847   854     1 
  848   851     1 
  848   852     1 
  848   853     1 
  849   851     1 
  849   852     1 
  849   853     1 
  854   859     1 
  854   860     1 
  854   865     1 
  855   857     1 
  855   858     1 
  856   861     1 
  856   862     1 
  856   863     1 
  856   866     1 
  856   867     1 
  857   859     1 
  857   860     1 
  857   865     1 
  858   864     1 
  858   868     1 
  858   869     1 
  859   861     1 
  859   862     1 
  859   863     1 
  859   866     1 
  859   867     1 
  860   866     1 
  860   867     1 
  861   864     1 
  861   865     1 
  862   864     1 
  862   865     1 
  863   865     1 
  865   870     1 
  865   871     1 
  865   877     1 
  866   868     1 
  866   869     1 
  867   872     1 
  867   873     1 
  867   874     1 
  867   878     1 
  867   879     1 
  868   870     1 
  868   871     1 
  868   877     1 
  869   875     1 
  869   876     1 
  869   880     1 
  869   881     1 
  870   872     1 
  870   873     1 
  870   874     1 
  870   878     1 
  870   879     1 
  871   878     1 
  871   879     1 
  872   875     1 
  872   876     1 
  872   877     1 
  873   875     1 
  873   876     1 
  873   877     1 
  874   877     1 
  877   882     1 
  877   883     1 
  877   901     1 
  878   880     1 
  878   881     1 
  879   884     1 
  879   885     1 
  879   886     1 
  879   902     1 
  879   903     1 
  880   882     1 
  880   883     1 
  880   901     1 
  881   887     1 
  881   900     1 
  881   904     1 
  881   905     1 
  882   884     1 
  882   885     1 
  882   886     1 
  882   902     1 
  882   903     1 
  883   888     1 
  883   889     1 
  883   891     1 
  883   898     1 
  883   902     1 
  883   903     1 
  884   887     1 
  884   900     1 
  884   901     1 
  885   887     1 
  885   900     1 
  885   901     1 
  886   890     1 
  886   892     1 
  886   896     1 
  886   899     1 
  886   901     1 
  887   892     1 
  887   898     1 
  888   890     1 
  888   891     1 
  888   900     1 
  889   893     1 
  889   894     1 
  889   898     1 
  890   892     1 
  890   900     1 
  891   895     1 
  891   896     1 
  891   899     1 
  892   897     1 
  892   898     1 
  893   895     1 
  893   896     1 
  893   900     1 
  894   899     1 
  894   900     1 
  895   897     1 
  895   898     1 
  897   899     1 
  897   900     1 
  901   906     1 
  901   907     1 
  901   915     1 
  902   904     1 
  902   905     1 
  903   908     1 
  903   909     1 
  903   910     1 
  903   916     1 
  903   917     1 
  904   906     1 
  904   907     1 
  904   915     1 
  905   911     1 
  905   912     1 
  905   918     1 
  905   919     1 
  906   908     1 
  906   909     1 
  906   910     1 
  906   916     1 
  906   917     1 
  907   913     1 
  907   914     1 
  907   916     1 
  907   917     1 
  908   911     1 
  908   912     1 
  908   915     1 
  909   911     1 
  909   912     1 
  909   915     1 
  910   915     1 
  911   913     1 
  911   914     1 
  915   920     1 
  915   921     1 
  915   932     1 
  916   918     1 
  916   919     1 
  917   922     1 
  917   923     1 
  917   924     1 
  917   933     1 
  917   934     1 
  918   920     1 
  918   921     1 
  918   932     1 
  919   925     1 
  919   926     1 
  919   927     1 
  919   935     1 
  919   944     1 
  920   922     1 
  920   923     1 
  920   924     1 
  920   933     1 
  920   934     1 
  921   928     1 
  921   933     1 
  921   934     1 
  922   925     1 
  922   926     1 
  922   927     1 
  922   932     1 
  923   925     1 
  923   926     1 
  923   927     1 
  923   932     1 
  924   929     1 
  924   930     1 
  924   931     1 
  924   932     1 
  925   928     1 
  926   928     1 
  932   936     1 
  932   937     1 
  932   938     1 
  932   941     1 
  932   945     1 
  932   946     1 
  933   935     1 
  933   944     1 
  934   939     1 
  934   940     1 
  934   942     1 
  934   943     1 
  934   947     1 
  934   948     1 
  935   942     1 
  935   943     1 
  935   945     1 
  935   946     1 
  936   939     1 
  936   940     1 
  936   941     1 
  936   944     1 
  937   939     1 
  937   940     1 
  937   941     1 
  937   944     1 
  938   945     1 
  938   946     1 
  939   942     1 
  939   943     1 
  939   944     1 
  940   942     1 
  940   943     1 
  940   944     1 
  941   947     1 
  941   948     1 
  942   945     1 
  942   946     1 
  943   945     1 
  943   946     1 
  944   949     1 
  944   950     1 
  945   947     1 
  945   948     1 
  946   951     1 
  946   952     1 
  946   960     1 
  947   949     1 
  947   950     1 
  948   953     1 
  948   954     1 
  948   955     1 
  948   961     1 
  948   962     1 
  949   951     1 
  949   952     1 
  949   960     1 
  950   956     1 
  950   957     1 
  950   963     1 
  950   964     1 
  951   953     1 
  951   954     1 
  951   955     1 
  951   961     1 
  951   962     1 
  952   958     1 
  952   959     1 
  952   961     1 
  952   962     1 
  953   956     1 
  953   957     1 
  953   960     1 
  954   956     1 
  954   957     1 
  954   960     1 
  955   960     1 
  956   958     1 
  956   959     1 
  960   965     1 
  960   966     1 
  960   977     1 
  961   963     1 
  961   964     1 
  962   967     1 
  962   968     1 
  962   969     1 
  962   978     1 
  962   979     1 
  963   965     1 
  963   966     1 
  963   977     1 
  964   970     1 
  964   971     1 
  964   972     1 
  964   980     1 
  964   981     1 
  965   967     1 
  965   968     1 
  965   969     1 
  965   978     1 
  965   979     1 
  966   973     1 
  966   978     1 
  966   979     1 
  967   970     1 
  967   971     1 
  967   972     1 
  967   977     1 
  968   970     1 
  968   971     1 
  968   972     1 
  968   977     1 
  969   974     1 
  969   975     1 
  969   976     1 
  969   977     1 
  970   973     1 
  971   973     1 
  977   982     1 
  977   983     1 
  977   989     1 
  978   980     1 
  978   981     1 
  979   984     1 
  979   985     1 
  979   986     1 
  979   990     1 
  979   991     1 
  980   982     1 
  980   983     1 
  980   989     1 
  981   987     1 
  981   988     1 
  981   992     1 
  981   993     1 
  982   984     1 
  982   985     1 
  982   986     1 
  982   990     1 
  982   991     1 
  983   990     1 
  983   991     1 
  984   987     1 
  984   988     1 
  984   989     1 
  985   987     1 
  985   988     1 
  985   989     1 
  986   989     1 
  989   994     1 
  989   995     1 
  989   996     1 
  990   992     1 
  990   993     1 
  991   997     1 
  991   998     1 
  992   994     1 
  992   995     1 
  992   996     1 
  993   999     1 
  993  1000     1 
  994   997     1 
  994   998     1 
  995   997     1 
  995   998     1 
  996  1001     1 
  996  1002     1 
  996  1015     1 
  997   999     1 
  997  1000     1 
  998  1003     1 
  998  1004     1 
  998  1005     1 
  998  1016     1 
  998  1017     1 
  999  1001     1 
  999  1002     1 
  999  1015     1 
 1000  1006     1 
 1000  1007     1 
 1000  1011     1 
 1000  1018     1 
 1000  1019     1 
 1001  1003     1 
 1001  1004     1 
 1001  1005     1 
 1001  1016     1 
 1001  1017     1 
 1002  1008     1 
 1002  1009     1 
 1002  1010     1 
 1002  1012     1 
 1002  1013     1 
 1002  1014     1 
 1002  1016     1 
 1002  1017     1 
 1003  1006     1 
 1003  1007     1 
 1003  1011     1 
 1003  1015     1 
 1004  1006     1 
 1004  1007     1 
 1004  1011     1 
 1004  1015     1 
 1005  1015     1 
 1006  1008     1 
 1006  1009     1 
 1006  1010     1 
 1006  1012     1 
 1006  1013     1 
 1006  1014     1 
 1007  1012     1 
 1007  1013     1 
 1007  1014     1 
 1008  1011     1 
 1009  1011     1 
 1010  1011     1 
 1015  1020     1 
 1015  1021     1 
 1015  1030     1 
 1016  1018     1 
 1016  1019     1 
 1017  1022     1 
 1017  1023     1 
 1017  1024     1 
 1017  1031     1 
 1017  1032     1 
 1018  1020     1 
 1018  1021     1 
 1018  1030     1 
 1019  1025     1 
 1019  1026     1 
 1019  1027     1 
 1019  1033     1 
 1019  1034     1 
 1020  1022     1 
 1020  1023     1 
 1020  1024     1 
 1020  1031     1 
 1020  1032     1 
 1021  1028     1 
 1021  1029     1 
 1021  1031     1 
 1021  1032     1 
 1022  1025     1 
 1022  1026     1 
 1022  1027     1 
 1022  1030     1 
 1023  1025     1 
 1023  1026     1 
 1023  1027     1 
 1023  1030     1 
 1024  1030     1 
 1025  1028     1 
 1025  1029     1 
 1026  1028     1 
 1026  1029     1 
 1030  1035     1 
 1030  1036     1 
 1030  1049     1 
 1031  1033     1 
 1031  1034     1 
 1032  1037     1 
 1032  1038     1 
 1032  1039     1 
 1032  1050     1 
 1032  1051     1 
 1033  1035     1 
 1033  1036     1 
 1033  1049     1 
 1034  1040     1 
 1034  1041     1 
 1034  1045     1 
 1034  1052     1 
 1034  1053     1 
 1035  1037     1 
 1035  1038     1 
 1035  1039     1 
 1035  1050     1 
 1035  1051     1 
 1036  1042     1 
 1036  1043     1 
 1036  1044     1 
 1036  1046     1 
 1036  1047     1 
 1036  1048     1 
 1036  1050     1 
 1036  1051     1 
 1037  1040     1 
 1037  1041     1 
 1037  1045     1 
 1037  1049     1 
 1038  1040     1 
 1038  1041     1 
 1038  1045     1 
 1038  1049     1 
 1039  1049     1 
 1040  1042     1 
 1040  1043     1 
 1040  1044     1 
 1040  1046     1 
 1040  1047     1 
 1040  1048     1 
 1041  1046     1 
 1041  1047     1 
 1041  1048     1 
 1042  1045     1 
 1043  1045     1 
 1044  1045     1 
 1049  1054     1 
 1049  1055     1 
 1049  1068     1 
 1050  1052     1 
 1050  1053     1 
 1051  1056     1 
 1051  1057     1 
 1051  1058     1 
 1051  1069     1 
 1051  1070     1 
 1052  1054     1 
 1052  1055     1 
 1052  1068     1 
 1053  1059     1 
 1053  1060     1 
 1053  1064     1 
 1053  1071     1 
 1053  1072     1 
 1054  1056     1 
 1054  1057     1 
 1054  1058     1 
 1054  1069     1 
 1054  1070     1 
 1055  1061     1 
 1055  1062     1 
 1055  1063     1 
 1055  1065     1 
 1055  1066     1 
 1055  1067     1 
 1055  1069     1 
 1055  1070     1 
 1056  1059     1 
 1056  1060     1 
 1056  1064     1 
 1056  1068     1 
 1057  1059     1 
 1057  1060     1 
 1057  1064     1 
 1057  1068     1 
 1058  1068     1 
 1059  1061     1 
 1059  1062     1 
 1059  1063     1 
 1059  1065     1 
 1059  1066     1 
 1059  1067     1 
 1060  1065     1 
 1060  1066     1 
 1060  1067     1 
 1061  1064     1 
 1062  1064     1 
 1063  1064     1 
 1068  1073     1 
 1068  1074     1 
 1068  1090     1 
 1069  1071     1 
 1069  1072     1 
 1070  1075     1 
 1070  1076     1 
 1070  1077     1 
 1070  1091     1 
 1070  1092     1 
 1071  1073     1 
 1071  1074     1 
 1071  1090     1 
 1072  1078     1 
 1072  1079     1 
 1072  1080     1 
 1072  1093     1 
 1072  1094     1 
 1073  1075     1 
 1073  1076     1 
 1073  1077     1 
 1073  1091     1 
 1073  1092     1 
 1074  1081     1 
 1074  1082     1 
 1074  1083     1 
 1074  1091     1 
 1074  1092     1 
 1075  1078     1 
 1075  1079     1 
 1075  1080     1 
 1075  1090     1 
 1076  1078     1 
 1076  1079     1 
 1076  1080     1 
 1076  1090     1 
 1077  1084     1 
 1077  1085     1 
 1077  1086     1 
 1077  1090     1 
 1078  1081     1 
 1078  1082     1 
 1078  1083     1 
 1079  1081     1 
 1079  1082     1 
 1079  1083     1 
 1080  1087     1 
 1080  1088     1 
 1080  1089     1 
 1081  1084     1 
 1081  1085     1 
 1081  1086     1 
 1082  1084     1 
 1082  1085     1 
 1082  1086     1 
 1084  1087     1 
 1084  1088     1 
 1084  1089     1 
 1085  1087     1 
 1085  1088     1 
 1085  1089     1 
 1090  1095     1 
 1090  1096     1 
 1090  1104     1 
 1091  1093     1 
 1091  1094     1 
 1092  1097     1 
 1092  1098     1 
 1092  1102     1 
 1092  1105     1 
 1092  1106     1 
 1093  1095     1 
 1093  1096     1 
 1093  1104     1 
 1094  1099     1 
 1094  1100     1 
 1094  1101     1 
 1094  1103     1 
 1094  1107     1 
 1094  1108     1 
 1095  1097     1 
 1095  1098     1 
 1095  1102     1 
 1095  1105     1 
 1095  1106     1 
 1096  1105     1 
 1096  1106     1 
 1097  1099     1 
 1097  1100     1 
 1097  1101     1 
 1097  1103     1 
 1097  1104     1 
 1098  1103     1 
 1098  1104     1 
 1099  1102     1 
 1100  1102     1 
 1101  1102     1 
 1102  1104     1 
 1104  1109     1 
 1104  1110     1 
 1104  1123     1 
 1105  1107     1 
 1105  1108     1 
 1106  1111     1 
 1106  1112     1 
 1106  1116     1 
 1106  1124     1 
 1106  1125     1 
 1107  1109     1 
 1107  1110     1 
 1107  1123     1 
 1108  1113     1 
 1108  1114     1 
 1108  1115     1 
 1108  1117     1 
 1108  1118     1 
 1108  1119     1 
 1108  1126     1 
 1108  1127     1 
 1109  1111     1 
 1109  1112     1 
 1109  1116     1 
 1109  1124     1 
 1109  1125     1 
 1110  1120     1 
 1110  1121     1 
 1110  1122     1 
 1110  1124     1 
 1110  1125     1 
 1111  1113     1 
 1111  1114     1 
 1111  1115     1 
 1111  1117     1 
 1111  1118     1 
 1111  1119     1 
 1111  1123     1 
 1112  1117     1 
 1112  1118     1 
 1112  1119     1 
 1112  1123     1 
 1113  1116     1 
 1114  1116     1 
 1115  1116     1 
 1116  1123     1 
 1117  1120     1 
 1117  1121     1 
 1117  1122     1 
 1118  1120     1 
 1118  1121     1 
 1118  1122     1 
 1123  1128     1 
 1123  1129     1 
 1123  1147     1 
 1124  1126     1 
 1124  1127     1 
 1125  1130     1 
 1125  1131     1 
 1125  1132     1 
 1125  1148     1 
 1125  1149     1 
 1126  1128     1 
 1126  1129     1 
 1126  1147     1 
 1127  1133     1 
 1127  1134     1 
 1127  1135     1 
 1127  1150     1 
 1127  1151     1 
 1128  1130     1 
 1128  1131     1 
 1128  1132     1 
 1128  1148     1 
 1128  1149     1 
 1129  1136     1 
 1129  1137     1 
 1129  1138     1 
 1129  1148     1 
 1129  1149     1 
 1130  1133     1 
 1130  1134     1 
 1130  1135     1 
 1130  1147     1 
 1131  1133     1 
 1131  1134     1 
 1131  1135     1 
 1131  1147     1 
 1132  1139     1 
 1132  1140     1 
 1132  1147     1 
 1133  1136     1 
 1133  1137     1 
 1133  1138     1 
 1134  1136     1 
 1134  1137     1 
 1134  1138     1 
 1135  1141     1 
 1135  1144     1 
 1136  1139     1 
 1136  1140     1 
 1137  1139     1 
 1137  1140     1 
 1138  1142     1 
 1138  1143     1 
 1138  1145     1 
 1138  1146     1 
 1139  1141     1 
 1139  1144     1 
 1141  1145     1 
 1141  1146     1 
 1142  1144     1 
 1143  1144     1 
 1147  1152     1 
 1147  1153     1 
 1147  1157     1 
 1148  1150     1 
 1148  1151     1 
 1149  1154     1 
 1149  1155     1 
 1149  1156     1 
 1149  1158     1 
 1149  1159     1 
 1150  1152     1 
 1150  1153     1 
 1150  1157     1 
 1151  1160     1 
 1151  1161     1 
 1152  1154     1 
 1152  1155     1 
 1152  1156     1 
 1152  1158     1 
 1152  1159     1 
 1153  1158     1 
 1153  1159     1 
 1154  1157     1 
 1155  1157     1 
 1156  1157     1 
 1157  1162     1 
 1157  1163     1 
 1157  1169     1 
 1158  1160     1 
 1158  1161     1 
 1159  1164     1 
 1159  1165     1 
 1159  1166     1 
 1159  1170     1 
 1159  1171     1 
 1160  1162     1 
 1160  1163     1 
 1160  1169     1 
 1161  1167     1 
 1161  1168     1 
 1161  1172     1 
 1161  1173     1 
 1162  1164     1 
 1162  1165     1 
 1162  1166     1 
 1162  1170     1 
 1162  1171     1 
 1163  1170     1 
 1163  1171     1 
 1164  1167     1 
 1164  1168     1 
 1164  1169     1 
 1165  1167     1 
 1165  1168     1 
 1165  1169     1 
 1166  1169     1 
 1169  1174     1 
 1169  1175     1 
 1169  1176     1 
 1170  1172     1 
 1170  1173     1 
 1171  1177     1 
 1171  1178     1 
 1172  1174     1 
 1172  1175     1 
 1172  1176     1 
 1173  1179     1 
 1173  1180     1 
 1174  1177     1 
 1174  1178     1 
 1175  1177     1 
 1175  1178     1 
 1176  1181     1 
 1176  1182     1 
 1176  1186     1 
 1177  1179     1 
 1177  1180     1 
 1178  1183     1 
 1178  1184     1 
 1178  1185     1 
 1178  1187     1 
 1178  1188     1 
 1179  1181     1 
 1179  1182     1 
 1179  1186     1 
 1180  1189     1 
 1180  1190     1 
 1181  1183     1 
 1181  1184     1 
 1181  1185     1 
 1181  1187     1 
 1181  1188     1 
 1182  1187     1 
 1182  1188     1 
 1183  1186     1 
 1184  1186     1 
 1185  1186     1 
 1186  1191     1 
 1186  1192     1 
 1186  1203     1 
 1187  1189     1 
 1187  1190     1 
 1188  1193     1 
 1188  1194     1 
 1188  1195     1 
 1188  1204     1 
 1188  1205     1 
 1189  1191     1 
 1189  1192     1 
 1189  1203     1 
 1190  1196     1 
 1190  1197     1 
 1190  1198     1 
 1190  1206     1 
 1190  1207     1 
 1191  1193     1 
 1191  1194     1 
 1191  1195     1 
 1191  1204     1 
 1191  1205     1 
 1192  1199     1 
 1192  1204     1 
 1192  1205     1 
 1193  1196     1 
 1193  1197     1 
 1193  1198     1 
 1193  1203     1 
 1194  1196     1 
 1194  1197     1 
 1194  1198     1 
 1194  1203     1 
 1195  1200     1 
 1195  1201     1 
 1195  1202     1 
 1195  1203     1 
 1196  1199     1 
 1197  1199     1 
 1203  1208     1 
 1203  1209     1 
 1203  1214     1 
 1204  1206     1 
 1204  1207     1 
 1205  1210     1 
 1205  1211     1 
 1205  1212     1 
 1205  1215     1 
 1205  1216     1 
 1206  1208     1 
 1206  1209     1 
 1206  1214     1 
 1207  1213     1 
 1207  1217     1 
 1207  1218     1 
 1208  1210     1 
 1208  1211     1 
 1208  1212     1 
 1208  1215     1 
 1208  1216     1 
 1209  1215     1 
 1209  1216     1 
 1210  1213     1 
 1210  1214     1 
 1211  1213     1 
 1211  1214     1 
 1212  1214     1 
 1214  1219     1 
 1214  1220     1 
 1214  1224     1 
 1215  1217     1 
 1215  1218     1 
 1216  1221     1 
 1216  1222     1 
 1216  1223     1 
 1216  1225     1 
 1216  1226     1 
 1217  1219     1 
 1217  1220     1 
 1217  1224     1 
 1218  1227     1 
 1218  1228     1 
 1219  1221     1 
 1219  1222     1 
 1219  1223     1 
 1219  1225     1 
 1219  1226     1 
 1220  1225     1 
 1220  1226     1 
 1221  1224     1 
 1222  1224     1 
 1223  1224     1 
 1224  1229     1 
 1224  1230     1 
 1224  1243     1 
 1225  1227     1 
 1225  1228     1 
 1226  1231     1 
 1226  1232     1 
 1226  1233     1 
 1226  1244     1 
 1226  1245     1 
 1227  1229     1 
 1227  1230     1 
 1227  1243     1 
 1228  1234     1 
 1228  1235     1 
 1228  1239     1 
 1228  1246     1 
 1228  1255     1 
 1229  1231     1 
 1229  1232     1 
 1229  1233     1 
 1229  1244     1 
 1229  1245     1 
 1230  1236     1 
 1230  1237     1 
 1230  1238     1 
 1230  1240     1 
 1230  1241     1 
 1230  1242     1 
 1230  1244     1 
 1230  1245     1 
 1231  1234     1 
 1231  1235     1 
 1231  1239     1 
 1231  1243     1 
 1232  1234     1 
 1232  1235     1 
 1232  1239     1 
 1232  1243     1 
 1233  1243     1 
 1234  1236     1 
 1234  1237     1 
 1234  1238     1 
 1234  1240     1 
 1234  1241     1 
 1234  1242     1 
 1235  1240     1 
 1235  1241     1 
 1235  1242     1 
 1236  1239     1 
 1237  1239     1 
 1238  1239     1 
 1243  1247     1 
 1243  1248     1 
 1243  1249     1 
 1243  1252     1 
 1243  1256     1 
 1243  1257     1 
 1244  1246     1 
 1244  1255     1 
 1245  1250     1 
 1245  1251     1 
 1245  1253     1 
 1245  1254     1 
 1245  1258     1 
 1245  1259     1 
 1246  1253     1 
 1246  1254     1 
 1246  1256     1 
 1246  1257     1 
 1247  1250     1 
 1247  1251     1 
 1247  1252     1 
 1247  1255     1 
 1248  1250     1 
 1248  1251     1 
 1248  1252     1 
 1248  1255     1 
 1249  1256     1 
 1249  1257     1 
 1250  1253     1 
 1250  1254     1 
 1250  1255     1 
 1251  1253     1 
 1251  1254     1 
 1251  1255     1 
 1252  1258     1 
 1252  1259     1 
 1253  1256     1 
 1253  1257     1 
 1254  1256     1 
 1254  1257     1 
 1255  1260     1 
 1255  1261     1 
 1256  1258     1 
 1256  1259     1 
 1257  1262     1 
 1257  1263     1 
 1257  1273     1 
 1258  1260     1 
 1258  1261     1 
 1259  1264     1 
 1259  1265     1 
 1259  1269     1 
 1259  1274     1 
 1259  1275     1 
 1260  1262     1 
 1260  1263     1 
 1260  1273     1 
 1261  1266     1 
 1261  1267     1 
 1261  1268     1 
 1261  1270     1 
 1261  1271     1 
 1261  1272     1 
 1261  1276     1 
 1261  1277     1 
 1262  1264     1 
 1262  1265     1 
 1262  1269     1 
 1262  1274     1 
 1262  1275     1 
 1263  1274     1 
 1263  1275     1 
 1264  1266     1 
 1264  1267     1 
 1264  1268     1 
 1264  1270     1 
 1264  1271     1 
 1264  1272     1 
 1264  1273     1 
 1265  1270     1 
 1265  1271     1 
 1265  1272     1 
 1265  1273     1 
 1266  1269     1 
 1267  1269     1 
 1268  1269     1 
 1269  1273     1 
 1273  1278     1 
 1273  1279     1 
 1273  1292     1 
 1274  1276     1 
 1274  1277     1 
 1275  1280     1 
 1275  1281     1 
 1275  1282     1 
 1275  1293     1 
 1275  1294     1 
 1276  1278     1 
 1276  1279     1 
 1276  1292     1 
 1277  1283     1 
 1277  1284     1 
 1277  1288     1 
 1277  1295     1 
 1277  1296     1 
 1278  1280     1 
 1278  1281     1 
 1278  1282     1 
 1278  1293     1 
 1278  1294     1 
 1279  1285     1 
 1279  1286     1 
 1279  1287     1 
 1279  1289     1 
 1279  1290     1 
 1279  1291     1 
 1279  1293     1 
 1279  1294     1 
 1280  1283     1 
 1280  1284     1 
 1280  1288     1 
 1280  1292     1 
 1281  1283     1 
 1281  1284     1 
 1281  1288     1 
 1281  1292     1 
 1282  1292     1 
 1283  1285     1 
 1283  1286     1 
 1283  1287     1 
 1283  1289     1 
 1283  1290     1 
 1283  1291     1 
 1284  1289     1 
 1284  1290     1 
 1284  1291     1 
 1285  1288     1 
 1286  1288     1 
 1287  1288     1 
 1292  1297     1 
 1292  1298     1 
 1292  1309     1 
 1293  1295     1 
 1293  1296     1 
 1294  1299     1 
 1294  1300     1 
 1294  1301     1 
 1294  1310     1 
 1294  1311     1 
 1295  1297     1 
 1295  1298     1 
 1295  1309     1 
 1296  1302     1 
 1296  1303     1 
 1296  1304     1 
 1296  1312     1 
 1296  1313     1 
 1297  1299     1 
 1297  1300     1 
 1297  1301     1 
 1297  1310     1 
 1297  1311     1 
 1298  1305     1 
 1298  1310     1 
 1298  1311     1 
 1299  1302     1 
 1299  1303     1 
 1299  1304     1 
 1299  1309     1 
 1300  1302     1 
 1300  1303     1 
 1300  1304     1 
 1300  1309     1 
 1301  1306     1 
 1301  1307     1 
 1301  1308     1 
 1301  1309     1 
 1302  1305     1 
 1303  1305     1 
 1309  1314     1 
 1309  1315     1 
 1309  1325     1 
 1310  1312     1 
 1310  1313     1 
 1311  1316     1 
 1311  1317     1 
 1311  1321     1 
 1311  1326     1 
 1311  1327     1 
 1312  1314     1 
 1312  1315     1 
 1312  1325     1 
 1313  1318     1 
 1313  1319     1 
 1313  1320     1 
 1313  1322     1 
 1313  1323     1 
 1313  1324     1 
 1313  1328     1 
 1313  1329     1 
 1314  1316     1 
 1314  1317     1 
 1314  1321     1 
 1314  1326     1 
 1314  1327     1 
 1315  1326     1 
 1315  1327     1 
 1316  1318     1 
 1316  1319     1 
 1316  1320     1 
 1316  1322     1 
 1316  1323     1 
 1316  1324     1 
 1316  1325     1 
 1317  1322     1 
 1317  1323     1 
 1317  1324     1 
 1317  1325     1 
 1318  1321     1 
 1319  1321     1 
 1320  1321     1 
 1321  1325     1 
 1325  1330     1 
 1325  1331     1 
 1325  1339     1 
 1326  1328     1 
 1326  1329     1 
 1327  1332     1 
 1327  1333     1 
 1327  1337     1 
 1327  1340     1 
 1327  1341     1 
 1328  1330     1 
 1328  1331     1 
 1328  1339     1 
 1329  1334     1 
 1329  1335     1 
 1329  1336     1 
 1329  1338     1 
 1329  1342     1 
 1329  1343     1 
 1330  1332     1 
 1330  1333     1 
 1330  1337     1 
 1330  1340     1 
 1330  1341     1 
 1331  1340     1 
 1331  1341     1 
 1332  1334     1 
 1332  1335     1 
 1332  1336     1 
 1332  1338     1 
 1332  1339     1 
 1333  1338     1 
 1333  1339     1 
 1334  1337     1 
 1335  1337     1 
 1336  1337     1 
 1337  1339     1 
 1339  1344     1 
 1339  1345     1 
 1339  1349     1 
 1340  1342     1 
 1340  1343     1 
 1341  1346     1 
 1341  1347     1 
 1341  1348     1 
 1341  1350     1 
 1341  1351     1 
 1342  1344     1 
 1342  1345     1 
 1342  1349     1 
 1343  1352     1 
 1343  1353     1 
 1344  1346     1 
 1344  1347     1 
 1344  1348     1 
 1344  1350     1 
 1344  1351     1 
 1345  1350     1 
 1345  1351     1 
 1346  1349     1 
 1347  1349     1 
 1348  1349     1 
 1349  1354     1 
 1349  1355     1 
 1349  1364     1 
 1350  1352     1 
 1350  1353     1 
 1351  1356     1 
 1351  1357     1 
 1351  1358     1 
 1351  1365     1 
 1351  1366     1 
 1352  1354     1 
 1352  1355     1 
 1352  1364     1 
 1353  1359     1 
 1353  1360     1 
 1353  1361     1 
 1353  1367     1 
 1353  1368     1 
 1354  1356     1 
 1354  1357     1 
 1354  1358     1 
 1354  1365     1 
 1354  1366     1 
 1355  1362     1 
 1355  1363     1 
 1355  1365     1 
 1355  1366     1 
 1356  1359     1 
 1356  1360     1 
 1356  1361     1 
 1356  1364     1 
 1357  1359     1 
 1357  1360     1 
 1357  1361     1 
 1357  1364     1 
 1358  1364     1 
 1359  1362     1 
 1359  1363     1 
 1360  1362     1 
 1360  1363     1 
 1364  1369     1 
 1364  1370     1 
 1364  1374     1 
 1365  1367     1 
 1365  1368     1 
 1366  1371     1 
 1366  1372     1 
 1366  1373     1 
 1366  1375     1 
 1366  1376     1 
 1367  1369     1 
 1367  1370     1 
 1367  1374     1 
 1368  1377     1 
 1368  1378     1 
 1369  1371     1 
 1369  1372     1 
 1369  1373     1 
 1369  1375     1 
 1369  1376     1 
 1370  1375     1 
 1370  1376     1 
 1371  1374     1 
 1372  1374     1 
 1373  1374     1 
 1374  1379     1 
 1374  1380     1 
 1374  1396     1 
 1375  1377     1 
 1375  1378     1 
 1376  1381     1 
 1376  1382     1 
 1376  1383     1 
 1376  1397     1 
 1376  1398     1 
 1377  1379     1 
 1377  1380     1 
 1377  1396     1 
 1378  1384     1 
 1378  1385     1 
 1378  1386     1 
 1378  1399     1 
 1378  1400     1 
 1379  1381     1 
 1379  1382     1 
 1379  1383     1 
 1379  1397     1 
 1379  1398     1 
 1380  1387     1 
 1380  1388     1 
 1380  1389     1 
 1380  1397     1 
 1380  1398     1 
 1381  1384     1 
 1381  1385     1 
 1381  1386     1 
 1381  1396     1 
 1382  1384     1 
 1382  1385     1 
 1382  1386     1 
 1382  1396     1 
 1383  1390     1 
 1383  1391     1 
 1383  1392     1 
 1383  1396     1 
 1384  1387     1 
 1384  1388     1 
 1384  1389     1 
 1385  1387     1 
 1385  1388     1 
 1385  1389     1 
 1386  1393     1 
 1386  1394     1 
 1386  1395     1 
 1387  1390     1 
 1387  1391     1 
 1387  1392     1 
 1388  1390     1 
 1388  1391     1 
 1388  1392     1 
 1390  1393     1 
 1390  1394     1 
 1390  1395     1 
 1391  1393     1 
 1391  1394     1 
 1391  1395     1 
 1396  1401     1 
 1396  1402     1 
 1396  1418     1 
 1397  1399     1 
 1397  1400     1 
 1398  1403     1 
 1398  1404     1 
 1398  1405     1 
 1398  1419     1 
 1398  1420     1 
 1399  1401     1 
 1399  1402     1 
 1399  1418     1 
 1400  1406     1 
 1400  1407     1 
 1400  1408     1 
 1400  1421     1 
 1400  1422     1 
 1401  1403     1 
 1401  1404     1 
 1401  1405     1 
 1401  1419     1 
 1401  1420     1 
 1402  1409     1 
 1402  1410     1 
 1402  1411     1 
 1402  1419     1 
 1402  1420     1 
 1403  1406     1 
 1403  1407     1 
 1403  1408     1 
 1403  1418     1 
 1404  1406     1 
 1404  1407     1 
 1404  1408     1 
 1404  1418     1 
 1405  1412     1 
 1405  1413     1 
 1405  1414     1 
 1405  1418     1 
 1406  1409     1 
 1406  1410     1 
 1406  1411     1 
 1407  1409     1 
 1407  1410     1 
 1407  1411     1 
 1408  1415     1 
 1408  1416     1 
 1408  1417     1 
 1409  1412     1 
 1409  1413     1 
 1409  1414     1 
 1410  1412     1 
 1410  1413     1 
 1410  1414     1 
 1412  1415     1 
 1412  1416     1 
 1412  1417     1 
 1413  1415     1 
 1413  1416     1 
 1413  1417     1 
 1418  1423     1 
 1418  1424     1 
 1418  1433     1 
 1419  1421     1 
 1419  1422     1 
 1420  1425     1 
 1420  1426     1 
 1420  1427     1 
 1420  1434     1 
 1420  1435     1 
 1421  1423     1 
 1421  1424     1 
 1421  1433     1 
 1422  1428     1 
 1422  1429     1 
 1422  1430     1 
 1422  1436     1 
 1422  1437     1 
 1423  1425     1 
 1423  1426     1 
 1423  1427     1 
 1423  1434     1 
 1423  1435     1 
 1424  1431     1 
 1424  1432     1 
 1424  1434     1 
 1424  1435     1 
 1425  1428     1 
 1425  1429     1 
 1425  1430     1 
 1425  1433     1 
 1426  1428     1 
 1426  1429     1 
 1426  1430     1 
 1426  1433     1 
 1427  1433     1 
 1428  1431     1 
 1428  1432     1 
 1429  1431     1 
 1429  1432     1 
 1433  1438     1 
 1433  1439     1 
 1433  1447     1 
 1434  1436     1 
 1434  1437     1 
 1435  1440     1 
 1435  1441     1 
 1435  1442     1 
 1435  1448     1 
 1435  1449     1 
 1436  1438     1 
 1436  1439     1 
 1436  1447     1 
 1437  1443     1 
 1437  1444     1 
 1437  1450     1 
 1437  1451     1 
 1438  1440     1 
 1438  1441     1 
 1438  1442     1 
 1438  1448     1 
 1438  1449     1 
 1439  1445     1 
 1439  1446     1 
 1439  1448     1 
 1439  1449     1 
 1440  1443     1 
 1440  1444     1 
 1440  1447     1 
 1441  1443     1 
 1441  1444     1 
 1441  1447     1 
 1442  1447     1 
 1443  1445     1 
 1443  1446     1 
 1447  1452     1 
 1447  1453     1 
 1447  1466     1 
 1448  1450     1 
 1448  1451     1 
 1449  1454     1 
 1449  1455     1 
 1449  1459     1 
 1449  1467     1 
 1449  1468     1 
 1450  1452     1 
 1450  1453     1 
 1450  1466     1 
 1451  1456     1 
 1451  1457     1 
 1451  1458     1 
 1451  1460     1 
 1451  1461     1 
 1451  1462     1 
 1451  1469     1 
 1451  1470     1 
 1452  1454     1 
 1452  1455     1 
 1452  1459     1 
 1452  1467     1 
 1452  1468     1 
 1453  1463     1 
 1453  1464     1 
 1453  1465     1 
 1453  1467     1 
 1453  1468     1 
 1454  1456     1 
 1454  1457     1 
 1454  1458     1 
 1454  1460     1 
 1454  1461     1 
 1454  1462     1 
 1454  1466     1 
 1455  1460     1 
 1455  1461     1 
 1455  1462     1 
 1455  1466     1 
 1456  1459     1 
 1457  1459     1 
 1458  1459     1 
 1459  1466     1 
 1460  1463     1 
 1460  1464     1 
 1460  1465     1 
 1461  1463     1 
 1461  1464     1 
 1461  1465     1 
 1466  1471     1 
 1466  1472     1 
 1466  1485     1 
 1467  1469     1 
 1467  1470     1 
 1468  1473     1 
 1468  1474     1 
 1468  1478     1 
 1468  1486     1 
 1468  1487     1 
 1469  1471     1 
 1469  1472     1 
 1469  1485     1 
 1470  1475     1 
 1470  1476     1 
 1470  1477     1 
 1470  1479     1 
 1470  1480     1 
 1470  1481     1 
 1470  1488     1 
 1470  1489     1 
 1471  1473     1 
 1471  1474     1 
 1471  1478     1 
 1471  1486     1 
 1471  1487     1 
 1472  1482     1 
 1472  1483     1 
 1472  1484     1 
 1472  1486     1 
 1472  1487     1 
 1473  1475     1 
 1473  1476     1 
 1473  1477     1 
 1473  1479     1 
 1473  1480     1 
 1473  1481     1 
 1473  1485     1 
 1474  1479     1 
 1474  1480     1 
 1474  1481     1 
 1474  1485     1 
 1475  1478     1 
 1476  1478     1 
 1477  1478     1 
 1478  1485     1 
 1479  1482     1 
 1479  1483     1 
 1479  1484     1 
 1480  1482     1 
 1480  1483     1 
 1480  1484     1 
 1485  1490     1 
 1485  1491     1 
 1485  1495     1 
 1486  1488     1 
 1486  1489     1 
 1487  1492     1 
 1487  1493     1 
 1487  1494     1 
 1487  1496     1 
 1487  1497     1 
 1488  1490     1 
 1488  1491     1 
 1488  1495     1 
 1489  1498     1 
 1489  1499     1 
 1490  1492     1 
 1490  1493     1 
 1490  1494     1 
 1490  1496     1 
 1490  1497     1 
 1491  1496     1 
 1491  1497     1 
 1492  1495     1 
 1493  1495     1 
 1494  1495     1 
 1495  1500     1 
 1495  1501     1 
 1495  1505     1 
 1496  1498     1 
 1496  1499     1 
 1497  1502     1 
 1497  1503     1 
 1497  1504     1 
 1497  1506     1 
 1497  1507     1 
 1498  1500     1 
 1498  1501     1 
 1498  1505     1 
 1499  1508     1 
 1499  1509     1 
 1500  1502     1 
 1500  1503     1 
 1500  1504     1 
 1500  1506     1 
 1500  1507     1 
 1501  1506     1 
 1501  1507     1 
 1502  1505     1 
 1503  1505     1 
 1504  1505     1 
 1505  1510     1 
 1505  1511     1 
 1505  1515     1 
 1506  1508     1 
 1506  1509     1 
 1507  1512     1 
 1507  1513     1 
 1507  1514     1 
 1507  1516     1 
 1507  1517     1 
 1508  1510     1 
 1508  1511     1 
 1508  1515     1 
 1509  1518     1 
 1509  1519     1 
 1510  1512     1 
 1510  1513     1 
 1510  1514     1 
 1510  1516     1 
 1510  1517     1 
 1511  1516     1 
 1511  1517     1 
 1512  1515     1 
 1513  1515     1 
 1514  1515     1 
 1515  1520     1 
 1515  1521     1 
 1515  1532     1 
 1516  1518     1 
 1516  1519     1 
 1517  1522     1 
 1517  1523     1 
 1517  1524     1 
 1517  1533     1 
 1517  1534     1 
 1518  1520     1 
 1518  1521     1 
 1518  1532     1 
 1519  1525     1 
 1519  1526     1 
 1519  1527     1 
 1519  1535     1 
 1519  1536     1 
 1520  1522     1 
 1520  1523     1 
 1520  1524     1 
 1520  1533     1 
 1520  1534     1 
 1521  1528     1 
 1521  1529     1 
 1521  1533     1 
 1521  1534     1 
 1522  1525     1 
 1522  1526     1 
 1522  1527     1 
 1522  1532     1 
 1523  1525     1 
 1523  1526     1 
 1523  1527     1 
 1523  1532     1 
 1524  1530     1 
 1524  1531     1 
 1524  1532     1 
 1525  1528     1 
 1525  1529     1 
 1526  1528     1 
 1526  1529     1 
 1528  1530     1 
 1528  1531     1 
 1532  1537     1 
 1532  1538     1 
 1532  1542     1 
 1533  1535     1 
 1533  1536     1 
 1534  1539     1 
 1534  1540     1 
 1534  1541     1 
 1534  1543     1 
 1534  1544     1 
 1535  1537     1 
 1535  1538     1 
 1535  1542     1 
 1536  1545     1 
 1536  1546     1 
 1537  1539     1 
 1537  1540     1 
 1537  1541     1 
 1537  1543     1 
 1537  1544     1 
 1538  1543     1 
 1538  1544     1 
 1539  1542     1 
 1540  1542     1 
 1541  1542     1 
 1542  1547     1 
 1542  1548     1 
 1542  1549     1 
 1543  1545     1 
 1543  1546     1 
 1544  1550     1 
 1544  1551     1 
 1545  1547     1 
 1545  1548     1 
 1545  1549     1 
 1546  1552     1 
 1546  1553     1 
 1547  1550     1 
 1547  1551     1 
 1548  1550     1 
 1548  1551     1 
 1549  1554     1 
 1549  1555     1 
 1549  1559     1 
 1550  1552     1 
 1550  1553     1 
 1551  1556     1 
 1551  1557     1 
 1551  1558     1 
 1551  1560     1 
 1551  1561     1 
 1552  1554     1 
 1552  1555     1 
 1552  1559     1 
 1553  1562     1 
 1553  1563     1 
 1554  1556     1 
 1554  1557     1 
 1554  1558     1 
 1554  1560     1 
 1554  1561     1 
 1555  1560     1 
 1555  1561     1 
 1556  1559     1 
 1557  1559     1 
 1558  1559     1 
 1559  1564     1 
 1559  1565     1 
 1559  1570     1 
 1560  1562     1 
 1560  1563     1 
 1561  1566     1 
 1561  1567     1 
 1561  1568     1 
 1561  1571     1 
 1561  1572     1 
 1562  1564     1 
 1562  1565     1 
 1562  1570     1 
 1563  1569     1 
 1563  1573     1 
 1563  1574     1 
 1564  1566     1 
 1564  1567     1 
 1564  1568     1 
 1564  1571     1 
 1564  1572     1 
 1565  1571     1 
 1565  1572     1 
 1566  1569     1 
 1566  1570     1 
 1567  1569     1 
 1567  1570     1 
 1568  1570     1 
 1570  1575     1 
 1570  1576     1 
 1570  1577     1 
 1571  1573     1 
 1571  1574     1 
 1572  1578     1 
 1572  1579     1 
 1573  1575     1 
 1573  1576     1 
 1573  1577     1 
 1574  1580     1 
 1574  1581     1 
 1575  1578     1 
 1575  1579     1 
 1576  1578     1 
 1576  1579     1 
 1577  1582     1 
 1577  1583     1 
 1577  1598     1 
 1578  1580     1 
 1578  1581     1 
 1579  1584     1 
 1579  1585     1 
 1579  1586     1 
 1579  1599     1 
 1579  1600     1 
 1580  1582     1 
 1580  1583     1 
 1580  1598     1 
 1581  1587     1 
 1581  1596     1 
 1581  1601     1 
 1581  1602     1 
 1582  1584     1 
 1582  1585     1 
 1582  1586     1 
 1582  1599     1 
 1582  1600     1 
 1583  1588     1 
 1583  1589     1 
 1583  1594     1 
 1583  1597     1 
 1583  1599     1 
 1583  1600     1 
 1584  1587     1 
 1584  1596     1 
 1584  1598     1 
 1585  1587     1 
 1585  1596     1 
 1585  1598     1 
 1586  1590     1 
 1586  1591     1 
 1586  1595     1 
 1586  1598     1 
 1587  1592     1 
 1587  1594     1 
 1587  1597     1 
 1588  1590     1 
 1588  1591     1 
 1588  1596     1 
 1589  1593     1 
 1589  1595     1 
 1589  1596     1 
 1590  1592     1 
 1590  1594     1 
 1591  1597     1 
 1592  1595     1 
 1592  1596     1 
 1593  1594     1 
 1595  1597     1 
 1598  1603     1 
 1598  1604     1 
 1598  1614     1 
 1599  1601     1 
 1599  1602     1 
 1600  1605     1 
 1600  1606     1 
 1600  1610     1 
 1600  1615     1 
 1600  1616     1 
 1601  1603     1 
 1601  1604     1 
 1601  1614     1 
 1602  1607     1 
 1602  1608     1 
 1602  1609     1 
 1602  1611     1 
 1602  1612     1 
 1602  1613     1 
 1602  1617     1 
 1602  1618     1 
 1603  1605     1 
 1603  1606     1 
 1603  1610     1 
 1603  1615     1 
 1603  1616     1 
 1604  1615     1 
 1604  1616     1 
 1605  1607     1 
 1605  1608     1 
 1605  1609     1 
 1605  1611     1 
 1605  1612     1 
 1605  1613     1 
 1605  1614     1 
 1606  1611     1 
 1606  1612     1 
 1606  1613     1 
 1606  1614     1 
 1607  1610     1 
 1608  1610     1 
 1609  1610     1 
 1610  1614     1 
 1614  1619     1 
 1614  1620     1 
 1614  1630     1 
 1615  1617     1 
 1615  1618     1 
 1616  1621     1 
 1616  1622     1 
 1616  1626     1 
 1616  1631     1 
 1616  1632     1 
 1617  1619     1 
 1617  1620     1 
 1617  1630     1 
 1618  1623     1 
 1618  1624     1 
 1618  1625     1 
 1618  1627     1 
 1618  1628     1 
 1618  1629     1 
 1618  1633     1 
 1618  1634     1 
 1619  1621     1 
 1619  1622     1 
 1619  1626     1 
 1619  1631     1 
 1619  1632     1 
 1620  1631     1 
 1620  1632     1 
 1621  1623     1 
 1621  1624     1 
 1621  1625     1 
 1621  1627     1 
 1621  1628     1 
 1621  1629     1 
 1621  1630     1 
 1622  1627     1 
 1622  1628     1 
 1622  1629     1 
 1622  1630     1 
 1623  1626     1 
 1624  1626     1 
 1625  1626     1 
 1626  1630     1 
 1630  1635     1 
 1630  1636     1 
 1630  1652     1 
 1631  1633     1 
 1631  1634     1 
 1632  1637     1 
 1632  1638     1 
 1632  1639     1 
 1632  1653     1 
 1632  1654     1 
 1633  1635     1 
 1633  1636     1 
 1633  1652     1 
 1634  1640     1 
 1634  1641     1 
 1634  1642     1 
 1634  1655     1 
 1634  1664     1 
 1635  1637     1 
 1635  1638     1 
 1635  1639     1 
 1635  1653     1 
 1635  1654     1 
 1636  1643     1 
 1636  1644     1 
 1636  1645     1 
 1636  1653     1 
 1636  1654     1 
 1637  1640     1 
 1637  1641     1 
 1637  1642     1 
 1637  1652     1 
 1638  1640     1 
 1638  1641     1 
 1638  1642     1 
 1638  1652     1 
 1639  1646     1 
 1639  1647     1 
 1639  1648     1 
 1639  1652     1 
 1640  1643     1 
 1640  1644     1 
 1640  1645     1 
 1641  1643     1 
 1641  1644     1 
 1641  1645     1 
 1642  1649     1 
 1642  1650     1 
 1642  1651     1 
 1643  1646     1 
 1643  1647     1 
 1643  1648     1 
 1644  1646     1 
 1644  1647     1 
 1644  1648     1 
 1646  1649     1 
 1646  1650     1 
 1646  1651     1 
 1647  1649     1 
 1647  1650     1 
 1647  1651     1 
 1652  1656     1 
 1652  1657     1 
 1652  1658     1 
 1652  1661     1 
 1652  1665     1 
 1652  1666     1 
 1653  1655     1 
 1653  1664     1 
 1654  1659     1 
 1654  1660     1 
 1654  1662     1 
 1654  1663     1 
 1654  1667     1 
 1654  1668     1 
 1655  1662     1 
 1655  1663     1 
 1655  1665     1 
 1655  1666     1 
 1656  1659     1 
 1656  1660     1 
 1656  1661     1 
 1656  1664     1 
 1657  1659     1 
 1657  1660     1 
 1657  1661     1 
 1657  1664     1 
 1658  1665     1 
 1658  1666     1 
 1659  1662     1 
 1659  1663     1 
 1659  1664     1 
 1660  1662     1 
 1660  1663     1 
 1660  1664     1 
 1661  1667     1 
 1661  1668     1 
 1662  1665     1 
 1662  1666     1 
 1663  1665     1 
 1663  1666     1 
 1664  1669     1 
 1664  1670     1 
 1665  1667     1 
 1665  1668     1 
 1666  1671     1 
 1666  1672     1 
 1666  1686     1 
 1667  1669     1 
 1667  1670     1 
 1668  1673     1 
 1668  1674     1 
 1668  1675     1 
 1668  1687     1 
 1668  1688     1 
 1669  1671     1 
 1669  1672     1 
 1669  1686     1 
 1670  1676     1 
 1670  1684     1 
 1670  1689     1 
 1670  1690     1 
 1671  1673     1 
 1671  1674     1 
 1671  1675     1 
 1671  1687     1 
 1671  1688     1 
 1672  1677     1 
 1672  1678     1 
 1672  1682     1 
 1672  1685     1 
 1672  1687     1 
 1672  1688     1 
 1673  1676     1 
 1673  1684     1 
 1673  1686     1 
 1674  1676     1 
 1674  1684     1 
 1674  1686     1 
 1675  1679     1 
 1675  1680     1 
 1675  1683     1 
 1675  1686     1 
 1676  1681     1 
 1676  1682     1 
 1676  1685     1 
 1677  1679     1 
 1677  1680     1 
 1677  1684     1 
 1678  1683     1 
 1678  1684     1 
 1679  1681     1 
 1679  1682     1 
 1680  1685     1 
 1681  1683     1 
 1681  1684     1 
 1683  1685     1 
 1686  1691     1 
 1686  1692     1 
 1686  1700     1 
 1687  1689     1 
 1687  1690     1 
 1688  1693     1 
 1688  1694     1 
 1688  1698     1 
 1688  1701     1 
 1688  1702     1 
 1689  1691     1 
 1689  1692     1 
 1689  1700     1 
 1690  1695     1 
 1690  1696     1 
 1690  1697     1 
 1690  1699     1 
 1690  1703     1 
 1690  1704     1 
 1691  1693     1 
 1691  1694     1 
 1691  1698     1 
 1691  1701     1 
 1691  1702     1 
 1692  1701     1 
 1692  1702     1 
 1693  1695     1 
 1693  1696     1 
 1693  1697     1 
 1693  1699     1 
 1693  1700     1 
 1694  1699     1 
 1694  1700     1 
 1695  1698     1 
 1696  1698     1 
 1697  1698     1 
 1698  1700     1 
 1700  1705     1 
 1700  1706     1 
 1700  1710     1 
 1701  1703     1 
 1701  1704     1 
 1702  1707     1 
 1702  1708     1 
 1702  1709     1 
 1702  1711     1 
 1702  1712     1 
 1703  1705     1 
 1703  1706     1 
 1703  1710     1 
 1704  1713     1 
 1704  1714     1 
 1705  1707     1 
 1705  1708     1 
 1705  1709     1 
 1705  1711     1 
 1705  1712     1 
 1706  1711     1 
 1706  1712     1 
 1707  1710     1 
 1708  1710     1 
 1709  1710     1 
 1710  1715     1 
 1710  1716     1 
 1710  1720     1 
 1711  1713     1 
 1711  1714     1 
 1712  1717     1 
 1712  1718     1 
 1712  1719     1 
 1712  1721     1 
 1712  1722     1 
 1713  1715     1 
 1713  1716     1 
 1713  1720     1 
 1714  1723     1 
 1714  1724     1 
 1715  1717     1 
 1715  1718     1 
 1715  1719     1 
 1715  1721     1 
 1715  1722     1 
 1716  1721     1 
 1716  1722     1 
 1717  1720     1 
 1718  1720     1 
 1719  1720     1 
 1720  1725     1 
 1720  1726     1 
 1720  1734     1 
 1721  1723     1 
 1721  1724     1 
 1722  1727     1 
 1722  1728     1 
 1722  1732     1 
 1722  1735     1 
 1722  1736     1 
 1723  1725     1 
 1723  1726     1 
 1723  1734     1 
 1724  1729     1 
 1724  1730     1 
 1724  1731     1 
 1724  1733     1 
 1724  1737     1 
 1724  1738     1 
 1725  1727     1 
 1725  1728     1 
 1725  1732     1 
 1725  1735     1 
 1725  1736     1 
 1726  1735     1 
 1726  1736     1 
 1727  1729     1 
 1727  1730     1 
 1727  1731     1 
 1727  1733     1 
 1727  1734     1 
 1728  1733     1 
 1728  1734     1 
 1729  1732     1 
 1730  1732     1 
 1731  1732     1 
 1732  1734     1 
 1734  1739     1 
 1734  1740     1 
 1734  1753     1 
 1735  1737     1 
 1735  1738     1 
 1736  1741     1 
 1736  1742     1 
 1736  1743     1 
 1736  1754     1 
 1736  1755     1 
 1737  1739     1 
 1737  1740     1 
 1737  1753     1 
 1738  1744     1 
 1738  1745     1 
 1738  1749     1 
 1738  1756     1 
 1738  1757     1 
 1739  1741     1 
 1739  1742     1 
 1739  1743     1 
 1739  1754     1 
 1739  1755     1 
 1740  1746     1 
 1740  1747     1 
 1740  1748     1 
 1740  1750     1 
 1740  1751     1 
 1740  1752     1 
 1740  1754     1 
 1740  1755     1 
 1741  1744     1 
 1741  1745     1 
 1741  1749     1 
 1741  1753     1 
 1742  1744     1 
 1742  1745     1 
 1742  1749     1 
 1742  1753     1 
 1743  1753     1 
 1744  1746     1 
 1744  1747     1 
 1744  1748     1 
 1744  1750     1 
 1744  1751     1 
 1744  1752     1 
 1745  1750     1 
 1745  1751     1 
 1745  1752     1 
 1746  1749     1 
 1747  1749     1 
 1748  1749     1 
 1753  1758     1 
 1753  1759     1 
 1753  1768     1 
 1754  1756     1 
 1754  1757     1 
 1755  1760     1 
 1755  1761     1 
 1755  1762     1 
 1755  1769     1 
 1755  1770     1 
 1756  1758     1 
 1756  1759     1 
 1756  1768     1 
 1757  1763     1 
 1757  1764     1 
 1757  1765     1 
 1757  1771     1 
 1757  1772     1 
 1758  1760     1 
 1758  1761     1 
 1758  1762     1 
 1758  1769     1 
 1758  1770     1 
 1759  1766     1 
 1759  1767     1 
 1759  1769     1 
 1759  1770     1 
 1760  1763     1 
 1760  1764     1 
 1760  1765     1 
 1760  1768     1 
 1761  1763     1 
 1761  1764     1 
 1761  1765     1 
 1761  1768     1 
 1762  1768     1 
 1763  1766     1 
 1763  1767     1 
 1764  1766     1 
 1764  1767     1 
 1768  1773     1 
 1768  1774     1 
 1768  1783     1 
 1769  1771     1 
 1769  1772     1 
 1770  1775     1 
 1770  1776     1 
 1770  1777     1 
 1770  1784     1 
 1770  1785     1 
 1771  1773     1 
 1771  1774     1 
 1771  1783     1 
 1772  1778     1 
 1772  1779     1 
 1772  1780     1 
 1772  1786     1 
 1772  1787     1 
 1773  1775     1 
 1773  1776     1 
 1773  1777     1 
 1773  1784     1 
 1773  1785     1 
 1774  1781     1 
 1774  1782     1 
 1774  1784     1 
 1774  1785     1 
 1775  1778     1 
 1775  1779     1 
 1775  1780     1 
 1775  1783     1 
 1776  1778     1 
 1776  1779     1 
 1776  1780     1 
 1776  1783     1 
 1777  1783     1 
 1778  1781     1 
 1778  1782     1 
 1779  1781     1 
 1779  1782     1 
 1783  1788     1 
 1783  1789     1 
 1783  1805     1 
 1784  1786     1 
 1784  1787     1 
 1785  1790     1 
 1785  1791     1 
 1785  1792     1 
 1785  1806     1 
 1785  1807     1 
 1786  1788     1 
 1786  1789     1 
 1786  1805     1 
 1787  1793     1 
 1787  1794     1 
 1787  1795     1 
 1787  1808     1 
 1787  1809     1 
 1788  1790     1 
 1788  1791     1 
 1788  1792     1 
 1788  1806     1 
 1788  1807     1 
 1789  1796     1 
 1789  1797     1 
 1789  1798     1 
 1789  1806     1 
 1789  1807     1 
 1790  1793     1 
 1790  1794     1 
 1790  1795     1 
 1790  1805     1 
 1791  1793     1 
 1791  1794     1 
 1791  1795     1 
 1791  1805     1 
 1792  1799     1 
 1792  1800     1 
 1792  1801     1 
 1792  1805     1 
 1793  1796     1 
 1793  1797     1 
 1793  1798     1 
 1794  1796     1 
 1794  1797     1 
 1794  1798     1 
 1795  1802     1 
 1795  1803     1 
 1795  1804     1 
 1796  1799     1 
 1796  1800     1 
 1796  1801     1 
 1797  1799     1 
 1797  1800     1 
 1797  1801     1 
 1799  1802     1 
 1799  1803     1 
 1799  1804     1 
 1800  1802     1 
 1800  1803     1 
 1800  1804     1 
 1805  1810     1 
 1805  1811     1 
 1805  1824     1 
 1806  1808     1 
 1806  1809     1 
 1807  1812     1 
 1807  1813     1 
 1807  1814     1 
 1807  1825     1 
 1807  1826     1 
 1808  1810     1 
 1808  1811     1 
 1808  1824     1 
 1809  1815     1 
 1809  1816     1 
 1809  1820     1 
 1809  1827     1 
 1809  1828     1 
 1810  1812     1 
 1810  1813     1 
 1810  1814     1 
 1810  1825     1 
 1810  1826     1 
 1811  1817     1 
 1811  1818     1 
 1811  1819     1 
 1811  1821     1 
 1811  1822     1 
 1811  1823     1 
 1811  1825     1 
 1811  1826     1 
 1812  1815     1 
 1812  1816     1 
 1812  1820     1 
 1812  1824     1 
 1813  1815     1 
 1813  1816     1 
 1813  1820     1 
 1813  1824     1 
 1814  1824     1 
 1815  1817     1 
 1815  1818     1 
 1815  1819     1 
 1815  1821     1 
 1815  1822     1 
 1815  1823     1 
 1816  1821     1 
 1816  1822     1 
 1816  1823     1 
 1817  1820     1 
 1818  1820     1 
 1819  1820     1 
 1824  1829     1 
 1824  1830     1 
 1824  1838     1 
 1825  1827     1 
 1825  1828     1 
 1826  1831     1 
 1826  1832     1 
 1826  1833     1 
 1826  1839     1 
 1826  1840     1 
 1827  1829     1 
 1827  1830     1 
 1827  1838     1 
 1828  1834     1 
 1828  1835     1 
 1828  1841     1 
 1828  1842     1 
 1829  1831     1 
 1829  1832     1 
 1829  1833     1 
 1829  1839     1 
 1829  1840     1 
 1830  1836     1 
 1830  1837     1 
 1830  1839     1 
 1830  1840     1 
 1831  1834     1 
 1831  1835     1 
 1831  1838     1 
 1832  1834     1 
 1832  1835     1 
 1832  1838     1 
 1833  1838     1 
 1834  1836     1 
 1834  1837     1 
 1838  1843     1 
 1838  1844     1 
 1838  1860     1 
 1839  1841     1 
 1839  1842     1 
 1840  1845     1 
 1840  1846     1 
 1840  1847     1 
 1840  1861     1 
 1840  1862     1 
 1841  1843     1 
 1841  1844     1 
 1841  1860     1 
 1842  1848     1 
 1842  1849     1 
 1842  1850     1 
 1842  1863     1 
 1842  1864     1 
 1843  1845     1 
 1843  1846     1 
 1843  1847     1 
 1843  1861     1 
 1843  1862     1 
 1844  1851     1 
 1844  1852     1 
 1844  1853     1 
 1844  1861     1 
 1844  1862     1 
 1845  1848     1 
 1845  1849     1 
 1845  1850     1 
 1845  1860     1 
 1846  1848     1 
 1846  1849     1 
 1846  1850     1 
 1846  1860     1 
 1847  1854     1 
 1847  1855     1 
 1847  1856     1 
 1847  1860     1 
 1848  1851     1 
 1848  1852     1 
 1848  1853     1 
 1849  1851     1 
 1849  1852     1 
 1849  1853     1 
 1850  1857     1 
 1850  1858     1 
 1850  1859     1 
 1851  1854     1 
 1851  1855     1 
 1851  1856     1 
 1852  1854     1 
 1852  1855     1 
 1852  1856     1 
 1854  1857     1 
 1854  1858     1 
 1854  1859     1 
 1855  1857     1 
 1855  1858     1 
 1855  1859     1 
 1860  1865     1 
 1860  1866     1 
 1860  1879     1 
 1861  1863     1 
 1861  1864     1 
 1862  1867     1 
 1862  1868     1 
 1862  1872     1 
 1862  1880     1 
 1862  1881     1 
 1863  1865     1 
 1863  1866     1 
 1863  1879     1 
 1864  1869     1 
 1864  1870     1 
 1864  1871     1 
 1864  1873     1 
 1864  1874     1 
 1864  1875     1 
 1864  1882     1 
 1864  1883     1 
 1865  1867     1 
 1865  1868     1 
 1865  1872     1 
 1865  1880     1 
 1865  1881     1 
 1866  1876     1 
 1866  1877     1 
 1866  1878     1 
 1866  1880     1 
 1866  1881     1 
 1867  1869     1 
 1867  1870     1 
 1867  1871     1 
 1867  1873     1 
 1867  1874     1 
 1867  1875     1 
 1867  1879     1 
 1868  1873     1 
 1868  1874     1 
 1868  1875     1 
 1868  1879     1 
 1869  1872     1 
 1870  1872     1 
 1871  1872     1 
 1872  1879     1 
 1873  1876     1 
 1873  1877     1 
 1873  1878     1 
 1874  1876     1 
 1874  1877     1 
 1874  1878     1 
 1879  1884     1 
 1879  1885     1 
 1879  1899     1 
 1880  1882     1 
 1880  1883     1 
 1881  1886     1 
 1881  1887     1 
 1881  1888     1 
 1881  1900     1 
 1881  1901     1 
 1882  1884     1 
 1882  1885     1 
 1882  1899     1 
 1883  1889     1 
 1883  1897     1 
 1883  1902     1 
 1883  1903     1 
 1884  1886     1 
 1884  1887     1 
 1884  1888     1 
 1884  1900     1 
 1884  1901     1 
 1885  1890     1 
 1885  1891     1 
 1885  1895     1 
 1885  1898     1 
 1885  1900     1 
 1885  1901     1 
 1886  1889     1 
 1886  1897     1 
 1886  1899     1 
 1887  1889     1 
 1887  1897     1 
 1887  1899     1 
 1888  1892     1 
 1888  1893     1 
 1888  1896     1 
 1888  1899     1 
 1889  1894     1 
 1889  1895     1 
 1889  1898     1 
 1890  1892     1 
 1890  1893     1 
 1890  1897     1 
 1891  1896     1 
 1891  1897     1 
 1892  1894     1 
 1892  1895     1 
 1893  1898     1 
 1894  1896     1 
 1894  1897     1 
 1896  1898     1 
 1899  1904     1 
 1899  1905     1 
 1899  1914     1 
 1900  1902     1 
 1900  1903     1 
 1901  1906     1 
 1901  1907     1 
 1901  1908     1 
 1901  1915     1 
 1901  1916     1 
 1902  1904     1 
 1902  1905     1 
 1902  1914     1 
 1903  1909     1 
 1903  1910     1 
 1903  1911     1 
 1903  1917     1 
 1903  1918     1 
 1904  1906     1 
 1904  1907     1 
 1904  1908     1 
 1904  1915     1 
 1904  1916     1 
 1905  1912     1 
 1905  1913     1 
 1905  1915     1 
 1905  1916     1 
 1906  1909     1 
 1906  1910     1 
 1906  1911     1 
 1906  1914     1 
 1907  1909     1 
 1907  1910     1 
 1907  1911     1 
 1907  1914     1 
 1908  1914     1 
 1909  1912     1 
 1909  1913     1 
 1910  1912     1 
 1910  1913     1 
 1914  1919     1 
 1914  1920     1 
 1914  1936     1 
 1915  1917     1 
 1915  1918     1 
 1916  1921     1 
 1916  1922     1 
 1916  1923     1 
 1916  1937     1 
 1916  1938     1 
 1917  1919     1 
 1917  1920     1 
 1917  1936     1 
 1918  1924     1 
 1918  1925     1 
 1918  1926     1 
 1918  1939     1 
 1918  1940     1 
 1919  1921     1 
 1919  1922     1 
 1919  1923     1 
 1919  1937     1 
 1919  1938     1 
 1920  1927     1 
 1920  1928     1 
 1920  1929     1 
 1920  1937     1 
 1920  1938     1 
 1921  1924     1 
 1921  1925     1 
 1921  1926     1 
 1921  1936     1 
 1922  1924     1 
 1922  1925     1 
 1922  1926     1 
 1922  1936     1 
 1923  1930     1 
 1923  1931     1 
 1923  1932     1 
 1923  1936     1 
 1924  1927     1 
 1924  1928     1 
 1924  1929     1 
 1925  1927     1 
 1925  1928     1 
 1925  1929     1 
 1926  1933     1 
 1926  1934     1 
 1926  1935     1 
 1927  1930     1 
 1927  1931     1 
 1927  1932     1 
 1928  1930     1 
 1928  1931     1 
 1928  1932     1 
 1930  1933     1 
 1930  1934     1 
 1930  1935     1 
 1931  1933     1 
 1931  1934     1 
 1931  1935     1 
 1936  1941     1 
 1936  1942     1 
 1936  1955     1 
 1937  1939     1 
 1937  1940     1 
 1938  1943     1 
 1938  1944     1 
 1938  1945     1 
 1938  1956     1 
 1938  1957     1 
 1939  1941     1 
 1939  1942     1 
 1939  1955     1 
 1940  1946     1 
 1940  1947     1 
 1940  1951     1 
 1940  1958     1 
 1940  1959     1 
 1941  1943     1 
 1941  1944     1 
 1941  1945     1 
 1941  1956     1 
 1941  1957     1 
 1942  1948     1 
 1942  1949     1 
 1942  1950     1 
 1942  1952     1 
 1942  1953     1 
 1942  1954     1 
 1942  1956     1 
 1942  1957     1 
 1943  1946     1 
 1943  1947     1 
 1943  1951     1 
 1943  1955     1 
 1944  1946     1 
 1944  1947     1 
 1944  1951     1 
 1944  1955     1 
 1945  1955     1 
 1946  1948     1 
 1946  1949     1 
 1946  1950     1 
 1946  1952     1 
 1946  1953     1 
 1946  1954     1 
 1947  1952     1 
 1947  1953     1 
 1947  1954     1 
 1948  1951     1 
 1949  1951     1 
 1950  1951     1 
 1955  1960     1 
 1955  1961     1 
 1955  1962     1 
 1956  1958     1 
 1956  1959     1 
 1957  1963     1 
 1957  1964     1 
 1958  1960     1 
 1958  1961     1 
 1958  1962     1 
 1959  1965     1 
 1959  1966     1 
 1960  1963     1 
 1960  1964     1 
 1961  1963     1 
 1961  1964     1 
 1962  1967     1 
 1962  1968     1 
 1962  1979     1 
 1963  1965     1 
 1963  1966     1 
 1964  1969     1 
 1964  1970     1 
 1964  1971     1 
 1964  1980     1 
 1964  1981     1 
 1965  1967     1 
 1965  1968     1 
 1965  1979     1 
 1966  1972     1 
 1966  1973     1 
 1966  1974     1 
 1967  1969     1 
 1967  1970     1 
 1967  1971     1 
 1967  1980     1 
 1967  1981     1 
 1968  1975     1 
 1968  1980     1 
 1968  1981     1 
 1969  1972     1 
 1969  1973     1 
 1969  1974     1 
 1969  1979     1 
 1970  1972     1 
 1970  1973     1 
 1970  1974     1 
 1970  1979     1 
 1971  1976     1 
 1971  1977     1 
 1971  1978     1 
 1971  1979     1 
 1972  1975     1 
 1973  1975     1 

[ angles ]
;  ai    aj    ak funct            c0            c1            c2            c3
    2     1     3     1 
    2     1     4     1 
    2     1     5     1 
    3     1     4     1 
    3     1     5     1 
    4     1     5     1 
    1     5     6     1 
    1     5     7     1 
    1     5    11     1 
    6     5     7     1 
    6     5    11     1 
    7     5    11     1 
    5     7     8     1 
    5     7     9     1 
    5     7    10     1 
    8     7     9     1 
    8     7    10     1 
    9     7    10     1 
    5    11    12     1 
    5    11    13     1 
   12    11    13     1 
   11    13    14     1 
   11    13    15     1 
   14    13    15     1 
   13    15    16     1 
   13    15    17     1 
   13    15    23     1 
   16    15    17     1 
   16    15    23     1 
   17    15    23     1 
   15    17    18     1 
   15    17    19     1 
   15    17    20     1 
   18    17    19     1 
   18    17    20     1 
   19    17    20     1 
   17    20    21     1 
   17    20    22     1 
   21    20    22     1 
   15    23    24     1 
   15    23    25     1 
   24    23    25     1 
   23    25    26     1 
   23    25    27     1 
   26    25    27     1 
   25    27    28     1 
   25    27    29     1 
   25    27    45     1 
   28    27    29     1 
   28    27    45     1 
   29    27    45     1 
   27    29    30     1 
   27    29    31     1 
   27    29    32     1 
   30    29    31     1 
   30    29    32     1 
   31    29    32     1 
   29    32    33     1 
   29    32    34     1 
   29    32    35     1 
   33    32    34     1 
   33    32    35     1 
   34    32    35     1 
   32    35    36     1 
   32    35    37     1 
   32    35    38     1 
   36    35    37     1 
   36    35    38     1 
   37    35    38     1 
   35    38    39     1 
   35    38    40     1 
   35    38    41     1 
   39    38    40     1 
   39    38    41     1 
   40    38    41     1 
   38    41    42     1 
   38    41    43     1 
   38    41    44     1 
   42    41    43     1 
   42    41    44     1 
   43    41    44     1 
   27    45    46     1 
   27    45    47     1 
   46    45    47     1 
   45    47    48     1 
   45    47    49     1 
   48    47    49     1 
   47    49    50     1 
   47    49    51     1 
   47    49    60     1 
   50    49    51     1 
   50    49    60     1 
   51    49    60     1 
   49    51    52     1 
   49    51    53     1 
   49    51    54     1 
   52    51    53     1 
   52    51    54     1 
   53    51    54     1 
   51    54    55     1 
   51    54    56     1 
   51    54    57     1 
   55    54    56     1 
   55    54    57     1 
   56    54    57     1 
   54    57    58     1 
   54    57    59     1 
   58    57    59     1 
   49    60    61     1 
   49    60    62     1 
   61    60    62     1 
   60    62    63     1 
   60    62    64     1 
   63    62    64     1 
   62    64    65     1 
   62    64    66     1 
   62    64    79     1 
   65    64    66     1 
   65    64    79     1 
   66    64    79     1 
   64    66    67     1 
   64    66    68     1 
   64    66    69     1 
   67    66    68     1 
   67    66    69     1 
   68    66    69     1 
   66    69    70     1 
   66    69    71     1 
   66    69    75     1 
   70    69    71     1 
   70    69    75     1 
   71    69    75     1 
   69    71    72     1 
   69    71    73     1 
   69    71    74     1 
   72    71    73     1 
   72    71    74     1 
   73    71    74     1 
   69    75    76     1 
   69    75    77     1 
   69    75    78     1 
   76    75    77     1 
   76    75    78     1 
   77    75    78     1 
   64    79    80     1 
   64    79    81     1 
   80    79    81     1 
   79    81    82     1 
   79    81    83     1 
   82    81    83     1 
   81    83    84     1 
   81    83    85     1 
   81    83   101     1 
   84    83    85     1 
   84    83   101     1 
   85    83   101     1 
   83    85    86     1 
   83    85    87     1 
   83    85    88     1 
   86    85    87     1 
   86    85    88     1 
   87    85    88     1 
   85    88    89     1 
   85    88    90     1 
   85    88    91     1 
   89    88    90     1 
   89    88    91     1 
   90    88    91     1 
   88    91    92     1 
   88    91    93     1 
   88    91    94     1 
   92    91    93     1 
   92    91    94     1 
   93    91    94     1 
   91    94    95     1 
   91    94    96     1 
   91    94    97     1 
   95    94    96     1 
   95    94    97     1 
   96    94    97     1 
   94    97    98     1 
   94    97    99     1 
   94    97   100     1 
   98    97    99     1 
   98    97   100     1 
   99    97   100     1 
   83   101   102     1 
   83   101   103     1 
  102   101   103     1 
  101   103   104     1 
  101   103   105     1 
  104   103   105     1 
  103   105   106     1 
  103   105   107     1 
  103   105   121     1 
  106   105   107     1 
  106   105   121     1 
  107   105   121     1 
  105   107   108     1 
  105   107   109     1 
  105   107   110     1 
  108   107   109     1 
  108   107   110     1 
  109   107   110     1 
  107   110   111     1 
  107   110   119     1 
  111   110   119     1 
  110   111   112     1 
  110   111   113     1 
  112   111   113     1 
  111   113   114     1 
  111   113   115     1 
  114   113   115     1 
  113   115   116     1 
  113   115   117     1 
  116   115   117     1 
  115   117   118     1 
  115   117   119     1 
  118   117   119     1 
  110   119   117     1 
  110   119   120     1 
  117   119   120     1 
  105   121   122     1 
  105   121   123     1 
  122   121   123     1 
  121   123   124     1 
  121   123   125     1 
  124   123   125     1 
  123   125   126     1 
  123   125   127     1 
  123   125   140     1 
  126   125   127     1 
  126   125   140     1 
  127   125   140     1 
  125   127   128     1 
  125   127   129     1 
  125   127   130     1 
  128   127   129     1 
  128   127   130     1 
  129   127   130     1 
  127   130   131     1 
  127   130   132     1 
  127   130   136     1 
  131   130   132     1 
  131   130   136     1 
  132   130   136     1 
  130   132   133     1 
  130   132   134     1 
  130   132   135     1 
  133   132   134     1 
  133   132   135     1 
  134   132   135     1 
  130   136   137     1 
  130   136   138     1 
  130   136   139     1 
  137   136   138     1 
  137   136   139     1 
  138   136   139     1 
  125   140   141     1 
  125   140   142     1 
  141   140   142     1 
  140   142   143     1 
  140   142   144     1 
  143   142   144     1 
  142   144   145     1 
  142   144   146     1 
  142   144   156     1 
  145   144   146     1 
  145   144   156     1 
  146   144   156     1 
  144   146   147     1 
  144   146   148     1 
  144   146   152     1 
  147   146   148     1 
  147   146   152     1 
  148   146   152     1 
  146   148   149     1 
  146   148   150     1 
  146   148   151     1 
  149   148   150     1 
  149   148   151     1 
  150   148   151     1 
  146   152   153     1 
  146   152   154     1 
  146   152   155     1 
  153   152   154     1 
  153   152   155     1 
  154   152   155     1 
  144   156   157     1 
  144   156   158     1 
  157   156   158     1 
  156   158   159     1 
  156   158   160     1 
  159   158   160     1 
  158   160   161     1 
  158   160   162     1 
  158   160   172     1 
  161   160   162     1 
  161   160   172     1 
  162   160   172     1 
  160   162   163     1 
  160   162   164     1 
  160   162   168     1 
  163   162   164     1 
  163   162   168     1 
  164   162   168     1 
  162   164   165     1 
  162   164   166     1 
  162   164   167     1 
  165   164   166     1 
  165   164   167     1 
  166   164   167     1 
  162   168   169     1 
  162   168   170     1 
  162   168   171     1 
  169   168   170     1 
  169   168   171     1 
  170   168   171     1 
  160   172   173     1 
  160   172   174     1 
  173   172   174     1 
  172   174   175     1 
  172   174   176     1 
  175   174   176     1 
  174   176   177     1 
  174   176   178     1 
  174   176   184     1 
  177   176   178     1 
  177   176   184     1 
  178   176   184     1 
  176   178   179     1 
  176   178   180     1 
  176   178   181     1 
  179   178   180     1 
  179   178   181     1 
  180   178   181     1 
  178   181   182     1 
  178   181   183     1 
  182   181   183     1 
  176   184   185     1 
  176   184   186     1 
  185   184   186     1 
  184   186   187     1 
  184   186   188     1 
  187   186   188     1 
  186   188   189     1 
  186   188   190     1 
  186   188   196     1 
  189   188   190     1 
  189   188   196     1 
  190   188   196     1 
  188   190   191     1 
  188   190   192     1 
  188   190   193     1 
  191   190   192     1 
  191   190   193     1 
  192   190   193     1 
  190   193   194     1 
  190   193   195     1 
  194   193   195     1 
  188   196   197     1 
  188   196   198     1 
  197   196   198     1 
  196   198   199     1 
  196   198   200     1 
  199   198   200     1 
  198   200   201     1 
  198   200   202     1 
  198   200   216     1 
  201   200   202     1 
  201   200   216     1 
  202   200   216     1 
  200   202   203     1 
  200   202   204     1 
  200   202   205     1 
  203   202   204     1 
  203   202   205     1 
  204   202   205     1 
  202   205   206     1 
  202   205   214     1 
  206   205   214     1 
  205   206   207     1 
  205   206   208     1 
  207   206   208     1 
  206   208   209     1 
  206   208   210     1 
  209   208   210     1 
  208   210   211     1 
  208   210   212     1 
  211   210   212     1 
  210   212   213     1 
  210   212   214     1 
  213   212   214     1 
  205   214   212     1 
  205   214   215     1 
  212   214   215     1 
  200   216   217     1 
  200   216   218     1 
  217   216   218     1 
  216   218   219     1 
  216   218   220     1 
  219   218   220     1 
  218   220   221     1 
  218   220   222     1 
  218   220   227     1 
  221   220   222     1 
  221   220   227     1 
  222   220   227     1 
  220   222   223     1 
  220   222   224     1 
  220   222   225     1 
  223   222   224     1 
  223   222   225     1 
  224   222   225     1 
  222   225   226     1 
  220   227   228     1 
  220   227   229     1 
  228   227   229     1 
  227   229   230     1 
  227   229   231     1 
  230   229   231     1 
  229   231   232     1 
  229   231   233     1 
  229   231   241     1 
  232   231   233     1 
  232   231   241     1 
  233   231   241     1 
  231   233   234     1 
  231   233   235     1 
  231   233   239     1 
  234   233   235     1 
  234   233   239     1 
  235   233   239     1 
  233   235   236     1 
  233   235   237     1 
  233   235   238     1 
  236   235   237     1 
  236   235   238     1 
  237   235   238     1 
  233   239   240     1 
  231   241   242     1 
  231   241   243     1 
  242   241   243     1 
  241   243   244     1 
  241   243   245     1 
  244   243   245     1 
  243   245   246     1 
  243   245   247     1 
  243   245   258     1 
  246   245   247     1 
  246   245   258     1 
  247   245   258     1 
  245   247   248     1 
  245   247   249     1 
  245   247   250     1 
  248   247   249     1 
  248   247   250     1 
  249   247   250     1 
  247   250   251     1 
  247   250   252     1 
  247   250   253     1 
  251   250   252     1 
  251   250   253     1 
  252   250   253     1 
  250   253   254     1 
  253   254   255     1 
  253   254   256     1 
  253   254   257     1 
  255   254   256     1 
  255   254   257     1 
  256   254   257     1 
  245   258   259     1 
  245   258   260     1 
  259   258   260     1 
  258   260   261     1 
  258   260   262     1 
  261   260   262     1 
  260   262   263     1 
  260   262   264     1 
  260   262   282     1 
  263   262   264     1 
  263   262   282     1 
  264   262   282     1 
  262   264   265     1 
  262   264   266     1 
  262   264   267     1 
  265   264   266     1 
  265   264   267     1 
  266   264   267     1 
  264   267   268     1 
  264   267   269     1 
  264   267   270     1 
  268   267   269     1 
  268   267   270     1 
  269   267   270     1 
  267   270   271     1 
  267   270   272     1 
  267   270   273     1 
  271   270   272     1 
  271   270   273     1 
  272   270   273     1 
  270   273   274     1 
  270   273   275     1 
  274   273   275     1 
  273   275   276     1 
  273   275   279     1 
  276   275   279     1 
  275   276   277     1 
  275   276   278     1 
  277   276   278     1 
  275   279   280     1 
  275   279   281     1 
  280   279   281     1 
  262   282   283     1 
  262   282   284     1 
  283   282   284     1 
  282   284   285     1 
  282   284   286     1 
  285   284   286     1 
  284   286   287     1 
  284   286   288     1 
  284   286   306     1 
  287   286   288     1 
  287   286   306     1 
  288   286   306     1 
  286   288   289     1 
  286   288   290     1 
  286   288   291     1 
  289   288   290     1 
  289   288   291     1 
  290   288   291     1 
  288   291   292     1 
  288   291   293     1 
  288   291   294     1 
  292   291   293     1 
  292   291   294     1 
  293   291   294     1 
  291   294   295     1 
  291   294   296     1 
  291   294   297     1 
  295   294   296     1 
  295   294   297     1 
  296   294   297     1 
  294   297   298     1 
  294   297   299     1 
  298   297   299     1 
  297   299   300     1 
  297   299   303     1 
  300   299   303     1 
  299   300   301     1 
  299   300   302     1 
  301   300   302     1 
  299   303   304     1 
  299   303   305     1 
  304   303   305     1 
  286   306   307     1 
  286   306   308     1 
  307   306   308     1 
  306   308   309     1 
  306   308   310     1 
  309   308   310     1 
  308   310   311     1 
  308   310   312     1 
  308   310   325     1 
  311   310   312     1 
  311   310   325     1 
  312   310   325     1 
  310   312   313     1 
  310   312   314     1 
  310   312   318     1 
  313   312   314     1 
  313   312   318     1 
  314   312   318     1 
  312   314   315     1 
  312   314   316     1 
  312   314   317     1 
  315   314   316     1 
  315   314   317     1 
  316   314   317     1 
  312   318   319     1 
  312   318   320     1 
  312   318   321     1 
  319   318   320     1 
  319   318   321     1 
  320   318   321     1 
  318   321   322     1 
  318   321   323     1 
  318   321   324     1 
  322   321   323     1 
  322   321   324     1 
  323   321   324     1 
  310   325   326     1 
  310   325   327     1 
  326   325   327     1 
  325   327   328     1 
  325   327   329     1 
  328   327   329     1 
  327   329   330     1 
  327   329   331     1 
  327   329   341     1 
  330   329   331     1 
  330   329   341     1 
  331   329   341     1 
  329   331   332     1 
  329   331   333     1 
  329   331   337     1 
  332   331   333     1 
  332   331   337     1 
  333   331   337     1 
  331   333   334     1 
  331   333   335     1 
  331   333   336     1 
  334   333   335     1 
  334   333   336     1 
  335   333   336     1 
  331   337   338     1 
  331   337   339     1 
  331   337   340     1 
  338   337   339     1 
  338   337   340     1 
  339   337   340     1 
  329   341   342     1 
  329   341   343     1 
  342   341   343     1 
  341   343   344     1 
  341   343   345     1 
  344   343   345     1 
  343   345   346     1 
  343   345   347     1 
  343   345   365     1 
  346   345   347     1 
  346   345   365     1 
  347   345   365     1 
  345   347   348     1 
  345   347   349     1 
  345   347   350     1 
  348   347   349     1 
  348   347   350     1 
  349   347   350     1 
  347   350   351     1 
  347   350   352     1 
  347   350   353     1 
  351   350   352     1 
  351   350   353     1 
  352   350   353     1 
  350   353   354     1 
  350   353   355     1 
  350   353   356     1 
  354   353   355     1 
  354   353   356     1 
  355   353   356     1 
  353   356   357     1 
  353   356   358     1 
  357   356   358     1 
  356   358   359     1 
  356   358   362     1 
  359   358   362     1 
  358   359   360     1 
  358   359   361     1 
  360   359   361     1 
  358   362   363     1 
  358   362   364     1 
  363   362   364     1 
  345   365   366     1 
  345   365   367     1 
  366   365   367     1 
  365   367   368     1 
  365   367   369     1 
  368   367   369     1 
  367   369   370     1 
  367   369   371     1 
  367   369   379     1 
  370   369   371     1 
  370   369   379     1 
  371   369   379     1 
  369   371   372     1 
  369   371   373     1 
  369   371   374     1 
  372   371   373     1 
  372   371   374     1 
  373   371   374     1 
  371   374   375     1 
  371   374   376     1 
  375   374   376     1 
  374   376   377     1 
  374   376   378     1 
  377   376   378     1 
  369   379   380     1 
  369   379   381     1 
  380   379   381     1 
  379   381   382     1 
  379   381   383     1 
  382   381   383     1 
  381   383   384     1 
  381   383   385     1 
  381   383   398     1 
  384   383   385     1 
  384   383   398     1 
  385   383   398     1 
  383   385   386     1 
  383   385   387     1 
  383   385   388     1 
  386   385   387     1 
  386   385   388     1 
  387   385   388     1 
  385   388   389     1 
  385   388   390     1 
  385   388   394     1 
  389   388   390     1 
  389   388   394     1 
  390   388   394     1 
  388   390   391     1 
  388   390   392     1 
  388   390   393     1 
  391   390   392     1 
  391   390   393     1 
  392   390   393     1 
  388   394   395     1 
  388   394   396     1 
  388   394   397     1 
  395   394   396     1 
  395   394   397     1 
  396   394   397     1 
  383   398   399     1 
  383   398   400     1 
  399   398   400     1 
  398   400   401     1 
  398   400   402     1 
  401   400   402     1 
  400   402   403     1 
  400   402   404     1 
  400   402   417     1 
  403   402   404     1 
  403   402   417     1 
  404   402   417     1 
  402   404   405     1 
  402   404   406     1 
  402   404   407     1 
  405   404   406     1 
  405   404   407     1 
  406   404   407     1 
  404   407   408     1 
  404   407   409     1 
  404   407   413     1 
  408   407   409     1 
  408   407   413     1 
  409   407   413     1 
  407   409   410     1 
  407   409   411     1 
  407   409   412     1 
  410   409   411     1 
  410   409   412     1 
  411   409   412     1 
  407   413   414     1 
  407   413   415     1 
  407   413   416     1 
  414   413   415     1 
  414   413   416     1 
  415   413   416     1 
  402   417   418     1 
  402   417   419     1 
  418   417   419     1 
  417   419   420     1 
  417   419   421     1 
  420   419   421     1 
  419   421   422     1 
  419   421   423     1 
  419   421   439     1 
  422   421   423     1 
  422   421   439     1 
  423   421   439     1 
  421   423   424     1 
  421   423   425     1 
  421   423   426     1 
  424   423   425     1 
  424   423   426     1 
  425   423   426     1 
  423   426   427     1 
  423   426   428     1 
  423   426   429     1 
  427   426   428     1 
  427   426   429     1 
  428   426   429     1 
  426   429   430     1 
  426   429   431     1 
  426   429   432     1 
  430   429   431     1 
  430   429   432     1 
  431   429   432     1 
  429   432   433     1 
  429   432   434     1 
  429   432   435     1 
  433   432   434     1 
  433   432   435     1 
  434   432   435     1 
  432   435   436     1 
  432   435   437     1 
  432   435   438     1 
  436   435   437     1 
  436   435   438     1 
  437   435   438     1 
  421   439   440     1 
  421   439   441     1 
  440   439   441     1 
  439   441   442     1 
  439   441   443     1 
  442   441   443     1 
  441   443   444     1 
  441   443   445     1 
  441   443   454     1 
  444   443   445     1 
  444   443   454     1 
  445   443   454     1 
  443   445   446     1 
  443   445   447     1 
  443   445   448     1 
  446   445   447     1 
  446   445   448     1 
  447   445   448     1 
  445   448   449     1 
  445   448   450     1 
  445   448   451     1 
  449   448   450     1 
  449   448   451     1 
  450   448   451     1 
  448   451   452     1 
  448   451   453     1 
  452   451   453     1 
  443   454   455     1 
  443   454   456     1 
  455   454   456     1 
  454   456   457     1 
  454   456   458     1 
  457   456   458     1 
  456   458   459     1 
  456   458   460     1 
  456   458   473     1 
  459   458   460     1 
  459   458   473     1 
  460   458   473     1 
  458   460   461     1 
  458   460   462     1 
  458   460   463     1 
  461   460   462     1 
  461   460   463     1 
  462   460   463     1 
  460   463   464     1 
  460   463   465     1 
  460   463   469     1 
  464   463   465     1 
  464   463   469     1 
  465   463   469     1 
  463   465   466     1 
  463   465   467     1 
  463   465   468     1 
  466   465   467     1 
  466   465   468     1 
  467   465   468     1 
  463   469   470     1 
  463   469   471     1 
  463   469   472     1 
  470   469   471     1 
  470   469   472     1 
  471   469   472     1 
  458   473   474     1 
  458   473   475     1 
  474   473   475     1 
  473   475   476     1 
  473   475   477     1 
  476   475   477     1 
  475   477   478     1 
  475   477   479     1 
  475   477   480     1 
  478   477   479     1 
  478   477   480     1 
  479   477   480     1 
  477   480   481     1 
  477   480   482     1 
  481   480   482     1 
  480   482   483     1 
  480   482   484     1 
  483   482   484     1 
  482   484   485     1 
  482   484   486     1 
  482   484   500     1 
  485   484   486     1 
  485   484   500     1 
  486   484   500     1 
  484   486   487     1 
  484   486   488     1 
  484   486   489     1 
  487   486   488     1 
  487   486   489     1 
  488   486   489     1 
  486   489   490     1 
  486   489   498     1 
  490   489   498     1 
  489   490   491     1 
  489   490   492     1 
  491   490   492     1 
  490   492   493     1 
  490   492   494     1 
  493   492   494     1 
  492   494   495     1 
  492   494   496     1 
  495   494   496     1 
  494   496   497     1 
  494   496   498     1 
  497   496   498     1 
  489   498   496     1 
  489   498   499     1 
  496   498   499     1 
  484   500   501     1 
  484   500   502     1 
  501   500   502     1 
  500   502   503     1 
  500   502   504     1 
  503   502   504     1 
  502   504   505     1 
  502   504   506     1 
  502   504   514     1 
  505   504   506     1 
  505   504   514     1 
  506   504   514     1 
  504   506   507     1 
  504   506   508     1 
  504   506   509     1 
  507   506   508     1 
  507   506   509     1 
  508   506   509     1 
  506   509   510     1 
  506   509   511     1 
  510   509   511     1 
  509   511   512     1 
  509   511   513     1 
  512   511   513     1 
  504   514   515     1 
  504   514   516     1 
  515   514   516     1 
  514   516   517     1 
  514   516   518     1 
  517   516   518     1 
  516   518   519     1 
  516   518   520     1 
  516   518   528     1 
  519   518   520     1 
  519   518   528     1 
  520   518   528     1 
  518   520   521     1 
  518   520   522     1 
  518   520   523     1 
  521   520   522     1 
  521   520   523     1 
  522   520   523     1 
  520   523   524     1 
  520   523   525     1 
  524   523   525     1 
  523   525   526     1 
  523   525   527     1 
  526   525   527     1 
  518   528   529     1 
  518   528   530     1 
  529   528   530     1 
  528   530   531     1 
  528   530   532     1 
  531   530   532     1 
  530   532   533     1 
  530   532   534     1 
  530   532   544     1 
  533   532   534     1 
  533   532   544     1 
  534   532   544     1 
  532   534   535     1 
  532   534   536     1 
  532   534   540     1 
  535   534   536     1 
  535   534   540     1 
  536   534   540     1 
  534   536   537     1 
  534   536   538     1 
  534   536   539     1 
  537   536   538     1 
  537   536   539     1 
  538   536   539     1 
  534   540   541     1 
  534   540   542     1 
  534   540   543     1 
  541   540   542     1 
  541   540   543     1 
  542   540   543     1 
  532   544   545     1 
  532   544   546     1 
  545   544   546     1 
  544   546   547     1 
  544   546   548     1 
  547   546   548     1 
  546   548   549     1 
  546   548   550     1 
  546   548   559     1 
  549   548   550     1 
  549   548   559     1 
  550   548   559     1 
  548   550   551     1 
  548   550   552     1 
  548   550   553     1 
  551   550   552     1 
  551   550   553     1 
  552   550   553     1 
  550   553   554     1 
  550   553   555     1 
  550   553   556     1 
  554   553   555     1 
  554   553   556     1 
  555   553   556     1 
  553   556   557     1 
  553   556   558     1 
  557   556   558     1 
  548   559   560     1 
  548   559   561     1 
  560   559   561     1 
  559   561   562     1 
  559   561   563     1 
  562   561   563     1 
  561   563   564     1 
  561   563   565     1 
  561   563   574     1 
  564   563   565     1 
  564   563   574     1 
  565   563   574     1 
  563   565   566     1 
  563   565   567     1 
  563   565   568     1 
  566   565   567     1 
  566   565   568     1 
  567   565   568     1 
  565   568   569     1 
  565   568   570     1 
  565   568   571     1 
  569   568   570     1 
  569   568   571     1 
  570   568   571     1 
  568   571   572     1 
  568   571   573     1 
  572   571   573     1 
  563   574   575     1 
  563   574   576     1 
  575   574   576     1 
  574   576   577     1 
  574   576   578     1 
  577   576   578     1 
  576   578   579     1 
  576   578   580     1 
  576   578   584     1 
  579   578   580     1 
  579   578   584     1 
  580   578   584     1 
  578   580   581     1 
  578   580   582     1 
  578   580   583     1 
  581   580   582     1 
  581   580   583     1 
  582   580   583     1 
  578   584   585     1 
  578   584   586     1 
  585   584   586     1 
  584   586   587     1 
  584   586   588     1 
  587   586   588     1 
  586   588   589     1 
  586   588   590     1 
  586   588   599     1 
  589   588   590     1 
  589   588   599     1 
  590   588   599     1 
  588   590   591     1 
  588   590   592     1 
  588   590   593     1 
  591   590   592     1 
  591   590   593     1 
  592   590   593     1 
  590   593   594     1 
  590   593   595     1 
  590   593   596     1 
  594   593   595     1 
  594   593   596     1 
  595   593   596     1 
  593   596   597     1 
  593   596   598     1 
  597   596   598     1 
  588   599   600     1 
  588   599   601     1 
  600   599   601     1 
  599   601   602     1 
  599   601   603     1 
  602   601   603     1 
  601   603   604     1 
  601   603   605     1 
  601   603   611     1 
  604   603   605     1 
  604   603   611     1 
  605   603   611     1 
  603   605   606     1 
  603   605   607     1 
  603   605   608     1 
  606   605   607     1 
  606   605   608     1 
  607   605   608     1 
  605   608   609     1 
  605   608   610     1 
  609   608   610     1 
  603   611   612     1 
  603   611   613     1 
  612   611   613     1 
  611   613   614     1 
  611   613   615     1 
  614   613   615     1 
  613   615   616     1 
  613   615   617     1 
  613   615   618     1 
  616   615   617     1 
  616   615   618     1 
  617   615   618     1 
  615   618   619     1 
  615   618   620     1 
  619   618   620     1 
  618   620   621     1 
  618   620   622     1 
  621   620   622     1 
  620   622   623     1 
  620   622   624     1 
  620   622   634     1 
  623   622   624     1 
  623   622   634     1 
  624   622   634     1 
  622   624   625     1 
  622   624   626     1 
  622   624   630     1 
  625   624   626     1 
  625   624   630     1 
  626   624   630     1 
  624   626   627     1 
  624   626   628     1 
  624   626   629     1 
  627   626   628     1 
  627   626   629     1 
  628   626   629     1 
  624   630   631     1 
  624   630   632     1 
  624   630   633     1 
  631   630   632     1 
  631   630   633     1 
  632   630   633     1 
  622   634   635     1 
  622   634   636     1 
  635   634   636     1 
  634   636   637     1 
  634   636   638     1 
  637   636   638     1 
  636   638   639     1 
  636   638   640     1 
  636   638   646     1 
  639   638   640     1 
  639   638   646     1 
  640   638   646     1 
  638   640   641     1 
  638   640   642     1 
  638   640   643     1 
  641   640   642     1 
  641   640   643     1 
  642   640   643     1 
  640   643   644     1 
  640   643   645     1 
  644   643   645     1 
  638   646   647     1 
  638   646   648     1 
  647   646   648     1 
  646   648   649     1 
  646   648   650     1 
  649   648   650     1 
  648   650   651     1 
  648   650   652     1 
  648   650   656     1 
  651   650   652     1 
  651   650   656     1 
  652   650   656     1 
  650   652   653     1 
  650   652   654     1 
  650   652   655     1 
  653   652   654     1 
  653   652   655     1 
  654   652   655     1 
  650   656   657     1 
  650   656   658     1 
  657   656   658     1 
  656   658   659     1 
  656   658   660     1 
  659   658   660     1 
  658   660   661     1 
  658   660   662     1 
  658   660   675     1 
  661   660   662     1 
  661   660   675     1 
  662   660   675     1 
  660   662   663     1 
  660   662   664     1 
  660   662   665     1 
  663   662   664     1 
  663   662   665     1 
  664   662   665     1 
  662   665   666     1 
  662   665   667     1 
  662   665   671     1 
  666   665   667     1 
  666   665   671     1 
  667   665   671     1 
  665   667   668     1 
  665   667   669     1 
  665   667   670     1 
  668   667   669     1 
  668   667   670     1 
  669   667   670     1 
  665   671   672     1 
  665   671   673     1 
  665   671   674     1 
  672   671   673     1 
  672   671   674     1 
  673   671   674     1 
  660   675   676     1 
  660   675   677     1 
  676   675   677     1 
  675   677   678     1 
  675   677   679     1 
  678   677   679     1 
  677   679   680     1 
  677   679   681     1 
  677   679   689     1 
  680   679   681     1 
  680   679   689     1 
  681   679   689     1 
  679   681   682     1 
  679   681   683     1 
  679   681   684     1 
  682   681   683     1 
  682   681   684     1 
  683   681   684     1 
  681   684   685     1 
  681   684   686     1 
  685   684   686     1 
  684   686   687     1 
  684   686   688     1 
  687   686   688     1 
  679   689   690     1 
  679   689   691     1 
  690   689   691     1 
  689   691   692     1 
  689   691   693     1 
  692   691   693     1 
  691   693   694     1 
  691   693   695     1 
  691   693   711     1 
  694   693   695     1 
  694   693   711     1 
  695   693   711     1 
  693   695   696     1 
  693   695   697     1 
  693   695   698     1 
  696   695   697     1 
  696   695   698     1 
  697   695   698     1 
  695   698   699     1 
  695   698   700     1 
  695   698   701     1 
  699   698   700     1 
  699   698   701     1 
  700   698   701     1 
  698   701   702     1 
  698   701   703     1 
  698   701   704     1 
  702   701   703     1 
  702   701   704     1 
  703   701   704     1 
  701   704   705     1 
  701   704   706     1 
  701   704   707     1 
  705   704   706     1 
  705   704   707     1 
  706   704   707     1 
  704   707   708     1 
  704   707   709     1 
  704   707   710     1 
  708   707   709     1 
  708   707   710     1 
  709   707   710     1 
  693   711   712     1 
  693   711   713     1 
  712   711   713     1 
  711   713   714     1 
  711   713   715     1 
  714   713   715     1 
  713   715   716     1 
  713   715   717     1 
  713   715   730     1 
  716   715   717     1 
  716   715   730     1 
  717   715   730     1 
  715   717   718     1 
  715   717   719     1 
  715   717   720     1 
  718   717   719     1 
  718   717   720     1 
  719   717   720     1 
  717   720   721     1 
  717   720   722     1 
  717   720   726     1 
  721   720   722     1 
  721   720   726     1 
  722   720   726     1 
  720   722   723     1 
  720   722   724     1 
  720   722   725     1 
  723   722   724     1 
  723   722   725     1 
  724   722   725     1 
  720   726   727     1 
  720   726   728     1 
  720   726   729     1 
  727   726   728     1 
  727   726   729     1 
  728   726   729     1 
  715   730   731     1 
  715   730   732     1 
  731   730   732     1 
  730   732   733     1 
  730   732   734     1 
  733   732   734     1 
  732   734   735     1 
  732   734   736     1 
  732   734   747     1 
  735   734   736     1 
  735   734   747     1 
  736   734   747     1 
  734   736   737     1 
  734   736   738     1 
  734   736   739     1 
  737   736   738     1 
  737   736   739     1 
  738   736   739     1 
  736   739   740     1 
  736   739   741     1 
  736   739   742     1 
  740   739   741     1 
  740   739   742     1 
  741   739   742     1 
  739   742   743     1 
  739   742   744     1 
  743   742   744     1 
  742   744   745     1 
  742   744   746     1 
  745   744   746     1 
  734   747   748     1 
  734   747   749     1 
  748   747   749     1 
  747   749   750     1 
  747   749   751     1 
  750   749   751     1 
  749   751   752     1 
  749   751   753     1 
  749   751   757     1 
  752   751   753     1 
  752   751   757     1 
  753   751   757     1 
  751   753   754     1 
  751   753   755     1 
  751   753   756     1 
  754   753   755     1 
  754   753   756     1 
  755   753   756     1 
  751   757   758     1 
  751   757   759     1 
  758   757   759     1 
  757   759   760     1 
  757   759   761     1 
  760   759   761     1 
  759   761   762     1 
  759   761   763     1 
  759   761   764     1 
  762   761   763     1 
  762   761   764     1 
  763   761   764     1 
  761   764   765     1 
  761   764   766     1 
  765   764   766     1 
  764   766   767     1 
  764   766   768     1 
  767   766   768     1 
  766   768   769     1 
  766   768   770     1 
  766   768   771     1 
  769   768   770     1 
  769   768   771     1 
  770   768   771     1 
  768   771   772     1 
  768   771   773     1 
  772   771   773     1 
  771   773   774     1 
  771   773   775     1 
  774   773   775     1 
  773   775   776     1 
  773   775   777     1 
  773   775   792     1 
  776   775   777     1 
  776   775   792     1 
  777   775   792     1 
  775   777   778     1 
  775   777   779     1 
  775   777   780     1 
  778   777   779     1 
  778   777   780     1 
  779   777   780     1 
  777   780   781     1 
  777   780   790     1 
  781   780   790     1 
  780   781   782     1 
  780   781   783     1 
  782   781   783     1 
  781   783   784     1 
  781   783   785     1 
  784   783   785     1 
  783   785   786     1 
  783   785   788     1 
  786   785   788     1 
  785   786   787     1 
  785   788   789     1 
  785   788   790     1 
  789   788   790     1 
  780   790   788     1 
  780   790   791     1 
  788   790   791     1 
  775   792   793     1 
  775   792   794     1 
  793   792   794     1 
  792   794   795     1 
  792   794   796     1 
  795   794   796     1 
  794   796   797     1 
  794   796   798     1 
  794   796   799     1 
  797   796   798     1 
  797   796   799     1 
  798   796   799     1 
  796   799   800     1 
  796   799   801     1 
  800   799   801     1 
  799   801   802     1 
  799   801   803     1 
  802   801   803     1 
  801   803   804     1 
  801   803   805     1 
  801   803   819     1 
  804   803   805     1 
  804   803   819     1 
  805   803   819     1 
  803   805   806     1 
  803   805   807     1 
  803   805   808     1 
  806   805   807     1 
  806   805   808     1 
  807   805   808     1 
  805   808   809     1 
  805   808   817     1 
  809   808   817     1 
  808   809   810     1 
  808   809   811     1 
  810   809   811     1 
  809   811   812     1 
  809   811   813     1 
  812   811   813     1 
  811   813   814     1 
  811   813   815     1 
  814   813   815     1 
  813   815   816     1 
  813   815   817     1 
  816   815   817     1 
  808   817   815     1 
  808   817   818     1 
  815   817   818     1 
  803   819   820     1 
  803   819   821     1 
  820   819   821     1 
  819   821   822     1 
  819   821   823     1 
  822   821   823     1 
  821   823   824     1 
  821   823   825     1 
  821   823   835     1 
  824   823   825     1 
  824   823   835     1 
  825   823   835     1 
  823   825   826     1 
  823   825   827     1 
  823   825   831     1 
  826   825   827     1 
  826   825   831     1 
  827   825   831     1 
  825   827   828     1 
  825   827   829     1 
  825   827   830     1 
  828   827   829     1 
  828   827   830     1 
  829   827   830     1 
  825   831   832     1 
  825   831   833     1 
  825   831   834     1 
  832   831   833     1 
  832   831   834     1 
  833   831   834     1 
  823   835   836     1 
  823   835   837     1 
  836   835   837     1 
  835   837   838     1 
  835   837   839     1 
  838   837   839     1 
  837   839   840     1 
  837   839   841     1 
  837   839   854     1 
  840   839   841     1 
  840   839   854     1 
  841   839   854     1 
  839   841   842     1 
  839   841   843     1 
  839   841   847     1 
  842   841   843     1 
  842   841   847     1 
  843   841   847     1 
  841   843   844     1 
  841   843   845     1 
  841   843   846     1 
  844   843   845     1 
  844   843   846     1 
  845   843   846     1 
  841   847   848     1 
  841   847   849     1 
  841   847   850     1 
  848   847   849     1 
  848   847   850     1 
  849   847   850     1 
  847   850   851     1 
  847   850   852     1 
  847   850   853     1 
  851   850   852     1 
  851   850   853     1 
  852   850   853     1 
  839   854   855     1 
  839   854   856     1 
  855   854   856     1 
  854   856   857     1 
  854   856   858     1 
  857   856   858     1 
  856   858   859     1 
  856   858   860     1 
  856   858   865     1 
  859   858   860     1 
  859   858   865     1 
  860   858   865     1 
  858   860   861     1 
  858   860   862     1 
  858   860   863     1 
  861   860   862     1 
  861   860   863     1 
  862   860   863     1 
  860   863   864     1 
  858   865   866     1 
  858   865   867     1 
  866   865   867     1 
  865   867   868     1 
  865   867   869     1 
  868   867   869     1 
  867   869   870     1 
  867   869   871     1 
  867   869   877     1 
  870   869   871     1 
  870   869   877     1 
  871   869   877     1 
  869   871   872     1 
  869   871   873     1 
  869   871   874     1 
  872   871   873     1 
  872   871   874     1 
  873   871   874     1 
  871   874   875     1 
  871   874   876     1 
  875   874   876     1 
  869   877   878     1 
  869   877   879     1 
  878   877   879     1 
  877   879   880     1 
  877   879   881     1 
  880   879   881     1 
  879   881   882     1 
  879   881   883     1 
  879   881   901     1 
  882   881   883     1 
  882   881   901     1 
  883   881   901     1 
  881   883   884     1 
  881   883   885     1 
  881   883   886     1 
  884   883   885     1 
  884   883   886     1 
  885   883   886     1 
  883   886   887     1 
  883   886   900     1 
  887   886   900     1 
  886   887   888     1 
  886   887   889     1 
  888   887   889     1 
  887   889   890     1 
  887   889   891     1 
  890   889   891     1 
  889   891   892     1 
  889   891   900     1 
  892   891   900     1 
  891   892   893     1 
  891   892   894     1 
  893   892   894     1 
  892   894   895     1 
  892   894   896     1 
  895   894   896     1 
  894   896   897     1 
  894   896   898     1 
  897   896   898     1 
  896   898   899     1 
  896   898   900     1 
  899   898   900     1 
  886   900   891     1 
  886   900   898     1 
  891   900   898     1 
  881   901   902     1 
  881   901   903     1 
  902   901   903     1 
  901   903   904     1 
  901   903   905     1 
  904   903   905     1 
  903   905   906     1 
  903   905   907     1 
  903   905   915     1 
  906   905   907     1 
  906   905   915     1 
  907   905   915     1 
  905   907   908     1 
  905   907   909     1 
  905   907   910     1 
  908   907   909     1 
  908   907   910     1 
  909   907   910     1 
  907   910   911     1 
  907   910   912     1 
  911   910   912     1 
  910   912   913     1 
  910   912   914     1 
  913   912   914     1 
  905   915   916     1 
  905   915   917     1 
  916   915   917     1 
  915   917   918     1 
  915   917   919     1 
  918   917   919     1 
  917   919   920     1 
  917   919   921     1 
  917   919   932     1 
  920   919   921     1 
  920   919   932     1 
  921   919   932     1 
  919   921   922     1 
  919   921   923     1 
  919   921   924     1 
  922   921   923     1 
  922   921   924     1 
  923   921   924     1 
  921   924   925     1 
  921   924   926     1 
  921   924   927     1 
  925   924   926     1 
  925   924   927     1 
  926   924   927     1 
  924   927   928     1 
  927   928   929     1 
  927   928   930     1 
  927   928   931     1 
  929   928   930     1 
  929   928   931     1 
  930   928   931     1 
  919   932   933     1 
  919   932   934     1 
  933   932   934     1 
  932   934   935     1 
  932   934   944     1 
  935   934   944     1 
  934   935   936     1 
  934   935   937     1 
  934   935   938     1 
  936   935   937     1 
  936   935   938     1 
  937   935   938     1 
  935   938   939     1 
  935   938   940     1 
  935   938   941     1 
  939   938   940     1 
  939   938   941     1 
  940   938   941     1 
  938   941   942     1 
  938   941   943     1 
  938   941   944     1 
  942   941   943     1 
  942   941   944     1 
  943   941   944     1 
  934   944   941     1 
  934   944   945     1 
  934   944   946     1 
  941   944   945     1 
  941   944   946     1 
  945   944   946     1 
  944   946   947     1 
  944   946   948     1 
  947   946   948     1 
  946   948   949     1 
  946   948   950     1 
  949   948   950     1 
  948   950   951     1 
  948   950   952     1 
  948   950   960     1 
  951   950   952     1 
  951   950   960     1 
  952   950   960     1 
  950   952   953     1 
  950   952   954     1 
  950   952   955     1 
  953   952   954     1 
  953   952   955     1 
  954   952   955     1 
  952   955   956     1 
  952   955   957     1 
  956   955   957     1 
  955   957   958     1 
  955   957   959     1 
  958   957   959     1 
  950   960   961     1 
  950   960   962     1 
  961   960   962     1 
  960   962   963     1 
  960   962   964     1 
  963   962   964     1 
  962   964   965     1 
  962   964   966     1 
  962   964   977     1 
  965   964   966     1 
  965   964   977     1 
  966   964   977     1 
  964   966   967     1 
  964   966   968     1 
  964   966   969     1 
  967   966   968     1 
  967   966   969     1 
  968   966   969     1 
  966   969   970     1 
  966   969   971     1 
  966   969   972     1 
  970   969   971     1 
  970   969   972     1 
  971   969   972     1 
  969   972   973     1 
  972   973   974     1 
  972   973   975     1 
  972   973   976     1 
  974   973   975     1 
  974   973   976     1 
  975   973   976     1 
  964   977   978     1 
  964   977   979     1 
  978   977   979     1 
  977   979   980     1 
  977   979   981     1 
  980   979   981     1 
  979   981   982     1 
  979   981   983     1 
  979   981   989     1 
  982   981   983     1 
  982   981   989     1 
  983   981   989     1 
  981   983   984     1 
  981   983   985     1 
  981   983   986     1 
  984   983   985     1 
  984   983   986     1 
  985   983   986     1 
  983   986   987     1 
  983   986   988     1 
  987   986   988     1 
  981   989   990     1 
  981   989   991     1 
  990   989   991     1 
  989   991   992     1 
  989   991   993     1 
  992   991   993     1 
  991   993   994     1 
  991   993   995     1 
  991   993   996     1 
  994   993   995     1 
  994   993   996     1 
  995   993   996     1 
  993   996   997     1 
  993   996   998     1 
  997   996   998     1 
  996   998   999     1 
  996   998  1000     1 
  999   998  1000     1 
  998  1000  1001     1 
  998  1000  1002     1 
  998  1000  1015     1 
 1001  1000  1002     1 
 1001  1000  1015     1 
 1002  1000  1015     1 
 1000  1002  1003     1 
 1000  1002  1004     1 
 1000  1002  1005     1 
 1003  1002  1004     1 
 1003  1002  1005     1 
 1004  1002  1005     1 
 1002  1005  1006     1 
 1002  1005  1007     1 
 1002  1005  1011     1 
 1006  1005  1007     1 
 1006  1005  1011     1 
 1007  1005  1011     1 
 1005  1007  1008     1 
 1005  1007  1009     1 
 1005  1007  1010     1 
 1008  1007  1009     1 
 1008  1007  1010     1 
 1009  1007  1010     1 
 1005  1011  1012     1 
 1005  1011  1013     1 
 1005  1011  1014     1 
 1012  1011  1013     1 
 1012  1011  1014     1 
 1013  1011  1014     1 
 1000  1015  1016     1 
 1000  1015  1017     1 
 1016  1015  1017     1 
 1015  1017  1018     1 
 1015  1017  1019     1 
 1018  1017  1019     1 
 1017  1019  1020     1 
 1017  1019  1021     1 
 1017  1019  1030     1 
 1020  1019  1021     1 
 1020  1019  1030     1 
 1021  1019  1030     1 
 1019  1021  1022     1 
 1019  1021  1023     1 
 1019  1021  1024     1 
 1022  1021  1023     1 
 1022  1021  1024     1 
 1023  1021  1024     1 
 1021  1024  1025     1 
 1021  1024  1026     1 
 1021  1024  1027     1 
 1025  1024  1026     1 
 1025  1024  1027     1 
 1026  1024  1027     1 
 1024  1027  1028     1 
 1024  1027  1029     1 
 1028  1027  1029     1 
 1019  1030  1031     1 
 1019  1030  1032     1 
 1031  1030  1032     1 
 1030  1032  1033     1 
 1030  1032  1034     1 
 1033  1032  1034     1 
 1032  1034  1035     1 
 1032  1034  1036     1 
 1032  1034  1049     1 
 1035  1034  1036     1 
 1035  1034  1049     1 
 1036  1034  1049     1 
 1034  1036  1037     1 
 1034  1036  1038     1 
 1034  1036  1039     1 
 1037  1036  1038     1 
 1037  1036  1039     1 
 1038  1036  1039     1 
 1036  1039  1040     1 
 1036  1039  1041     1 
 1036  1039  1045     1 
 1040  1039  1041     1 
 1040  1039  1045     1 
 1041  1039  1045     1 
 1039  1041  1042     1 
 1039  1041  1043     1 
 1039  1041  1044     1 
 1042  1041  1043     1 
 1042  1041  1044     1 
 1043  1041  1044     1 
 1039  1045  1046     1 
 1039  1045  1047     1 
 1039  1045  1048     1 
 1046  1045  1047     1 
 1046  1045  1048     1 
 1047  1045  1048     1 
 1034  1049  1050     1 
 1034  1049  1051     1 
 1050  1049  1051     1 
 1049  1051  1052     1 
 1049  1051  1053     1 
 1052  1051  1053     1 
 1051  1053  1054     1 
 1051  1053  1055     1 
 1051  1053  1068     1 
 1054  1053  1055     1 
 1054  1053  1068     1 
 1055  1053  1068     1 
 1053  1055  1056     1 
 1053  1055  1057     1 
 1053  1055  1058     1 
 1056  1055  1057     1 
 1056  1055  1058     1 
 1057  1055  1058     1 
 1055  1058  1059     1 
 1055  1058  1060     1 
 1055  1058  1064     1 
 1059  1058  1060     1 
 1059  1058  1064     1 
 1060  1058  1064     1 
 1058  1060  1061     1 
 1058  1060  1062     1 
 1058  1060  1063     1 
 1061  1060  1062     1 
 1061  1060  1063     1 
 1062  1060  1063     1 
 1058  1064  1065     1 
 1058  1064  1066     1 
 1058  1064  1067     1 
 1065  1064  1066     1 
 1065  1064  1067     1 
 1066  1064  1067     1 
 1053  1068  1069     1 
 1053  1068  1070     1 
 1069  1068  1070     1 
 1068  1070  1071     1 
 1068  1070  1072     1 
 1071  1070  1072     1 
 1070  1072  1073     1 
 1070  1072  1074     1 
 1070  1072  1090     1 
 1073  1072  1074     1 
 1073  1072  1090     1 
 1074  1072  1090     1 
 1072  1074  1075     1 
 1072  1074  1076     1 
 1072  1074  1077     1 
 1075  1074  1076     1 
 1075  1074  1077     1 
 1076  1074  1077     1 
 1074  1077  1078     1 
 1074  1077  1079     1 
 1074  1077  1080     1 
 1078  1077  1079     1 
 1078  1077  1080     1 
 1079  1077  1080     1 
 1077  1080  1081     1 
 1077  1080  1082     1 
 1077  1080  1083     1 
 1081  1080  1082     1 
 1081  1080  1083     1 
 1082  1080  1083     1 
 1080  1083  1084     1 
 1080  1083  1085     1 
 1080  1083  1086     1 
 1084  1083  1085     1 
 1084  1083  1086     1 
 1085  1083  1086     1 
 1083  1086  1087     1 
 1083  1086  1088     1 
 1083  1086  1089     1 
 1087  1086  1088     1 
 1087  1086  1089     1 
 1088  1086  1089     1 
 1072  1090  1091     1 
 1072  1090  1092     1 
 1091  1090  1092     1 
 1090  1092  1093     1 
 1090  1092  1094     1 
 1093  1092  1094     1 
 1092  1094  1095     1 
 1092  1094  1096     1 
 1092  1094  1104     1 
 1095  1094  1096     1 
 1095  1094  1104     1 
 1096  1094  1104     1 
 1094  1096  1097     1 
 1094  1096  1098     1 
 1094  1096  1102     1 
 1097  1096  1098     1 
 1097  1096  1102     1 
 1098  1096  1102     1 
 1096  1098  1099     1 
 1096  1098  1100     1 
 1096  1098  1101     1 
 1099  1098  1100     1 
 1099  1098  1101     1 
 1100  1098  1101     1 
 1096  1102  1103     1 
 1094  1104  1105     1 
 1094  1104  1106     1 
 1105  1104  1106     1 
 1104  1106  1107     1 
 1104  1106  1108     1 
 1107  1106  1108     1 
 1106  1108  1109     1 
 1106  1108  1110     1 
 1106  1108  1123     1 
 1109  1108  1110     1 
 1109  1108  1123     1 
 1110  1108  1123     1 
 1108  1110  1111     1 
 1108  1110  1112     1 
 1108  1110  1116     1 
 1111  1110  1112     1 
 1111  1110  1116     1 
 1112  1110  1116     1 
 1110  1112  1113     1 
 1110  1112  1114     1 
 1110  1112  1115     1 
 1113  1112  1114     1 
 1113  1112  1115     1 
 1114  1112  1115     1 
 1110  1116  1117     1 
 1110  1116  1118     1 
 1110  1116  1119     1 
 1117  1116  1118     1 
 1117  1116  1119     1 
 1118  1116  1119     1 
 1116  1119  1120     1 
 1116  1119  1121     1 
 1116  1119  1122     1 
 1120  1119  1121     1 
 1120  1119  1122     1 
 1121  1119  1122     1 
 1108  1123  1124     1 
 1108  1123  1125     1 
 1124  1123  1125     1 
 1123  1125  1126     1 
 1123  1125  1127     1 
 1126  1125  1127     1 
 1125  1127  1128     1 
 1125  1127  1129     1 
 1125  1127  1147     1 
 1128  1127  1129     1 
 1128  1127  1147     1 
 1129  1127  1147     1 
 1127  1129  1130     1 
 1127  1129  1131     1 
 1127  1129  1132     1 
 1130  1129  1131     1 
 1130  1129  1132     1 
 1131  1129  1132     1 
 1129  1132  1133     1 
 1129  1132  1134     1 
 1129  1132  1135     1 
 1133  1132  1134     1 
 1133  1132  1135     1 
 1134  1132  1135     1 
 1132  1135  1136     1 
 1132  1135  1137     1 
 1132  1135  1138     1 
 1136  1135  1137     1 
 1136  1135  1138     1 
 1137  1135  1138     1 
 1135  1138  1139     1 
 1135  1138  1140     1 
 1139  1138  1140     1 
 1138  1140  1141     1 
 1138  1140  1144     1 
 1141  1140  1144     1 
 1140  1141  1142     1 
 1140  1141  1143     1 
 1142  1141  1143     1 
 1140  1144  1145     1 
 1140  1144  1146     1 
 1145  1144  1146     1 
 1127  1147  1148     1 
 1127  1147  1149     1 
 1148  1147  1149     1 
 1147  1149  1150     1 
 1147  1149  1151     1 
 1150  1149  1151     1 
 1149  1151  1152     1 
 1149  1151  1153     1 
 1149  1151  1157     1 
 1152  1151  1153     1 
 1152  1151  1157     1 
 1153  1151  1157     1 
 1151  1153  1154     1 
 1151  1153  1155     1 
 1151  1153  1156     1 
 1154  1153  1155     1 
 1154  1153  1156     1 
 1155  1153  1156     1 
 1151  1157  1158     1 
 1151  1157  1159     1 
 1158  1157  1159     1 
 1157  1159  1160     1 
 1157  1159  1161     1 
 1160  1159  1161     1 
 1159  1161  1162     1 
 1159  1161  1163     1 
 1159  1161  1169     1 
 1162  1161  1163     1 
 1162  1161  1169     1 
 1163  1161  1169     1 
 1161  1163  1164     1 
 1161  1163  1165     1 
 1161  1163  1166     1 
 1164  1163  1165     1 
 1164  1163  1166     1 
 1165  1163  1166     1 
 1163  1166  1167     1 
 1163  1166  1168     1 
 1167  1166  1168     1 
 1161  1169  1170     1 
 1161  1169  1171     1 
 1170  1169  1171     1 
 1169  1171  1172     1 
 1169  1171  1173     1 
 1172  1171  1173     1 
 1171  1173  1174     1 
 1171  1173  1175     1 
 1171  1173  1176     1 
 1174  1173  1175     1 
 1174  1173  1176     1 
 1175  1173  1176     1 
 1173  1176  1177     1 
 1173  1176  1178     1 
 1177  1176  1178     1 
 1176  1178  1179     1 
 1176  1178  1180     1 
 1179  1178  1180     1 
 1178  1180  1181     1 
 1178  1180  1182     1 
 1178  1180  1186     1 
 1181  1180  1182     1 
 1181  1180  1186     1 
 1182  1180  1186     1 
 1180  1182  1183     1 
 1180  1182  1184     1 
 1180  1182  1185     1 
 1183  1182  1184     1 
 1183  1182  1185     1 
 1184  1182  1185     1 
 1180  1186  1187     1 
 1180  1186  1188     1 
 1187  1186  1188     1 
 1186  1188  1189     1 
 1186  1188  1190     1 
 1189  1188  1190     1 
 1188  1190  1191     1 
 1188  1190  1192     1 
 1188  1190  1203     1 
 1191  1190  1192     1 
 1191  1190  1203     1 
 1192  1190  1203     1 
 1190  1192  1193     1 
 1190  1192  1194     1 
 1190  1192  1195     1 
 1193  1192  1194     1 
 1193  1192  1195     1 
 1194  1192  1195     1 
 1192  1195  1196     1 
 1192  1195  1197     1 
 1192  1195  1198     1 
 1196  1195  1197     1 
 1196  1195  1198     1 
 1197  1195  1198     1 
 1195  1198  1199     1 
 1198  1199  1200     1 
 1198  1199  1201     1 
 1198  1199  1202     1 
 1200  1199  1201     1 
 1200  1199  1202     1 
 1201  1199  1202     1 
 1190  1203  1204     1 
 1190  1203  1205     1 
 1204  1203  1205     1 
 1203  1205  1206     1 
 1203  1205  1207     1 
 1206  1205  1207     1 
 1205  1207  1208     1 
 1205  1207  1209     1 
 1205  1207  1214     1 
 1208  1207  1209     1 
 1208  1207  1214     1 
 1209  1207  1214     1 
 1207  1209  1210     1 
 1207  1209  1211     1 
 1207  1209  1212     1 
 1210  1209  1211     1 
 1210  1209  1212     1 
 1211  1209  1212     1 
 1209  1212  1213     1 
 1207  1214  1215     1 
 1207  1214  1216     1 
 1215  1214  1216     1 
 1214  1216  1217     1 
 1214  1216  1218     1 
 1217  1216  1218     1 
 1216  1218  1219     1 
 1216  1218  1220     1 
 1216  1218  1224     1 
 1219  1218  1220     1 
 1219  1218  1224     1 
 1220  1218  1224     1 
 1218  1220  1221     1 
 1218  1220  1222     1 
 1218  1220  1223     1 
 1221  1220  1222     1 
 1221  1220  1223     1 
 1222  1220  1223     1 
 1218  1224  1225     1 
 1218  1224  1226     1 
 1225  1224  1226     1 
 1224  1226  1227     1 
 1224  1226  1228     1 
 1227  1226  1228     1 
 1226  1228  1229     1 
 1226  1228  1230     1 
 1226  1228  1243     1 
 1229  1228  1230     1 
 1229  1228  1243     1 
 1230  1228  1243     1 
 1228  1230  1231     1 
 1228  1230  1232     1 
 1228  1230  1233     1 
 1231  1230  1232     1 
 1231  1230  1233     1 
 1232  1230  1233     1 
 1230  1233  1234     1 
 1230  1233  1235     1 
 1230  1233  1239     1 
 1234  1233  1235     1 
 1234  1233  1239     1 
 1235  1233  1239     1 
 1233  1235  1236     1 
 1233  1235  1237     1 
 1233  1235  1238     1 
 1236  1235  1237     1 
 1236  1235  1238     1 
 1237  1235  1238     1 
 1233  1239  1240     1 
 1233  1239  1241     1 
 1233  1239  1242     1 
 1240  1239  1241     1 
 1240  1239  1242     1 
 1241  1239  1242     1 
 1228  1243  1244     1 
 1228  1243  1245     1 
 1244  1243  1245     1 
 1243  1245  1246     1 
 1243  1245  1255     1 
 1246  1245  1255     1 
 1245  1246  1247     1 
 1245  1246  1248     1 
 1245  1246  1249     1 
 1247  1246  1248     1 
 1247  1246  1249     1 
 1248  1246  1249     1 
 1246  1249  1250     1 
 1246  1249  1251     1 
 1246  1249  1252     1 
 1250  1249  1251     1 
 1250  1249  1252     1 
 1251  1249  1252     1 
 1249  1252  1253     1 
 1249  1252  1254     1 
 1249  1252  1255     1 
 1253  1252  1254     1 
 1253  1252  1255     1 
 1254  1252  1255     1 
 1245  1255  1252     1 
 1245  1255  1256     1 
 1245  1255  1257     1 
 1252  1255  1256     1 
 1252  1255  1257     1 
 1256  1255  1257     1 
 1255  1257  1258     1 
 1255  1257  1259     1 
 1258  1257  1259     1 
 1257  1259  1260     1 
 1257  1259  1261     1 
 1260  1259  1261     1 
 1259  1261  1262     1 
 1259  1261  1263     1 
 1259  1261  1273     1 
 1262  1261  1263     1 
 1262  1261  1273     1 
 1263  1261  1273     1 
 1261  1263  1264     1 
 1261  1263  1265     1 
 1261  1263  1269     1 
 1264  1263  1265     1 
 1264  1263  1269     1 
 1265  1263  1269     1 
 1263  1265  1266     1 
 1263  1265  1267     1 
 1263  1265  1268     1 
 1266  1265  1267     1 
 1266  1265  1268     1 
 1267  1265  1268     1 
 1263  1269  1270     1 
 1263  1269  1271     1 
 1263  1269  1272     1 
 1270  1269  1271     1 
 1270  1269  1272     1 
 1271  1269  1272     1 
 1261  1273  1274     1 
 1261  1273  1275     1 
 1274  1273  1275     1 
 1273  1275  1276     1 
 1273  1275  1277     1 
 1276  1275  1277     1 
 1275  1277  1278     1 
 1275  1277  1279     1 
 1275  1277  1292     1 
 1278  1277  1279     1 
 1278  1277  1292     1 
 1279  1277  1292     1 
 1277  1279  1280     1 
 1277  1279  1281     1 
 1277  1279  1282     1 
 1280  1279  1281     1 
 1280  1279  1282     1 
 1281  1279  1282     1 
 1279  1282  1283     1 
 1279  1282  1284     1 
 1279  1282  1288     1 
 1283  1282  1284     1 
 1283  1282  1288     1 
 1284  1282  1288     1 
 1282  1284  1285     1 
 1282  1284  1286     1 
 1282  1284  1287     1 
 1285  1284  1286     1 
 1285  1284  1287     1 
 1286  1284  1287     1 
 1282  1288  1289     1 
 1282  1288  1290     1 
 1282  1288  1291     1 
 1289  1288  1290     1 
 1289  1288  1291     1 
 1290  1288  1291     1 
 1277  1292  1293     1 
 1277  1292  1294     1 
 1293  1292  1294     1 
 1292  1294  1295     1 
 1292  1294  1296     1 
 1295  1294  1296     1 
 1294  1296  1297     1 
 1294  1296  1298     1 
 1294  1296  1309     1 
 1297  1296  1298     1 
 1297  1296  1309     1 
 1298  1296  1309     1 
 1296  1298  1299     1 
 1296  1298  1300     1 
 1296  1298  1301     1 
 1299  1298  1300     1 
 1299  1298  1301     1 
 1300  1298  1301     1 
 1298  1301  1302     1 
 1298  1301  1303     1 
 1298  1301  1304     1 
 1302  1301  1303     1 
 1302  1301  1304     1 
 1303  1301  1304     1 
 1301  1304  1305     1 
 1304  1305  1306     1 
 1304  1305  1307     1 
 1304  1305  1308     1 
 1306  1305  1307     1 
 1306  1305  1308     1 
 1307  1305  1308     1 
 1296  1309  1310     1 
 1296  1309  1311     1 
 1310  1309  1311     1 
 1309  1311  1312     1 
 1309  1311  1313     1 
 1312  1311  1313     1 
 1311  1313  1314     1 
 1311  1313  1315     1 
 1311  1313  1325     1 
 1314  1313  1315     1 
 1314  1313  1325     1 
 1315  1313  1325     1 
 1313  1315  1316     1 
 1313  1315  1317     1 
 1313  1315  1321     1 
 1316  1315  1317     1 
 1316  1315  1321     1 
 1317  1315  1321     1 
 1315  1317  1318     1 
 1315  1317  1319     1 
 1315  1317  1320     1 
 1318  1317  1319     1 
 1318  1317  1320     1 
 1319  1317  1320     1 
 1315  1321  1322     1 
 1315  1321  1323     1 
 1315  1321  1324     1 
 1322  1321  1323     1 
 1322  1321  1324     1 
 1323  1321  1324     1 
 1313  1325  1326     1 
 1313  1325  1327     1 
 1326  1325  1327     1 
 1325  1327  1328     1 
 1325  1327  1329     1 
 1328  1327  1329     1 
 1327  1329  1330     1 
 1327  1329  1331     1 
 1327  1329  1339     1 
 1330  1329  1331     1 
 1330  1329  1339     1 
 1331  1329  1339     1 
 1329  1331  1332     1 
 1329  1331  1333     1 
 1329  1331  1337     1 
 1332  1331  1333     1 
 1332  1331  1337     1 
 1333  1331  1337     1 
 1331  1333  1334     1 
 1331  1333  1335     1 
 1331  1333  1336     1 
 1334  1333  1335     1 
 1334  1333  1336     1 
 1335  1333  1336     1 
 1331  1337  1338     1 
 1329  1339  1340     1 
 1329  1339  1341     1 
 1340  1339  1341     1 
 1339  1341  1342     1 
 1339  1341  1343     1 
 1342  1341  1343     1 
 1341  1343  1344     1 
 1341  1343  1345     1 
 1341  1343  1349     1 
 1344  1343  1345     1 
 1344  1343  1349     1 
 1345  1343  1349     1 
 1343  1345  1346     1 
 1343  1345  1347     1 
 1343  1345  1348     1 
 1346  1345  1347     1 
 1346  1345  1348     1 
 1347  1345  1348     1 
 1343  1349  1350     1 
 1343  1349  1351     1 
 1350  1349  1351     1 
 1349  1351  1352     1 
 1349  1351  1353     1 
 1352  1351  1353     1 
 1351  1353  1354     1 
 1351  1353  1355     1 
 1351  1353  1364     1 
 1354  1353  1355     1 
 1354  1353  1364     1 
 1355  1353  1364     1 
 1353  1355  1356     1 
 1353  1355  1357     1 
 1353  1355  1358     1 
 1356  1355  1357     1 
 1356  1355  1358     1 
 1357  1355  1358     1 
 1355  1358  1359     1 
 1355  1358  1360     1 
 1355  1358  1361     1 
 1359  1358  1360     1 
 1359  1358  1361     1 
 1360  1358  1361     1 
 1358  1361  1362     1 
 1358  1361  1363     1 
 1362  1361  1363     1 
 1353  1364  1365     1 
 1353  1364  1366     1 
 1365  1364  1366     1 
 1364  1366  1367     1 
 1364  1366  1368     1 
 1367  1366  1368     1 
 1366  1368  1369     1 
 1366  1368  1370     1 
 1366  1368  1374     1 
 1369  1368  1370     1 
 1369  1368  1374     1 
 1370  1368  1374     1 
 1368  1370  1371     1 
 1368  1370  1372     1 
 1368  1370  1373     1 
 1371  1370  1372     1 
 1371  1370  1373     1 
 1372  1370  1373     1 
 1368  1374  1375     1 
 1368  1374  1376     1 
 1375  1374  1376     1 
 1374  1376  1377     1 
 1374  1376  1378     1 
 1377  1376  1378     1 
 1376  1378  1379     1 
 1376  1378  1380     1 
 1376  1378  1396     1 
 1379  1378  1380     1 
 1379  1378  1396     1 
 1380  1378  1396     1 
 1378  1380  1381     1 
 1378  1380  1382     1 
 1378  1380  1383     1 
 1381  1380  1382     1 
 1381  1380  1383     1 
 1382  1380  1383     1 
 1380  1383  1384     1 
 1380  1383  1385     1 
 1380  1383  1386     1 
 1384  1383  1385     1 
 1384  1383  1386     1 
 1385  1383  1386     1 
 1383  1386  1387     1 
 1383  1386  1388     1 
 1383  1386  1389     1 
 1387  1386  1388     1 
 1387  1386  1389     1 
 1388  1386  1389     1 
 1386  1389  1390     1 
 1386  1389  1391     1 
 1386  1389  1392     1 
 1390  1389  1391     1 
 1390  1389  1392     1 
 1391  1389  1392     1 
 1389  1392  1393     1 
 1389  1392  1394     1 
 1389  1392  1395     1 
 1393  1392  1394     1 
 1393  1392  1395     1 
 1394  1392  1395     1 
 1378  1396  1397     1 
 1378  1396  1398     1 
 1397  1396  1398     1 
 1396  1398  1399     1 
 1396  1398  1400     1 
 1399  1398  1400     1 
 1398  1400  1401     1 
 1398  1400  1402     1 
 1398  1400  1418     1 
 1401  1400  1402     1 
 1401  1400  1418     1 
 1402  1400  1418     1 
 1400  1402  1403     1 
 1400  1402  1404     1 
 1400  1402  1405     1 
 1403  1402  1404     1 
 1403  1402  1405     1 
 1404  1402  1405     1 
 1402  1405  1406     1 
 1402  1405  1407     1 
 1402  1405  1408     1 
 1406  1405  1407     1 
 1406  1405  1408     1 
 1407  1405  1408     1 
 1405  1408  1409     1 
 1405  1408  1410     1 
 1405  1408  1411     1 
 1409  1408  1410     1 
 1409  1408  1411     1 
 1410  1408  1411     1 
 1408  1411  1412     1 
 1408  1411  1413     1 
 1408  1411  1414     1 
 1412  1411  1413     1 
 1412  1411  1414     1 
 1413  1411  1414     1 
 1411  1414  1415     1 
 1411  1414  1416     1 
 1411  1414  1417     1 
 1415  1414  1416     1 
 1415  1414  1417     1 
 1416  1414  1417     1 
 1400  1418  1419     1 
 1400  1418  1420     1 
 1419  1418  1420     1 
 1418  1420  1421     1 
 1418  1420  1422     1 
 1421  1420  1422     1 
 1420  1422  1423     1 
 1420  1422  1424     1 
 1420  1422  1433     1 
 1423  1422  1424     1 
 1423  1422  1433     1 
 1424  1422  1433     1 
 1422  1424  1425     1 
 1422  1424  1426     1 
 1422  1424  1427     1 
 1425  1424  1426     1 
 1425  1424  1427     1 
 1426  1424  1427     1 
 1424  1427  1428     1 
 1424  1427  1429     1 
 1424  1427  1430     1 
 1428  1427  1429     1 
 1428  1427  1430     1 
 1429  1427  1430     1 
 1427  1430  1431     1 
 1427  1430  1432     1 
 1431  1430  1432     1 
 1422  1433  1434     1 
 1422  1433  1435     1 
 1434  1433  1435     1 
 1433  1435  1436     1 
 1433  1435  1437     1 
 1436  1435  1437     1 
 1435  1437  1438     1 
 1435  1437  1439     1 
 1435  1437  1447     1 
 1438  1437  1439     1 
 1438  1437  1447     1 
 1439  1437  1447     1 
 1437  1439  1440     1 
 1437  1439  1441     1 
 1437  1439  1442     1 
 1440  1439  1441     1 
 1440  1439  1442     1 
 1441  1439  1442     1 
 1439  1442  1443     1 
 1439  1442  1444     1 
 1443  1442  1444     1 
 1442  1444  1445     1 
 1442  1444  1446     1 
 1445  1444  1446     1 
 1437  1447  1448     1 
 1437  1447  1449     1 
 1448  1447  1449     1 
 1447  1449  1450     1 
 1447  1449  1451     1 
 1450  1449  1451     1 
 1449  1451  1452     1 
 1449  1451  1453     1 
 1449  1451  1466     1 
 1452  1451  1453     1 
 1452  1451  1466     1 
 1453  1451  1466     1 
 1451  1453  1454     1 
 1451  1453  1455     1 
 1451  1453  1459     1 
 1454  1453  1455     1 
 1454  1453  1459     1 
 1455  1453  1459     1 
 1453  1455  1456     1 
 1453  1455  1457     1 
 1453  1455  1458     1 
 1456  1455  1457     1 
 1456  1455  1458     1 
 1457  1455  1458     1 
 1453  1459  1460     1 
 1453  1459  1461     1 
 1453  1459  1462     1 
 1460  1459  1461     1 
 1460  1459  1462     1 
 1461  1459  1462     1 
 1459  1462  1463     1 
 1459  1462  1464     1 
 1459  1462  1465     1 
 1463  1462  1464     1 
 1463  1462  1465     1 
 1464  1462  1465     1 
 1451  1466  1467     1 
 1451  1466  1468     1 
 1467  1466  1468     1 
 1466  1468  1469     1 
 1466  1468  1470     1 
 1469  1468  1470     1 
 1468  1470  1471     1 
 1468  1470  1472     1 
 1468  1470  1485     1 
 1471  1470  1472     1 
 1471  1470  1485     1 
 1472  1470  1485     1 
 1470  1472  1473     1 
 1470  1472  1474     1 
 1470  1472  1478     1 
 1473  1472  1474     1 
 1473  1472  1478     1 
 1474  1472  1478     1 
 1472  1474  1475     1 
 1472  1474  1476     1 
 1472  1474  1477     1 
 1475  1474  1476     1 
 1475  1474  1477     1 
 1476  1474  1477     1 
 1472  1478  1479     1 
 1472  1478  1480     1 
 1472  1478  1481     1 
 1479  1478  1480     1 
 1479  1478  1481     1 
 1480  1478  1481     1 
 1478  1481  1482     1 
 1478  1481  1483     1 
 1478  1481  1484     1 
 1482  1481  1483     1 
 1482  1481  1484     1 
 1483  1481  1484     1 
 1470  1485  1486     1 
 1470  1485  1487     1 
 1486  1485  1487     1 
 1485  1487  1488     1 
 1485  1487  1489     1 
 1488  1487  1489     1 
 1487  1489  1490     1 
 1487  1489  1491     1 
 1487  1489  1495     1 
 1490  1489  1491     1 
 1490  1489  1495     1 
 1491  1489  1495     1 
 1489  1491  1492     1 
 1489  1491  1493     1 
 1489  1491  1494     1 
 1492  1491  1493     1 
 1492  1491  1494     1 
 1493  1491  1494     1 
 1489  1495  1496     1 
 1489  1495  1497     1 
 1496  1495  1497     1 
 1495  1497  1498     1 
 1495  1497  1499     1 
 1498  1497  1499     1 
 1497  1499  1500     1 
 1497  1499  1501     1 
 1497  1499  1505     1 
 1500  1499  1501     1 
 1500  1499  1505     1 
 1501  1499  1505     1 
 1499  1501  1502     1 
 1499  1501  1503     1 
 1499  1501  1504     1 
 1502  1501  1503     1 
 1502  1501  1504     1 
 1503  1501  1504     1 
 1499  1505  1506     1 
 1499  1505  1507     1 
 1506  1505  1507     1 
 1505  1507  1508     1 
 1505  1507  1509     1 
 1508  1507  1509     1 
 1507  1509  1510     1 
 1507  1509  1511     1 
 1507  1509  1515     1 
 1510  1509  1511     1 
 1510  1509  1515     1 
 1511  1509  1515     1 
 1509  1511  1512     1 
 1509  1511  1513     1 
 1509  1511  1514     1 
 1512  1511  1513     1 
 1512  1511  1514     1 
 1513  1511  1514     1 
 1509  1515  1516     1 
 1509  1515  1517     1 
 1516  1515  1517     1 
 1515  1517  1518     1 
 1515  1517  1519     1 
 1518  1517  1519     1 
 1517  1519  1520     1 
 1517  1519  1521     1 
 1517  1519  1532     1 
 1520  1519  1521     1 
 1520  1519  1532     1 
 1521  1519  1532     1 
 1519  1521  1522     1 
 1519  1521  1523     1 
 1519  1521  1524     1 
 1522  1521  1523     1 
 1522  1521  1524     1 
 1523  1521  1524     1 
 1521  1524  1525     1 
 1521  1524  1526     1 
 1521  1524  1527     1 
 1525  1524  1526     1 
 1525  1524  1527     1 
 1526  1524  1527     1 
 1524  1527  1528     1 
 1524  1527  1529     1 
 1528  1527  1529     1 
 1527  1529  1530     1 
 1527  1529  1531     1 
 1530  1529  1531     1 
 1519  1532  1533     1 
 1519  1532  1534     1 
 1533  1532  1534     1 
 1532  1534  1535     1 
 1532  1534  1536     1 
 1535  1534  1536     1 
 1534  1536  1537     1 
 1534  1536  1538     1 
 1534  1536  1542     1 
 1537  1536  1538     1 
 1537  1536  1542     1 
 1538  1536  1542     1 
 1536  1538  1539     1 
 1536  1538  1540     1 
 1536  1538  1541     1 
 1539  1538  1540     1 
 1539  1538  1541     1 
 1540  1538  1541     1 
 1536  1542  1543     1 
 1536  1542  1544     1 
 1543  1542  1544     1 
 1542  1544  1545     1 
 1542  1544  1546     1 
 1545  1544  1546     1 
 1544  1546  1547     1 
 1544  1546  1548     1 
 1544  1546  1549     1 
 1547  1546  1548     1 
 1547  1546  1549     1 
 1548  1546  1549     1 
 1546  1549  1550     1 
 1546  1549  1551     1 
 1550  1549  1551     1 
 1549  1551  1552     1 
 1549  1551  1553     1 
 1552  1551  1553     1 
 1551  1553  1554     1 
 1551  1553  1555     1 
 1551  1553  1559     1 
 1554  1553  1555     1 
 1554  1553  1559     1 
 1555  1553  1559     1 
 1553  1555  1556     1 
 1553  1555  1557     1 
 1553  1555  1558     1 
 1556  1555  1557     1 
 1556  1555  1558     1 
 1557  1555  1558     1 
 1553  1559  1560     1 
 1553  1559  1561     1 
 1560  1559  1561     1 
 1559  1561  1562     1 
 1559  1561  1563     1 
 1562  1561  1563     1 
 1561  1563  1564     1 
 1561  1563  1565     1 
 1561  1563  1570     1 
 1564  1563  1565     1 
 1564  1563  1570     1 
 1565  1563  1570     1 
 1563  1565  1566     1 
 1563  1565  1567     1 
 1563  1565  1568     1 
 1566  1565  1567     1 
 1566  1565  1568     1 
 1567  1565  1568     1 
 1565  1568  1569     1 
 1563  1570  1571     1 
 1563  1570  1572     1 
 1571  1570  1572     1 
 1570  1572  1573     1 
 1570  1572  1574     1 
 1573  1572  1574     1 
 1572  1574  1575     1 
 1572  1574  1576     1 
 1572  1574  1577     1 
 1575  1574  1576     1 
 1575  1574  1577     1 
 1576  1574  1577     1 
 1574  1577  1578     1 
 1574  1577  1579     1 
 1578  1577  1579     1 
 1577  1579  1580     1 
 1577  1579  1581     1 
 1580  1579  1581     1 
 1579  1581  1582     1 
 1579  1581  1583     1 
 1579  1581  1598     1 
 1582  1581  1583     1 
 1582  1581  1598     1 
 1583  1581  1598     1 
 1581  1583  1584     1 
 1581  1583  1585     1 
 1581  1583  1586     1 
 1584  1583  1585     1 
 1584  1583  1586     1 
 1585  1583  1586     1 
 1583  1586  1587     1 
 1583  1586  1596     1 
 1587  1586  1596     1 
 1586  1587  1588     1 
 1586  1587  1589     1 
 1588  1587  1589     1 
 1587  1589  1590     1 
 1587  1589  1591     1 
 1590  1589  1591     1 
 1589  1591  1592     1 
 1589  1591  1594     1 
 1592  1591  1594     1 
 1591  1592  1593     1 
 1591  1594  1595     1 
 1591  1594  1596     1 
 1595  1594  1596     1 
 1586  1596  1594     1 
 1586  1596  1597     1 
 1594  1596  1597     1 
 1581  1598  1599     1 
 1581  1598  1600     1 
 1599  1598  1600     1 
 1598  1600  1601     1 
 1598  1600  1602     1 
 1601  1600  1602     1 
 1600  1602  1603     1 
 1600  1602  1604     1 
 1600  1602  1614     1 
 1603  1602  1604     1 
 1603  1602  1614     1 
 1604  1602  1614     1 
 1602  1604  1605     1 
 1602  1604  1606     1 
 1602  1604  1610     1 
 1605  1604  1606     1 
 1605  1604  1610     1 
 1606  1604  1610     1 
 1604  1606  1607     1 
 1604  1606  1608     1 
 1604  1606  1609     1 
 1607  1606  1608     1 
 1607  1606  1609     1 
 1608  1606  1609     1 
 1604  1610  1611     1 
 1604  1610  1612     1 
 1604  1610  1613     1 
 1611  1610  1612     1 
 1611  1610  1613     1 
 1612  1610  1613     1 
 1602  1614  1615     1 
 1602  1614  1616     1 
 1615  1614  1616     1 
 1614  1616  1617     1 
 1614  1616  1618     1 
 1617  1616  1618     1 
 1616  1618  1619     1 
 1616  1618  1620     1 
 1616  1618  1630     1 
 1619  1618  1620     1 
 1619  1618  1630     1 
 1620  1618  1630     1 
 1618  1620  1621     1 
 1618  1620  1622     1 
 1618  1620  1626     1 
 1621  1620  1622     1 
 1621  1620  1626     1 
 1622  1620  1626     1 
 1620  1622  1623     1 
 1620  1622  1624     1 
 1620  1622  1625     1 
 1623  1622  1624     1 
 1623  1622  1625     1 
 1624  1622  1625     1 
 1620  1626  1627     1 
 1620  1626  1628     1 
 1620  1626  1629     1 
 1627  1626  1628     1 
 1627  1626  1629     1 
 1628  1626  1629     1 
 1618  1630  1631     1 
 1618  1630  1632     1 
 1631  1630  1632     1 
 1630  1632  1633     1 
 1630  1632  1634     1 
 1633  1632  1634     1 
 1632  1634  1635     1 
 1632  1634  1636     1 
 1632  1634  1652     1 
 1635  1634  1636     1 
 1635  1634  1652     1 
 1636  1634  1652     1 
 1634  1636  1637     1 
 1634  1636  1638     1 
 1634  1636  1639     1 
 1637  1636  1638     1 
 1637  1636  1639     1 
 1638  1636  1639     1 
 1636  1639  1640     1 
 1636  1639  1641     1 
 1636  1639  1642     1 
 1640  1639  1641     1 
 1640  1639  1642     1 
 1641  1639  1642     1 
 1639  1642  1643     1 
 1639  1642  1644     1 
 1639  1642  1645     1 
 1643  1642  1644     1 
 1643  1642  1645     1 
 1644  1642  1645     1 
 1642  1645  1646     1 
 1642  1645  1647     1 
 1642  1645  1648     1 
 1646  1645  1647     1 
 1646  1645  1648     1 
 1647  1645  1648     1 
 1645  1648  1649     1 
 1645  1648  1650     1 
 1645  1648  1651     1 
 1649  1648  1650     1 
 1649  1648  1651     1 
 1650  1648  1651     1 
 1634  1652  1653     1 
 1634  1652  1654     1 
 1653  1652  1654     1 
 1652  1654  1655     1 
 1652  1654  1664     1 
 1655  1654  1664     1 
 1654  1655  1656     1 
 1654  1655  1657     1 
 1654  1655  1658     1 
 1656  1655  1657     1 
 1656  1655  1658     1 
 1657  1655  1658     1 
 1655  1658  1659     1 
 1655  1658  1660     1 
 1655  1658  1661     1 
 1659  1658  1660     1 
 1659  1658  1661     1 
 1660  1658  1661     1 
 1658  1661  1662     1 
 1658  1661  1663     1 
 1658  1661  1664     1 
 1662  1661  1663     1 
 1662  1661  1664     1 
 1663  1661  1664     1 
 1654  1664  1661     1 
 1654  1664  1665     1 
 1654  1664  1666     1 
 1661  1664  1665     1 
 1661  1664  1666     1 
 1665  1664  1666     1 
 1664  1666  1667     1 
 1664  1666  1668     1 
 1667  1666  1668     1 
 1666  1668  1669     1 
 1666  1668  1670     1 
 1669  1668  1670     1 
 1668  1670  1671     1 
 1668  1670  1672     1 
 1668  1670  1686     1 
 1671  1670  1672     1 
 1671  1670  1686     1 
 1672  1670  1686     1 
 1670  1672  1673     1 
 1670  1672  1674     1 
 1670  1672  1675     1 
 1673  1672  1674     1 
 1673  1672  1675     1 
 1674  1672  1675     1 
 1672  1675  1676     1 
 1672  1675  1684     1 
 1676  1675  1684     1 
 1675  1676  1677     1 
 1675  1676  1678     1 
 1677  1676  1678     1 
 1676  1678  1679     1 
 1676  1678  1680     1 
 1679  1678  1680     1 
 1678  1680  1681     1 
 1678  1680  1682     1 
 1681  1680  1682     1 
 1680  1682  1683     1 
 1680  1682  1684     1 
 1683  1682  1684     1 
 1675  1684  1682     1 
 1675  1684  1685     1 
 1682  1684  1685     1 
 1670  1686  1687     1 
 1670  1686  1688     1 
 1687  1686  1688     1 
 1686  1688  1689     1 
 1686  1688  1690     1 
 1689  1688  1690     1 
 1688  1690  1691     1 
 1688  1690  1692     1 
 1688  1690  1700     1 
 1691  1690  1692     1 
 1691  1690  1700     1 
 1692  1690  1700     1 
 1690  1692  1693     1 
 1690  1692  1694     1 
 1690  1692  1698     1 
 1693  1692  1694     1 
 1693  1692  1698     1 
 1694  1692  1698     1 
 1692  1694  1695     1 
 1692  1694  1696     1 
 1692  1694  1697     1 
 1695  1694  1696     1 
 1695  1694  1697     1 
 1696  1694  1697     1 
 1692  1698  1699     1 
 1690  1700  1701     1 
 1690  1700  1702     1 
 1701  1700  1702     1 
 1700  1702  1703     1 
 1700  1702  1704     1 
 1703  1702  1704     1 
 1702  1704  1705     1 
 1702  1704  1706     1 
 1702  1704  1710     1 
 1705  1704  1706     1 
 1705  1704  1710     1 
 1706  1704  1710     1 
 1704  1706  1707     1 
 1704  1706  1708     1 
 1704  1706  1709     1 
 1707  1706  1708     1 
 1707  1706  1709     1 
 1708  1706  1709     1 
 1704  1710  1711     1 
 1704  1710  1712     1 
 1711  1710  1712     1 
 1710  1712  1713     1 
 1710  1712  1714     1 
 1713  1712  1714     1 
 1712  1714  1715     1 
 1712  1714  1716     1 
 1712  1714  1720     1 
 1715  1714  1716     1 
 1715  1714  1720     1 
 1716  1714  1720     1 
 1714  1716  1717     1 
 1714  1716  1718     1 
 1714  1716  1719     1 
 1717  1716  1718     1 
 1717  1716  1719     1 
 1718  1716  1719     1 
 1714  1720  1721     1 
 1714  1720  1722     1 
 1721  1720  1722     1 
 1720  1722  1723     1 
 1720  1722  1724     1 
 1723  1722  1724     1 
 1722  1724  1725     1 
 1722  1724  1726     1 
 1722  1724  1734     1 
 1725  1724  1726     1 
 1725  1724  1734     1 
 1726  1724  1734     1 
 1724  1726  1727     1 
 1724  1726  1728     1 
 1724  1726  1732     1 
 1727  1726  1728     1 
 1727  1726  1732     1 
 1728  1726  1732     1 
 1726  1728  1729     1 
 1726  1728  1730     1 
 1726  1728  1731     1 
 1729  1728  1730     1 
 1729  1728  1731     1 
 1730  1728  1731     1 
 1726  1732  1733     1 
 1724  1734  1735     1 
 1724  1734  1736     1 
 1735  1734  1736     1 
 1734  1736  1737     1 
 1734  1736  1738     1 
 1737  1736  1738     1 
 1736  1738  1739     1 
 1736  1738  1740     1 
 1736  1738  1753     1 
 1739  1738  1740     1 
 1739  1738  1753     1 
 1740  1738  1753     1 
 1738  1740  1741     1 
 1738  1740  1742     1 
 1738  1740  1743     1 
 1741  1740  1742     1 
 1741  1740  1743     1 
 1742  1740  1743     1 
 1740  1743  1744     1 
 1740  1743  1745     1 
 1740  1743  1749     1 
 1744  1743  1745     1 
 1744  1743  1749     1 
 1745  1743  1749     1 
 1743  1745  1746     1 
 1743  1745  1747     1 
 1743  1745  1748     1 
 1746  1745  1747     1 
 1746  1745  1748     1 
 1747  1745  1748     1 
 1743  1749  1750     1 
 1743  1749  1751     1 
 1743  1749  1752     1 
 1750  1749  1751     1 
 1750  1749  1752     1 
 1751  1749  1752     1 
 1738  1753  1754     1 
 1738  1753  1755     1 
 1754  1753  1755     1 
 1753  1755  1756     1 
 1753  1755  1757     1 
 1756  1755  1757     1 
 1755  1757  1758     1 
 1755  1757  1759     1 
 1755  1757  1768     1 
 1758  1757  1759     1 
 1758  1757  1768     1 
 1759  1757  1768     1 
 1757  1759  1760     1 
 1757  1759  1761     1 
 1757  1759  1762     1 
 1760  1759  1761     1 
 1760  1759  1762     1 
 1761  1759  1762     1 
 1759  1762  1763     1 
 1759  1762  1764     1 
 1759  1762  1765     1 
 1763  1762  1764     1 
 1763  1762  1765     1 
 1764  1762  1765     1 
 1762  1765  1766     1 
 1762  1765  1767     1 
 1766  1765  1767     1 
 1757  1768  1769     1 
 1757  1768  1770     1 
 1769  1768  1770     1 
 1768  1770  1771     1 
 1768  1770  1772     1 
 1771  1770  1772     1 
 1770  1772  1773     1 
 1770  1772  1774     1 
 1770  1772  1783     1 
 1773  1772  1774     1 
 1773  1772  1783     1 
 1774  1772  1783     1 
 1772  1774  1775     1 
 1772  1774  1776     1 
 1772  1774  1777     1 
 1775  1774  1776     1 
 1775  1774  1777     1 
 1776  1774  1777     1 
 1774  1777  1778     1 
 1774  1777  1779     1 
 1774  1777  1780     1 
 1778  1777  1779     1 
 1778  1777  1780     1 
 1779  1777  1780     1 
 1777  1780  1781     1 
 1777  1780  1782     1 
 1781  1780  1782     1 
 1772  1783  1784     1 
 1772  1783  1785     1 
 1784  1783  1785     1 
 1783  1785  1786     1 
 1783  1785  1787     1 
 1786  1785  1787     1 
 1785  1787  1788     1 
 1785  1787  1789     1 
 1785  1787  1805     1 
 1788  1787  1789     1 
 1788  1787  1805     1 
 1789  1787  1805     1 
 1787  1789  1790     1 
 1787  1789  1791     1 
 1787  1789  1792     1 
 1790  1789  1791     1 
 1790  1789  1792     1 
 1791  1789  1792     1 
 1789  1792  1793     1 
 1789  1792  1794     1 
 1789  1792  1795     1 
 1793  1792  1794     1 
 1793  1792  1795     1 
 1794  1792  1795     1 
 1792  1795  1796     1 
 1792  1795  1797     1 
 1792  1795  1798     1 
 1796  1795  1797     1 
 1796  1795  1798     1 
 1797  1795  1798     1 
 1795  1798  1799     1 
 1795  1798  1800     1 
 1795  1798  1801     1 
 1799  1798  1800     1 
 1799  1798  1801     1 
 1800  1798  1801     1 
 1798  1801  1802     1 
 1798  1801  1803     1 
 1798  1801  1804     1 
 1802  1801  1803     1 
 1802  1801  1804     1 
 1803  1801  1804     1 
 1787  1805  1806     1 
 1787  1805  1807     1 
 1806  1805  1807     1 
 1805  1807  1808     1 
 1805  1807  1809     1 
 1808  1807  1809     1 
 1807  1809  1810     1 
 1807  1809  1811     1 
 1807  1809  1824     1 
 1810  1809  1811     1 
 1810  1809  1824     1 
 1811  1809  1824     1 
 1809  1811  1812     1 
 1809  1811  1813     1 
 1809  1811  1814     1 
 1812  1811  1813     1 
 1812  1811  1814     1 
 1813  1811  1814     1 
 1811  1814  1815     1 
 1811  1814  1816     1 
 1811  1814  1820     1 
 1815  1814  1816     1 
 1815  1814  1820     1 
 1816  1814  1820     1 
 1814  1816  1817     1 
 1814  1816  1818     1 
 1814  1816  1819     1 
 1817  1816  1818     1 
 1817  1816  1819     1 
 1818  1816  1819     1 
 1814  1820  1821     1 
 1814  1820  1822     1 
 1814  1820  1823     1 
 1821  1820  1822     1 
 1821  1820  1823     1 
 1822  1820  1823     1 
 1809  1824  1825     1 
 1809  1824  1826     1 
 1825  1824  1826     1 
 1824  1826  1827     1 
 1824  1826  1828     1 
 1827  1826  1828     1 
 1826  1828  1829     1 
 1826  1828  1830     1 
 1826  1828  1838     1 
 1829  1828  1830     1 
 1829  1828  1838     1 
 1830  1828  1838     1 
 1828  1830  1831     1 
 1828  1830  1832     1 
 1828  1830  1833     1 
 1831  1830  1832     1 
 1831  1830  1833     1 
 1832  1830  1833     1 
 1830  1833  1834     1 
 1830  1833  1835     1 
 1834  1833  1835     1 
 1833  1835  1836     1 
 1833  1835  1837     1 
 1836  1835  1837     1 
 1828  1838  1839     1 
 1828  1838  1840     1 
 1839  1838  1840     1 
 1838  1840  1841     1 
 1838  1840  1842     1 
 1841  1840  1842     1 
 1840  1842  1843     1 
 1840  1842  1844     1 
 1840  1842  1860     1 
 1843  1842  1844     1 
 1843  1842  1860     1 
 1844  1842  1860     1 
 1842  1844  1845     1 
 1842  1844  1846     1 
 1842  1844  1847     1 
 1845  1844  1846     1 
 1845  1844  1847     1 
 1846  1844  1847     1 
 1844  1847  1848     1 
 1844  1847  1849     1 
 1844  1847  1850     1 
 1848  1847  1849     1 
 1848  1847  1850     1 
 1849  1847  1850     1 
 1847  1850  1851     1 
 1847  1850  1852     1 
 1847  1850  1853     1 
 1851  1850  1852     1 
 1851  1850  1853     1 
 1852  1850  1853     1 
 1850  1853  1854     1 
 1850  1853  1855     1 
 1850  1853  1856     1 
 1854  1853  1855     1 
 1854  1853  1856     1 
 1855  1853  1856     1 
 1853  1856  1857     1 
 1853  1856  1858     1 
 1853  1856  1859     1 
 1857  1856  1858     1 
 1857  1856  1859     1 
 1858  1856  1859     1 
 1842  1860  1861     1 
 1842  1860  1862     1 
 1861  1860  1862     1 
 1860  1862  1863     1 
 1860  1862  1864     1 
 1863  1862  1864     1 
 1862  1864  1865     1 
 1862  1864  1866     1 
 1862  1864  1879     1 
 1865  1864  1866     1 
 1865  1864  1879     1 
 1866  1864  1879     1 
 1864  1866  1867     1 
 1864  1866  1868     1 
 1864  1866  1872     1 
 1867  1866  1868     1 
 1867  1866  1872     1 
 1868  1866  1872     1 
 1866  1868  1869     1 
 1866  1868  1870     1 
 1866  1868  1871     1 
 1869  1868  1870     1 
 1869  1868  1871     1 
 1870  1868  1871     1 
 1866  1872  1873     1 
 1866  1872  1874     1 
 1866  1872  1875     1 
 1873  1872  1874     1 
 1873  1872  1875     1 
 1874  1872  1875     1 
 1872  1875  1876     1 
 1872  1875  1877     1 
 1872  1875  1878     1 
 1876  1875  1877     1 
 1876  1875  1878     1 
 1877  1875  1878     1 
 1864  1879  1880     1 
 1864  1879  1881     1 
 1880  1879  1881     1 
 1879  1881  1882     1 
 1879  1881  1883     1 
 1882  1881  1883     1 
 1881  1883  1884     1 
 1881  1883  1885     1 
 1881  1883  1899     1 
 1884  1883  1885     1 
 1884  1883  1899     1 
 1885  1883  1899     1 
 1883  1885  1886     1 
 1883  1885  1887     1 
 1883  1885  1888     1 
 1886  1885  1887     1 
 1886  1885  1888     1 
 1887  1885  1888     1 
 1885  1888  1889     1 
 1885  1888  1897     1 
 1889  1888  1897     1 
 1888  1889  1890     1 
 1888  1889  1891     1 
 1890  1889  1891     1 
 1889  1891  1892     1 
 1889  1891  1893     1 
 1892  1891  1893     1 
 1891  1893  1894     1 
 1891  1893  1895     1 
 1894  1893  1895     1 
 1893  1895  1896     1 
 1893  1895  1897     1 
 1896  1895  1897     1 
 1888  1897  1895     1 
 1888  1897  1898     1 
 1895  1897  1898     1 
 1883  1899  1900     1 
 1883  1899  1901     1 
 1900  1899  1901     1 
 1899  1901  1902     1 
 1899  1901  1903     1 
 1902  1901  1903     1 
 1901  1903  1904     1 
 1901  1903  1905     1 
 1901  1903  1914     1 
 1904  1903  1905     1 
 1904  1903  1914     1 
 1905  1903  1914     1 
 1903  1905  1906     1 
 1903  1905  1907     1 
 1903  1905  1908     1 
 1906  1905  1907     1 
 1906  1905  1908     1 
 1907  1905  1908     1 
 1905  1908  1909     1 
 1905  1908  1910     1 
 1905  1908  1911     1 
 1909  1908  1910     1 
 1909  1908  1911     1 
 1910  1908  1911     1 
 1908  1911  1912     1 
 1908  1911  1913     1 
 1912  1911  1913     1 
 1903  1914  1915     1 
 1903  1914  1916     1 
 1915  1914  1916     1 
 1914  1916  1917     1 
 1914  1916  1918     1 
 1917  1916  1918     1 
 1916  1918  1919     1 
 1916  1918  1920     1 
 1916  1918  1936     1 
 1919  1918  1920     1 
 1919  1918  1936     1 
 1920  1918  1936     1 
 1918  1920  1921     1 
 1918  1920  1922     1 
 1918  1920  1923     1 
 1921  1920  1922     1 
 1921  1920  1923     1 
 1922  1920  1923     1 
 1920  1923  1924     1 
 1920  1923  1925     1 
 1920  1923  1926     1 
 1924  1923  1925     1 
 1924  1923  1926     1 
 1925  1923  1926     1 
 1923  1926  1927     1 
 1923  1926  1928     1 
 1923  1926  1929     1 
 1927  1926  1928     1 
 1927  1926  1929     1 
 1928  1926  1929     1 
 1926  1929  1930     1 
 1926  1929  1931     1 
 1926  1929  1932     1 
 1930  1929  1931     1 
 1930  1929  1932     1 
 1931  1929  1932     1 
 1929  1932  1933     1 
 1929  1932  1934     1 
 1929  1932  1935     1 
 1933  1932  1934     1 
 1933  1932  1935     1 
 1934  1932  1935     1 
 1918  1936  1937     1 
 1918  1936  1938     1 
 1937  1936  1938     1 
 1936  1938  1939     1 
 1936  1938  1940     1 
 1939  1938  1940     1 
 1938  1940  1941     1 
 1938  1940  1942     1 
 1938  1940  1955     1 
 1941  1940  1942     1 
 1941  1940  1955     1 
 1942  1940  1955     1 
 1940  1942  1943     1 
 1940  1942  1944     1 
 1940  1942  1945     1 
 1943  1942  1944     1 
 1943  1942  1945     1 
 1944  1942  1945     1 
 1942  1945  1946     1 
 1942  1945  1947     1 
 1942  1945  1951     1 
 1946  1945  1947     1 
 1946  1945  1951     1 
 1947  1945  1951     1 
 1945  1947  1948     1 
 1945  1947  1949     1 
 1945  1947  1950     1 
 1948  1947  1949     1 
 1948  1947  1950     1 
 1949  1947  1950     1 
 1945  1951  1952     1 
 1945  1951  1953     1 
 1945  1951  1954     1 
 1952  1951  1953     1 
 1952  1951  1954     1 
 1953  1951  1954     1 
 1940  1955  1956     1 
 1940  1955  1957     1 
 1956  1955  1957     1 
 1955  1957  1958     1 
 1955  1957  1959     1 
 1958  1957  1959     1 
 1957  1959  1960     1 
 1957  1959  1961     1 
 1957  1959  1962     1 
 1960  1959  1961     1 
 1960  1959  1962     1 
 1961  1959  1962     1 
 1959  1962  1963     1 
 1959  1962  1964     1 
 1963  1962  1964     1 
 1962  1964  1965     1 
 1962  1964  1966     1 
 1965  1964  1966     1 
 1964  1966  1967     1 
 1964  1966  1968     1 
 1964  1966  1979     1 
 1967  1966  1968     1 
 1967  1966  1979     1 
 1968  1966  1979     1 
 1966  1968  1969     1 
 1966  1968  1970     1 
 1966  1968  1971     1 
 1969  1968  1970     1 
 1969  1968  1971     1 
 1970  1968  1971     1 
 1968  1971  1972     1 
 1968  1971  1973     1 
 1968  1971  1974     1 
 1972  1971  1973     1 
 1972  1971  1974     1 
 1973  1971  1974     1 
 1971  1974  1975     1 
 1974  1975  1976     1 
 1974  1975  1977     1 
 1974  1975  1978     1 
 1976  1975  1977     1 
 1976  1975  1978     1 
 1977  1975  1978     1 
 1966  1979  1980     1 
 1966  1979  1981     1 
 1980  1979  1981     1 

[ dihedrals ]
;  ai    aj    ak    al funct            c0            c1            c2            c3            c4            c5
    2     1     5     6     9 
    2     1     5     7     9 
    2     1     5    11     9 
    3     1     5     6     9 
    3     1     5     7     9 
    3     1     5    11     9 
    4     1     5     6     9 
    4     1     5     7     9 
    4     1     5    11     9 
    1     5     7     8     9 
    1     5     7     9     9 
    1     5     7    10     9 
    6     5     7     8     9 
    6     5     7     9     9 
    6     5     7    10     9 
   11     5     7     8     9 
   11     5     7     9     9 
   11     5     7    10     9 
    1     5    11    12     9 
    1     5    11    13     9 
    6     5    11    12     9 
    6     5    11    13     9 
    7     5    11    12     9 
    7     5    11    13     9 
    5    11    13    14     9 
    5    11    13    15     9 
   12    11    13    14     9 
   12    11    13    15     9 
   11    13    15    16     9 
   11    13    15    17     9 
   11    13    15    23     9 
   14    13    15    16     9 
   14    13    15    17     9 
   14    13    15    23     9 
   13    15    17    18     9 
   13    15    17    19     9 
   13    15    17    20     9 
   16    15    17    18     9 
   16    15    17    19     9 
   16    15    17    20     9 
   23    15    17    18     9 
   23    15    17    19     9 
   23    15    17    20     9 
   13    15    23    24     9 
   13    15    23    25     9 
   16    15    23    24     9 
   16    15    23    25     9 
   17    15    23    24     9 
   17    15    23    25     9 
   15    17    20    21     9 
   15    17    20    22     9 
   18    17    20    21     9 
   18    17    20    22     9 
   19    17    20    21     9 
   19    17    20    22     9 
   15    23    25    26     9 
   15    23    25    27     9 
   24    23    25    26     9 
   24    23    25    27     9 
   23    25    27    28     9 
   23    25    27    29     9 
   23    25    27    45     9 
   26    25    27    28     9 
   26    25    27    29     9 
   26    25    27    45     9 
   25    27    29    30     9 
   25    27    29    31     9 
   25    27    29    32     9 
   28    27    29    30     9 
   28    27    29    31     9 
   28    27    29    32     9 
   45    27    29    30     9 
   45    27    29    31     9 
   45    27    29    32     9 
   25    27    45    46     9 
   25    27    45    47     9 
   28    27    45    46     9 
   28    27    45    47     9 
   29    27    45    46     9 
   29    27    45    47     9 
   27    29    32    33     9 
   27    29    32    34     9 
   27    29    32    35     9 
   30    29    32    33     9 
   30    29    32    34     9 
   30    29    32    35     9 
   31    29    32    33     9 
   31    29    32    34     9 
   31    29    32    35     9 
   29    32    35    36     9 
   29    32    35    37     9 
   29    32    35    38     9 
   33    32    35    36     9 
   33    32    35    37     9 
   33    32    35    38     9 
   34    32    35    36     9 
   34    32    35    37     9 
   34    32    35    38     9 
   32    35    38    39     9 
   32    35    38    40     9 
   32    35    38    41     9 
   36    35    38    39     9 
   36    35    38    40     9 
   36    35    38    41     9 
   37    35    38    39     9 
   37    35    38    40     9 
   37    35    38    41     9 
   35    38    41    42     9 
   35    38    41    43     9 
   35    38    41    44     9 
   39    38    41    42     9 
   39    38    41    43     9 
   39    38    41    44     9 
   40    38    41    42     9 
   40    38    41    43     9 
   40    38    41    44     9 
   27    45    47    48     9 
   27    45    47    49     9 
   46    45    47    48     9 
   46    45    47    49     9 
   45    47    49    50     9 
   45    47    49    51     9 
   45    47    49    60     9 
   48    47    49    50     9 
   48    47    49    51     9 
   48    47    49    60     9 
   47    49    51    52     9 
   47    49    51    53     9 
   47    49    51    54     9 
   50    49    51    52     9 
   50    49    51    53     9 
   50    49    51    54     9 
   60    49    51    52     9 
   60    49    51    53     9 
   60    49    51    54     9 
   47    49    60    61     9 
   47    49    60    62     9 
   50    49    60    61     9 
   50    49    60    62     9 
   51    49    60    61     9 
   51    49    60    62     9 
   49    51    54    55     9 
   49    51    54    56     9 
   49    51    54    57     9 
   52    51    54    55     9 
   52    51    54    56     9 
   52    51    54    57     9 
   53    51    54    55     9 
   53    51    54    56     9 
   53    51    54    57     9 
   51    54    57    58     9 
   51    54    57    59     9 
   55    54    57    58     9 
   55    54    57    59     9 
   56    54    57    58     9 
   56    54    57    59     9 
   49    60    62    63     9 
   49    60    62    64     9 
   61    60    62    63     9 
   61    60    62    64     9 
   60    62    64    65     9 
   60    62    64    66     9 
   60    62    64    79     9 
   63    62    64    65     9 
   63    62    64    66     9 
   63    62    64    79     9 
   62    64    66    67     9 
   62    64    66    68     9 
   62    64    66    69     9 
   65    64    66    67     9 
   65    64    66    68     9 
   65    64    66    69     9 
   79    64    66    67     9 
   79    64    66    68     9 
   79    64    66    69     9 
   62    64    79    80     9 
   62    64    79    81     9 
   65    64    79    80     9 
   65    64    79    81     9 
   66    64    79    80     9 
   66    64    79    81     9 
   64    66    69    70     9 
   64    66    69    71     9 
   64    66    69    75     9 
   67    66    69    70     9 
   67    66    69    71     9 
   67    66    69    75     9 
   68    66    69    70     9 
   68    66    69    71     9 
   68    66    69    75     9 
   66    69    71    72     9 
   66    69    71    73     9 
   66    69    71    74     9 
   70    69    71    72     9 
   70    69    71    73     9 
   70    69    71    74     9 
   75    69    71    72     9 
   75    69    71    73     9 
   75    69    71    74     9 
   66    69    75    76     9 
   66    69    75    77     9 
   66    69    75    78     9 
   70    69    75    76     9 
   70    69    75    77     9 
   70    69    75    78     9 
   71    69    75    76     9 
   71    69    75    77     9 
   71    69    75    78     9 
   64    79    81    82     9 
   64    79    81    83     9 
   80    79    81    82     9 
   80    79    81    83     9 
   79    81    83    84     9 
   79    81    83    85     9 
   79    81    83   101     9 
   82    81    83    84     9 
   82    81    83    85     9 
   82    81    83   101     9 
   81    83    85    86     9 
   81    83    85    87     9 
   81    83    85    88     9 
   84    83    85    86     9 
   84    83    85    87     9 
   84    83    85    88     9 
  101    83    85    86     9 
  101    83    85    87     9 
  101    83    85    88     9 
   81    83   101   102     9 
   81    83   101   103     9 
   84    83   101   102     9 
   84    83   101   103     9 
   85    83   101   102     9 
   85    83   101   103     9 
   83    85    88    89     9 
   83    85    88    90     9 
   83    85    88    91     9 
   86    85    88    89     9 
   86    85    88    90     9 
   86    85    88    91     9 
   87    85    88    89     9 
   87    85    88    90     9 
   87    85    88    91     9 
   85    88    91    92     9 
   85    88    91    93     9 
   85    88    91    94     9 
   89    88    91    92     9 
   89    88    91    93     9 
   89    88    91    94     9 
   90    88    91    92     9 
   90    88    91    93     9 
   90    88    91    94     9 
   88    91    94    95     9 
   88    91    94    96     9 
   88    91    94    97     9 
   92    91    94    95     9 
   92    91    94    96     9 
   92    91    94    97     9 
   93    91    94    95     9 
   93    91    94    96     9 
   93    91    94    97     9 
   91    94    97    98     9 
   91    94    97    99     9 
   91    94    97   100     9 
   95    94    97    98     9 
   95    94    97    99     9 
   95    94    97   100     9 
   96    94    97    98     9 
   96    94    97    99     9 
   96    94    97   100     9 
   83   101   103   104     9 
   83   101   103   105     9 
  102   101   103   104     9 
  102   101   103   105     9 
  101   103   105   106     9 
  101   103   105   107     9 
  101   103   105   121     9 
  104   103   105   106     9 
  104   103   105   107     9 
  104   103   105   121     9 
  103   105   107   108     9 
  103   105   107   109     9 
  103   105   107   110     9 
  106   105   107   108     9 
  106   105   107   109     9 
  106   105   107   110     9 
  121   105   107   108     9 
  121   105   107   109     9 
  121   105   107   110     9 
  103   105   121   122     9 
  103   105   121   123     9 
  106   105   121   122     9 
  106   105   121   123     9 
  107   105   121   122     9 
  107   105   121   123     9 
  105   107   110   111     9 
  105   107   110   119     9 
  108   107   110   111     9 
  108   107   110   119     9 
  109   107   110   111     9 
  109   107   110   119     9 
  107   110   111   112     9 
  107   110   111   113     9 
  119   110   111   112     9 
  119   110   111   113     9 
  107   110   119   117     9 
  107   110   119   120     9 
  111   110   119   117     9 
  111   110   119   120     9 
  110   111   113   114     9 
  110   111   113   115     9 
  112   111   113   114     9 
  112   111   113   115     9 
  111   113   115   116     9 
  111   113   115   117     9 
  114   113   115   116     9 
  114   113   115   117     9 
  113   115   117   118     9 
  113   115   117   119     9 
  116   115   117   118     9 
  116   115   117   119     9 
  115   117   119   110     9 
  115   117   119   120     9 
  118   117   119   110     9 
  118   117   119   120     9 
  105   121   123   124     9 
  105   121   123   125     9 
  122   121   123   124     9 
  122   121   123   125     9 
  121   123   125   126     9 
  121   123   125   127     9 
  121   123   125   140     9 
  124   123   125   126     9 
  124   123   125   127     9 
  124   123   125   140     9 
  123   125   127   128     9 
  123   125   127   129     9 
  123   125   127   130     9 
  126   125   127   128     9 
  126   125   127   129     9 
  126   125   127   130     9 
  140   125   127   128     9 
  140   125   127   129     9 
  140   125   127   130     9 
  123   125   140   141     9 
  123   125   140   142     9 
  126   125   140   141     9 
  126   125   140   142     9 
  127   125   140   141     9 
  127   125   140   142     9 
  125   127   130   131     9 
  125   127   130   132     9 
  125   127   130   136     9 
  128   127   130   131     9 
  128   127   130   132     9 
  128   127   130   136     9 
  129   127   130   131     9 
  129   127   130   132     9 
  129   127   130   136     9 
  127   130   132   133     9 
  127   130   132   134     9 
  127   130   132   135     9 
  131   130   132   133     9 
  131   130   132   134     9 
  131   130   132   135     9 
  136   130   132   133     9 
  136   130   132   134     9 
  136   130   132   135     9 
  127   130   136   137     9 
  127   130   136   138     9 
  127   130   136   139     9 
  131   130   136   137     9 
  131   130   136   138     9 
  131   130   136   139     9 
  132   130   136   137     9 
  132   130   136   138     9 
  132   130   136   139     9 
  125   140   142   143     9 
  125   140   142   144     9 
  141   140   142   143     9 
  141   140   142   144     9 
  140   142   144   145     9 
  140   142   144   146     9 
  140   142   144   156     9 
  143   142   144   145     9 
  143   142   144   146     9 
  143   142   144   156     9 
  142   144   146   147     9 
  142   144   146   148     9 
  142   144   146   152     9 
  145   144   146   147     9 
  145   144   146   148     9 
  145   144   146   152     9 
  156   144   146   147     9 
  156   144   146   148     9 
  156   144   146   152     9 
  142   144   156   157     9 
  142   144   156   158     9 
  145   144   156   157     9 
  145   144   156   158     9 
  146   144   156   157     9 
  146   144   156   158     9 
  144   146   148   149     9 
  144   146   148   150     9 
  144   146   148   151     9 
  147   146   148   149     9 
  147   146   148   150     9 
  147   146   148   151     9 
  152   146   148   149     9 
  152   146   148   150     9 
  152   146   148   151     9 
  144   146   152   153     9 
  144   146   152   154     9 
  144   146   152   155     9 
  147   146   152   153     9 
  147   146   152   154     9 
  147   146   152   155     9 
  148   146   152   153     9 
  148   146   152   154     9 
  148   146   152   155     9 
  144   156   158   159     9 
  144   156   158   160     9 
  157   156   158   159     9 
  157   156   158   160     9 
  156   158   160   161     9 
  156   158   160   162     9 
  156   158   160   172     9 
  159   158   160   161     9 
  159   158   160   162     9 
  159   158   160   172     9 
  158   160   162   163     9 
  158   160   162   164     9 
  158   160   162   168     9 
  161   160   162   163     9 
  161   160   162   164     9 
  161   160   162   168     9 
  172   160   162   163     9 
  172   160   162   164     9 
  172   160   162   168     9 
  158   160   172   173     9 
  158   160   172   174     9 
  161   160   172   173     9 
  161   160   172   174     9 
  162   160   172   173     9 
  162   160   172   174     9 
  160   162   164   165     9 
  160   162   164   166     9 
  160   162   164   167     9 
  163   162   164   165     9 
  163   162   164   166     9 
  163   162   164   167     9 
  168   162   164   165     9 
  168   162   164   166     9 
  168   162   164   167     9 
  160   162   168   169     9 
  160   162   168   170     9 
  160   162   168   171     9 
  163   162   168   169     9 
  163   162   168   170     9 
  163   162   168   171     9 
  164   162   168   169     9 
  164   162   168   170     9 
  164   162   168   171     9 
  160   172   174   175     9 
  160   172   174   176     9 
  173   172   174   175     9 
  173   172   174   176     9 
  172   174   176   177     9 
  172   174   176   178     9 
  172   174   176   184     9 
  175   174   176   177     9 
  175   174   176   178     9 
  175   174   176   184     9 
  174   176   178   179     9 
  174   176   178   180     9 
  174   176   178   181     9 
  177   176   178   179     9 
  177   176   178   180     9 
  177   176   178   181     9 
  184   176   178   179     9 
  184   176   178   180     9 
  184   176   178   181     9 
  174   176   184   185     9 
  174   176   184   186     9 
  177   176   184   185     9 
  177   176   184   186     9 
  178   176   184   185     9 
  178   176   184   186     9 
  176   178   181   182     9 
  176   178   181   183     9 
  179   178   181   182     9 
  179   178   181   183     9 
  180   178   181   182     9 
  180   178   181   183     9 
  176   184   186   187     9 
  176   184   186   188     9 
  185   184   186   187     9 
  185   184   186   188     9 
  184   186   188   189     9 
  184   186   188   190     9 
  184   186   188   196     9 
  187   186   188   189     9 
  187   186   188   190     9 
  187   186   188   196     9 
  186   188   190   191     9 
  186   188   190   192     9 
  186   188   190   193     9 
  189   188   190   191     9 
  189   188   190   192     9 
  189   188   190   193     9 
  196   188   190   191     9 
  196   188   190   192     9 
  196   188   190   193     9 
  186   188   196   197     9 
  186   188   196   198     9 
  189   188   196   197     9 
  189   188   196   198     9 
  190   188   196   197     9 
  190   188   196   198     9 
  188   190   193   194     9 
  188   190   193   195     9 
  191   190   193   194     9 
  191   190   193   195     9 
  192   190   193   194     9 
  192   190   193   195     9 
  188   196   198   199     9 
  188   196   198   200     9 
  197   196   198   199     9 
  197   196   198   200     9 
  196   198   200   201     9 
  196   198   200   202     9 
  196   198   200   216     9 
  199   198   200   201     9 
  199   198   200   202     9 
  199   198   200   216     9 
  198   200   202   203     9 
  198   200   202   204     9 
  198   200   202   205     9 
  201   200   202   203     9 
  201   200   202   204     9 
  201   200   202   205     9 
  216   200   202   203     9 
  216   200   202   204     9 
  216   200   202   205     9 
  198   200   216   217     9 
  198   200   216   218     9 
  201   200   216   217     9 
  201   200   216   218     9 
  202   200   216   217     9 
  202   200   216   218     9 
  200   202   205   206     9 
  200   202   205   214     9 
  203   202   205   206     9 
  203   202   205   214     9 
  204   202   205   206     9 
  204   202   205   214     9 
  202   205   206   207     9 
  202   205   206   208     9 
  214   205   206   207     9 
  214   205   206   208     9 
  202   205   214   212     9 
  202   205   214   215     9 
  206   205   214   212     9 
  206   205   214   215     9 
  205   206   208   209     9 
  205   206   208   210     9 
  207   206   208   209     9 
  207   206   208   210     9 
  206   208   210   211     9 
  206   208   210   212     9 
  209   208   210   211     9 
  209   208   210   212     9 
  208   210   212   213     9 
  208   210   212   214     9 
  211   210   212   213     9 
  211   210   212   214     9 
  210   212   214   205     9 
  210   212   214   215     9 
  213   212   214   205     9 
  213   212   214   215     9 
  200   216   218   219     9 
  200   216   218   220     9 
  217   216   218   219     9 
  217   216   218   220     9 
  216   218   220   221     9 
  216   218   220   222     9 
  216   218   220   227     9 
  219   218   220   221     9 
  219   218   220   222     9 
  219   218   220   227     9 
  218   220   222   223     9 
  218   220   222   224     9 
  218   220   222   225     9 
  221   220   222   223     9 
  221   220   222   224     9 
  221   220   222   225     9 
  227   220   222   223     9 
  227   220   222   224     9 
  227   220   222   225     9 
  218   220   227   228     9 
  218   220   227   229     9 
  221   220   227   228     9 
  221   220   227   229     9 
  222   220   227   228     9 
  222   220   227   229     9 
  220   222   225   226     9 
  223   222   225   226     9 
  224   222   225   226     9 
  220   227   229   230     9 
  220   227   229   231     9 
  228   227   229   230     9 
  228   227   229   231     9 
  227   229   231   232     9 
  227   229   231   233     9 
  227   229   231   241     9 
  230   229   231   232     9 
  230   229   231   233     9 
  230   229   231   241     9 
  229   231   233   234     9 
  229   231   233   235     9 
  229   231   233   239     9 
  232   231   233   234     9 
  232   231   233   235     9 
  232   231   233   239     9 
  241   231   233   234     9 
  241   231   233   235     9 
  241   231   233   239     9 
  229   231   241   242     9 
  229   231   241   243     9 
  232   231   241   242     9 
  232   231   241   243     9 
  233   231   241   242     9 
  233   231   241   243     9 
  231   233   235   236     9 
  231   233   235   237     9 
  231   233   235   238     9 
  234   233   235   236     9 
  234   233   235   237     9 
  234   233   235   238     9 
  239   233   235   236     9 
  239   233   235   237     9 
  239   233   235   238     9 
  231   233   239   240     9 
  234   233   239   240     9 
  235   233   239   240     9 
  231   241   243   244     9 
  231   241   243   245     9 
  242   241   243   244     9 
  242   241   243   245     9 
  241   243   245   246     9 
  241   243   245   247     9 
  241   243   245   258     9 
  244   243   245   246     9 
  244   243   245   247     9 
  244   243   245   258     9 
  243   245   247   248     9 
  243   245   247   249     9 
  243   245   247   250     9 
  246   245   247   248     9 
  246   245   247   249     9 
  246   245   247   250     9 
  258   245   247   248     9 
  258   245   247   249     9 
  258   245   247   250     9 
  243   245   258   259     9 
  243   245   258   260     9 
  246   245   258   259     9 
  246   245   258   260     9 
  247   245   258   259     9 
  247   245   258   260     9 
  245   247   250   251     9 
  245   247   250   252     9 
  245   247   250   253     9 
  248   247   250   251     9 
  248   247   250   252     9 
  248   247   250   253     9 
  249   247   250   251     9 
  249   247   250   252     9 
  249   247   250   253     9 
  247   250   253   254     9 
  251   250   253   254     9 
  252   250   253   254     9 
  250   253   254   255     9 
  250   253   254   256     9 
  250   253   254   257     9 
  245   258   260   261     9 
  245   258   260   262     9 
  259   258   260   261     9 
  259   258   260   262     9 
  258   260   262   263     9 
  258   260   262   264     9 
  258   260   262   282     9 
  261   260   262   263     9 
  261   260   262   264     9 
  261   260   262   282     9 
  260   262   264   265     9 
  260   262   264   266     9 
  260   262   264   267     9 
  263   262   264   265     9 
  263   262   264   266     9 
  263   262   264   267     9 
  282   262   264   265     9 
  282   262   264   266     9 
  282   262   264   267     9 
  260   262   282   283     9 
  260   262   282   284     9 
  263   262   282   283     9 
  263   262   282   284     9 
  264   262   282   283     9 
  264   262   282   284     9 
  262   264   267   268     9 
  262   264   267   269     9 
  262   264   267   270     9 
  265   264   267   268     9 
  265   264   267   269     9 
  265   264   267   270     9 
  266   264   267   268     9 
  266   264   267   269     9 
  266   264   267   270     9 
  264   267   270   271     9 
  264   267   270   272     9 
  264   267   270   273     9 
  268   267   270   271     9 
  268   267   270   272     9 
  268   267   270   273     9 
  269   267   270   271     9 
  269   267   270   272     9 
  269   267   270   273     9 
  267   270   273   274     9 
  267   270   273   275     9 
  271   270   273   274     9 
  271   270   273   275     9 
  272   270   273   274     9 
  272   270   273   275     9 
  270   273   275   276     9 
  270   273   275   279     9 
  274   273   275   276     9 
  274   273   275   279     9 
  273   275   276   277     9 
  273   275   276   278     9 
  279   275   276   277     9 
  279   275   276   278     9 
  273   275   279   280     9 
  273   275   279   281     9 
  276   275   279   280     9 
  276   275   279   281     9 
  262   282   284   285     9 
  262   282   284   286     9 
  283   282   284   285     9 
  283   282   284   286     9 
  282   284   286   287     9 
  282   284   286   288     9 
  282   284   286   306     9 
  285   284   286   287     9 
  285   284   286   288     9 
  285   284   286   306     9 
  284   286   288   289     9 
  284   286   288   290     9 
  284   286   288   291     9 
  287   286   288   289     9 
  287   286   288   290     9 
  287   286   288   291     9 
  306   286   288   289     9 
  306   286   288   290     9 
  306   286   288   291     9 
  284   286   306   307     9 
  284   286   306   308     9 
  287   286   306   307     9 
  287   286   306   308     9 
  288   286   306   307     9 
  288   286   306   308     9 
  286   288   291   292     9 
  286   288   291   293     9 
  286   288   291   294     9 
  289   288   291   292     9 
  289   288   291   293     9 
  289   288   291   294     9 
  290   288   291   292     9 
  290   288   291   293     9 
  290   288   291   294     9 
  288   291   294   295     9 
  288   291   294   296     9 
  288   291   294   297     9 
  292   291   294   295     9 
  292   291   294   296     9 
  292   291   294   297     9 
  293   291   294   295     9 
  293   291   294   296     9 
  293   291   294   297     9 
  291   294   297   298     9 
  291   294   297   299     9 
  295   294   297   298     9 
  295   294   297   299     9 
  296   294   297   298     9 
  296   294   297   299     9 
  294   297   299   300     9 
  294   297   299   303     9 
  298   297   299   300     9 
  298   297   299   303     9 
  297   299   300   301     9 
  297   299   300   302     9 
  303   299   300   301     9 
  303   299   300   302     9 
  297   299   303   304     9 
  297   299   303   305     9 
  300   299   303   304     9 
  300   299   303   305     9 
  286   306   308   309     9 
  286   306   308   310     9 
  307   306   308   309     9 
  307   306   308   310     9 
  306   308   310   311     9 
  306   308   310   312     9 
  306   308   310   325     9 
  309   308   310   311     9 
  309   308   310   312     9 
  309   308   310   325     9 
  308   310   312   313     9 
  308   310   312   314     9 
  308   310   312   318     9 
  311   310   312   313     9 
  311   310   312   314     9 
  311   310   312   318     9 
  325   310   312   313     9 
  325   310   312   314     9 
  325   310   312   318     9 
  308   310   325   326     9 
  308   310   325   327     9 
  311   310   325   326     9 
  311   310   325   327     9 
  312   310   325   326     9 
  312   310   325   327     9 
  310   312   314   315     9 
  310   312   314   316     9 
  310   312   314   317     9 
  313   312   314   315     9 
  313   312   314   316     9 
  313   312   314   317     9 
  318   312   314   315     9 
  318   312   314   316     9 
  318   312   314   317     9 
  310   312   318   319     9 
  310   312   318   320     9 
  310   312   318   321     9 
  313   312   318   319     9 
  313   312   318   320     9 
  313   312   318   321     9 
  314   312   318   319     9 
  314   312   318   320     9 
  314   312   318   321     9 
  312   318   321   322     9 
  312   318   321   323     9 
  312   318   321   324     9 
  319   318   321   322     9 
  319   318   321   323     9 
  319   318   321   324     9 
  320   318   321   322     9 
  320   318   321   323     9 
  320   318   321   324     9 
  310   325   327   328     9 
  310   325   327   329     9 
  326   325   327   328     9 
  326   325   327   329     9 
  325   327   329   330     9 
  325   327   329   331     9 
  325   327   329   341     9 
  328   327   329   330     9 
  328   327   329   331     9 
  328   327   329   341     9 
  327   329   331   332     9 
  327   329   331   333     9 
  327   329   331   337     9 
  330   329   331   332     9 
  330   329   331   333     9 
  330   329   331   337     9 
  341   329   331   332     9 
  341   329   331   333     9 
  341   329   331   337     9 
  327   329   341   342     9 
  327   329   341   343     9 
  330   329   341   342     9 
  330   329   341   343     9 
  331   329   341   342     9 
  331   329   341   343     9 
  329   331   333   334     9 
  329   331   333   335     9 
  329   331   333   336     9 
  332   331   333   334     9 
  332   331   333   335     9 
  332   331   333   336     9 
  337   331   333   334     9 
  337   331   333   335     9 
  337   331   333   336     9 
  329   331   337   338     9 
  329   331   337   339     9 
  329   331   337   340     9 
  332   331   337   338     9 
  332   331   337   339     9 
  332   331   337   340     9 
  333   331   337   338     9 
  333   331   337   339     9 
  333   331   337   340     9 
  329   341   343   344     9 
  329   341   343   345     9 
  342   341   343   344     9 
  342   341   343   345     9 
  341   343   345   346     9 
  341   343   345   347     9 
  341   343   345   365     9 
  344   343   345   346     9 
  344   343   345   347     9 
  344   343   345   365     9 
  343   345   347   348     9 
  343   345   347   349     9 
  343   345   347   350     9 
  346   345   347   348     9 
  346   345   347   349     9 
  346   345   347   350     9 
  365   345   347   348     9 
  365   345   347   349     9 
  365   345   347   350     9 
  343   345   365   366     9 
  343   345   365   367     9 
  346   345   365   366     9 
  346   345   365   367     9 
  347   345   365   366     9 
  347   345   365   367     9 
  345   347   350   351     9 
  345   347   350   352     9 
  345   347   350   353     9 
  348   347   350   351     9 
  348   347   350   352     9 
  348   347   350   353     9 
  349   347   350   351     9 
  349   347   350   352     9 
  349   347   350   353     9 
  347   350   353   354     9 
  347   350   353   355     9 
  347   350   353   356     9 
  351   350   353   354     9 
  351   350   353   355     9 
  351   350   353   356     9 
  352   350   353   354     9 
  352   350   353   355     9 
  352   350   353   356     9 
  350   353   356   357     9 
  350   353   356   358     9 
  354   353   356   357     9 
  354   353   356   358     9 
  355   353   356   357     9 
  355   353   356   358     9 
  353   356   358   359     9 
  353   356   358   362     9 
  357   356   358   359     9 
  357   356   358   362     9 
  356   358   359   360     9 
  356   358   359   361     9 
  362   358   359   360     9 
  362   358   359   361     9 
  356   358   362   363     9 
  356   358   362   364     9 
  359   358   362   363     9 
  359   358   362   364     9 
  345   365   367   368     9 
  345   365   367   369     9 
  366   365   367   368     9 
  366   365   367   369     9 
  365   367   369   370     9 
  365   367   369   371     9 
  365   367   369   379     9 
  368   367   369   370     9 
  368   367   369   371     9 
  368   367   369   379     9 
  367   369   371   372     9 
  367   369   371   373     9 
  367   369   371   374     9 
  370   369   371   372     9 
  370   369   371   373     9 
  370   369   371   374     9 
  379   369   371   372     9 
  379   369   371   373     9 
  379   369   371   374     9 
  367   369   379   380     9 
  367   369   379   381     9 
  370   369   379   380     9 
  370   369   379   381     9 
  371   369   379   380     9 
  371   369   379   381     9 
  369   371   374   375     9 
  369   371   374   376     9 
  372   371   374   375     9 
  372   371   374   376     9 
  373   371   374   375     9 
  373   371   374   376     9 
  371   374   376   377     9 
  371   374   376   378     9 
  375   374   376   377     9
[truncated: 143,834 more chars]
