# Supplementary material for: Comparative Molecular Dynamics Study of the Thermal Stability of CheY Proteins from Hyperthermophilic and Mesophilic Organisms
Source: J Chem Inf Model. 2026 Mar 10;66(6):3259–75. doi: 10.1021/acs.jcim.5c02944 (PMC13014450; doi:10.1021/acs.jcim.5c02944)
Supplement: Supplementary file 1 [file ci5c02944_si_001.zip › 12.Data_Availability_Statement_Alas_etal_JCIM/3CHY/posre.itp]

; In this topology include file, you will find position restraint
; entries for all the heavy atoms in your original pdb file.
; This means that all the protons which were added by pdb2gmx are
; not restrained.

[ position_restraints ]
; atom  type      fx      fy      fz
     1     1  1000  1000  1000
     5     1  1000  1000  1000
     7     1  1000  1000  1000
    11     1  1000  1000  1000
    12     1  1000  1000  1000
    13     1  1000  1000  1000
    15     1  1000  1000  1000
    17     1  1000  1000  1000
    20     1  1000  1000  1000
    21     1  1000  1000  1000
    22     1  1000  1000  1000
    23     1  1000  1000  1000
    24     1  1000  1000  1000
    25     1  1000  1000  1000
    27     1  1000  1000  1000
    29     1  1000  1000  1000
    32     1  1000  1000  1000
    35     1  1000  1000  1000
    38     1  1000  1000  1000
    41     1  1000  1000  1000
    45     1  1000  1000  1000
    46     1  1000  1000  1000
    47     1  1000  1000  1000
    49     1  1000  1000  1000
    51     1  1000  1000  1000
    54     1  1000  1000  1000
    57     1  1000  1000  1000
    58     1  1000  1000  1000
    59     1  1000  1000  1000
    60     1  1000  1000  1000
    61     1  1000  1000  1000
    62     1  1000  1000  1000
    64     1  1000  1000  1000
    66     1  1000  1000  1000
    69     1  1000  1000  1000
    71     1  1000  1000  1000
    75     1  1000  1000  1000
    79     1  1000  1000  1000
    80     1  1000  1000  1000
    81     1  1000  1000  1000
    83     1  1000  1000  1000
    85     1  1000  1000  1000
    88     1  1000  1000  1000
    91     1  1000  1000  1000
    94     1  1000  1000  1000
    97     1  1000  1000  1000
   101     1  1000  1000  1000
   102     1  1000  1000  1000
   103     1  1000  1000  1000
   105     1  1000  1000  1000
   107     1  1000  1000  1000
   110     1  1000  1000  1000
   111     1  1000  1000  1000
   113     1  1000  1000  1000
   115     1  1000  1000  1000
   117     1  1000  1000  1000
   119     1  1000  1000  1000
   121     1  1000  1000  1000
   122     1  1000  1000  1000
   123     1  1000  1000  1000
   125     1  1000  1000  1000
   127     1  1000  1000  1000
   130     1  1000  1000  1000
   132     1  1000  1000  1000
   136     1  1000  1000  1000
   140     1  1000  1000  1000
   141     1  1000  1000  1000
   142     1  1000  1000  1000
   144     1  1000  1000  1000
   146     1  1000  1000  1000
   148     1  1000  1000  1000
   152     1  1000  1000  1000
   156     1  1000  1000  1000
   157     1  1000  1000  1000
   158     1  1000  1000  1000
   160     1  1000  1000  1000
   162     1  1000  1000  1000
   164     1  1000  1000  1000
   168     1  1000  1000  1000
   172     1  1000  1000  1000
   173     1  1000  1000  1000
   174     1  1000  1000  1000
   176     1  1000  1000  1000
   178     1  1000  1000  1000
   181     1  1000  1000  1000
   182     1  1000  1000  1000
   183     1  1000  1000  1000
   184     1  1000  1000  1000
   185     1  1000  1000  1000
   186     1  1000  1000  1000
   188     1  1000  1000  1000
   190     1  1000  1000  1000
   193     1  1000  1000  1000
   194     1  1000  1000  1000
   195     1  1000  1000  1000
   196     1  1000  1000  1000
   197     1  1000  1000  1000
   198     1  1000  1000  1000
   200     1  1000  1000  1000
   202     1  1000  1000  1000
   205     1  1000  1000  1000
   206     1  1000  1000  1000
   208     1  1000  1000  1000
   210     1  1000  1000  1000
   212     1  1000  1000  1000
   214     1  1000  1000  1000
   216     1  1000  1000  1000
   217     1  1000  1000  1000
   218     1  1000  1000  1000
   220     1  1000  1000  1000
   222     1  1000  1000  1000
   225     1  1000  1000  1000
   227     1  1000  1000  1000
   228     1  1000  1000  1000
   229     1  1000  1000  1000
   231     1  1000  1000  1000
   233     1  1000  1000  1000
   235     1  1000  1000  1000
   239     1  1000  1000  1000
   241     1  1000  1000  1000
   242     1  1000  1000  1000
   243     1  1000  1000  1000
   245     1  1000  1000  1000
   247     1  1000  1000  1000
   250     1  1000  1000  1000
   253     1  1000  1000  1000
   254     1  1000  1000  1000
   258     1  1000  1000  1000
   259     1  1000  1000  1000
   260     1  1000  1000  1000
   262     1  1000  1000  1000
   264     1  1000  1000  1000
   267     1  1000  1000  1000
   270     1  1000  1000  1000
   273     1  1000  1000  1000
   275     1  1000  1000  1000
   276     1  1000  1000  1000
   279     1  1000  1000  1000
   282     1  1000  1000  1000
   283     1  1000  1000  1000
   284     1  1000  1000  1000
   286     1  1000  1000  1000
   288     1  1000  1000  1000
   291     1  1000  1000  1000
   294     1  1000  1000  1000
   297     1  1000  1000  1000
   299     1  1000  1000  1000
   300     1  1000  1000  1000
   303     1  1000  1000  1000
   306     1  1000  1000  1000
   307     1  1000  1000  1000
   308     1  1000  1000  1000
   310     1  1000  1000  1000
   312     1  1000  1000  1000
   314     1  1000  1000  1000
   318     1  1000  1000  1000
   321     1  1000  1000  1000
   325     1  1000  1000  1000
   326     1  1000  1000  1000
   327     1  1000  1000  1000
   329     1  1000  1000  1000
   331     1  1000  1000  1000
   333     1  1000  1000  1000
   337     1  1000  1000  1000
   341     1  1000  1000  1000
   342     1  1000  1000  1000
   343     1  1000  1000  1000
   345     1  1000  1000  1000
   347     1  1000  1000  1000
   350     1  1000  1000  1000
   353     1  1000  1000  1000
   356     1  1000  1000  1000
   358     1  1000  1000  1000
   359     1  1000  1000  1000
   362     1  1000  1000  1000
   365     1  1000  1000  1000
   366     1  1000  1000  1000
   367     1  1000  1000  1000
   369     1  1000  1000  1000
   371     1  1000  1000  1000
   374     1  1000  1000  1000
   375     1  1000  1000  1000
   376     1  1000  1000  1000
   379     1  1000  1000  1000
   380     1  1000  1000  1000
   381     1  1000  1000  1000
   383     1  1000  1000  1000
   385     1  1000  1000  1000
   388     1  1000  1000  1000
   390     1  1000  1000  1000
   394     1  1000  1000  1000
   398     1  1000  1000  1000
   399     1  1000  1000  1000
   400     1  1000  1000  1000
   402     1  1000  1000  1000
   404     1  1000  1000  1000
   407     1  1000  1000  1000
   409     1  1000  1000  1000
   413     1  1000  1000  1000
   417     1  1000  1000  1000
   418     1  1000  1000  1000
   419     1  1000  1000  1000
   421     1  1000  1000  1000
   423     1  1000  1000  1000
   426     1  1000  1000  1000
   429     1  1000  1000  1000
   432     1  1000  1000  1000
   435     1  1000  1000  1000
   439     1  1000  1000  1000
   440     1  1000  1000  1000
   441     1  1000  1000  1000
   443     1  1000  1000  1000
   445     1  1000  1000  1000
   448     1  1000  1000  1000
   451     1  1000  1000  1000
   452     1  1000  1000  1000
   453     1  1000  1000  1000
   454     1  1000  1000  1000
   455     1  1000  1000  1000
   456     1  1000  1000  1000
   458     1  1000  1000  1000
   460     1  1000  1000  1000
   463     1  1000  1000  1000
   465     1  1000  1000  1000
   469     1  1000  1000  1000
   473     1  1000  1000  1000
   474     1  1000  1000  1000
   475     1  1000  1000  1000
   477     1  1000  1000  1000
   480     1  1000  1000  1000
   481     1  1000  1000  1000
   482     1  1000  1000  1000
   484     1  1000  1000  1000
   486     1  1000  1000  1000
   489     1  1000  1000  1000
   490     1  1000  1000  1000
   492     1  1000  1000  1000
   494     1  1000  1000  1000
   496     1  1000  1000  1000
   498     1  1000  1000  1000
   500     1  1000  1000  1000
   501     1  1000  1000  1000
   502     1  1000  1000  1000
   504     1  1000  1000  1000
   506     1  1000  1000  1000
   509     1  1000  1000  1000
   510     1  1000  1000  1000
   511     1  1000  1000  1000
   514     1  1000  1000  1000
   515     1  1000  1000  1000
   516     1  1000  1000  1000
   518     1  1000  1000  1000
   520     1  1000  1000  1000
   523     1  1000  1000  1000
   524     1  1000  1000  1000
   525     1  1000  1000  1000
   528     1  1000  1000  1000
   529     1  1000  1000  1000
   530     1  1000  1000  1000
   532     1  1000  1000  1000
   534     1  1000  1000  1000
   536     1  1000  1000  1000
   540     1  1000  1000  1000
   544     1  1000  1000  1000
   545     1  1000  1000  1000
   546     1  1000  1000  1000
   548     1  1000  1000  1000
   550     1  1000  1000  1000
   553     1  1000  1000  1000
   556     1  1000  1000  1000
   557     1  1000  1000  1000
   558     1  1000  1000  1000
   559     1  1000  1000  1000
   560     1  1000  1000  1000
   561     1  1000  1000  1000
   563     1  1000  1000  1000
   565     1  1000  1000  1000
   568     1  1000  1000  1000
   571     1  1000  1000  1000
   572     1  1000  1000  1000
   573     1  1000  1000  1000
   574     1  1000  1000  1000
   575     1  1000  1000  1000
   576     1  1000  1000  1000
   578     1  1000  1000  1000
   580     1  1000  1000  1000
   584     1  1000  1000  1000
   585     1  1000  1000  1000
   586     1  1000  1000  1000
   588     1  1000  1000  1000
   590     1  1000  1000  1000
   593     1  1000  1000  1000
   596     1  1000  1000  1000
   597     1  1000  1000  1000
   598     1  1000  1000  1000
   599     1  1000  1000  1000
   600     1  1000  1000  1000
   601     1  1000  1000  1000
   603     1  1000  1000  1000
   605     1  1000  1000  1000
   608     1  1000  1000  1000
   609     1  1000  1000  1000
   610     1  1000  1000  1000
   611     1  1000  1000  1000
   612     1  1000  1000  1000
   613     1  1000  1000  1000
   615     1  1000  1000  1000
   618     1  1000  1000  1000
   619     1  1000  1000  1000
   620     1  1000  1000  1000
   622     1  1000  1000  1000
   624     1  1000  1000  1000
   626     1  1000  1000  1000
   630     1  1000  1000  1000
   634     1  1000  1000  1000
   635     1  1000  1000  1000
   636     1  1000  1000  1000
   638     1  1000  1000  1000
   640     1  1000  1000  1000
   643     1  1000  1000  1000
   644     1  1000  1000  1000
   645     1  1000  1000  1000
   646     1  1000  1000  1000
   647     1  1000  1000  1000
   648     1  1000  1000  1000
   650     1  1000  1000  1000
   652     1  1000  1000  1000
   656     1  1000  1000  1000
   657     1  1000  1000  1000
   658     1  1000  1000  1000
   660     1  1000  1000  1000
   662     1  1000  1000  1000
   665     1  1000  1000  1000
   667     1  1000  1000  1000
   671     1  1000  1000  1000
   675     1  1000  1000  1000
   676     1  1000  1000  1000
   677     1  1000  1000  1000
   679     1  1000  1000  1000
   681     1  1000  1000  1000
   684     1  1000  1000  1000
   685     1  1000  1000  1000
   686     1  1000  1000  1000
   689     1  1000  1000  1000
   690     1  1000  1000  1000
   691     1  1000  1000  1000
   693     1  1000  1000  1000
   695     1  1000  1000  1000
   698     1  1000  1000  1000
   701     1  1000  1000  1000
   704     1  1000  1000  1000
   707     1  1000  1000  1000
   711     1  1000  1000  1000
   712     1  1000  1000  1000
   713     1  1000  1000  1000
   715     1  1000  1000  1000
   717     1  1000  1000  1000
   720     1  1000  1000  1000
   722     1  1000  1000  1000
   726     1  1000  1000  1000
   730     1  1000  1000  1000
   731     1  1000  1000  1000
   732     1  1000  1000  1000
   734     1  1000  1000  1000
   736     1  1000  1000  1000
   739     1  1000  1000  1000
   742     1  1000  1000  1000
   743     1  1000  1000  1000
   744     1  1000  1000  1000
   747     1  1000  1000  1000
   748     1  1000  1000  1000
   749     1  1000  1000  1000
   751     1  1000  1000  1000
   753     1  1000  1000  1000
   757     1  1000  1000  1000
   758     1  1000  1000  1000
   759     1  1000  1000  1000
   761     1  1000  1000  1000
   764     1  1000  1000  1000
   765     1  1000  1000  1000
   766     1  1000  1000  1000
   768     1  1000  1000  1000
   771     1  1000  1000  1000
   772     1  1000  1000  1000
   773     1  1000  1000  1000
   775     1  1000  1000  1000
   777     1  1000  1000  1000
   780     1  1000  1000  1000
   781     1  1000  1000  1000
   783     1  1000  1000  1000
   785     1  1000  1000  1000
   786     1  1000  1000  1000
   788     1  1000  1000  1000
   790     1  1000  1000  1000
   792     1  1000  1000  1000
   793     1  1000  1000  1000
   794     1  1000  1000  1000
   796     1  1000  1000  1000
   799     1  1000  1000  1000
   800     1  1000  1000  1000
   801     1  1000  1000  1000
   803     1  1000  1000  1000
   805     1  1000  1000  1000
   808     1  1000  1000  1000
   809     1  1000  1000  1000
   811     1  1000  1000  1000
   813     1  1000  1000  1000
   815     1  1000  1000  1000
   817     1  1000  1000  1000
   819     1  1000  1000  1000
   820     1  1000  1000  1000
   821     1  1000  1000  1000
   823     1  1000  1000  1000
   825     1  1000  1000  1000
   827     1  1000  1000  1000
   831     1  1000  1000  1000
   835     1  1000  1000  1000
   836     1  1000  1000  1000
   837     1  1000  1000  1000
   839     1  1000  1000  1000
   841     1  1000  1000  1000
   843     1  1000  1000  1000
   847     1  1000  1000  1000
   850     1  1000  1000  1000
   854     1  1000  1000  1000
   855     1  1000  1000  1000
   856     1  1000  1000  1000
   858     1  1000  1000  1000
   860     1  1000  1000  1000
   863     1  1000  1000  1000
   865     1  1000  1000  1000
   866     1  1000  1000  1000
   867     1  1000  1000  1000
   869     1  1000  1000  1000
   871     1  1000  1000  1000
   874     1  1000  1000  1000
   875     1  1000  1000  1000
   876     1  1000  1000  1000
   877     1  1000  1000  1000
   878     1  1000  1000  1000
   879     1  1000  1000  1000
   881     1  1000  1000  1000
   883     1  1000  1000  1000
   886     1  1000  1000  1000
   887     1  1000  1000  1000
   889     1  1000  1000  1000
   891     1  1000  1000  1000
   892     1  1000  1000  1000
   894     1  1000  1000  1000
   896     1  1000  1000  1000
   898     1  1000  1000  1000
   900     1  1000  1000  1000
   901     1  1000  1000  1000
   902     1  1000  1000  1000
   903     1  1000  1000  1000
   905     1  1000  1000  1000
   907     1  1000  1000  1000
   910     1  1000  1000  1000
   911     1  1000  1000  1000
   912     1  1000  1000  1000
   915     1  1000  1000  1000
   916     1  1000  1000  1000
   917     1  1000  1000  1000
   919     1  1000  1000  1000
   921     1  1000  1000  1000
   924     1  1000  1000  1000
   927     1  1000  1000  1000
   928     1  1000  1000  1000
   932     1  1000  1000  1000
   933     1  1000  1000  1000
   934     1  1000  1000  1000
   935     1  1000  1000  1000
   938     1  1000  1000  1000
   941     1  1000  1000  1000
   944     1  1000  1000  1000
   946     1  1000  1000  1000
   947     1  1000  1000  1000
   948     1  1000  1000  1000
   950     1  1000  1000  1000
   952     1  1000  1000  1000
   955     1  1000  1000  1000
   956     1  1000  1000  1000
   957     1  1000  1000  1000
   960     1  1000  1000  1000
   961     1  1000  1000  1000
   962     1  1000  1000  1000
   964     1  1000  1000  1000
   966     1  1000  1000  1000
   969     1  1000  1000  1000
   972     1  1000  1000  1000
   973     1  1000  1000  1000
   977     1  1000  1000  1000
   978     1  1000  1000  1000
   979     1  1000  1000  1000
   981     1  1000  1000  1000
   983     1  1000  1000  1000
   986     1  1000  1000  1000
   987     1  1000  1000  1000
   988     1  1000  1000  1000
   989     1  1000  1000  1000
   990     1  1000  1000  1000
   991     1  1000  1000  1000
   993     1  1000  1000  1000
   996     1  1000  1000  1000
   997     1  1000  1000  1000
   998     1  1000  1000  1000
  1000     1  1000  1000  1000
  1002     1  1000  1000  1000
  1005     1  1000  1000  1000
  1007     1  1000  1000  1000
  1011     1  1000  1000  1000
  1015     1  1000  1000  1000
  1016     1  1000  1000  1000
  1017     1  1000  1000  1000
  1019     1  1000  1000  1000
  1021     1  1000  1000  1000
  1024     1  1000  1000  1000
  1027     1  1000  1000  1000
  1028     1  1000  1000  1000
  1029     1  1000  1000  1000
  1030     1  1000  1000  1000
  1031     1  1000  1000  1000
  1032     1  1000  1000  1000
  1034     1  1000  1000  1000
  1036     1  1000  1000  1000
  1039     1  1000  1000  1000
  1041     1  1000  1000  1000
  1045     1  1000  1000  1000
  1049     1  1000  1000  1000
  1050     1  1000  1000  1000
  1051     1  1000  1000  1000
  1053     1  1000  1000  1000
  1055     1  1000  1000  1000
  1058     1  1000  1000  1000
  1060     1  1000  1000  1000
  1064     1  1000  1000  1000
  1068     1  1000  1000  1000
  1069     1  1000  1000  1000
  1070     1  1000  1000  1000
  1072     1  1000  1000  1000
  1074     1  1000  1000  1000
  1077     1  1000  1000  1000
  1080     1  1000  1000  1000
  1083     1  1000  1000  1000
  1086     1  1000  1000  1000
  1090     1  1000  1000  1000
  1091     1  1000  1000  1000
  1092     1  1000  1000  1000
  1094     1  1000  1000  1000
  1096     1  1000  1000  1000
  1098     1  1000  1000  1000
  1102     1  1000  1000  1000
  1104     1  1000  1000  1000
  1105     1  1000  1000  1000
  1106     1  1000  1000  1000
  1108     1  1000  1000  1000
  1110     1  1000  1000  1000
  1112     1  1000  1000  1000
  1116     1  1000  1000  1000
  1119     1  1000  1000  1000
  1123     1  1000  1000  1000
  1124     1  1000  1000  1000
  1125     1  1000  1000  1000
  1127     1  1000  1000  1000
  1129     1  1000  1000  1000
  1132     1  1000  1000  1000
  1135     1  1000  1000  1000
  1138     1  1000  1000  1000
  1140     1  1000  1000  1000
  1141     1  1000  1000  1000
  1144     1  1000  1000  1000
  1147     1  1000  1000  1000
  1148     1  1000  1000  1000
  1149     1  1000  1000  1000
  1151     1  1000  1000  1000
  1153     1  1000  1000  1000
  1157     1  1000  1000  1000
  1158     1  1000  1000  1000
  1159     1  1000  1000  1000
  1161     1  1000  1000  1000
  1163     1  1000  1000  1000
  1166     1  1000  1000  1000
  1167     1  1000  1000  1000
  1168     1  1000  1000  1000
  1169     1  1000  1000  1000
  1170     1  1000  1000  1000
  1171     1  1000  1000  1000
  1173     1  1000  1000  1000
  1176     1  1000  1000  1000
  1177     1  1000  1000  1000
  1178     1  1000  1000  1000
  1180     1  1000  1000  1000
  1182     1  1000  1000  1000
  1186     1  1000  1000  1000
  1187     1  1000  1000  1000
  1188     1  1000  1000  1000
  1190     1  1000  1000  1000
  1192     1  1000  1000  1000
  1195     1  1000  1000  1000
  1198     1  1000  1000  1000
  1199     1  1000  1000  1000
  1203     1  1000  1000  1000
  1204     1  1000  1000  1000
  1205     1  1000  1000  1000
  1207     1  1000  1000  1000
  1209     1  1000  1000  1000
  1212     1  1000  1000  1000
  1214     1  1000  1000  1000
  1215     1  1000  1000  1000
  1216     1  1000  1000  1000
  1218     1  1000  1000  1000
  1220     1  1000  1000  1000
  1224     1  1000  1000  1000
  1225     1  1000  1000  1000
  1226     1  1000  1000  1000
  1228     1  1000  1000  1000
  1230     1  1000  1000  1000
  1233     1  1000  1000  1000
  1235     1  1000  1000  1000
  1239     1  1000  1000  1000
  1243     1  1000  1000  1000
  1244     1  1000  1000  1000
  1245     1  1000  1000  1000
  1246     1  1000  1000  1000
  1249     1  1000  1000  1000
  1252     1  1000  1000  1000
  1255     1  1000  1000  1000
  1257     1  1000  1000  1000
  1258     1  1000  1000  1000
  1259     1  1000  1000  1000
  1261     1  1000  1000  1000
  1263     1  1000  1000  1000
  1265     1  1000  1000  1000
  1269     1  1000  1000  1000
  1273     1  1000  1000  1000
  1274     1  1000  1000  1000
  1275     1  1000  1000  1000
  1277     1  1000  1000  1000
  1279     1  1000  1000  1000
  1282     1  1000  1000  1000
  1284     1  1000  1000  1000
  1288     1  1000  1000  1000
  1292     1  1000  1000  1000
  1293     1  1000  1000  1000
  1294     1  1000  1000  1000
  1296     1  1000  1000  1000
  1298     1  1000  1000  1000
  1301     1  1000  1000  1000
  1304     1  1000  1000  1000
  1305     1  1000  1000  1000
  1309     1  1000  1000  1000
  1310     1  1000  1000  1000
  1311     1  1000  1000  1000
  1313     1  1000  1000  1000
  1315     1  1000  1000  1000
  1317     1  1000  1000  1000
  1321     1  1000  1000  1000
  1325     1  1000  1000  1000
  1326     1  1000  1000  1000
  1327     1  1000  1000  1000
  1329     1  1000  1000  1000
  1331     1  1000  1000  1000
  1333     1  1000  1000  1000
  1337     1  1000  1000  1000
  1339     1  1000  1000  1000
  1340     1  1000  1000  1000
  1341     1  1000  1000  1000
  1343     1  1000  1000  1000
  1345     1  1000  1000  1000
  1349     1  1000  1000  1000
  1350     1  1000  1000  1000
  1351     1  1000  1000  1000
  1353     1  1000  1000  1000
  1355     1  1000  1000  1000
  1358     1  1000  1000  1000
  1361     1  1000  1000  1000
  1362     1  1000  1000  1000
  1363     1  1000  1000  1000
  1364     1  1000  1000  1000
  1365     1  1000  1000  1000
  1366     1  1000  1000  1000
  1368     1  1000  1000  1000
  1370     1  1000  1000  1000
  1374     1  1000  1000  1000
  1375     1  1000  1000  1000
  1376     1  1000  1000  1000
  1378     1  1000  1000  1000
  1380     1  1000  1000  1000
  1383     1  1000  1000  1000
  1386     1  1000  1000  1000
  1389     1  1000  1000  1000
  1392     1  1000  1000  1000
  1396     1  1000  1000  1000
  1397     1  1000  1000  1000
  1398     1  1000  1000  1000
  1400     1  1000  1000  1000
  1402     1  1000  1000  1000
  1405     1  1000  1000  1000
  1408     1  1000  1000  1000
  1411     1  1000  1000  1000
  1414     1  1000  1000  1000
  1418     1  1000  1000  1000
  1419     1  1000  1000  1000
  1420     1  1000  1000  1000
  1422     1  1000  1000  1000
  1424     1  1000  1000  1000
  1427     1  1000  1000  1000
  1430     1  1000  1000  1000
  1431     1  1000  1000  1000
  1432     1  1000  1000  1000
  1433     1  1000  1000  1000
  1434     1  1000  1000  1000
  1435     1  1000  1000  1000
  1437     1  1000  1000  1000
  1439     1  1000  1000  1000
  1442     1  1000  1000  1000
  1443     1  1000  1000  1000
  1444     1  1000  1000  1000
  1447     1  1000  1000  1000
  1448     1  1000  1000  1000
  1449     1  1000  1000  1000
  1451     1  1000  1000  1000
  1453     1  1000  1000  1000
  1455     1  1000  1000  1000
  1459     1  1000  1000  1000
  1462     1  1000  1000  1000
  1466     1  1000  1000  1000
  1467     1  1000  1000  1000
  1468     1  1000  1000  1000
  1470     1  1000  1000  1000
  1472     1  1000  1000  1000
  1474     1  1000  1000  1000
  1478     1  1000  1000  1000
  1481     1  1000  1000  1000
  1485     1  1000  1000  1000
  1486     1  1000  1000  1000
  1487     1  1000  1000  1000
  1489     1  1000  1000  1000
  1491     1  1000  1000  1000
  1495     1  1000  1000  1000
  1496     1  1000  1000  1000
  1497     1  1000  1000  1000
  1499     1  1000  1000  1000
  1501     1  1000  1000  1000
  1505     1  1000  1000  1000
  1506     1  1000  1000  1000
  1507     1  1000  1000  1000
  1509     1  1000  1000  1000
  1511     1  1000  1000  1000
  1515     1  1000  1000  1000
  1516     1  1000  1000  1000
  1517     1  1000  1000  1000
  1519     1  1000  1000  1000
  1521     1  1000  1000  1000
  1524     1  1000  1000  1000
  1527     1  1000  1000  1000
  1528     1  1000  1000  1000
  1529     1  1000  1000  1000
  1532     1  1000  1000  1000
  1533     1  1000  1000  1000
  1534     1  1000  1000  1000
  1536     1  1000  1000  1000
  1538     1  1000  1000  1000
  1542     1  1000  1000  1000
  1543     1  1000  1000  1000
  1544     1  1000  1000  1000
  1546     1  1000  1000  1000
  1549     1  1000  1000  1000
  1550     1  1000  1000  1000
  1551     1  1000  1000  1000
  1553     1  1000  1000  1000
  1555     1  1000  1000  1000
  1559     1  1000  1000  1000
  1560     1  1000  1000  1000
  1561     1  1000  1000  1000
  1563     1  1000  1000  1000
  1565     1  1000  1000  1000
  1568     1  1000  1000  1000
  1570     1  1000  1000  1000
  1571     1  1000  1000  1000
  1572     1  1000  1000  1000
  1574     1  1000  1000  1000
  1577     1  1000  1000  1000
  1578     1  1000  1000  1000
  1579     1  1000  1000  1000
  1581     1  1000  1000  1000
  1583     1  1000  1000  1000
  1586     1  1000  1000  1000
  1587     1  1000  1000  1000
  1589     1  1000  1000  1000
  1591     1  1000  1000  1000
  1592     1  1000  1000  1000
  1594     1  1000  1000  1000
  1596     1  1000  1000  1000
  1598     1  1000  1000  1000
  1599     1  1000  1000  1000
  1600     1  1000  1000  1000
  1602     1  1000  1000  1000
  1604     1  1000  1000  1000
  1606     1  1000  1000  1000
  1610     1  1000  1000  1000
  1614     1  1000  1000  1000
  1615     1  1000  1000  1000
  1616     1  1000  1000  1000
  1618     1  1000  1000  1000
  1620     1  1000  1000  1000
  1622     1  1000  1000  1000
  1626     1  1000  1000  1000
  1630     1  1000  1000  1000
  1631     1  1000  1000  1000
  1632     1  1000  1000  1000
  1634     1  1000  1000  1000
  1636     1  1000  1000  1000
  1639     1  1000  1000  1000
  1642     1  1000  1000  1000
  1645     1  1000  1000  1000
  1648     1  1000  1000  1000
  1652     1  1000  1000  1000
  1653     1  1000  1000  1000
  1654     1  1000  1000  1000
  1655     1  1000  1000  1000
  1658     1  1000  1000  1000
  1661     1  1000  1000  1000
  1664     1  1000  1000  1000
  1666     1  1000  1000  1000
  1667     1  1000  1000  1000
  1668     1  1000  1000  1000
  1670     1  1000  1000  1000
  1672     1  1000  1000  1000
  1675     1  1000  1000  1000
  1676     1  1000  1000  1000
  1678     1  1000  1000  1000
  1680     1  1000  1000  1000
  1682     1  1000  1000  1000
  1684     1  1000  1000  1000
  1686     1  1000  1000  1000
  1687     1  1000  1000  1000
  1688     1  1000  1000  1000
  1690     1  1000  1000  1000
  1692     1  1000  1000  1000
  1694     1  1000  1000  1000
  1698     1  1000  1000  1000
  1700     1  1000  1000  1000
  1701     1  1000  1000  1000
  1702     1  1000  1000  1000
  1704     1  1000  1000  1000
  1706     1  1000  1000  1000
  1710     1  1000  1000  1000
  1711     1  1000  1000  1000
  1712     1  1000  1000  1000
  1714     1  1000  1000  1000
  1716     1  1000  1000  1000
  1720     1  1000  1000  1000
  1721     1  1000  1000  1000
  1722     1  1000  1000  1000
  1724     1  1000  1000  1000
  1726     1  1000  1000  1000
  1728     1  1000  1000  1000
  1732     1  1000  1000  1000
  1734     1  1000  1000  1000
  1735     1  1000  1000  1000
  1736     1  1000  1000  1000
  1738     1  1000  1000  1000
  1740     1  1000  1000  1000
  1743     1  1000  1000  1000
  1745     1  1000  1000  1000
  1749     1  1000  1000  1000
  1753     1  1000  1000  1000
  1754     1  1000  1000  1000
  1755     1  1000  1000  1000
  1757     1  1000  1000  1000
  1759     1  1000  1000  1000
  1762     1  1000  1000  1000
  1765     1  1000  1000  1000
  1766     1  1000  1000  1000
  1767     1  1000  1000  1000
  1768     1  1000  1000  1000
  1769     1  1000  1000  1000
  1770     1  1000  1000  1000
  1772     1  1000  1000  1000
  1774     1  1000  1000  1000
  1777     1  1000  1000  1000
  1780     1  1000  1000  1000
  1781     1  1000  1000  1000
  1782     1  1000  1000  1000
  1783     1  1000  1000  1000
  1784     1  1000  1000  1000
  1785     1  1000  1000  1000
  1787     1  1000  1000  1000
  1789     1  1000  1000  1000
  1792     1  1000  1000  1000
  1795     1  1000  1000  1000
  1798     1  1000  1000  1000
  1801     1  1000  1000  1000
  1805     1  1000  1000  1000
  1806     1  1000  1000  1000
  1807     1  1000  1000  1000
  1809     1  1000  1000  1000
  1811     1  1000  1000  1000
  1814     1  1000  1000  1000
  1816     1  1000  1000  1000
  1820     1  1000  1000  1000
  1824     1  1000  1000  1000
  1825     1  1000  1000  1000
  1826     1  1000  1000  1000
  1828     1  1000  1000  1000
  1830     1  1000  1000  1000
  1833     1  1000  1000  1000
  1834     1  1000  1000  1000
  1835     1  1000  1000  1000
  1838     1  1000  1000  1000
  1839     1  1000  1000  1000
  1840     1  1000  1000  1000
  1842     1  1000  1000  1000
  1844     1  1000  1000  1000
  1847     1  1000  1000  1000
  1850     1  1000  1000  1000
  1853     1  1000  1000  1000
  1856     1  1000  1000  1000
  1860     1  1000  1000  1000
  1861     1  1000  1000  1000
  1862     1  1000  1000  1000
  1864     1  1000  1000  1000
  1866     1  1000  1000  1000
  1868     1  1000  1000  1000
  1872     1  1000  1000  1000
  1875     1  1000  1000  1000
  1879     1  1000  1000  1000
  1880     1  1000  1000  1000
  1881     1  1000  1000  1000
  1883     1  1000  1000  1000
  1885     1  1000  1000  1000
  1888     1  1000  1000  1000
  1889     1  1000  1000  1000
  1891     1  1000  1000  1000
  1893     1  1000  1000  1000
  1895     1  1000  1000  1000
  1897     1  1000  1000  1000
  1899     1  1000  1000  1000
  1900     1  1000  1000  1000
  1901     1  1000  1000  1000
  1903     1  1000  1000  1000
  1905     1  1000  1000  1000
  1908     1  1000  1000  1000
  1911     1  1000  1000  1000
  1912     1  1000  1000  1000
  1913     1  1000  1000  1000
  1914     1  1000  1000  1000
  1915     1  1000  1000  1000
  1916     1  1000  1000  1000
  1918     1  1000  1000  1000
  1920     1  1000  1000  1000
  1923     1  1000  1000  1000
  1926     1  1000  1000  1000
  1929     1  1000  1000  1000
  1932     1  1000  1000  1000
  1936     1  1000  1000  1000
  1937     1  1000  1000  1000
  1938     1  1000  1000  1000
  1940     1  1000  1000  1000
  1942     1  1000  1000  1000
  1945     1  1000  1000  1000
  1947     1  1000  1000  1000
  1951     1  1000  1000  1000
  1955     1  1000  1000  1000
  1956     1  1000  1000  1000
  1957     1  1000  1000  1000
  1959     1  1000  1000  1000
  1962     1  1000  1000  1000
  1963     1  1000  1000  1000
  1964     1  1000  1000  1000
  1966     1  1000  1000  1000
  1968     1  1000  1000  1000
  1971     1  1000  1000  1000
  1974     1  1000  1000  1000
  1975     1  1000  1000  1000
  1979     1  1000  1000  1000
  1980     1  1000  1000  1000
  1981     1  1000  1000  1000
