# Supplementary material for: Comparative Molecular Dynamics Study of the Thermal Stability of CheY Proteins from Hyperthermophilic and Mesophilic Organisms
Source: J Chem Inf Model. 2026 Mar 10;66(6):3259–75. doi: 10.1021/acs.jcim.5c02944 (PMC13014450; doi:10.1021/acs.jcim.5c02944)
Supplement: Supplementary file 1 [file ci5c02944_si_001.zip › 12.Data_Availability_Statement_Alas_etal_JCIM/3CHY/3chy_solv_ions.gro]

Protein in water
16871
    2ALA      N    1   5.454   6.129   1.991
    2ALA     H1    2   5.525   6.193   2.021
    2ALA     H2    3   5.430   6.148   1.896
    2ALA     H3    4   5.373   6.140   2.049
    2ALA     CA    5   5.505   5.991   2.003
    2ALA     HA    6   5.523   5.984   2.101
    2ALA     CB    7   5.397   5.891   1.958
    2ALA    HB1    8   5.433   5.798   1.966
    2ALA    HB2    9   5.316   5.901   2.015
    2ALA    HB3   10   5.373   5.909   1.862
    2ALA      C   11   5.638   5.961   1.932
    2ALA      O   12   5.672   5.982   1.814
    3ASP      N   13   5.726   5.906   2.010
    3ASP      H   14   5.693   5.893   2.103
    3ASP     CA   15   5.861   5.859   1.991
    3ASP     HA   16   5.918   5.925   1.943
    3ASP     CB   17   5.904   5.830   2.135
    3ASP    HB1   18   5.838   5.768   2.177
    3ASP    HB2   19   5.907   5.915   2.186
    3ASP     CG   20   6.040   5.766   2.138
    3ASP    OD1   21   6.119   5.769   2.042
    3ASP    OD2   22   6.063   5.711   2.250
    3ASP      C   23   5.857   5.730   1.906
    3ASP      O   24   5.777   5.646   1.949
    4LYS      N   25   5.934   5.719   1.799
    4LYS      H   26   5.994   5.794   1.771
    4LYS     CA   27   5.930   5.596   1.722
    4LYS     HA   28   5.832   5.583   1.705
    4LYS     CB   29   6.006   5.609   1.592
    4LYS    HB1   30   6.001   5.523   1.540
    4LYS    HB2   31   6.102   5.630   1.611
    4LYS     CG   32   5.940   5.723   1.515
    4LYS    HG1   33   6.002   5.757   1.445
    4LYS    HG2   34   5.917   5.797   1.578
    4LYS     CD   35   5.812   5.673   1.449
    4LYS    HD1   36   5.732   5.703   1.501
    4LYS    HD2   37   5.813   5.573   1.443
    4LYS     CE   38   5.813   5.737   1.310
    4LYS    HE1   39   5.874   5.687   1.247
    4LYS    HE2   40   5.840   5.833   1.313
    4LYS     NZ   41   5.670   5.722   1.270
    4LYS    HZ1   42   5.657   5.760   1.178
    4LYS    HZ2   43   5.645   5.625   1.269
    4LYS    HZ3   44   5.612   5.771   1.335
    4LYS      C   45   5.988   5.477   1.799
    4LYS      O   46   5.973   5.361   1.754
    5GLU      N   47   6.054   5.508   1.912
    5GLU      H   48   6.063   5.602   1.942
    5GLU     CA   49   6.110   5.395   1.989
    5GLU     HA   50   6.118   5.323   1.920
    5GLU     CB   51   6.248   5.423   2.046
    5GLU    HB1   52   6.277   5.346   2.102
    5GLU    HB2   53   6.244   5.506   2.103
    5GLU     CG   54   6.347   5.445   1.931
    5GLU    HG1   55   6.438   5.456   1.971
    5GLU    HG2   56   6.322   5.529   1.883
    5GLU     CD   57   6.358   5.338   1.827
    5GLU    OE1   58   6.389   5.230   1.886
    5GLU    OE2   59   6.345   5.345   1.707
    5GLU      C   60   6.017   5.350   2.102
    5GLU      O   61   6.062   5.264   2.178
    6LEU      N   62   5.896   5.402   2.106
    6LEU      H   63   5.871   5.470   2.038
    6LEU     CA   64   5.798   5.361   2.207
    6LEU     HA   65   5.822   5.398   2.297
    6LEU     CB   66   5.662   5.413   2.158
    6LEU    HB1   67   5.632   5.352   2.084
    6LEU    HB2   68   5.676   5.505   2.121
    6LEU     CG   69   5.548   5.422   2.257
    6LEU     HG   70   5.520   5.330   2.287
    6LEU    CD1   71   5.594   5.503   2.379
    6LEU   HD11   72   5.519   5.509   2.445
    6LEU   HD12   73   5.672   5.457   2.421
    6LEU   HD13   74   5.620   5.595   2.350
    6LEU    CD2   75   5.429   5.489   2.189
    6LEU   HD21   76   5.353   5.495   2.254
    6LEU   HD22   77   5.454   5.580   2.159
    6LEU   HD23   78   5.400   5.434   2.110
    6LEU      C   79   5.795   5.207   2.206
    6LEU      O   80   5.783   5.147   2.097
    7LYS      N   81   5.799   5.143   2.321
    7LYS      H   82   5.803   5.193   2.408
    7LYS     CA   83   5.797   4.994   2.318
    7LYS     HA   84   5.842   4.966   2.233
    7LYS     CB   85   5.869   4.944   2.439
    7LYS    HB1   86   5.816   4.968   2.521
    7LYS    HB2   87   5.959   4.988   2.445
    7LYS     CG   88   5.882   4.790   2.425
    7LYS    HG1   89   5.922   4.764   2.338
    7LYS    HG2   90   5.795   4.744   2.437
    7LYS     CD   91   5.976   4.762   2.540
    7LYS    HD1   92   5.928   4.779   2.626
    7LYS    HD2   93   6.055   4.823   2.533
    7LYS     CE   94   6.025   4.618   2.538
    7LYS    HE1   95   6.098   4.605   2.470
    7LYS    HE2   96   5.951   4.554   2.519
    7LYS     NZ   97   6.077   4.611   2.686
    7LYS    HZ1   98   6.114   4.521   2.704
    7LYS    HZ2   99   6.148   4.680   2.699
    7LYS    HZ3  100   6.001   4.629   2.749
    7LYS      C  101   5.655   4.935   2.318
    7LYS      O  102   5.582   4.961   2.418
    8PHE      N  103   5.615   4.862   2.218
    8PHE      H  104   5.678   4.844   2.143
    8PHE     CA  105   5.480   4.808   2.213
    8PHE     HA  106   5.429   4.868   2.273
    8PHE     CB  107   5.430   4.805   2.066
    8PHE    HB1  108   5.350   4.745   2.060
    8PHE    HB2  109   5.503   4.770   2.007
    8PHE     CG  110   5.389   4.938   2.012
    8PHE    CD1  111   5.487   5.031   1.977
    8PHE    HD1  112   5.583   5.006   1.990
    8PHE    CE1  113   5.456   5.157   1.926
    8PHE    HE1  114   5.529   5.222   1.906
    8PHE     CZ  115   5.323   5.190   1.901
    8PHE     HZ  116   5.298   5.279   1.862
    8PHE    CE2  117   5.224   5.096   1.935
    8PHE    HE2  118   5.127   5.119   1.921
    8PHE    CD2  119   5.258   4.970   1.987
    8PHE    HD2  120   5.186   4.904   2.007
    8PHE      C  121   5.473   4.664   2.263
    8PHE      O  122   5.571   4.594   2.238
    9LEU      N  123   5.362   4.621   2.320
    9LEU      H  124   5.288   4.687   2.337
    9LEU     CA  125   5.343   4.481   2.359
    9LEU     HA  126   5.427   4.430   2.344
    9LEU     CB  127   5.318   4.464   2.508
    9LEU    HB1  128   5.237   4.517   2.533
    9LEU    HB2  129   5.397   4.499   2.558
    9LEU     CG  130   5.296   4.313   2.545
    9LEU     HG  131   5.224   4.267   2.493
    9LEU    CD1  132   5.427   4.237   2.517
    9LEU   HD11  133   5.414   4.140   2.540
    9LEU   HD12  134   5.451   4.246   2.421
    9LEU   HD13  135   5.500   4.275   2.573
    9LEU    CD2  136   5.256   4.311   2.689
    9LEU   HD21  137   5.240   4.217   2.718
    9LEU   HD22  138   5.328   4.352   2.745
    9LEU   HD23  139   5.171   4.364   2.701
    9LEU      C  140   5.221   4.438   2.272
    9LEU      O  141   5.118   4.507   2.286
   10VAL      N  142   5.235   4.340   2.184
   10VAL      H  143   5.325   4.296   2.175
   10VAL     CA  144   5.123   4.293   2.100
   10VAL     HA  145   5.048   4.358   2.096
   10VAL     CB  146   5.173   4.283   1.956
   10VAL     HB  147   5.255   4.225   1.949
   10VAL    CG1  148   5.059   4.219   1.876
   10VAL   HG11  149   5.086   4.210   1.780
   10VAL   HG12  150   5.038   4.129   1.913
   10VAL   HG13  151   4.978   4.277   1.882
   10VAL    CG2  152   5.216   4.421   1.902
   10VAL   HG21  153   5.248   4.411   1.808
   10VAL   HG22  154   5.138   4.483   1.904
   10VAL   HG23  155   5.290   4.457   1.959
   10VAL      C  156   5.072   4.160   2.164
   10VAL      O  157   5.151   4.065   2.170
   11VAL      N  158   4.949   4.153   2.201
   11VAL      H  159   4.889   4.230   2.179
   11VAL     CA  160   4.892   4.039   2.271
   11VAL     HA  161   4.967   3.973   2.278
   11VAL     CB  162   4.837   4.087   2.412
   11VAL     HB  163   4.755   4.143   2.396
   11VAL    CG1  164   4.805   3.962   2.501
   11VAL   HG11  165   4.770   3.992   2.590
   11VAL   HG12  166   4.737   3.905   2.456
   11VAL   HG13  167   4.889   3.909   2.515
   11VAL    CG2  168   4.931   4.180   2.486
   11VAL   HG21  169   4.890   4.207   2.573
   11VAL   HG22  170   5.018   4.133   2.503
   11VAL   HG23  171   4.948   4.262   2.431
   11VAL      C  172   4.780   3.974   2.192
   11VAL      O  173   4.678   4.042   2.164
   12ASP      N  174   4.805   3.846   2.159
   12ASP      H  175   4.892   3.803   2.182
   12ASP     CA  176   4.699   3.769   2.087
   12ASP     HA  177   4.612   3.792   2.131
   12ASP     CB  178   4.685   3.812   1.942
   12ASP    HB1  179   4.764   3.778   1.891
   12ASP    HB2  180   4.683   3.912   1.938
   12ASP     CG  181   4.560   3.759   1.878
   12ASP    OD1  182   4.475   3.686   1.933
   12ASP    OD2  183   4.539   3.805   1.767
   12ASP      C  184   4.733   3.618   2.098
   12ASP      O  185   4.856   3.600   2.110
   13ASP      N  186   4.630   3.532   2.088
   13ASP      H  187   4.536   3.561   2.075
   13ASP     CA  188   4.673   3.387   2.100
   13ASP     HA  189   4.759   3.377   2.151
   13ASP     CB  190   4.570   3.309   2.183
   13ASP    HB1  191   4.565   3.347   2.275
   13ASP    HB2  192   4.597   3.213   2.188
   13ASP     CG  193   4.435   3.318   2.122
   13ASP    OD1  194   4.398   3.416   2.054
   13ASP    OD2  195   4.346   3.228   2.134
   13ASP      C  196   4.706   3.335   1.961
   13ASP      O  197   4.737   3.213   1.950
   14PHE      N  198   4.697   3.412   1.856
   14PHE      H  199   4.665   3.506   1.867
   14PHE     CA  200   4.734   3.362   1.723
   14PHE     HA  201   4.738   3.263   1.731
   14PHE     CB  202   4.631   3.395   1.618
   14PHE    HB1  203   4.670   3.377   1.527
   14PHE    HB2  204   4.607   3.492   1.625
   14PHE     CG  205   4.508   3.314   1.633
   14PHE    CD1  206   4.403   3.361   1.712
   14PHE    HD1  207   4.412   3.447   1.762
   14PHE    CE1  208   4.285   3.286   1.721
   14PHE    HE1  209   4.211   3.318   1.779
   14PHE     CZ  210   4.271   3.164   1.650
   14PHE     HZ  211   4.186   3.112   1.656
   14PHE    CE2  212   4.377   3.118   1.570
   14PHE    HE2  213   4.366   3.032   1.519
   14PHE    CD2  214   4.500   3.192   1.561
   14PHE    HD2  215   4.577   3.159   1.506
   14PHE      C  216   4.867   3.428   1.683
   14PHE      O  217   4.872   3.552   1.668
   15SER      N  218   4.969   3.343   1.670
   15SER      H  219   4.957   3.245   1.686
   15SER     CA  220   5.101   3.398   1.630
   15SER     HA  221   5.124   3.467   1.698
   15SER     CB  222   5.210   3.291   1.635
   15SER    HB1  223   5.208   3.238   1.720
   15SER    HB2  224   5.302   3.329   1.623
   15SER     OG  225   5.175   3.207   1.523
   15SER     HG  226   5.240   3.132   1.516
   15SER      C  227   5.091   3.468   1.492
   15SER      O  228   5.163   3.570   1.473
   16THR      N  229   5.010   3.426   1.398
   16THR      H  230   4.951   3.347   1.415
   16THR     CA  231   5.006   3.493   1.269
   16THR     HA  232   5.101   3.500   1.239
   16THR     CB  233   4.923   3.407   1.165
   16THR     HB  234   4.830   3.377   1.186
   16THR    CG2  235   4.895   3.487   1.039
   16THR   HG21  236   4.843   3.430   0.975
   16THR   HG22  237   4.843   3.569   1.062
   16THR   HG23  238   4.982   3.513   0.996
   16THR    OG1  239   5.002   3.287   1.155
   16THR    HG1  240   4.959   3.224   1.091
   16THR      C  241   4.952   3.636   1.285
   16THR      O  242   5.008   3.728   1.220
   17MET      N  243   4.851   3.650   1.369
   17MET      H  244   4.815   3.573   1.420
   17MET     CA  245   4.794   3.789   1.386
   17MET     HA  246   4.770   3.823   1.295
   17MET     CB  247   4.666   3.791   1.465
   17MET    HB1  248   4.685   3.755   1.557
   17MET    HB2  249   4.599   3.733   1.419
   17MET     CG  250   4.609   3.932   1.477
   17MET    HG1  251   4.682   3.985   1.519
   17MET    HG2  252   4.533   3.923   1.542
   17MET     SD  253   4.556   3.999   1.315
   17MET     CE  254   4.492   4.161   1.374
   17MET    HE1  255   4.458   4.213   1.296
   17MET    HE2  256   4.418   4.146   1.439
   17MET    HE3  257   4.566   4.211   1.418
   17MET      C  258   4.899   3.875   1.454
   17MET      O  259   4.912   3.992   1.412
   18ARG      N  260   4.972   3.818   1.549
   18ARG      H  261   4.955   3.723   1.574
   18ARG     CA  262   5.081   3.897   1.618
   18ARG     HA  263   5.032   3.972   1.662
   18ARG     CB  264   5.153   3.831   1.732
   18ARG    HB1  265   5.217   3.897   1.770
   18ARG    HB2  266   5.203   3.753   1.696
   18ARG     CG  267   5.061   3.783   1.841
   18ARG    HG1  268   5.019   3.697   1.813
   18ARG    HG2  269   4.990   3.852   1.857
   18ARG     CD  270   5.138   3.761   1.972
   18ARG    HD1  271   5.077   3.732   2.045
   18ARG    HD2  272   5.187   3.843   2.000
   18ARG     NE  273   5.234   3.656   1.946
   18ARG     HE  274   5.326   3.684   1.920
   18ARG     CZ  275   5.211   3.523   1.955
   18ARG    NH1  276   5.092   3.468   1.992
   18ARG   HH11  277   5.015   3.526   2.015
   18ARG   HH12  278   5.083   3.368   1.996
   18ARG    NH2  279   5.311   3.436   1.924
   18ARG   HH21  280   5.400   3.471   1.896
   18ARG   HH22  281   5.295   3.338   1.931
   18ARG      C  282   5.185   3.941   1.514
   18ARG      O  283   5.233   4.054   1.522
   19ARG      N  284   5.219   3.857   1.418
   19ARG      H  285   5.177   3.766   1.419
   19ARG     CA  286   5.314   3.886   1.312
   19ARG     HA  287   5.394   3.916   1.364
   19ARG     CB  288   5.346   3.760   1.225
   19ARG    HB1  289   5.268   3.740   1.165
   19ARG    HB2  290   5.364   3.682   1.284
   19ARG     CG  291   5.470   3.786   1.138
   19ARG    HG1  292   5.477   3.884   1.118
   19ARG    HG2  293   5.462   3.735   1.052
   19ARG     CD  294   5.594   3.742   1.208
   19ARG    HD1  295   5.623   3.654   1.171
   19ARG    HD2  296   5.575   3.733   1.306
   19ARG     NE  297   5.704   3.837   1.190
   19ARG     HE  298   5.695   3.915   1.128
   19ARG     CZ  299   5.819   3.818   1.261
   19ARG    NH1  300   5.836   3.701   1.325
   19ARG   HH11  301   5.765   3.631   1.321
   19ARG   HH12  302   5.920   3.685   1.378
   19ARG    NH2  303   5.919   3.906   1.267
   19ARG   HH21  304   5.912   3.993   1.218
   19ARG   HH22  305   6.001   3.885   1.321
   19ARG      C  306   5.264   4.000   1.221
   19ARG      O  307   5.339   4.086   1.177
   20ILE      N  308   5.134   3.994   1.190
   20ILE      H  309   5.081   3.917   1.224
   20ILE     CA  310   5.066   4.096   1.108
   20ILE     HA  311   5.114   4.092   1.020
   20ILE     CB  312   4.915   4.066   1.083
   20ILE     HB  313   4.874   4.045   1.171
   20ILE    CG2  314   4.838   4.190   1.023
   20ILE   HG21  315   4.742   4.166   1.009
   20ILE   HG22  316   4.845   4.267   1.087
   20ILE   HG23  317   4.880   4.216   0.936
   20ILE    CG1  318   4.906   3.946   0.983
   20ILE   HG11  319   4.967   3.873   1.014
   20ILE   HG12  320   4.934   3.977   0.892
   20ILE     CD  321   4.759   3.889   0.976
   20ILE    HD1  322   4.756   3.813   0.911
   20ILE    HD2  323   4.730   3.858   1.066
   20ILE    HD3  324   4.697   3.962   0.945
   20ILE      C  325   5.080   4.234   1.174
   20ILE      O  326   5.124   4.332   1.108
   21VAL      N  327   5.040   4.237   1.302
   21VAL      H  328   5.005   4.155   1.346
   21VAL     CA  329   5.048   4.367   1.376
   21VAL     HA  330   4.996   4.433   1.323
   21VAL     CB  331   4.979   4.356   1.513
   21VAL     HB  332   5.025   4.284   1.566
   21VAL    CG1  333   4.994   4.483   1.596
   21VAL   HG11  334   4.947   4.472   1.684
   21VAL   HG12  335   5.091   4.502   1.613
   21VAL   HG13  336   4.953   4.560   1.547
   21VAL    CG2  337   4.830   4.316   1.494
   21VAL   HG21  338   4.786   4.309   1.583
   21VAL   HG22  339   4.784   4.386   1.439
   21VAL   HG23  340   4.825   4.228   1.447
   21VAL      C  341   5.192   4.423   1.381
   21VAL      O  342   5.223   4.544   1.363
   22ARG      N  343   5.284   4.331   1.413
   22ARG      H  344   5.256   4.237   1.429
   22ARG     CA  345   5.426   4.366   1.423
   22ARG     HA  346   5.432   4.431   1.498
   22ARG     CB  347   5.515   4.249   1.461
   22ARG    HB1  348   5.495   4.172   1.399
   22ARG    HB2  349   5.494   4.222   1.555
   22ARG     CG  350   5.662   4.284   1.450
   22ARG    HG1  351   5.688   4.343   1.527
   22ARG    HG2  352   5.678   4.334   1.364
   22ARG     CD  353   5.750   4.160   1.451
   22ARG    HD1  354   5.846   4.184   1.439
   22ARG    HD2  355   5.722   4.096   1.379
   22ARG     NE  356   5.732   4.096   1.584
   22ARG     HE  357   5.657   4.031   1.599
   22ARG     CZ  358   5.819   4.126   1.685
   22ARG    NH1  359   5.914   4.220   1.660
   22ARG   HH11  360   5.919   4.264   1.571
   22ARG   HH12  361   5.980   4.244   1.731
   22ARG    NH2  362   5.821   4.063   1.805
   22ARG   HH21  363   5.755   3.990   1.825
   22ARG   HH22  364   5.887   4.091   1.875
   22ARG      C  365   5.468   4.422   1.287
   22ARG      O  366   5.537   4.526   1.288
   23ASN      N  367   5.429   4.362   1.178
   23ASN      H  368   5.373   4.279   1.184
   23ASN     CA  369   5.469   4.414   1.046
   23ASN     HA  370   5.565   4.443   1.049
   23ASN     CB  371   5.456   4.299   0.944
   23ASN    HB1  372   5.443   4.336   0.852
   23ASN    HB2  373   5.379   4.240   0.968
   23ASN     CG  374   5.587   4.217   0.949
   23ASN    OD1  375   5.681   4.250   0.874
   23ASN    ND2  376   5.603   4.116   1.032
   23ASN   HD21  377   5.530   4.090   1.094
   23ASN   HD22  378   5.690   4.065   1.032
   23ASN      C  379   5.407   4.547   1.011
   23ASN      O  380   5.473   4.631   0.947
   24LEU      N  381   5.283   4.564   1.052
   24LEU      H  382   5.234   4.491   1.099
   24LEU     CA  383   5.215   4.696   1.026
   24LEU     HA  384   5.221   4.722   0.929
   24LEU     CB  385   5.066   4.681   1.057
   24LEU    HB1  386   5.025   4.772   1.050
   24LEU    HB2  387   5.058   4.647   1.150
   24LEU     CG  388   4.988   4.588   0.965
   24LEU     HG  389   5.029   4.497   0.972
   24LEU    CD1  390   4.840   4.587   1.006
   24LEU   HD11  391   4.789   4.525   0.946
   24LEU   HD12  392   4.831   4.555   1.101
   24LEU   HD13  393   4.802   4.679   0.999
   24LEU    CD2  394   4.993   4.642   0.822
   24LEU   HD21  395   4.941   4.580   0.762
   24LEU   HD22  396   4.952   4.733   0.820
   24LEU   HD23  397   5.088   4.646   0.792
   24LEU      C  398   5.287   4.802   1.115
   24LEU      O  399   5.308   4.909   1.055
   25LEU      N  400   5.326   4.772   1.239
   25LEU      H  401   5.311   4.681   1.277
   25LEU     CA  402   5.391   4.879   1.316
   25LEU     HA  403   5.330   4.958   1.316
   25LEU     CB  404   5.416   4.830   1.459
   25LEU    HB1  405   5.476   4.896   1.505
   25LEU    HB2  406   5.462   4.741   1.454
   25LEU     CG  407   5.288   4.814   1.542
   25LEU     HG  408   5.218   4.764   1.491
   25LEU    CD1  409   5.315   4.734   1.668
   25LEU   HD11  410   5.231   4.725   1.721
   25LEU   HD12  411   5.349   4.643   1.643
   25LEU   HD13  412   5.384   4.780   1.724
   25LEU    CD2  413   5.240   4.957   1.579
   25LEU   HD21  414   5.156   4.952   1.633
   25LEU   HD22  415   5.311   5.003   1.632
   25LEU   HD23  416   5.222   5.009   1.495
   25LEU      C  417   5.524   4.914   1.249
   25LEU      O  418   5.563   5.030   1.245
   26LYS      N  419   5.587   4.804   1.202
   26LYS      H  420   5.546   4.713   1.209
   26LYS     CA  421   5.721   4.824   1.137
   26LYS     HA  422   5.780   4.869   1.205
   26LYS     CB  423   5.785   4.692   1.099
   26LYS    HB1  424   5.724   4.649   1.032
   26LYS    HB2  425   5.788   4.636   1.181
   26LYS     CG  426   5.925   4.694   1.039
   26LYS    HG1  427   5.989   4.738   1.102
   26LYS    HG2  428   5.925   4.742   0.952
   26LYS     CD  429   5.960   4.542   1.021
   26LYS    HD1  430   6.054   4.531   0.988
   26LYS    HD2  431   5.897   4.499   0.957
   26LYS     CE  432   5.946   4.480   1.161
   26LYS    HE1  433   5.913   4.386   1.152
   26LYS    HE2  434   5.881   4.533   1.215
   26LYS     NZ  435   6.077   4.478   1.236
   26LYS    HZ1  436   6.064   4.436   1.326
   26LYS    HZ2  437   6.144   4.424   1.185
   26LYS    HZ3  438   6.111   4.571   1.247
   26LYS      C  439   5.709   4.915   1.017
   26LYS      O  440   5.797   5.002   0.997
   27GLU      N  441   5.604   4.901   0.942
   27GLU      H  442   5.537   4.830   0.966
   27GLU     CA  443   5.578   4.985   0.822
   27GLU     HA  444   5.653   4.983   0.756
   27GLU     CB  445   5.453   4.928   0.761
   27GLU    HB1  446   5.384   4.924   0.833
   27GLU    HB2  447   5.475   4.835   0.731
   27GLU     CG  448   5.388   4.993   0.647
   27GLU    HG1  449   5.459   5.021   0.582
   27GLU    HG2  450   5.340   5.074   0.680
   27GLU     CD  451   5.290   4.897   0.580
   27GLU    OE1  452   5.268   4.781   0.594
   27GLU    OE2  453   5.234   4.975   0.495
   27GLU      C  454   5.561   5.130   0.864
   27GLU      O  455   5.605   5.222   0.789
   28LEU      N  456   5.506   5.156   0.981
   28LEU      H  457   5.476   5.081   1.040
   28LEU     CA  458   5.488   5.295   1.027
   28LEU     HA  459   5.466   5.350   0.946
   28LEU     CB  460   5.371   5.304   1.126
   28LEU    HB1  461   5.360   5.399   1.153
   28LEU    HB2  462   5.393   5.248   1.206
   28LEU     CG  463   5.237   5.255   1.070
   28LEU     HG  464   5.247   5.158   1.047
   28LEU    CD1  465   5.126   5.259   1.173
   28LEU   HD11  466   5.041   5.226   1.132
   28LEU   HD12  467   5.150   5.201   1.250
   28LEU   HD13  468   5.113   5.353   1.204
   28LEU    CD2  469   5.199   5.335   0.944
   28LEU   HD21  470   5.111   5.302   0.908
   28LEU   HD22  471   5.191   5.432   0.966
   28LEU   HD23  472   5.270   5.322   0.874
   28LEU      C  473   5.617   5.348   1.089
   28LEU      O  474   5.612   5.469   1.113
   29GLY      N  475   5.719   5.273   1.117
   29GLY      H  476   5.714   5.175   1.094
   29GLY     CA  477   5.839   5.321   1.180
   29GLY    HA1  478   5.839   5.421   1.170
   29GLY    HA2  479   5.916   5.284   1.129
   29GLY      C  480   5.855   5.285   1.327
   29GLY      O  481   5.949   5.329   1.393
   30PHE      N  482   5.770   5.195   1.376
   30PHE      H  483   5.701   5.157   1.314
   30PHE     CA  484   5.769   5.146   1.514
   30PHE     HA  485   5.825   5.215   1.559
   30PHE     CB  486   5.637   5.147   1.590
   30PHE    HB1  487   5.652   5.112   1.683
   30PHE    HB2  488   5.571   5.088   1.542
   30PHE     CG  489   5.577   5.283   1.601
   30PHE    CD1  490   5.620   5.378   1.694
   30PHE    HD1  491   5.693   5.357   1.758
   30PHE    CE1  492   5.558   5.503   1.695
   30PHE    HE1  493   5.588   5.573   1.760
   30PHE     CZ  494   5.453   5.532   1.607
   30PHE     HZ  495   5.408   5.622   1.610
   30PHE    CE2  496   5.412   5.438   1.515
   30PHE    HE2  497   5.336   5.458   1.453
   30PHE    CD2  498   5.476   5.315   1.509
   30PHE    HD2  499   5.450   5.249   1.439
   30PHE      C  500   5.827   5.003   1.516
   30PHE      O  501   5.760   4.906   1.478
   31ASN      N  502   5.953   4.996   1.558
   31ASN      H  503   5.999   5.078   1.590
   31ASN     CA  504   6.023   4.867   1.557
   31ASN     HA  505   5.965   4.803   1.507
   31ASN     CB  506   6.160   4.891   1.492
   31ASN    HB1  507   6.213   4.806   1.494
   31ASN    HB2  508   6.209   4.962   1.544
   31ASN     CG  509   6.146   4.937   1.347
   31ASN    OD1  510   6.131   4.844   1.264
   31ASN    ND2  511   6.153   5.067   1.322
   31ASN   HD21  512   6.167   5.132   1.397
   31ASN   HD22  513   6.144   5.101   1.228
   31ASN      C  514   6.045   4.808   1.694
   31ASN      O  515   6.094   4.693   1.692
   32ASN      N  516   6.014   4.871   1.801
   32ASN      H  517   5.972   4.962   1.796
   32ASN     CA  518   6.042   4.808   1.934
   32ASN     HA  519   6.118   4.742   1.933
   32ASN     CB  520   6.079   4.919   2.029
   32ASN    HB1  521   5.996   4.970   2.048
   32ASN    HB2  522   6.144   4.978   1.980
   32ASN     CG  523   6.141   4.892   2.160
   32ASN    OD1  524   6.179   4.779   2.186
   32ASN    ND2  525   6.147   5.000   2.239
   32ASN   HD21  526   6.112   5.088   2.206
   32ASN   HD22  527   6.187   4.993   2.330
   32ASN      C  528   5.910   4.738   1.972
   32ASN      O  529   5.832   4.809   2.039
   33VAL      N  530   5.898   4.614   1.934
   33VAL      H  531   5.974   4.570   1.886
   33VAL     CA  532   5.775   4.537   1.960
   33VAL     HA  533   5.722   4.592   2.024
   33VAL     CB  534   5.697   4.513   1.826
   33VAL     HB  535   5.754   4.457   1.767
   33VAL    CG1  536   5.572   4.431   1.841
   33VAL   HG11  537   5.528   4.420   1.752
   33VAL   HG12  538   5.595   4.341   1.878
   33VAL   HG13  539   5.509   4.477   1.904
   33VAL    CG2  540   5.670   4.646   1.756
   33VAL   HG21  541   5.620   4.629   1.671
   33VAL   HG22  542   5.615   4.704   1.816
   33VAL   HG23  543   5.756   4.691   1.736
   33VAL      C  544   5.807   4.406   2.026
   33VAL      O  545   5.898   4.337   1.986
   34GLU      N  546   5.732   4.367   2.126
   34GLU      H  547   5.661   4.431   2.157
   34GLU     CA  548   5.740   4.241   2.196
   34GLU     HA  549   5.815   4.190   2.154
   34GLU     CB  550   5.771   4.253   2.344
   34GLU    HB1  551   5.773   4.161   2.384
   34GLU    HB2  552   5.699   4.306   2.388
   34GLU     CG  553   5.907   4.322   2.363
   34GLU    HG1  554   5.917   4.352   2.458
   34GLU    HG2  555   5.914   4.401   2.302
   34GLU     CD  556   6.018   4.223   2.330
   34GLU    OE1  557   6.002   4.099   2.333
   34GLU    OE2  558   6.126   4.281   2.299
   34GLU      C  559   5.598   4.181   2.183
   34GLU      O  560   5.503   4.255   2.159
   35GLU      N  561   5.586   4.054   2.204
   35GLU      H  562   5.669   4.005   2.230
   35GLU     CA  563   5.464   3.977   2.194
   35GLU     HA  564   5.394   4.047   2.179
   35GLU     CB  565   5.486   3.869   2.083
   35GLU    HB1  566   5.410   3.805   2.082
   35GLU    HB2  567   5.571   3.820   2.101
   35GLU     CG  568   5.496   3.938   1.947
   35GLU    HG1  569   5.571   4.004   1.950
   35GLU    HG2  570   5.410   3.985   1.929
   35GLU     CD  571   5.521   3.847   1.833
   35GLU    OE1  572   5.466   3.736   1.831
   35GLU    OE2  573   5.596   3.883   1.739
   35GLU      C  574   5.432   3.897   2.319
   35GLU      O  575   5.519   3.851   2.391
   36ALA      N  576   5.302   3.872   2.338
   36ALA      H  577   5.236   3.911   2.273
   36ALA     CA  578   5.249   3.791   2.451
   36ALA     HA  579   5.322   3.733   2.488
   36ALA     CB  580   5.216   3.869   2.577
   36ALA    HB1  581   5.182   3.806   2.647
   36ALA    HB2  582   5.299   3.914   2.611
   36ALA    HB3  583   5.146   3.937   2.557
   36ALA      C  584   5.136   3.708   2.391
   36ALA      O  585   5.067   3.752   2.296
   37GLU      N  586   5.111   3.589   2.453
   37GLU      H  587   5.163   3.563   2.535
   37GLU     CA  588   5.008   3.502   2.400
   37GLU     HA  589   4.984   3.550   2.315
   37GLU     CB  590   5.066   3.360   2.384
   37GLU    HB1  591   5.151   3.367   2.332
   37GLU    HB2  592   5.000   3.305   2.334
   37GLU     CG  593   5.098   3.285   2.512
   37GLU    HG1  594   5.015   3.283   2.567
   37GLU    HG2  595   5.169   3.337   2.560
   37GLU     CD  596   5.147   3.143   2.493
   37GLU    OE1  597   5.215   3.116   2.397
   37GLU    OE2  598   5.104   3.067   2.582
   37GLU      C  599   4.877   3.498   2.469
   37GLU      O  600   4.780   3.438   2.413
   38ASP      N  601   4.859   3.564   2.580
   38ASP      H  602   4.938   3.614   2.616
   38ASP     CA  603   4.733   3.570   2.657
   38ASP     HA  604   4.659   3.600   2.597
   38ASP     CB  605   4.683   3.431   2.700
   38ASP    HB1  606   4.694   3.366   2.624
   38ASP    HB2  607   4.587   3.436   2.726
   38ASP     CG  608   4.762   3.381   2.818
   38ASP    OD1  609   4.829   3.457   2.890
   38ASP    OD2  610   4.751   3.259   2.842
   38ASP      C  611   4.747   3.680   2.765
   38ASP      O  612   4.860   3.731   2.774
   39GLY      N  613   4.637   3.715   2.831
   39GLY      H  614   4.551   3.668   2.814
   39GLY     CA  615   4.644   3.822   2.932
   39GLY    HA1  616   4.553   3.829   2.974
   39GLY    HA2  617   4.664   3.907   2.884
   39GLY      C  618   4.748   3.801   3.041
   39GLY      O  619   4.821   3.892   3.089
   40VAL      N  620   4.757   3.671   3.083
   40VAL      H  621   4.698   3.601   3.043
   40VAL     CA  622   4.855   3.636   3.191
   40VAL     HA  623   4.845   3.708   3.260
   40VAL     CB  624   4.820   3.498   3.255
   40VAL     HB  625   4.808   3.424   3.189
   40VAL    CG1  626   4.940   3.468   3.348
   40VAL   HG11  627   4.925   3.380   3.393
   40VAL   HG12  628   5.024   3.464   3.293
   40VAL   HG13  629   4.948   3.540   3.416
   40VAL    CG2  630   4.683   3.491   3.319
   40VAL   HG21  631   4.669   3.400   3.358
   40VAL   HG22  632   4.677   3.560   3.392
   40VAL   HG23  633   4.614   3.510   3.250
   40VAL      C  634   5.000   3.651   3.148
   40VAL      O  635   5.084   3.709   3.216
   41ASP      N  636   5.035   3.605   3.031
   41ASP      H  637   4.965   3.557   2.978
   41ASP     CA  638   5.166   3.617   2.970
   41ASP     HA  639   5.232   3.570   3.029
   41ASP     CB  640   5.163   3.547   2.834
   41ASP    HB1  641   5.100   3.597   2.774
   41ASP    HB2  642   5.129   3.453   2.846
   41ASP     CG  643   5.298   3.540   2.766
   41ASP    OD1  644   5.399   3.531   2.840
   41ASP    OD2  645   5.317   3.542   2.645
   41ASP      C  646   5.200   3.768   2.959
   41ASP      O  647   5.309   3.818   2.988
   42ALA      N  648   5.095   3.842   2.918
   42ALA      H  649   5.006   3.802   2.900
   42ALA     CA  650   5.122   3.989   2.903
   42ALA     HA  651   5.202   4.002   2.845
   42ALA     CB  652   4.999   4.051   2.836
   42ALA    HB1  653   5.013   4.149   2.824
   42ALA    HB2  654   4.984   4.008   2.747
   42ALA    HB3  655   4.918   4.035   2.893
   42ALA      C  656   5.159   4.056   3.034
   42ALA      O  657   5.247   4.141   3.035
   43LEU      N  658   5.084   4.023   3.141
   43LEU      H  659   5.010   3.956   3.132
   43LEU     CA  660   5.114   4.086   3.273
   43LEU     HA  661   5.115   4.186   3.266
   43LEU     CB  662   5.003   4.051   3.367
   43LEU    HB1  663   5.033   4.080   3.458
   43LEU    HB2  664   4.995   3.951   3.365
   43LEU     CG  665   4.864   4.107   3.346
   43LEU     HG  666   4.831   4.087   3.254
   43LEU    CD1  667   4.766   4.044   3.445
   43LEU   HD11  668   4.674   4.082   3.430
   43LEU   HD12  669   4.764   3.945   3.431
   43LEU   HD13  670   4.795   4.064   3.539
   43LEU    CD2  671   4.873   4.259   3.367
   43LEU   HD21  672   4.783   4.300   3.353
   43LEU   HD22  673   4.905   4.278   3.460
   43LEU   HD23  674   4.937   4.298   3.301
   43LEU      C  675   5.253   4.045   3.320
   43LEU      O  676   5.321   4.126   3.379
   44ASN      N  677   5.294   3.920   3.290
   44ASN      H  678   5.231   3.860   3.241
   44ASN     CA  679   5.429   3.869   3.329
   44ASN     HA  680   5.439   3.869   3.429
   44ASN     CB  681   5.451   3.721   3.295
   44ASN    HB1  682   5.549   3.706   3.278
   44ASN    HB2  683   5.399   3.699   3.213
   44ASN     CG  684   5.406   3.631   3.408
   44ASN    OD1  685   5.406   3.666   3.526
   44ASN    ND2  686   5.371   3.510   3.370
   44ASN   HD21  687   5.376   3.485   3.273
   44ASN   HD22  688   5.340   3.443   3.437
   44ASN      C  689   5.530   3.965   3.270
   44ASN      O  690   5.622   4.016   3.337
   45LYS      N  691   5.508   3.994   3.141
   45LYS      H  692   5.431   3.952   3.093
   45LYS     CA  693   5.597   4.089   3.070
   45LYS     HA  694   5.690   4.062   3.098
   45LYS     CB  695   5.565   4.077   2.918
   45LYS    HB1  696   5.610   4.149   2.867
   45LYS    HB2  697   5.466   4.082   2.903
   45LYS     CG  698   5.614   3.946   2.870
   45LYS    HG1  699   5.557   3.877   2.914
   45LYS    HG2  700   5.708   3.938   2.904
   45LYS     CD  701   5.618   3.912   2.726
   45LYS    HD1  702   5.686   3.969   2.679
   45LYS    HD2  703   5.528   3.927   2.685
   45LYS     CE  704   5.659   3.760   2.721
   45LYS    HE1  705   5.578   3.703   2.734
   45LYS    HE2  706   5.726   3.740   2.791
   45LYS     NZ  707   5.719   3.729   2.587
   45LYS    HZ1  708   5.744   3.632   2.584
   45LYS    HZ2  709   5.652   3.747   2.515
   45LYS    HZ3  710   5.800   3.785   2.572
   45LYS      C  711   5.587   4.234   3.110
   45LYS      O  712   5.690   4.299   3.128
   46LEU      N  713   5.470   4.292   3.124
   46LEU      H  714   5.387   4.238   3.109
   46LEU     CA  715   5.457   4.432   3.159
   46LEU     HA  716   5.503   4.490   3.092
   46LEU     CB  717   5.305   4.456   3.164
   46LEU    HB1  718   5.289   4.540   3.216
   46LEU    HB2  719   5.263   4.379   3.212
   46LEU     CG  720   5.238   4.471   3.028
   46LEU     HG  721   5.256   4.390   2.972
   46LEU    CD1  722   5.087   4.486   3.053
   46LEU   HD11  723   5.040   4.496   2.965
   46LEU   HD12  724   5.052   4.405   3.100
   46LEU   HD13  725   5.070   4.567   3.109
   46LEU    CD2  726   5.293   4.588   2.951
   46LEU   HD21  727   5.247   4.595   2.863
   46LEU   HD22  728   5.278   4.673   3.004
   46LEU   HD23  729   5.391   4.575   2.937
   46LEU      C  730   5.521   4.458   3.294
   46LEU      O  731   5.563   4.572   3.323
   47GLN      N  732   5.518   4.353   3.375
   47GLN      H  733   5.475   4.268   3.346
   47GLN     CA  734   5.578   4.366   3.510
   47GLN     HA  735   5.527   4.439   3.554
   47GLN     CB  736   5.562   4.245   3.604
   47GLN    HB1  737   5.609   4.263   3.691
   47GLN    HB2  738   5.603   4.164   3.561
   47GLN     CG  739   5.417   4.216   3.634
   47GLN    HG1  740   5.405   4.116   3.637
   47GLN    HG2  741   5.361   4.254   3.561
   47GLN     CD  742   5.371   4.274   3.765
   47GLN    OE1  743   5.339   4.192   3.856
   47GLN    NE2  744   5.369   4.408   3.780
   47GLN   HE21  745   5.397   4.467   3.705
   47GLN   HE22  746   5.338   4.448   3.867
   47GLN      C  747   5.726   4.397   3.491
   47GLN      O  748   5.778   4.472   3.574
   48ALA      N  749   5.791   4.348   3.390
   48ALA      H  750   5.744   4.287   3.327
   48ALA     CA  751   5.933   4.379   3.363
   48ALA     HA  752   5.981   4.332   3.438
   48ALA     CB  753   5.977   4.329   3.226
   48ALA    HB1  754   6.074   4.351   3.211
   48ALA    HB2  755   5.965   4.230   3.221
   48ALA    HB3  756   5.922   4.373   3.155
   48ALA      C  757   5.956   4.532   3.359
   48ALA      O  758   6.067   4.582   3.392
   49GLY      N  759   5.851   4.603   3.318
   49GLY      H  760   5.766   4.555   3.297
   49GLY     CA  761   5.854   4.748   3.303
   49GLY    HA1  762   5.911   4.787   3.375
   49GLY    HA2  763   5.761   4.783   3.311
   49GLY      C  764   5.913   4.776   3.162
   49GLY      O  765   5.965   4.693   3.084
   50GLY      N  766   5.903   4.905   3.133
   50GLY      H  767   5.859   4.964   3.202
   50GLY     CA  768   5.950   4.969   3.011
   50GLY    HA1  769   6.030   4.916   2.982
   50GLY    HA2  770   5.979   5.061   3.037
   50GLY      C  771   5.854   4.979   2.894
   50GLY      O  772   5.899   5.040   2.793
   51TYR      N  773   5.733   4.932   2.903
   51TYR      H  774   5.702   4.890   2.988
   51TYR     CA  775   5.640   4.939   2.787
   51TYR     HA  776   5.697   4.931   2.706
   51TYR     CB  777   5.535   4.824   2.803
   51TYR    HB1  778   5.463   4.834   2.735
   51TYR    HB2  779   5.496   4.826   2.894
   51TYR     CG  780   5.605   4.690   2.782
   51TYR    CD1  781   5.614   4.640   2.652
   51TYR    HD1  782   5.576   4.693   2.577
   51TYR    CE1  783   5.676   4.518   2.625
   51TYR    HE1  784   5.682   4.482   2.532
   51TYR     CZ  785   5.730   4.449   2.734
   51TYR     OH  786   5.791   4.328   2.701
   51TYR     HH  787   5.827   4.285   2.784
   51TYR    CE2  788   5.720   4.492   2.863
   51TYR    HE2  789   5.756   4.438   2.939
   51TYR    CD2  790   5.659   4.615   2.885
   51TYR    HD2  791   5.655   4.651   2.978
   51TYR      C  792   5.570   5.074   2.773
   51TYR      O  793   5.542   5.142   2.877
   52GLY      N  794   5.545   5.111   2.648
   52GLY      H  795   5.575   5.054   2.572
   52GLY     CA  796   5.472   5.237   2.625
   52GLY    HA1  797   5.527   5.292   2.562
   52GLY    HA2  798   5.465   5.284   2.713
   52GLY      C  799   5.334   5.222   2.567
   52GLY      O  800   5.261   5.323   2.564
   53PHE      N  801   5.300   5.100   2.518
   53PHE      H  802   5.361   5.021   2.524
   53PHE     CA  803   5.165   5.094   2.455
   53PHE     HA  804   5.093   5.141   2.506
   53PHE     CB  805   5.188   5.153   2.313
   53PHE    HB1  806   5.229   5.083   2.255
   53PHE    HB2  807   5.250   5.231   2.321
   53PHE     CG  808   5.064   5.201   2.245
   53PHE    CD1  809   4.968   5.110   2.200
   53PHE    HD1  810   4.983   5.012   2.211
   53PHE    CE1  811   4.849   5.156   2.139
   53PHE    HE1  812   4.780   5.092   2.107
   53PHE     CZ  813   4.829   5.297   2.124
   53PHE     HZ  814   4.745   5.331   2.082
   53PHE    CE2  815   4.925   5.385   2.169
   53PHE    HE2  816   4.911   5.483   2.159
   53PHE    CD2  817   5.042   5.337   2.229
   53PHE    HD2  818   5.111   5.402   2.261
   53PHE      C  819   5.131   4.947   2.446
   53PHE      O  820   5.226   4.869   2.418
   54VAL      N  821   5.009   4.908   2.462
   54VAL      H  822   4.941   4.978   2.484
   54VAL     CA  823   4.963   4.770   2.451
   54VAL     HA  824   5.045   4.717   2.429
   54VAL     CB  825   4.896   4.724   2.584
   54VAL     HB  826   4.820   4.784   2.609
   54VAL    CG1  827   4.842   4.582   2.569
   54VAL   HG11  828   4.800   4.553   2.655
   54VAL   HG12  829   4.774   4.580   2.496
   54VAL   HG13  830   4.917   4.520   2.547
   54VAL    CG2  831   4.995   4.733   2.698
   54VAL   HG21  832   4.951   4.704   2.783
   54VAL   HG22  833   5.073   4.674   2.679
   54VAL   HG23  834   5.026   4.828   2.708
   54VAL      C  835   4.854   4.758   2.342
   54VAL      O  836   4.764   4.845   2.336
   55ILE      N  837   4.864   4.658   2.261
   55ILE      H  838   4.944   4.598   2.268
   55ILE     CA  839   4.761   4.628   2.157
   55ILE     HA  840   4.689   4.698   2.156
   55ILE     CB  841   4.815   4.630   2.013
   55ILE     HB  842   4.892   4.568   1.999
   55ILE    CG2  843   4.704   4.578   1.916
   55ILE   HG21  844   4.739   4.579   1.823
   55ILE   HG22  845   4.679   4.485   1.942
   55ILE   HG23  846   4.624   4.638   1.923
   55ILE    CG1  847   4.861   4.778   1.985
   55ILE   HG11  848   4.918   4.810   2.061
   55ILE   HG12  849   4.781   4.837   1.977
   55ILE     CD  850   4.944   4.794   1.856
   55ILE    HD1  851   4.970   4.889   1.844
   55ILE    HD2  852   5.026   4.737   1.862
   55ILE    HD3  853   4.889   4.764   1.778
   55ILE      C  854   4.714   4.487   2.200
   55ILE      O  855   4.804   4.397   2.202
   56SER      N  856   4.590   4.468   2.230
   56SER      H  857   4.525   4.543   2.222
   56SER     CA  858   4.547   4.337   2.276
   56SER     HA  859   4.614   4.268   2.248
   56SER     CB  860   4.533   4.347   2.428
   56SER    HB1  861   4.481   4.429   2.453
   56SER    HB2  862   4.622   4.348   2.472
   56SER     OG  863   4.462   4.235   2.478
   56SER     HG  864   4.453   4.243   2.577
   56SER      C  865   4.419   4.298   2.211
   56SER      O  866   4.328   4.380   2.193
   57ASP      N  867   4.411   4.168   2.181
   57ASP      H  868   4.490   4.108   2.196
   57ASP     CA  869   4.285   4.116   2.125
   57ASP     HA  870   4.252   4.178   2.054
   57ASP     CB  871   4.309   3.973   2.066
   57ASP    HB1  872   4.312   3.905   2.139
   57ASP    HB2  873   4.395   3.970   2.015
   57ASP     CG  874   4.196   3.942   1.973
   57ASP    OD1  875   4.200   3.993   1.860
   57ASP    OD2  876   4.092   3.882   2.008
   57ASP      C  877   4.189   4.103   2.243
   57ASP      O  878   4.219   4.077   2.359
   58TRP      N  879   4.060   4.116   2.210
   58TRP      H  880   4.037   4.137   2.115
   58TRP     CA  881   3.951   4.100   2.307
   58TRP     HA  882   3.972   4.156   2.387
   58TRP     CB  883   3.823   4.145   2.235
   58TRP    HB1  884   3.811   4.087   2.155
   58TRP    HB2  885   3.836   4.240   2.205
   58TRP     CG  886   3.695   4.142   2.310
   58TRP    CD1  887   3.590   4.051   2.293
   58TRP    HD1  888   3.590   3.974   2.228
   58TRP    NE1  889   3.486   4.083   2.380
   58TRP    HE1  890   3.401   4.032   2.392
   58TRP    CE2  891   3.520   4.200   2.449
   58TRP    CZ2  892   3.449   4.270   2.545
   58TRP    HZ2  893   3.359   4.240   2.575
   58TRP    CH2  894   3.507   4.383   2.595
   58TRP    HH2  895   3.457   4.437   2.663
   58TRP    CZ3  896   3.635   4.426   2.556
   58TRP    HZ3  897   3.675   4.508   2.597
   58TRP    CE3  898   3.708   4.353   2.459
   58TRP    HE3  899   3.798   4.384   2.429
   58TRP    CD2  900   3.651   4.239   2.407
   58TRP      C  901   3.937   3.953   2.351
   58TRP      O  902   3.906   3.933   2.469
   59ASN      N  903   3.955   3.860   2.255
   59ASN      H  904   3.984   3.885   2.163
   59ASN     CA  905   3.931   3.718   2.294
   59ASN     HA  906   3.888   3.713   2.384
   59ASN     CB  907   3.846   3.665   2.178
   59ASN    HB1  908   3.899   3.670   2.094
   59ASN    HB2  909   3.764   3.722   2.169
   59ASN     CG  910   3.804   3.522   2.203
   59ASN    OD1  911   3.793   3.479   2.318
   59ASN    ND2  912   3.781   3.458   2.088
   59ASN   HD21  913   3.793   3.506   2.001
   59ASN   HD22  914   3.753   3.362   2.089
   59ASN      C  915   4.057   3.637   2.311
   59ASN      O  916   4.118   3.604   2.208
   60MET      N  917   4.089   3.598   2.433
   60MET      H  918   4.030   3.622   2.510
   60MET     CA  919   4.212   3.520   2.458
   60MET     HA  920   4.235   3.475   2.371
   60MET     CB  921   4.334   3.605   2.498
   60MET    HB1  922   4.413   3.546   2.513
   60MET    HB2  923   4.314   3.655   2.582
   60MET     CG  924   4.366   3.705   2.387
   60MET    HG1  925   4.282   3.756   2.373
   60MET    HG2  926   4.386   3.650   2.306
   60MET     SD  927   4.508   3.812   2.439
   60MET     CE  928   4.432   3.906   2.569
   60MET    HE1  929   4.499   3.970   2.607
   60MET    HE2  930   4.354   3.957   2.532
   60MET    HE3  931   4.400   3.843   2.640
   60MET      C  932   4.176   3.425   2.573
   60MET      O  933   4.095   3.472   2.651
   61PRO      N  934   4.237   3.309   2.575
   61PRO     CD  935   4.333   3.257   2.479
   61PRO    HD1  936   4.406   3.324   2.464
   61PRO    HD2  937   4.287   3.239   2.392
   61PRO     CG  938   4.386   3.131   2.539
   61PRO    HG1  939   4.471   3.149   2.589
   61PRO    HG2  940   4.403   3.063   2.468
   61PRO     CB  941   4.274   3.087   2.634
   61PRO    HB1  942   4.310   3.031   2.708
   61PRO    HB2  943   4.205   3.034   2.584
   61PRO     CA  944   4.213   3.218   2.688
   61PRO     HA  945   4.116   3.216   2.714
   61PRO      C  946   4.281   3.263   2.814
   61PRO      O  947   4.373   3.346   2.812
   62ASN      N  948   4.239   3.211   2.927
   62ASN      H  949   4.160   3.150   2.923
   62ASN     CA  950   4.299   3.236   3.060
   62ASN     HA  951   4.253   3.172   3.122
   62ASN     CB  952   4.447   3.200   3.064
   62ASN    HB1  953   4.479   3.204   3.159
   62ASN    HB2  954   4.498   3.266   3.009
   62ASN     CG  955   4.472   3.057   3.007
   62ASN    OD1  956   4.403   2.965   3.055
   62ASN    ND2  957   4.568   3.043   2.914
   62ASN   HD21  958   4.620   3.123   2.883
   62ASN   HD22  959   4.587   2.953   2.875
   62ASN      C  960   4.269   3.377   3.108
   62ASN      O  961   4.202   3.381   3.216
   63MET      N  962   4.316   3.477   3.041
   63MET      H  963   4.375   3.461   2.961
   63MET     CA  964   4.282   3.616   3.082
   63MET     HA  965   4.206   3.618   3.147
   63MET     CB  966   4.396   3.680   3.156
   63MET    HB1  967   4.477   3.685   3.097
   63MET    HB2  968   4.418   3.626   3.237
   63MET     CG  969   4.350   3.820   3.195
   63MET    HG1  970   4.268   3.807   3.250
   63MET    HG2  971   4.326   3.865   3.109
   63MET     SD  972   4.488   3.907   3.288
   63MET     CE  973   4.494   3.791   3.427
   63MET    HE1  974   4.564   3.819   3.492
   63MET    HE2  975   4.405   3.789   3.472
   63MET    HE3  976   4.515   3.699   3.392
   63MET      C  977   4.248   3.688   2.951
   63MET      O  978   4.346   3.698   2.872
   64ASP      N  979   4.123   3.726   2.933
   64ASP      H  980   4.054   3.709   3.004
   64ASP     CA  981   4.086   3.793   2.804
   64ASP     HA  982   4.141   3.749   2.733
   64ASP     CB  983   3.942   3.767   2.768
   64ASP    HB1  984   3.928   3.668   2.766
   64ASP    HB2  985   3.924   3.806   2.678
   64ASP     CG  986   3.843   3.826   2.866
   64ASP    OD1  987   3.867   3.918   2.947
   64ASP    OD2  988   3.726   3.782   2.857
   64ASP      C  989   4.126   3.942   2.800
   64ASP      O  990   4.188   3.991   2.893
   65GLY      N  991   4.091   4.007   2.688
   65GLY      H  992   4.040   3.959   2.616
   65GLY     CA  993   4.128   4.149   2.670
   65GLY    HA1  994   4.095   4.178   2.580
   65GLY    HA2  995   4.228   4.155   2.672
   65GLY      C  996   4.071   4.240   2.775
   65GLY      O  997   4.150   4.326   2.823
   66LEU      N  998   3.946   4.230   2.814
   66LEU      H  999   3.889   4.158   2.773
   66LEU     CA 1000   3.885   4.315   2.914
   66LEU     HA 1001   3.901   4.410   2.888
   66LEU     CB 1002   3.736   4.288   2.912
   66LEU    HB1 1003   3.722   4.191   2.935
   66LEU    HB2 1004   3.703   4.305   2.819
   66LEU     CG 1005   3.655   4.371   3.009
   66LEU     HG 1006   3.687   4.366   3.103
   66LEU    CD1 1007   3.666   4.516   2.965
   66LEU   HD11 1008   3.614   4.574   3.028
   66LEU   HD12 1009   3.762   4.544   2.968
   66LEU   HD13 1010   3.631   4.526   2.872
   66LEU    CD2 1011   3.511   4.320   2.999
   66LEU   HD21 1012   3.452   4.372   3.061
   66LEU   HD22 1013   3.478   4.331   2.905
   66LEU   HD23 1014   3.509   4.223   3.024
   66LEU      C 1015   3.949   4.293   3.052
   66LEU      O 1016   3.972   4.391   3.127
   67GLU      N 1017   3.979   4.165   3.082
   67GLU      H 1018   3.959   4.091   3.017
   67GLU     CA 1019   4.044   4.134   3.212
   67GLU     HA 1020   3.985   4.179   3.280
   67GLU     CB 1021   4.047   3.985   3.244
   67GLU    HB1 1022   4.113   3.939   3.185
   67GLU    HB2 1023   3.957   3.944   3.230
   67GLU     CG 1024   4.090   3.976   3.393
   67GLU    HG1 1025   4.036   4.043   3.445
   67GLU    HG2 1026   4.187   3.999   3.399
   67GLU     CD 1027   4.073   3.844   3.462
   67GLU    OE1 1028   4.018   3.751   3.390
   67GLU    OE2 1029   4.114   3.833   3.579
   67GLU      C 1030   4.183   4.191   3.219
   67GLU      O 1031   4.223   4.251   3.321
   68LEU      N 1032   4.262   4.179   3.112
   68LEU      H 1033   4.227   4.127   3.033
   68LEU     CA 1034   4.395   4.239   3.102
   68LEU     HA 1035   4.450   4.200   3.176
   68LEU     CB 1036   4.455   4.202   2.966
   68LEU    HB1 1037   4.390   4.226   2.895
   68LEU    HB2 1038   4.472   4.103   2.964
   68LEU     CG 1039   4.588   4.275   2.940
   68LEU     HG 1040   4.572   4.374   2.943
   68LEU    CD1 1041   4.692   4.241   3.046
   68LEU   HD11 1042   4.777   4.290   3.026
   68LEU   HD12 1043   4.658   4.267   3.136
   68LEU   HD13 1044   4.709   4.142   3.044
   68LEU    CD2 1045   4.641   4.228   2.804
   68LEU   HD21 1046   4.727   4.274   2.784
   68LEU   HD22 1047   4.656   4.129   2.806
   68LEU   HD23 1048   4.574   4.250   2.733
   68LEU      C 1049   4.385   4.392   3.121
   68LEU      O 1050   4.462   4.452   3.197
   69LEU      N 1051   4.295   4.457   3.048
   69LEU      H 1052   4.237   4.406   2.985
   69LEU     CA 1053   4.279   4.604   3.057
   69LEU     HA 1054   4.367   4.643   3.034
   69LEU     CB 1055   4.166   4.645   2.959
   69LEU    HB1 1056   4.088   4.585   2.976
   69LEU    HB2 1057   4.200   4.631   2.866
   69LEU     CG 1058   4.113   4.787   2.966
   69LEU     HG 1059   4.084   4.809   3.059
   69LEU    CD1 1060   4.227   4.882   2.923
   69LEU   HD11 1061   4.194   4.977   2.926
   69LEU   HD12 1062   4.305   4.872   2.985
   69LEU   HD13 1063   4.256   4.860   2.829
   69LEU    CD2 1064   3.990   4.802   2.876
   69LEU   HD21 1065   3.956   4.896   2.880
   69LEU   HD22 1066   4.015   4.780   2.781
   69LEU   HD23 1067   3.919   4.739   2.906
   69LEU      C 1068   4.241   4.648   3.200
   69LEU      O 1069   4.299   4.744   3.252
   70LYS      N 1070   4.147   4.582   3.265
   70LYS      H 1071   4.102   4.504   3.220
   70LYS     CA 1072   4.108   4.619   3.402
   70LYS     HA 1073   4.077   4.714   3.397
   70LYS     CB 1074   3.995   4.531   3.452
   70LYS    HB1 1075   3.982   4.547   3.549
   70LYS    HB2 1076   4.019   4.435   3.437
   70LYS     CG 1077   3.867   4.562   3.378
   70LYS    HG1 1078   3.877   4.540   3.282
   70LYS    HG2 1079   3.846   4.660   3.388
   70LYS     CD 1080   3.757   4.476   3.443
   70LYS    HD1 1081   3.754   4.492   3.541
   70LYS    HD2 1082   3.775   4.379   3.425
   70LYS     CE 1083   3.622   4.513   3.384
   70LYS    HE1 1084   3.630   4.514   3.285
   70LYS    HE2 1085   3.596   4.604   3.417
   70LYS     NZ 1086   3.512   4.412   3.424
   70LYS    HZ1 1087   3.425   4.440   3.383
   70LYS    HZ2 1088   3.536   4.321   3.391
   70LYS    HZ3 1089   3.503   4.410   3.524
   70LYS      C 1090   4.225   4.608   3.495
   70LYS      O 1091   4.246   4.688   3.587
   71THR      N 1092   4.309   4.507   3.477
   71THR      H 1093   4.291   4.445   3.400
   71THR     CA 1094   4.427   4.480   3.560
   71THR     HA 1095   4.392   4.487   3.653
   71THR     CB 1096   4.485   4.334   3.542
   71THR     HB 1097   4.521   4.317   3.450
   71THR    CG2 1098   4.600   4.307   3.640
   71THR   HG21 1099   4.634   4.214   3.627
   71THR   HG22 1100   4.674   4.372   3.624
   71THR   HG23 1101   4.567   4.317   3.734
   71THR    OG1 1102   4.377   4.238   3.559
   71THR    HG1 1103   4.413   4.145   3.548
   71THR      C 1104   4.531   4.591   3.540
   71THR      O 1105   4.590   4.634   3.640
   72ILE      N 1106   4.551   4.631   3.414
   72ILE      H 1107   4.499   4.588   3.340
   72ILE     CA 1108   4.645   4.736   3.383
   72ILE     HA 1109   4.731   4.706   3.425
   72ILE     CB 1110   4.661   4.756   3.229
   72ILE     HB 1111   4.572   4.752   3.183
   72ILE    CG2 1112   4.725   4.897   3.199
   72ILE   HG21 1113   4.735   4.908   3.100
   72ILE   HG22 1114   4.666   4.968   3.235
   72ILE   HG23 1115   4.815   4.902   3.243
   72ILE    CG1 1116   4.740   4.639   3.168
   72ILE   HG11 1117   4.702   4.555   3.205
   72ILE   HG12 1118   4.835   4.649   3.197
   72ILE     CD 1119   4.736   4.631   3.013
   72ILE    HD1 1120   4.789   4.552   2.982
   72ILE    HD2 1121   4.641   4.621   2.982
   72ILE    HD3 1122   4.774   4.715   2.974
   72ILE      C 1123   4.596   4.868   3.445
   72ILE      O 1124   4.681   4.936   3.507
   73ARG      N 1125   4.468   4.899   3.434
   73ARG      H 1126   4.407   4.834   3.389
   73ARG     CA 1127   4.412   5.026   3.486
   73ARG     HA 1128   4.473   5.097   3.453
   73ARG     CB 1129   4.272   5.052   3.430
   73ARG    HB1 1130   4.231   5.128   3.480
   73ARG    HB2 1131   4.216   4.970   3.443
   73ARG     CG 1132   4.276   5.086   3.281
   73ARG    HG1 1133   4.185   5.079   3.242
   73ARG    HG2 1134   4.338   5.023   3.234
   73ARG     CD 1135   4.326   5.227   3.259
   73ARG    HD1 1136   4.417   5.237   3.299
   73ARG    HD2 1137   4.263   5.292   3.301
   73ARG     NE 1138   4.332   5.248   3.109
   73ARG     HE 1139   4.248   5.275   3.062
   73ARG     CZ 1140   4.442   5.234   3.036
   73ARG    NH1 1141   4.561   5.208   3.095
   73ARG   HH11 1142   4.566   5.199   3.195
   73ARG   HH12 1143   4.643   5.197   3.040
   73ARG    NH2 1144   4.444   5.248   2.905
   73ARG   HH21 1145   4.360   5.271   2.856
   73ARG   HH22 1146   4.530   5.237   2.855
   73ARG      C 1147   4.415   5.032   3.639
   73ARG      O 1148   4.422   5.143   3.694
   74ALA      N 1149   4.410   4.916   3.704
   74ALA      H 1150   4.402   4.831   3.653
   74ALA     CA 1151   4.415   4.911   3.853
   74ALA     HA 1152   4.366   4.993   3.883
   74ALA     CB 1153   4.346   4.786   3.904
   74ALA    HB1 1154   4.351   4.784   4.004
   74ALA    HB2 1155   4.251   4.786   3.875
   74ALA    HB3 1156   4.392   4.705   3.867
   74ALA      C 1157   4.557   4.913   3.906
   74ALA      O 1158   4.569   4.939   4.026
   75ASP      N 1159   4.658   4.892   3.834
   75ASP      H 1160   4.640   4.878   3.736
   75ASP     CA 1161   4.798   4.884   3.872
   75ASP     HA 1162   4.799   4.833   3.958
   75ASP     CB 1163   4.885   4.806   3.774
   75ASP    HB1 1164   4.882   4.852   3.686
   75ASP    HB2 1165   4.848   4.714   3.765
   75ASP     CG 1166   5.028   4.795   3.816
   75ASP    OD1 1167   5.110   4.888   3.825
   75ASP    OD2 1168   5.071   4.680   3.844
   75ASP      C 1169   4.848   5.026   3.883
   75ASP      O 1170   4.842   5.102   3.784
   76GLY      N 1171   4.906   5.050   3.999
   76GLY      H 1172   4.913   4.980   4.070
   76GLY     CA 1173   4.959   5.187   4.015
   76GLY    HA1 1174   4.999   5.193   4.107
   76GLY    HA2 1175   4.882   5.250   4.009
   76GLY      C 1176   5.065   5.231   3.913
   76GLY      O 1177   5.056   5.347   3.858
   77ALA      N 1178   5.164   5.146   3.889
   77ALA      H 1179   5.166   5.057   3.934
   77ALA     CA 1180   5.268   5.185   3.796
   77ALA     HA 1181   5.290   5.278   3.824
   77ALA     CB 1182   5.388   5.091   3.809
   77ALA    HB1 1183   5.459   5.118   3.744
   77ALA    HB2 1184   5.424   5.095   3.902
   77ALA    HB3 1185   5.359   4.997   3.789
   77ALA      C 1186   5.221   5.194   3.653
   77ALA      O 1187   5.274   5.285   3.585
   78MET      N 1188   5.135   5.113   3.600
   78MET      H 1189   5.094   5.043   3.659
   78MET     CA 1190   5.095   5.118   3.460
   78MET     HA 1191   5.164   5.175   3.416
   78MET     CB 1192   5.071   4.970   3.420
   78MET    HB1 1193   5.063   4.962   3.321
   78MET    HB2 1194   4.988   4.936   3.463
   78MET     CG 1195   5.190   4.890   3.469
   78MET    HG1 1196   5.188   4.891   3.569
   78MET    HG2 1197   5.273   4.937   3.437
   78MET     SD 1198   5.165   4.726   3.396
   78MET     CE 1199   5.110   4.618   3.528
   78MET    HE1 1200   5.095   4.526   3.492
   78MET    HE2 1201   5.180   4.615   3.600
   78MET    HE3 1202   5.025   4.654   3.567
   78MET      C 1203   4.959   5.175   3.435
   78MET      O 1204   4.923   5.153   3.320
   79SER      N 1205   4.890   5.228   3.531
   79SER      H 1206   4.931   5.241   3.621
   79SER     CA 1207   4.753   5.268   3.506
   79SER     HA 1208   4.714   5.179   3.481
   79SER     CB 1209   4.681   5.322   3.627
   79SER    HB1 1210   4.686   5.259   3.705
   79SER    HB2 1211   4.585   5.343   3.608
   79SER     OG 1212   4.751   5.442   3.660
   79SER     HG 1213   4.709   5.484   3.740
   79SER      C 1214   4.734   5.361   3.388
   79SER      O 1215   4.616   5.360   3.348
   80ALA      N 1216   4.832   5.429   3.339
   80ALA      H 1217   4.924   5.420   3.378
   80ALA     CA 1218   4.808   5.521   3.228
   80ALA     HA 1219   4.710   5.537   3.223
   80ALA     CB 1220   4.895   5.647   3.260
   80ALA    HB1 1221   4.883   5.714   3.187
   80ALA    HB2 1222   4.865   5.686   3.347
   80ALA    HB3 1223   4.991   5.621   3.267
   80ALA      C 1224   4.850   5.462   3.094
   80ALA      O 1225   4.836   5.530   2.988
   81LEU      N 1226   4.904   5.340   3.091
   81LEU      H 1227   4.915   5.286   3.175
   81LEU     CA 1228   4.946   5.288   2.961
   81LEU     HA 1229   5.017   5.346   2.921
   81LEU     CB 1230   4.986   5.145   2.999
   81LEU    HB1 1231   4.905   5.088   2.992
   81LEU    HB2 1232   5.018   5.147   3.094
   81LEU     CG 1233   5.092   5.074   2.923
   81LEU     HG 1234   5.062   5.054   2.829
   81LEU    CD1 1235   5.219   5.156   2.917
   81LEU   HD11 1236   5.288   5.106   2.866
   81LEU   HD12 1237   5.200   5.243   2.872
   81LEU   HD13 1238   5.251   5.173   3.010
   81LEU    CD2 1239   5.121   4.952   3.013
   81LEU   HD21 1240   5.192   4.895   2.971
   81LEU   HD22 1241   5.152   4.984   3.103
   81LEU   HD23 1242   5.037   4.898   3.024
   81LEU      C 1243   4.833   5.284   2.857
   81LEU      O 1244   4.726   5.222   2.889
   82PRO      N 1245   4.858   5.334   2.738
   82PRO     CD 1246   4.978   5.406   2.699
   82PRO    HD1 1247   5.054   5.343   2.684
   82PRO    HD2 1248   5.004   5.473   2.769
   82PRO     CG 1249   4.928   5.471   2.570
   82PRO    HG1 1250   5.003   5.475   2.504
   82PRO    HG2 1251   4.898   5.564   2.590
   82PRO     CB 1252   4.815   5.397   2.509
   82PRO    HB1 1253   4.847   5.331   2.441
   82PRO    HB2 1254   4.749   5.459   2.466
   82PRO     CA 1255   4.756   5.328   2.631
   82PRO     HA 1256   4.673   5.374   2.664
   82PRO      C 1257   4.730   5.180   2.593
   82PRO      O 1258   4.825   5.099   2.585
   83VAL      N 1259   4.601   5.150   2.579
   83VAL      H 1260   4.532   5.220   2.595
   83VAL     CA 1261   4.559   5.011   2.540
   83VAL     HA 1262   4.644   4.962   2.519
   83VAL     CB 1263   4.489   4.935   2.652
   83VAL     HB 1264   4.409   4.986   2.682
   83VAL    CG1 1265   4.442   4.800   2.601
   83VAL   HG11 1266   4.396   4.751   2.675
   83VAL   HG12 1267   4.377   4.814   2.525
   83VAL   HG13 1268   4.520   4.747   2.569
   83VAL    CG2 1269   4.582   4.920   2.771
   83VAL   HG21 1270   4.535   4.869   2.844
   83VAL   HG22 1271   4.664   4.869   2.743
   83VAL   HG23 1272   4.608   5.010   2.805
   83VAL      C 1273   4.467   5.020   2.419
   83VAL      O 1274   4.361   5.087   2.432
   84LEU      N 1275   4.506   4.957   2.310
   84LEU      H 1276   4.595   4.911   2.308
   84LEU     CA 1277   4.419   4.956   2.191
   84LEU     HA 1278   4.349   5.027   2.200
   84LEU     CB 1279   4.499   4.988   2.065
   84LEU    HB1 1280   4.583   4.934   2.066
   84LEU    HB2 1281   4.522   5.085   2.065
   84LEU     CG 1282   4.424   4.957   1.935
   84LEU     HG 1283   4.383   4.865   1.939
   84LEU    CD1 1284   4.306   5.051   1.914
   84LEU   HD11 1285   4.260   5.028   1.829
   84LEU   HD12 1286   4.243   5.042   1.991
   84LEU   HD13 1287   4.340   5.145   1.910
   84LEU    CD2 1288   4.526   4.964   1.821
   84LEU   HD21 1289   4.480   4.944   1.734
   84LEU   HD22 1290   4.565   5.056   1.817
   84LEU   HD23 1291   4.598   4.897   1.836
   84LEU      C 1292   4.365   4.810   2.185
   84LEU      O 1293   4.445   4.715   2.185
   85MET      N 1294   4.236   4.805   2.189
   85MET      H 1295   4.183   4.890   2.193
   85MET     CA 1296   4.163   4.675   2.189
   85MET     HA 1297   4.222   4.606   2.233
   85MET     CB 1298   4.034   4.686   2.270
   85MET    HB1 1299   3.967   4.742   2.221
   85MET    HB2 1300   4.053   4.727   2.360
   85MET     CG 1301   3.977   4.546   2.290
   85MET    HG1 1302   3.990   4.500   2.202
   85MET    HG2 1303   3.880   4.559   2.307
   85MET     SD 1304   4.064   4.461   2.428
   85MET     CE 1305   4.143   4.604   2.505
   85MET    HE1 1306   4.196   4.575   2.584
   85MET    HE2 1307   4.204   4.648   2.439
   85MET    HE3 1308   4.073   4.669   2.534
   85MET      C 1309   4.136   4.634   2.044
   85MET      O 1310   4.084   4.717   1.966
   86VAL      N 1311   4.163   4.510   2.010
   86VAL      H 1312   4.204   4.451   2.079
   86VAL     CA 1313   4.138   4.453   1.876
   86VAL     HA 1314   4.112   4.529   1.817
   86VAL     CB 1315   4.265   4.389   1.815
   86VAL     HB 1316   4.294   4.310   1.869
   86VAL    CG1 1317   4.240   4.329   1.677
   86VAL   HG11 1318   4.325   4.289   1.642
   86VAL   HG12 1319   4.170   4.258   1.684
   86VAL   HG13 1320   4.208   4.401   1.615
   86VAL    CG2 1321   4.378   4.492   1.820
   86VAL   HG21 1322   4.461   4.452   1.781
   86VAL   HG22 1323   4.352   4.573   1.768
   86VAL   HG23 1324   4.395   4.518   1.915
   86VAL      C 1325   4.023   4.348   1.889
   86VAL      O 1326   4.033   4.268   1.983
   87THR      N 1327   3.934   4.358   1.794
   87THR      H 1328   3.940   4.427   1.722
   87THR     CA 1329   3.821   4.260   1.799
   87THR     HA 1330   3.855   4.181   1.850
   87THR     CB 1331   3.698   4.327   1.870
   87THR     HB 1332   3.717   4.365   1.960
   87THR    CG2 1333   3.638   4.440   1.780
   87THR   HG21 1334   3.559   4.481   1.826
   87THR   HG22 1335   3.708   4.510   1.764
   87THR   HG23 1336   3.608   4.401   1.693
   87THR    OG1 1337   3.602   4.218   1.882
   87THR    HG1 1338   3.519   4.251   1.927
   87THR      C 1339   3.784   4.214   1.656
   87THR      O 1340   3.810   4.284   1.560
   88ALA      N 1341   3.726   4.093   1.646
   88ALA      H 1342   3.712   4.039   1.729
   88ALA     CA 1343   3.683   4.039   1.517
   88ALA     HA 1344   3.754   4.063   1.451
   88ALA     CB 1345   3.674   3.887   1.523
   88ALA    HB1 1346   3.644   3.852   1.434
   88ALA    HB2 1347   3.764   3.849   1.546
   88ALA    HB3 1348   3.608   3.860   1.593
   88ALA      C 1349   3.547   4.100   1.478
   88ALA      O 1350   3.510   4.103   1.359
   89GLU      N 1351   3.474   4.148   1.575
   89GLU      H 1352   3.504   4.144   1.670
   89GLU     CA 1353   3.344   4.208   1.537
   89GLU     HA 1354   3.349   4.257   1.450
   89GLU     CB 1355   3.247   4.092   1.533
   89GLU    HB1 1356   3.244   4.055   1.625
   89GLU    HB2 1357   3.286   4.025   1.470
   89GLU     CG 1358   3.101   4.113   1.489
   89GLU    HG1 1359   3.099   4.133   1.391
   89GLU    HG2 1360   3.063   4.190   1.540
   89GLU     CD 1361   3.012   3.989   1.515
   89GLU    OE1 1362   3.052   3.918   1.614
   89GLU    OE2 1363   2.911   3.960   1.444
   89GLU      C 1364   3.302   4.308   1.642
   89GLU      O 1365   3.305   4.270   1.763
   90ALA      N 1366   3.265   4.425   1.595
   90ALA      H 1367   3.266   4.443   1.497
   90ALA     CA 1368   3.221   4.528   1.690
   90ALA     HA 1369   3.286   4.528   1.767
   90ALA     CB 1370   3.221   4.661   1.615
   90ALA    HB1 1371   3.192   4.734   1.676
   90ALA    HB2 1372   3.313   4.680   1.581
   90ALA    HB3 1373   3.157   4.655   1.538
   90ALA      C 1374   3.082   4.498   1.747
   90ALA      O 1375   2.994   4.457   1.667
   91LYS      N 1376   3.060   4.515   1.875
   91LYS      H 1377   3.136   4.542   1.933
   91LYS     CA 1378   2.930   4.495   1.937
   91LYS     HA 1379   2.869   4.484   1.858
   91LYS     CB 1380   2.903   4.373   2.023
   91LYS    HB1 1381   2.806   4.369   2.047
   91LYS    HB2 1382   2.958   4.379   2.107
   91LYS     CG 1383   2.941   4.247   1.948
   91LYS    HG1 1384   3.038   4.254   1.924
   91LYS    HG2 1385   2.886   4.244   1.865
   91LYS     CD 1386   2.919   4.116   2.026
   91LYS    HD1 1387   2.824   4.107   2.053
   91LYS    HD2 1388   2.978   4.113   2.107
   91LYS     CE 1389   2.958   4.003   1.927
   91LYS    HE1 1390   3.035   4.035   1.872
   91LYS    HE2 1391   2.880   3.986   1.868
   91LYS     NZ 1392   2.999   3.871   1.978
   91LYS    HZ1 1393   3.020   3.811   1.901
   91LYS    HZ2 1394   3.080   3.881   2.036
   91LYS    HZ3 1395   2.924   3.831   2.031
   91LYS      C 1396   2.920   4.615   2.033
   91LYS      O 1397   3.014   4.630   2.110
   92LYS      N 1398   2.809   4.685   2.025
   92LYS      H 1399   2.738   4.660   1.959
   92LYS     CA 1400   2.792   4.801   2.112
   92LYS     HA 1401   2.855   4.872   2.081
   92LYS     CB 1402   2.641   4.832   2.100
   92LYS    HB1 1403   2.587   4.750   2.117
   92LYS    HB2 1404   2.621   4.866   2.008
   92LYS     CG 1405   2.601   4.939   2.202
   92LYS    HG1 1406   2.651   5.023   2.182
   92LYS    HG2 1407   2.625   4.907   2.293
   92LYS     CD 1408   2.451   4.965   2.194
   92LYS    HD1 1409   2.406   4.921   2.271
   92LYS    HD2 1410   2.415   4.927   2.108
   92LYS     CE 1411   2.422   5.115   2.197
   92LYS    HE1 1412   2.386   5.142   2.108
   92LYS    HE2 1413   2.507   5.164   2.216
   92LYS     NZ 1414   2.320   5.151   2.304
   92LYS    HZ1 1415   2.304   5.250   2.302
   92LYS    HZ2 1416   2.234   5.104   2.286
   92LYS    HZ3 1417   2.355   5.125   2.394
   92LYS      C 1418   2.829   4.777   2.259
   92LYS      O 1419   2.898   4.860   2.321
   93GLU      N 1420   2.782   4.665   2.314
   93GLU      H 1421   2.728   4.600   2.260
   93GLU     CA 1422   2.812   4.639   2.456
   93GLU     HA 1423   2.774   4.722   2.498
   93GLU     CB 1424   2.750   4.509   2.511
   93GLU    HB1 1425   2.768   4.501   2.609
   93GLU    HB2 1426   2.787   4.430   2.463
   93GLU     CG 1427   2.600   4.516   2.488
   93GLU    HG1 1428   2.569   4.607   2.517
   93GLU    HG2 1429   2.557   4.446   2.545
   93GLU     CD 1430   2.554   4.495   2.346
   93GLU    OE1 1431   2.621   4.444   2.248
   93GLU    OE2 1432   2.435   4.528   2.321
   93GLU      C 1433   2.961   4.620   2.481
   93GLU      O 1434   3.000   4.661   2.588
   94ASN      N 1435   3.025   4.554   2.385
   94ASN      H 1436   2.976   4.522   2.305
   94ASN     CA 1437   3.169   4.530   2.399
   94ASN     HA 1438   3.181   4.483   2.486
   94ASN     CB 1439   3.216   4.442   2.284
   94ASN    HB1 1440   3.316   4.447   2.279
   94ASN    HB2 1441   3.177   4.477   2.199
   94ASN     CG 1442   3.176   4.295   2.299
   94ASN    OD1 1443   3.108   4.258   2.397
   94ASN    ND2 1444   3.219   4.218   2.203
   94ASN   HD21 1445   3.273   4.257   2.129
   94ASN   HD22 1446   3.198   4.120   2.204
   94ASN      C 1447   3.246   4.664   2.398
   94ASN      O 1448   3.335   4.681   2.484
   95ILE      N 1449   3.206   4.752   2.306
   95ILE      H 1450   3.131   4.727   2.245
   95ILE     CA 1451   3.268   4.887   2.291
   95ILE     HA 1452   3.367   4.874   2.277
   95ILE     CB 1453   3.207   4.958   2.169
   95ILE     HB 1454   3.108   4.956   2.180
   95ILE    CG2 1455   3.257   5.107   2.160
   95ILE   HG21 1456   3.216   5.151   2.079
   95ILE   HG22 1457   3.229   5.157   2.242
   95ILE   HG23 1458   3.356   5.109   2.151
   95ILE    CG1 1459   3.249   4.883   2.038
   95ILE   HG11 1460   3.237   4.785   2.051
   95ILE   HG12 1461   3.345   4.902   2.018
   95ILE     CD 1462   3.159   4.933   1.921
   95ILE    HD1 1463   3.185   4.885   1.837
   95ILE    HD2 1464   3.063   4.913   1.942
   95ILE    HD3 1465   3.171   5.031   1.909
   95ILE      C 1466   3.249   4.970   2.420
   95ILE      O 1467   3.350   5.025   2.472
   96ILE      N 1468   3.129   4.967   2.472
   96ILE      H 1469   3.055   4.916   2.428
   96ILE     CA 1470   3.106   5.042   2.601
   96ILE     HA 1471   3.145   5.134   2.592
   96ILE     CB 1472   2.952   5.049   2.627
   96ILE     HB 1473   2.909   4.959   2.632
   96ILE    CG2 1474   2.919   5.103   2.766
   96ILE   HG21 1475   2.819   5.106   2.778
   96ILE   HG22 1476   2.959   5.043   2.836
   96ILE   HG23 1477   2.956   5.195   2.776
   96ILE    CG1 1478   2.891   5.128   2.505
   96ILE   HG11 1479   2.925   5.089   2.419
   96ILE   HG12 1480   2.918   5.224   2.510
   96ILE     CD 1481   2.734   5.117   2.509
   96ILE    HD1 1482   2.695   5.167   2.431
   96ILE    HD2 1483   2.707   5.021   2.503
   96ILE    HD3 1484   2.700   5.156   2.594
   96ILE      C 1485   3.182   4.979   2.718
   96ILE      O 1486   3.245   5.056   2.795
   97ALA      N 1487   3.175   4.845   2.730
   97ALA      H 1488   3.121   4.790   2.665
   97ALA     CA 1489   3.248   4.781   2.840
   97ALA     HA 1490   3.209   4.819   2.924
   97ALA     CB 1491   3.233   4.626   2.833
   97ALA    HB1 1492   3.283   4.584   2.908
   97ALA    HB2 1493   3.136   4.602   2.840
   97ALA    HB3 1494   3.269   4.593   2.746
   97ALA      C 1495   3.395   4.815   2.828
   97ALA      O 1496   3.458   4.851   2.931
   98ALA      N 1497   3.456   4.806   2.710
   98ALA      H 1498   3.404   4.776   2.629
   98ALA     CA 1499   3.597   4.840   2.699
   98ALA     HA 1500   3.646   4.783   2.766
   98ALA     CB 1501   3.640   4.809   2.557
   98ALA    HB1 1502   3.737   4.831   2.546
   98ALA    HB2 1503   3.626   4.712   2.539
   98ALA    HB3 1504   3.586   4.863   2.493
   98ALA      C 1505   3.624   4.989   2.732
   98ALA      O 1506   3.720   5.022   2.801
   99ALA      N 1507   3.544   5.078   2.679
   99ALA      H 1508   3.468   5.048   2.621
   99ALA     CA 1509   3.564   5.222   2.705
   99ALA     HA 1510   3.656   5.245   2.675
   99ALA     CB 1511   3.455   5.297   2.624
   99ALA    HB1 1512   3.465   5.396   2.638
   99ALA    HB2 1513   3.466   5.277   2.527
   99ALA    HB3 1514   3.365   5.268   2.654
   99ALA      C 1515   3.555   5.257   2.855
   99ALA      O 1516   3.643   5.330   2.906
  100GLN      N 1517   3.449   5.202   2.914
  100GLN      H 1518   3.386   5.144   2.863
  100GLN     CA 1519   3.427   5.230   3.058
  100GLN     HA 1520   3.426   5.329   3.064
  100GLN     CB 1521   3.292   5.187   3.110
  100GLN    HB1 1522   3.289   5.202   3.209
  100GLN    HB2 1523   3.279   5.090   3.091
  100GLN     CG 1524   3.179   5.263   3.046
  100GLN    HG1 1525   3.179   5.246   2.948
  100GLN    HG2 1526   3.192   5.361   3.063
  100GLN     CD 1527   3.047   5.220   3.104
  100GLN    OE1 1528   3.032   5.109   3.153
  100GLN    NE2 1529   2.947   5.306   3.094
  100GLN   HE21 1530   2.961   5.394   3.049
  100GLN   HE22 1531   2.857   5.282   3.130
  100GLN      C 1532   3.539   5.168   3.143
  100GLN      O 1533   3.570   5.224   3.251
  101ALA      N 1534   3.598   5.058   3.096
  101ALA      H 1535   3.566   5.015   3.012
  101ALA     CA 1536   3.712   5.002   3.172
  101ALA     HA 1537   3.692   5.017   3.268
  101ALA     CB 1538   3.719   4.852   3.146
  101ALA    HB1 1539   3.796   4.813   3.197
  101ALA    HB2 1540   3.634   4.809   3.176
  101ALA    HB3 1541   3.732   4.836   3.048
  101ALA      C 1542   3.844   5.073   3.143
  101ALA      O 1543   3.947   5.032   3.203
  102GLY      N 1544   3.848   5.174   3.050
  102GLY      H 1545   3.767   5.201   2.999
  102GLY     CA 1546   3.978   5.241   3.030
  102GLY    HA1 1547   4.040   5.205   3.100
  102GLY    HA2 1548   3.963   5.338   3.045
  102GLY      C 1549   4.047   5.226   2.895
  102GLY      O 1550   4.162   5.277   2.883
  103ALA      N 1551   3.989   5.156   2.801
  103ALA      H 1552   3.898   5.118   2.819
  103ALA     CA 1553   4.052   5.133   2.670
  103ALA     HA 1554   4.136   5.083   2.691
  103ALA     CB 1555   3.963   5.054   2.574
  103ALA    HB1 1556   4.010   5.041   2.487
  103ALA    HB2 1557   3.942   4.965   2.614
  103ALA    HB3 1558   3.878   5.104   2.558
  103ALA      C 1559   4.077   5.268   2.601
  103ALA      O 1560   3.985   5.354   2.606
  104SER      N 1561   4.192   5.280   2.542
  104SER      H 1562   4.258   5.205   2.547
  104SER     CA 1563   4.227   5.404   2.469
  104SER     HA 1564   4.195   5.480   2.525
  104SER     CB 1565   4.377   5.416   2.451
  104SER    HB1 1566   4.402   5.508   2.424
  104SER    HB2 1567   4.410   5.350   2.383
  104SER     OG 1568   4.440   5.387   2.575
  104SER     HG 1569   4.539   5.395   2.565
  104SER      C 1570   4.156   5.407   2.333
  104SER      O 1571   4.129   5.519   2.283
  105GLY      N 1572   4.126   5.294   2.272
  105GLY      H 1573   4.151   5.207   2.316
  105GLY     CA 1574   4.056   5.290   2.141
  105GLY    HA1 1575   4.115   5.329   2.070
  105GLY    HA2 1576   3.971   5.342   2.146
  105GLY      C 1577   4.029   5.137   2.116
  105GLY      O 1578   4.067   5.051   2.198
  106TYR      N 1579   3.963   5.119   2.005
  106TYR      H 1580   3.937   5.197   1.948
  106TYR     CA 1581   3.925   4.980   1.963
  106TYR     HA 1582   3.984   4.905   1.992
  106TYR     CB 1583   3.791   4.958   2.027
  106TYR    HB1 1584   3.788   5.008   2.113
  106TYR    HB2 1585   3.780   4.860   2.045
  106TYR     CG 1586   3.680   5.005   1.935
  106TYR    CD1 1587   3.637   4.941   1.818
  106TYR    HD1 1588   3.681   4.855   1.791
  106TYR    CE1 1589   3.532   4.993   1.737
  106TYR    HE1 1590   3.502   4.948   1.653
  106TYR     CZ 1591   3.476   5.114   1.784
  106TYR     OH 1592   3.375   5.178   1.724
  106TYR     HH 1593   3.352   5.261   1.776
  106TYR    CE2 1594   3.514   5.178   1.900
  106TYR    HE2 1595   3.468   5.262   1.929
  106TYR    CD2 1596   3.618   5.123   1.976
  106TYR    HD2 1597   3.647   5.168   2.060
  106TYR      C 1598   3.926   4.985   1.811
  106TYR      O 1599   3.892   5.089   1.748
  107VAL      N 1600   3.962   4.870   1.750
  107VAL      H 1601   3.982   4.792   1.808
  107VAL     CA 1602   3.976   4.852   1.607
  107VAL     HA 1603   3.918   4.922   1.563
  107VAL     CB 1604   4.120   4.880   1.561
  107VAL     HB 1605   4.141   4.969   1.600
  107VAL    CG1 1606   4.219   4.778   1.614
  107VAL   HG11 1607   4.311   4.801   1.580
  107VAL   HG12 1608   4.219   4.780   1.714
  107VAL   HG13 1609   4.194   4.687   1.581
  107VAL    CG2 1610   4.134   4.880   1.407
  107VAL   HG21 1611   4.229   4.898   1.382
  107VAL   HG22 1612   4.106   4.791   1.370
  107VAL   HG23 1613   4.076   4.952   1.368
  107VAL      C 1614   3.924   4.712   1.570
  107VAL      O 1615   3.947   4.619   1.649
  108VAL      N 1616   3.859   4.703   1.452
  108VAL      H 1617   3.848   4.784   1.394
  108VAL     CA 1618   3.806   4.572   1.411
  108VAL     HA 1619   3.794   4.511   1.490
  108VAL     CB 1620   3.670   4.587   1.345
  108VAL     HB 1621   3.685   4.655   1.273
  108VAL    CG1 1622   3.620   4.464   1.273
  108VAL   HG11 1623   3.530   4.484   1.232
  108VAL   HG12 1624   3.684   4.439   1.200
  108VAL   HG13 1625   3.612   4.388   1.337
  108VAL    CG2 1626   3.566   4.637   1.443
  108VAL   HG21 1627   3.477   4.646   1.397
  108VAL   HG22 1628   3.557   4.572   1.519
  108VAL   HG23 1629   3.594   4.726   1.479
  108VAL      C 1630   3.906   4.520   1.311
  108VAL      O 1631   3.952   4.598   1.222
  109LYS      N 1632   3.940   4.395   1.329
  109LYS      H 1633   3.902   4.345   1.407
  109LYS     CA 1634   4.034   4.325   1.238
  109LYS     HA 1635   4.093   4.390   1.191
  109LYS     CB 1636   4.121   4.232   1.326
  109LYS    HB1 1637   4.160   4.284   1.402
  109LYS    HB2 1638   4.195   4.193   1.271
  109LYS     CG 1639   4.038   4.118   1.383
  109LYS    HG1 1640   4.002   4.064   1.307
  109LYS    HG2 1641   3.963   4.156   1.436
  109LYS     CD 1642   4.123   4.027   1.474
  109LYS    HD1 1643   4.169   4.083   1.542
  109LYS    HD2 1644   4.191   3.979   1.418
  109LYS     CE 1645   4.036   3.925   1.544
  109LYS    HE1 1646   3.999   3.860   1.478
  109LYS    HE2 1647   3.962   3.970   1.593
  109LYS     NZ 1648   4.126   3.853   1.641
  109LYS    HZ1 1649   4.074   3.784   1.690
  109LYS    HZ2 1650   4.201   3.809   1.591
  109LYS    HZ3 1651   4.164   3.919   1.706
  109LYS      C 1652   3.952   4.253   1.129
  109LYS      O 1653   3.831   4.218   1.145
  110PRO      N 1654   4.007   4.234   1.010
  110PRO     CD 1655   3.926   4.166   0.907
  110PRO    HD1 1656   3.842   4.218   0.888
  110PRO    HD2 1657   3.902   4.074   0.936
  110PRO     CG 1658   4.013   4.162   0.785
  110PRO    HG1 1659   3.983   4.230   0.718
  110PRO    HG2 1660   4.010   4.071   0.744
  110PRO     CB 1661   4.153   4.193   0.834
  110PRO    HB1 1662   4.201   4.248   0.765
  110PRO    HB2 1663   4.203   4.108   0.849
  110PRO     CA 1664   4.140   4.272   0.964
  110PRO     HA 1665   4.207   4.252   1.035
  110PRO      C 1666   4.150   4.421   0.936
  110PRO      O 1667   4.049   4.482   0.898
  111PHE      N 1668   4.267   4.477   0.951
  111PHE      H 1669   4.344   4.421   0.980
  111PHE     CA 1670   4.290   4.620   0.927
  111PHE     HA 1671   4.216   4.650   0.867
  111PHE     CB 1672   4.278   4.708   1.053
  111PHE    HB1 1673   4.184   4.706   1.085
  111PHE    HB2 1674   4.305   4.802   1.030
  111PHE     CG 1675   4.366   4.661   1.165
  111PHE    CD1 1676   4.503   4.687   1.166
  111PHE    HD1 1677   4.543   4.738   1.089
  111PHE    CE1 1678   4.587   4.645   1.270
  111PHE    HE1 1679   4.684   4.670   1.268
  111PHE     CZ 1680   4.537   4.570   1.375
  111PHE     HZ 1681   4.598   4.536   1.447
  111PHE    CE2 1682   4.399   4.542   1.380
  111PHE    HE2 1683   4.360   4.489   1.455
  111PHE    CD2 1684   4.315   4.590   1.275
  111PHE    HD2 1685   4.217   4.573   1.279
  111PHE      C 1686   4.423   4.637   0.854
  111PHE      O 1687   4.509   4.547   0.859
  112THR      N 1688   4.436   4.748   0.791
  112THR      H 1689   4.361   4.813   0.797
  112THR     CA 1690   4.554   4.788   0.713
  112THR     HA 1691   4.608   4.705   0.697
  112THR     CB 1692   4.501   4.859   0.581
  112THR     HB 1693   4.570   4.881   0.513
  112THR    CG2 1694   4.406   4.775   0.492
  112THR   HG21 1695   4.378   4.829   0.413
  112THR   HG22 1696   4.453   4.693   0.462
  112THR   HG23 1697   4.325   4.750   0.545
  112THR    OG1 1698   4.440   4.982   0.638
  112THR    HG1 1699   4.401   5.037   0.564
  112THR      C 1700   4.643   4.884   0.790
  112THR      O 1701   4.607   4.928   0.903
  113ALA      N 1702   4.762   4.911   0.732
  113ALA      H 1703   4.787   4.869   0.645
  113ALA     CA 1704   4.853   5.005   0.801
  113ALA     HA 1705   4.872   4.964   0.891
  113ALA     CB 1706   4.979   5.022   0.721
  113ALA    HB1 1707   5.041   5.085   0.768
  113ALA    HB2 1708   5.024   4.933   0.710
  113ALA    HB3 1709   4.956   5.058   0.630
  113ALA      C 1710   4.788   5.142   0.820
  113ALA      O 1711   4.798   5.205   0.927
  114ALA      N 1712   4.720   5.191   0.719
  114ALA      H 1713   4.710   5.136   0.636
  114ALA     CA 1714   4.658   5.323   0.727
  114ALA     HA 1715   4.730   5.388   0.750
  114ALA     CB 1716   4.597   5.356   0.590
  114ALA    HB1 1717   4.554   5.446   0.593
  114ALA    HB2 1718   4.669   5.355   0.520
  114ALA    HB3 1719   4.528   5.287   0.567
  114ALA      C 1720   4.558   5.331   0.841
  114ALA      O 1721   4.553   5.435   0.904
  115THR      N 1722   4.480   5.225   0.857
  115THR      H 1723   4.492   5.144   0.798
  115THR     CA 1724   4.376   5.224   0.960
  115THR     HA 1725   4.326   5.309   0.943
  115THR     CB 1726   4.275   5.105   0.951
  115THR     HB 1727   4.314   5.013   0.945
  115THR    CG2 1728   4.190   5.092   1.078
  115THR   HG21 1729   4.127   5.015   1.068
  115THR   HG22 1730   4.250   5.076   1.157
  115THR   HG23 1731   4.138   5.176   1.093
  115THR    OG1 1732   4.207   5.118   0.822
  115THR    HG1 1733   4.141   5.044   0.811
  115THR      C 1734   4.447   5.221   1.098
  115THR      O 1735   4.405   5.293   1.191
  116LEU      N 1736   4.552   5.140   1.108
  116LEU      H 1737   4.583   5.085   1.030
  116LEU     CA 1738   4.622   5.136   1.238
  116LEU     HA 1739   4.553   5.114   1.308
  116LEU     CB 1740   4.733   5.026   1.234
  116LEU    HB1 1741   4.794   5.047   1.159
  116LEU    HB2 1742   4.688   4.938   1.218
  116LEU     CG 1743   4.820   5.009   1.360
  116LEU     HG 1744   4.861   5.099   1.376
  116LEU    CD1 1745   4.737   4.962   1.480
  116LEU   HD11 1746   4.796   4.952   1.560
  116LEU   HD12 1747   4.665   5.029   1.500
  116LEU   HD13 1748   4.694   4.874   1.459
  116LEU    CD2 1749   4.925   4.898   1.338
  116LEU   HD21 1750   4.981   4.889   1.420
  116LEU   HD22 1751   4.879   4.812   1.319
  116LEU   HD23 1752   4.984   4.922   1.260
  116LEU      C 1753   4.683   5.273   1.270
  116LEU      O 1754   4.683   5.319   1.386
  117GLU      N 1755   4.738   5.337   1.163
  117GLU      H 1756   4.734   5.296   1.072
  117GLU     CA 1757   4.804   5.466   1.184
  117GLU     HA 1758   4.875   5.447   1.251
  117GLU     CB 1759   4.858   5.518   1.052
  117GLU    HB1 1760   4.783   5.526   0.986
  117GLU    HB2 1761   4.926   5.453   1.017
  117GLU     CG 1762   4.923   5.655   1.070
  117GLU    HG1 1763   4.996   5.650   1.138
  117GLU    HG2 1764   4.855   5.722   1.099
  117GLU     CD 1765   4.979   5.694   0.937
  117GLU    OE1 1766   4.920   5.675   0.832
  117GLU    OE2 1767   5.094   5.742   0.952
  117GLU      C 1768   4.706   5.570   1.235
  117GLU      O 1769   4.736   5.652   1.322
  118GLU      N 1770   4.589   5.559   1.180
  118GLU      H 1771   4.576   5.488   1.111
  118GLU     CA 1772   4.479   5.644   1.214
  118GLU     HA 1773   4.512   5.736   1.193
  118GLU     CB 1774   4.354   5.601   1.138
  118GLU    HB1 1775   4.312   5.523   1.183
  118GLU    HB2 1776   4.379   5.577   1.044
  118GLU     CG 1777   4.255   5.720   1.136
  118GLU    HG1 1778   4.295   5.799   1.089
  118GLU    HG2 1779   4.231   5.747   1.230
  118GLU     CD 1780   4.132   5.671   1.062
  118GLU    OE1 1781   4.140   5.632   0.944
  118GLU    OE2 1782   4.038   5.671   1.148
  118GLU      C 1783   4.439   5.624   1.358
  118GLU      O 1784   4.417   5.724   1.429
  119LYS      N 1785   4.429   5.502   1.400
  119LYS      H 1786   4.448   5.427   1.337
  119LYS     CA 1787   4.392   5.471   1.537
  119LYS     HA 1788   4.303   5.515   1.544
  119LYS     CB 1789   4.378   5.321   1.570
  119LYS    HB1 1790   4.358   5.313   1.668
  119LYS    HB2 1791   4.466   5.277   1.551
  119LYS     CG 1792   4.272   5.242   1.497
  119LYS    HG1 1793   4.261   5.153   1.542
  119LYS    HG2 1794   4.302   5.227   1.403
  119LYS     CD 1795   4.139   5.314   1.496
  119LYS    HD1 1796   4.073   5.264   1.440
  119LYS    HD2 1797   4.150   5.406   1.460
  119LYS     CE 1798   4.090   5.320   1.641
  119LYS    HE1 1799   4.135   5.393   1.692
  119LYS    HE2 1800   4.105   5.233   1.688
  119LYS     NZ 1801   3.941   5.348   1.629
  119LYS    HZ1 1802   3.900   5.353   1.720
  119LYS    HZ2 1803   3.927   5.435   1.581
  119LYS    HZ3 1804   3.897   5.274   1.577
  119LYS      C 1805   4.502   5.522   1.631
  119LYS      O 1806   4.466   5.582   1.734
  120LEU      N 1807   4.627   5.497   1.599
  120LEU      H 1808   4.647   5.447   1.515
  120LEU     CA 1809   4.736   5.540   1.685
  120LEU     HA 1810   4.717   5.499   1.774
  120LEU     CB 1811   4.872   5.493   1.627
  120LEU    HB1 1812   4.946   5.533   1.682
  120LEU    HB2 1813   4.880   5.525   1.533
  120LEU     CG 1814   4.892   5.344   1.626
  120LEU     HG 1815   4.827   5.301   1.563
  120LEU    CD1 1816   5.035   5.315   1.581
  120LEU   HD11 1817   5.050   5.217   1.579
  120LEU   HD12 1818   5.049   5.353   1.489
  120LEU   HD13 1819   5.099   5.358   1.644
  120LEU    CD2 1820   4.868   5.286   1.764
  120LEU   HD21 1821   4.882   5.187   1.762
  120LEU   HD22 1822   4.932   5.327   1.829
  120LEU   HD23 1823   4.774   5.306   1.793
  120LEU      C 1824   4.737   5.692   1.695
  120LEU      O 1825   4.756   5.740   1.809
  121ASN      N 1826   4.727   5.759   1.580
  121ASN      H 1827   4.718   5.712   1.493
  121ASN     CA 1828   4.728   5.907   1.587
  121ASN     HA 1829   4.812   5.937   1.631
  121ASN     CB 1830   4.715   5.951   1.442
  121ASN    HB1 1831   4.679   6.044   1.437
  121ASN    HB2 1832   4.653   5.889   1.393
  121ASN     CG 1833   4.854   5.944   1.383
  121ASN    OD1 1834   4.961   5.934   1.447
  121ASN    ND2 1835   4.860   5.954   1.252
  121ASN   HD21 1836   4.776   5.965   1.200
  121ASN   HD22 1837   4.948   5.951   1.206
  121ASN      C 1838   4.615   5.967   1.675
  121ASN      O 1839   4.637   6.065   1.751
  122LYS      N 1840   4.497   5.907   1.663
  122LYS      H 1841   4.488   5.830   1.599
  122LYS     CA 1842   4.378   5.951   1.740
  122LYS     HA 1843   4.365   6.049   1.728
  122LYS     CB 1844   4.252   5.884   1.688
  122LYS    HB1 1845   4.269   5.786   1.685
  122LYS    HB2 1846   4.236   5.918   1.595
  122LYS     CG 1847   4.126   5.910   1.771
  122LYS    HG1 1848   4.125   6.007   1.796
  122LYS    HG2 1849   4.132   5.854   1.854
  122LYS     CD 1850   3.991   5.879   1.707
  122LYS    HD1 1851   4.000   5.796   1.652
  122LYS    HD2 1852   3.966   5.956   1.648
  122LYS     CE 1853   3.877   5.858   1.811
  122LYS    HE1 1854   3.846   5.947   1.845
  122LYS    HE2 1855   3.912   5.803   1.888
  122LYS     NZ 1856   3.759   5.784   1.744
  122LYS    HZ1 1857   3.686   5.770   1.811
  122LYS    HZ2 1858   3.725   5.839   1.668
  122LYS    HZ3 1859   3.791   5.695   1.711
  122LYS      C 1860   4.403   5.930   1.888
  122LYS      O 1861   4.373   6.018   1.974
  123ILE      N 1862   4.470   5.819   1.928
  123ILE      H 1863   4.498   5.752   1.860
  123ILE     CA 1864   4.502   5.797   2.068
  123ILE     HA 1865   4.418   5.820   2.118
  123ILE     CB 1866   4.545   5.646   2.089
  123ILE     HB 1867   4.611   5.612   2.022
  123ILE    CG2 1868   4.624   5.626   2.218
  123ILE   HG21 1869   4.649   5.530   2.227
  123ILE   HG22 1870   4.706   5.682   2.215
  123ILE   HG23 1871   4.567   5.653   2.296
  123ILE    CG1 1872   4.415   5.564   2.075
  123ILE   HG11 1873   4.367   5.595   1.993
  123ILE   HG12 1874   4.359   5.581   2.156
  123ILE     CD 1875   4.444   5.409   2.064
  123ILE    HD1 1876   4.357   5.360   2.056
  123ILE    HD2 1877   4.500   5.392   1.983
  123ILE    HD3 1878   4.492   5.378   2.146
  123ILE      C 1879   4.608   5.893   2.116
  123ILE      O 1880   4.594   5.950   2.224
  124PHE      N 1881   4.711   5.910   2.037
  124PHE      H 1882   4.714   5.860   1.950
  124PHE     CA 1883   4.823   6.000   2.072
  124PHE     HA 1884   4.865   5.960   2.153
  124PHE     CB 1885   4.935   6.006   1.970
  124PHE    HB1 1886   4.999   6.077   1.998
  124PHE    HB2 1887   4.894   6.030   1.881
  124PHE     CG 1888   5.014   5.880   1.948
  124PHE    CD1 1889   5.038   5.789   2.054
  124PHE    HD1 1890   5.005   5.809   2.146
  124PHE    CE1 1891   5.112   5.670   2.026
  124PHE    HE1 1892   5.130   5.602   2.098
  124PHE     CZ 1893   5.157   5.650   1.894
  124PHE     HZ 1894   5.211   5.567   1.875
  124PHE    CE2 1895   5.132   5.736   1.790
  124PHE    HE2 1896   5.164   5.716   1.697
  124PHE    CD2 1897   5.061   5.853   1.819
  124PHE    HD2 1898   5.043   5.919   1.746
  124PHE      C 1899   4.763   6.141   2.098
  124PHE      O 1900   4.796   6.209   2.196
  125GLU      N 1901   4.677   6.182   2.007
  125GLU      H 1902   4.657   6.123   1.928
  125GLU     CA 1903   4.610   6.312   2.019
  125GLU     HA 1904   4.682   6.380   2.035
  125GLU     CB 1905   4.541   6.348   1.889
  125GLU    HB1 1906   4.491   6.267   1.857
  125GLU    HB2 1907   4.611   6.372   1.822
  125GLU     CG 1908   4.441   6.466   1.904
  125GLU    HG1 1909   4.479   6.531   1.970
  125GLU    HG2 1910   4.354   6.431   1.938
  125GLU     CD 1911   4.414   6.542   1.774
  125GLU    OE1 1912   4.335   6.476   1.700
  125GLU    OE2 1913   4.475   6.652   1.764
  125GLU      C 1914   4.516   6.318   2.142
  125GLU      O 1915   4.512   6.421   2.214
  126LYS      N 1916   4.438   6.213   2.169
  126LYS      H 1917   4.441   6.133   2.110
  126LYS     CA 1918   4.348   6.213   2.283
  126LYS     HA 1919   4.290   6.295   2.277
  126LYS     CB 1920   4.259   6.090   2.277
  126LYS    HB1 1921   4.314   6.008   2.291
  126LYS    HB2 1922   4.214   6.085   2.189
  126LYS     CG 1923   4.157   6.101   2.386
  126LYS    HG1 1924   4.113   6.191   2.380
  126LYS    HG2 1925   4.203   6.092   2.474
  126LYS     CD 1926   4.049   5.993   2.377
  126LYS    HD1 1927   3.997   6.007   2.292
  126LYS    HD2 1928   3.988   6.001   2.455
  126LYS     CE 1929   4.109   5.852   2.376
  126LYS    HE1 1930   4.166   5.839   2.456
  126LYS    HE2 1931   4.163   5.839   2.293
  126LYS     NZ 1932   3.992   5.755   2.378
  126LYS    HZ1 1933   4.027   5.661   2.377
  126LYS    HZ2 1934   3.938   5.770   2.461
  126LYS    HZ3 1935   3.935   5.770   2.297
  126LYS      C 1936   4.430   6.221   2.413
  126LYS      O 1937   4.400   6.293   2.515
  127LEU      N 1938   4.543   6.149   2.416
  127LEU      H 1939   4.570   6.097   2.335
  127LEU     CA 1940   4.627   6.145   2.537
  127LEU     HA 1941   4.563   6.166   2.611
  127LEU     CB 1942   4.692   6.004   2.553
  127LEU    HB1 1943   4.758   6.007   2.628
  127LEU    HB2 1944   4.739   5.981   2.468
  127LEU     CG 1945   4.592   5.893   2.583
  127LEU     HG 1946   4.538   5.922   2.662
  127LEU    CD1 1947   4.496   5.868   2.467
  127LEU   HD11 1948   4.433   5.794   2.491
  127LEU   HD12 1949   4.444   5.952   2.449
  127LEU   HD13 1950   4.548   5.842   2.385
  127LEU    CD2 1951   4.670   5.763   2.612
  127LEU   HD21 1952   4.605   5.689   2.631
  127LEU   HD22 1953   4.725   5.738   2.532
  127LEU   HD23 1954   4.730   5.777   2.690
  127LEU      C 1955   4.732   6.256   2.547
  127LEU      O 1956   4.804   6.255   2.652
  128GLY      N 1957   4.736   6.339   2.444
  128GLY      H 1958   4.674   6.328   2.367
  128GLY     CA 1959   4.837   6.447   2.448
  128GLY    HA1 1960   4.831   6.493   2.537
  128GLY    HA2 1961   4.815   6.512   2.375
  128GLY      C 1962   4.980   6.396   2.428
  128GLY      O 1963   5.069   6.461   2.481
  129MET      N 1964   5.005   6.290   2.355
  129MET      H 1965   4.927   6.243   2.314
  129MET     CA 1966   5.138   6.235   2.330
  129MET     HA 1967   5.198   6.273   2.399
  129MET     CB 1968   5.134   6.083   2.339
  129MET    HB1 1969   5.224   6.049   2.312
  129MET    HB2 1970   5.064   6.051   2.275
  129MET     CG 1971   5.103   6.018   2.469
  129MET    HG1 1972   5.031   6.074   2.509
  129MET    HG2 1973   5.187   6.029   2.523
  129MET     SD 1974   5.054   5.843   2.444
  129MET     CE 1975   5.215   5.765   2.416
  129MET    HE1 1976   5.203   5.667   2.401
  129MET    HE2 1977   5.259   5.806   2.336
  129MET    HE3 1978   5.274   5.779   2.496
  129MET      C 1979   5.183   6.274   2.189
  129MET    OC1 1980   5.108   6.337   2.112
  129MET    OC2 1981   5.301   6.239   2.153
  130SOL     OW 1982   0.230   0.628   0.113
  130SOL    HW1 1983   0.137   0.626   0.150
  130SOL    HW2 1984   0.231   0.589   0.021
  131SOL     OW 1985   0.225   0.275   0.996
  131SOL    HW1 1986   0.260   0.258   1.088
  131SOL    HW2 1987   0.137   0.230   0.984
  132SOL     OW 1988   0.019   0.368   0.647
  132SOL    HW1 1989  -0.063   0.411   0.686
  132SOL    HW2 1990  -0.009   0.295   0.584
  133SOL     OW 1991   0.569   1.275   1.165
  133SOL    HW1 1992   0.476   1.268   1.128
  133SOL    HW2 1993   0.580   1.364   1.209
  134SOL     OW 1994   1.555   1.511   0.703
  134SOL    HW1 1995   1.498   1.495   0.784
  134SOL    HW2 1996   1.496   1.521   0.623
  135SOL     OW 1997   1.135   0.703   0.717
  135SOL    HW1 1998   1.192   0.781   0.692
  135SOL    HW2 1999   1.075   0.729   0.793
  136SOL     OW 2000   1.755   0.607   0.231
  136SOL    HW1 2001   1.743   0.594   0.132
  136SOL    HW2 2002   1.725   0.526   0.280
  137SOL     OW 2003   0.768   1.144   1.023
  137SOL    HW1 2004   0.690   1.161   1.083
  137SOL    HW2 2005   0.802   1.231   0.987
  138SOL     OW 2006   0.850   0.798   1.823
  138SOL    HW1 2007   0.846   0.874   1.888
  138SOL    HW2 2008   0.872   0.834   1.732
  139SOL     OW 2009   0.685   1.012   0.665
  139SOL    HW1 2010   0.754   0.996   0.735
  139SOL    HW2 2011   0.612   1.069   0.703
  140SOL     OW 2012   0.686   1.161   1.803
  140SOL    HW1 2013   0.746   1.240   1.817
  140SOL    HW2 2014   0.600   1.192   1.762
  141SOL     OW 2015   0.335   1.435   1.061
  141SOL    HW1 2016   0.257   1.404   1.008
  141SOL    HW2 2017   0.393   1.493   1.004
  142SOL     OW 2018   1.460   1.505   1.339
  142SOL    HW1 2019   1.484   1.599   1.365
  142SOL    HW2 2020   1.444   1.451   1.421
  143SOL     OW 2021   0.438   0.392   1.499
  143SOL    HW1 2022   0.520   0.336   1.508
  143SOL    HW2 2023   0.357   0.334   1.503
  144SOL     OW 2024   1.603   0.447   0.737
  144SOL    HW1 2025   1.529   0.493   0.687
  144SOL    HW2 2026   1.654   0.515   0.790
  145SOL     OW 2027   0.231   1.713   0.483
  145SOL    HW1 2028   0.265   1.790   0.537
  145SOL    HW2 2029   0.275   1.713   0.393
  146SOL     OW 2030   1.127   1.341   1.690
  146SOL    HW1 2031   1.174   1.341   1.778
  146SOL    HW2 2032   1.079   1.254   1.679
  147SOL     OW 2033   0.230   1.434   0.538
  147SOL    HW1 2034   0.204   1.530   0.538
  147SOL    HW2 2035   0.159   1.380   0.583
  148SOL     OW 2036   0.240   1.091   0.886
  148SOL    HW1 2037   0.254   1.007   0.938
  148SOL    HW2 2038   0.185   1.155   0.941
  149SOL     OW 2039   0.620   1.786   1.439
  149SOL    HW1 2040   0.528   1.769   1.474
  149SOL    HW2 2041   0.648   1.878   1.465
  150SOL     OW 2042   0.606   0.964   0.123
  150SOL    HW1 2043   0.613   1.048   0.069
  150SOL    HW2 2044   0.652   0.977   0.211
  151SOL     OW 2045   1.594   0.114   1.480
  151SOL    HW1 2046   1.576   0.181   1.408
  151SOL    HW2 2047   1.591   0.160   1.569
  152SOL     OW 2048   0.122   0.643   0.563
  152SOL    HW1 2049   0.077   0.555   0.580
  152SOL    HW2 2050   0.121   0.697   0.647
  153SOL     OW 2051   1.842   1.767   0.359
  153SOL    HW1 2052   1.896   1.738   0.439
  153SOL    HW2 2053   1.872   1.857   0.330
  154SOL     OW 2054   0.027   1.596   0.117
  154SOL    HW1 2055   0.008   1.500   0.138
  154SOL    HW2 2056  -0.006   1.654   0.192
  155SOL     OW 2057   1.689   0.922   0.612
  155SOL    HW1 2058   1.784   0.893   0.620
  155SOL    HW2 2059   1.681   0.987   0.537
  156SOL     OW 2060   1.641   1.108   0.432
  156SOL    HW1 2061   1.727   1.110   0.380
  156SOL    HW2 2062   1.655   1.155   0.520
  157SOL     OW 2063   0.113   0.737   1.597
  157SOL    HW1 2064   0.201   0.724   1.642
  157SOL    HW2 2065   0.100   0.834   1.575
  158SOL     OW 2066   0.613   1.365   0.726
  158SOL    HW1 2067   0.564   1.278   0.735
  158SOL    HW2 2068   0.590   1.408   0.639
  159SOL     OW 2069   1.293   1.228   1.423
  159SOL    HW1 2070   1.330   1.155   1.365
  159SOL    HW2 2071   1.345   1.233   1.508
  160SOL     OW 2072   0.809   0.004   0.502
  160SOL    HW1 2073   0.849   0.095   0.493
  160SOL    HW2 2074   0.709   0.012   0.508
  161SOL     OW 2075   0.197   0.976   1.264
  161SOL    HW1 2076   0.286   0.931   1.250
  161SOL    HW2 2077   0.124   0.911   1.245
  162SOL     OW 2078   1.525   0.999   0.190
  162SOL    HW1 2079   1.462   0.923   0.203
  162SOL    HW2 2080   1.573   1.017   0.276
  163SOL     OW 2081   1.187   1.792   1.616
  163SOL    HW1 2082   1.211   1.852   1.540
  163SOL    HW2 2083   1.194   1.697   1.586
  164SOL     OW 2084   0.317   0.251   1.801
  164SOL    HW1 2085   0.388   0.322   1.807
  164SOL    HW2 2086   0.229   0.290   1.829
  165SOL     OW 2087   1.466   1.417   0.953
  165SOL    HW1 2088   1.407   1.423   1.033
  165SOL    HW2 2089   1.451   1.329   0.907
  166SOL     OW 2090   1.667   1.714   0.572
  166SOL    HW1 2091   1.626   1.691   0.484
  166SOL    HW2 2092   1.649   1.640   0.637
  167SOL     OW 2093   0.598   0.729   0.270
  167SOL    HW1 2094   0.622   0.798   0.202
  167SOL    HW2 2095   0.520   0.762   0.324
  168SOL     OW 2096   1.281   0.345   0.944
  168SOL    HW1 2097   1.195   0.295   0.931
  168SOL    HW2 2098   1.343   0.291   1.000
  169SOL     OW 2099   1.576   1.662   0.307
  169SOL    HW1 2100   1.665   1.708   0.310
  169SOL    HW2 2101   1.555   1.638   0.212
  170SOL     OW 2102   0.807   0.605   1.465
  170SOL    HW1 2103   0.760   0.602   1.554
  170SOL    HW2 2104   0.756   0.550   1.399
  171SOL     OW 2105   1.394   0.469   1.674
  171SOL    HW1 2106   1.374   0.512   1.762
  171SOL    HW2 2107   1.472   0.407   1.683
  172SOL     OW 2108   0.973   0.890   1.572
  172SOL    HW1 2109   1.019   0.806   1.543
  172SOL    HW2 2110   0.917   0.924   1.497
  173SOL     OW 2111   0.991   0.410   1.242
  173SOL    HW1 2112   0.914   0.444   1.296
  173SOL    HW2 2113   0.957   0.359   1.163
  174SOL     OW 2114   1.041   0.701   0.429
  174SOL    HW1 2115   1.067   0.697   0.525
  174SOL    HW2 2116   0.956   0.650   0.415
  175SOL     OW 2117   0.076   0.811   0.789
  175SOL    HW1 2118   0.175   0.799   0.798
  175SOL    HW2 2119   0.052   0.906   0.810
  176SOL     OW 2120   0.130   1.821   1.571
  176SOL    HW1 2121   0.120   1.806   1.670
  176SOL    HW2 2122   0.044   1.857   1.535
  177SOL     OW 2123   0.865   0.348   0.195
  177SOL    HW1 2124   0.924   0.411   0.146
  177SOL    HW2 2125   0.884   0.254   0.166
  178SOL     OW 2126   1.719   0.585   1.831
  178SOL    HW1 2127   1.693   0.674   1.795
  178SOL    HW2 2128   1.717   0.517   1.758
  179SOL     OW 2129   1.362   1.144   0.545
  179SOL    HW1 2130   1.445   1.115   0.497
  179SOL    HW2 2131   1.313   1.211   0.489
  180SOL     OW 2132   0.550   0.196   0.885
  180SOL    HW1 2133   0.545   0.191   0.985
  180SOL    HW2 2134   0.552   0.292   0.856
  181SOL     OW 2135   1.008   1.456   0.477
  181SOL    HW1 2136   0.962   1.528   0.425
  181SOL    HW2 2137   1.004   1.476   0.575
  182SOL     OW 2138   0.351   1.801   0.853
  182SOL    HW1 2139   0.401   1.715   0.859
  182SOL    HW2 2140   0.416   1.878   0.850
  183SOL     OW 2141   1.795   1.066   0.873
  183SOL    HW1 2142   1.733   1.051   0.797
  183SOL    HW2 2143   1.743   1.077   0.958
  184SOL     OW 2144   1.227   1.550   1.506
  184SOL    HW1 2145   1.233   1.473   1.570
  184SOL    HW2 2146   1.175   1.524   1.426
  185SOL     OW 2147   0.321   0.943   0.242
  185SOL    HW1 2148   0.403   0.982   0.200
  185SOL    HW2 2149   0.294   0.861   0.193
  186SOL     OW 2150   1.458   0.735   0.728
  186SOL    HW1 2151   1.453   0.670   0.803
  186SOL    HW2 2152   1.538   0.794   0.741
  187SOL     OW 2153   0.461   1.266   1.727
  187SOL    HW1 2154   0.411   1.267   1.641
  187SOL    HW2 2155   0.398   1.248   1.803
  188SOL     OW 2156   1.111   1.776   0.237
  188SOL    HW1 2157   1.051   1.714   0.287
  188SOL    HW2 2158   1.142   1.732   0.152
  189SOL     OW 2159   0.202   0.285   1.498
  189SOL    HW1 2160   0.122   0.345   1.485
  189SOL    HW2 2161   0.192   0.236   1.584
  190SOL     OW 2162   1.632   1.377   0.081
  190SOL    HW1 2163   1.600   1.471   0.071
  190SOL    HW2 2164   1.556   1.314   0.069
  191SOL     OW 2165   0.464   1.743   0.323
  191SOL    HW1 2166   0.497   1.782   0.409
  191SOL    HW2 2167   0.540   1.736   0.258
  192SOL     OW 2168   1.400   0.107   0.426
  192SOL    HW1 2169   1.376   0.070   0.336
  192SOL    HW2 2170   1.499   0.123   0.430
  193SOL     OW 2171   0.249   1.785   1.241
  193SOL    HW1 2172   0.306   1.720   1.291
  193SOL    HW2 2173   0.233   1.752   1.148
  194SOL     OW 2174   0.940   1.698   0.904
  194SOL    HW1 2175   1.020   1.641   0.925
  194SOL    HW2 2176   0.891   1.658   0.827
  195SOL     OW 2177   0.382   0.700   0.480
  195SOL    HW1 2178   0.427   0.610   0.477
  195SOL    HW2 2179   0.288   0.689   0.513
  196SOL     OW 2180   1.547   0.222   1.729
  196SOL    HW1 2181   1.542   0.259   1.821
  196SOL    HW2 2182   1.475   0.153   1.717
  197SOL     OW 2183   0.614   0.122   0.117
  197SOL    HW1 2184   0.712   0.100   0.124
  197SOL    HW2 2185   0.583   0.105   0.024
  198SOL     OW 2186   0.781   0.264   1.749
  198SOL    HW1 2187   0.848   0.203   1.792
  198SOL    HW2 2188   0.708   0.283   1.814
  199SOL     OW 2189   0.888   1.514   1.195
  199SOL    HW1 2190   0.865   1.489   1.101
  199SOL    HW2 2191   0.949   1.445   1.234
  200SOL     OW 2192   1.351   0.590   1.433
  200SOL    HW1 2193   1.379   0.547   1.518
  200SOL    HW2 2194   1.376   0.686   1.434
  201SOL     OW 2195   0.803   1.402   0.924
  201SOL    HW1 2196   0.893   1.416   0.882
  201SOL    HW2 2197   0.732   1.404   0.853
  202SOL     OW 2198   0.922   0.503   0.899
  202SOL    HW1 2199   0.897   0.494   0.803
  202SOL    HW2 2200   0.970   0.421   0.930
  203SOL     OW 2201   0.539   0.064   0.512
  203SOL    HW1 2202   0.458   0.065   0.570
  203SOL    HW2 2203   0.542   0.147   0.457
  204SOL     OW 2204   1.434   1.188   0.041
  204SOL    HW1 2205   1.466   1.112   0.098
  204SOL    HW2 2206   1.342   1.215   0.071
  205SOL     OW 2207   0.297   0.035   0.171
  205SOL    HW1 2208   0.346   0.119   0.150
  205SOL    HW2 2209   0.359  -0.030   0.216
  206SOL     OW 2210   0.935   0.236   0.480
  206SOL    HW1 2211   0.887   0.277   0.402
  206SOL    HW2 2212   1.034   0.234   0.461
  207SOL     OW 2213   1.076   0.683   1.464
  207SOL    HW1 2214   0.996   0.622   1.467
  207SOL    HW2 2215   1.157   0.630   1.440
  208SOL     OW 2216   1.227   1.570   0.793
  208SOL    HW1 2217   1.248   1.644   0.728
  208SOL    HW2 2218   1.295   1.570   0.866
  209SOL     OW 2219   0.459   1.152   0.741
  209SOL    HW1 2220   0.388   1.125   0.806
  209SOL    HW2 2221   0.433   1.124   0.648
  210SOL     OW 2222   1.271   1.797   0.591
  210SOL    HW1 2223   1.315   1.861   0.527
  210SOL    HW2 2224   1.221   1.849   0.661
  211SOL     OW 2225   1.032   0.549   0.016
  211SOL    HW1 2226   0.991   0.631  -0.023
  211SOL    HW2 2227   1.096   0.575   0.089
  212SOL     OW 2228   0.078   0.556   1.386
  212SOL    HW1 2229   0.170   0.555   1.345
  212SOL    HW2 2230   0.072   0.630   1.453
  213SOL     OW 2231   0.561   0.222   1.147
  213SOL    HW1 2232   0.599   0.138   1.184
  213SOL    HW2 2233   0.473   0.241   1.191
  214SOL     OW 2234   0.866   0.454   0.642
  214SOL    HW1 2235   0.834   0.526   0.580
  214SOL    HW2 2236   0.890   0.373   0.589
  215SOL     OW 2237   1.017   0.039   0.753
  215SOL    HW1 2238   0.945   0.044   0.684
  215SOL    HW2 2239   0.993  -0.030   0.822
  216SOL     OW 2240   1.429   1.173   0.867
  216SOL    HW1 2241   1.374   1.089   0.860
  216SOL    HW2 2242   1.455   1.202   0.775
  217SOL     OW 2243   1.466   0.590   0.992
  217SOL    HW1 2244   1.436   0.495   0.999
  217SOL    HW2 2245   1.539   0.606   1.058
  218SOL     OW 2246   1.857   0.833   0.377
  218SOL    HW1 2247   1.899   0.769   0.441
  218SOL    HW2 2248   1.819   0.782   0.299
  219SOL     OW 2249   0.488   1.385   0.174
  219SOL    HW1 2250   0.401   1.370   0.221
  219SOL    HW2 2251   0.471   1.411   0.079
  220SOL     OW 2252   1.664   1.280   0.657
  220SOL    HW1 2253   1.763   1.288   0.671
  220SOL    HW2 2254   1.619   1.364   0.688
  221SOL     OW 2255   1.390   0.575   0.078
  221SOL    HW1 2256   1.336   0.554   0.159
  221SOL    HW2 2257   1.481   0.534   0.087
  222SOL     OW 2258   0.527   0.256   0.328
  222SOL    HW1 2259   0.554   0.197   0.253
  222SOL    HW2 2260   0.527   0.351   0.297
  223SOL     OW 2261   1.754   1.223   1.588
  223SOL    HW1 2262   1.845   1.184   1.575
  223SOL    HW2 2263   1.762   1.319   1.612
  224SOL     OW 2264   1.064   1.347   1.340
  224SOL    HW1 2265   0.984   1.324   1.395
  224SOL    HW2 2266   1.147   1.321   1.389
  225SOL     OW 2267   1.592   1.629   1.625
  225SOL    HW1 2268   1.619   1.663   1.535
  225SOL    HW2 2269   1.671   1.591   1.671
  226SOL     OW 2270   1.111   1.195   1.100
  226SOL    HW1 2271   1.071   1.239   1.181
  226SOL    HW2 2272   1.070   1.232   1.017
  227SOL     OW 2273   1.638   1.099   1.079
  227SOL    HW1 2274   1.643   1.180   1.138
  227SOL    HW2 2275   1.552   1.101   1.028
  228SOL     OW 2276   0.915   0.089   1.402
  228SOL    HW1 2277   0.940   0.069   1.307
  228SOL    HW2 2278   0.987   0.145   1.444
  229SOL     OW 2279   0.980   1.116   1.719
  229SOL    HW1 2280   0.881   1.122   1.729
  229SOL    HW2 2281   1.003   1.036   1.663
  230SOL     OW 2282   0.705   1.050   0.368
  230SOL    HW1 2283   0.691   1.057   0.467
  230SOL    HW2 2284   0.789   0.999   0.350
  231SOL     OW 2285   0.410   0.813   1.251
  231SOL    HW1 2286   0.496   0.825   1.301
  231SOL    HW2 2287   0.368   0.726   1.278
  232SOL     OW 2288   1.274   0.386   1.262
  232SOL    HW1 2289   1.295   0.460   1.326
  232SOL    HW2 2290   1.185   0.403   1.219
  233SOL     OW 2291   0.064   1.564   1.331
  233SOL    HW1 2292   0.018   1.646   1.297
  233SOL    HW2 2293   0.162   1.583   1.340
  234SOL     OW 2294   0.367   1.100   0.501
  234SOL    HW1 2295   0.360   1.183   0.445
  234SOL    HW2 2296   0.371   1.020   0.441
  235SOL     OW 2297   0.566   0.537   0.865
  235SOL    HW1 2298   0.578   0.603   0.791
  235SOL    HW2 2299   0.612   0.571   0.948
  236SOL     OW 2300   1.252   1.348   0.388
  236SOL    HW1 2301   1.302   1.425   0.428
  236SOL    HW2 2302   1.157   1.350   0.420
  237SOL     OW 2303   1.272   1.445   1.142
  237SOL    HW1 2304   1.319   1.458   1.229
  237SOL    HW2 2305   1.206   1.371   1.151
  238SOL     OW 2306   1.582   0.639   0.472
  238SOL    HW1 2307   1.551   0.700   0.545
  238SOL    HW2 2308   1.632   0.691   0.403
  239SOL     OW 2309   0.354   1.510   1.329
  239SOL    HW1 2310   0.333   1.466   1.242
  239SOL    HW2 2311   0.451   1.536   1.332
  240SOL     OW 2312   0.402   0.751   1.598
  240SOL    HW1 2313   0.470   0.806   1.551
  240SOL    HW2 2314   0.442   0.663   1.625
  241SOL     OW 2315   1.587   0.779   1.670
  241SOL    HW1 2316   1.495   0.817   1.665
  241SOL    HW2 2317   1.647   0.826   1.605
  242SOL     OW 2318   1.013   0.105   1.770
  242SOL    HW1 2319   1.019   0.190   1.718
  242SOL    HW2 2320   1.045   0.029   1.713
  243SOL     OW 2321   0.504   0.050   1.740
  243SOL    HW1 2322   0.462  -0.007   1.670
  243SOL    HW2 2323   0.438   0.119   1.772
  244SOL     OW 2324   0.573   0.870   1.029
  244SOL    HW1 2325   0.617   0.959   1.020
  244SOL    HW2 2326   0.510   0.870   1.106
  245SOL     OW 2327   1.360   0.862   1.045
  245SOL    HW1 2328   1.285   0.862   0.979
  245SOL    HW2 2329   1.397   0.770   1.054
  246SOL     OW 2330   1.209   0.525   0.275
  246SOL    HW1 2331   1.222   0.441   0.329
  246SOL    HW2 2332   1.180   0.599   0.335
  247SOL     OW 2333   0.307   0.213   1.231
  247SOL    HW1 2334   0.284   0.250   1.321
  247SOL    HW2 2335   0.277   0.118   1.225
  248SOL     OW 2336   0.037   1.310   1.282
  248SOL    HW1 2337   0.090   1.261   1.350
  248SOL    HW2 2338   0.059   1.408   1.287
  249SOL     OW 2339   0.732   0.634   1.064
  249SOL    HW1 2340   0.791   0.608   0.988
  249SOL    HW2 2341   0.704   0.730   1.053
  250SOL     OW 2342   1.728   0.935   1.854
  250SOL    HW1 2343   1.682   0.928   1.765
  250SOL    HW2 2344   1.666   0.979   1.920
  251SOL     OW 2345   0.307   0.063   0.618
  251SOL    HW1 2346   0.296   0.157   0.651
  251SOL    HW2 2347   0.302   0.000   0.695
  252SOL     OW 2348   1.622   0.367   0.374
  252SOL    HW1 2349   1.624   0.291   0.438
  252SOL    HW2 2350   1.574   0.444   0.414
  253SOL     OW 2351   1.023   0.766   0.966
  253SOL    HW1 2352   1.038   0.787   1.062
  253SOL    HW2 2353   0.993   0.671   0.957
  254SOL     OW 2354   0.980   1.573   1.700
  254SOL    HW1 2355   0.960   1.617   1.612
  254SOL    HW2 2356   1.019   1.482   1.684
  255SOL     OW 2357   1.859   1.518   1.605
  255SOL    HW1 2358   1.873   1.545   1.510
  255SOL    HW2 2359   1.942   1.540   1.658
  256SOL     OW 2360   0.350   0.898   1.804
  256SOL    HW1 2361   0.426   0.942   1.852
  256SOL    HW2 2362   0.385   0.851   1.722
  257SOL     OW 2363   1.540   0.274   0.125
  257SOL    HW1 2364   1.479   0.199   0.148
  257SOL    HW2 2365   1.562   0.326   0.208
  258SOL     OW 2366   1.303   0.838   0.042
  258SOL    HW1 2367   1.337   0.745   0.057
  258SOL    HW2 2368   1.321   0.865  -0.053
  259SOL     OW 2369   1.068   1.333   0.849
  259SOL    HW1 2370   1.075   1.249   0.794
  259SOL    HW2 2371   1.130   1.402   0.813
  260SOL     OW 2372   0.319   0.810   0.949
  260SOL    HW1 2373   0.412   0.846   0.954
  260SOL    HW2 2374   0.313   0.725   1.001
  261SOL     OW 2375   0.339   0.509   1.006
  261SOL    HW1 2376   0.287   0.426   0.989
  261SOL    HW2 2377   0.416   0.514   0.942
  262SOL     OW 2378   1.138   0.380   1.678
  262SOL    HW1 2379   1.093   0.443   1.742
  262SOL    HW2 2380   1.231   0.411   1.661
  263SOL     OW 2381   1.160   0.207   1.477
  263SOL    HW1 2382   1.160   0.271   1.554
  263SOL    HW2 2383   1.188   0.255   1.394
  264SOL     OW 2384   0.008   1.326   0.200
  264SOL    HW1 2385  -0.085   1.347   0.169
  264SOL    HW2 2386   0.018   1.227   0.213
  265SOL     OW 2387   0.088   1.801   0.927
  265SOL    HW1 2388   0.046   1.715   0.900
  265SOL    HW2 2389   0.182   1.804   0.893
  266SOL     OW 2390   0.504   1.568   0.910
  266SOL    HW1 2391   0.570   1.642   0.919
  266SOL    HW2 2392   0.548   1.489   0.868
  267SOL     OW 2393   1.002   0.796   1.238
  267SOL    HW1 2394   1.043   0.764   1.324
  267SOL    HW2 2395   0.906   0.769   1.235
  268SOL     OW 2396   0.040   0.544   1.114
  268SOL    HW1 2397   0.125   0.511   1.073
  268SOL    HW2 2398   0.053   0.559   1.212
  269SOL     OW 2399   0.189   0.520   1.722
  269SOL    HW1 2400   0.248   0.480   1.652
  269SOL    HW2 2401   0.131   0.591   1.681
  270SOL     OW 2402   1.369   0.950   1.660
  270SOL    HW1 2403   1.408   1.039   1.680
  270SOL    HW2 2404   1.379   0.930   1.563
  271SOL     OW 2405   0.815   0.572   0.325
  271SOL    HW1 2406   0.822   0.483   0.279
  271SOL    HW2 2407   0.721   0.606   0.317
  272SOL     OW 2408   1.657   0.604   1.206
  272SOL    HW1 2409   1.619   0.535   1.268
  272SOL    HW2 2410   1.739   0.568   1.162
  273SOL     OW 2411   0.252   1.564   1.744
  273SOL    HW1 2412   0.222   1.621   1.820
  273SOL    HW2 2413   0.245   1.467   1.770
  274SOL     OW 2414   0.671   0.464   1.269
  274SOL    HW1 2415   0.637   0.375   1.239
  274SOL    HW2 2416   0.697   0.518   1.189
  275SOL     OW 2417   0.930   1.678   1.465
  275SOL    HW1 2418   0.906   1.660   1.370
  275SOL    HW2 2419   0.960   1.772   1.475
  276SOL     OW 2420   0.473   0.500   0.191
  276SOL    HW1 2421   0.534   0.580   0.195
  276SOL    HW2 2422   0.378   0.531   0.198
  277SOL     OW 2423   0.159   1.137   1.466
  277SOL    HW1 2424   0.181   1.076   1.542
  277SOL    HW2 2425   0.169   1.088   1.380
  278SOL     OW 2426   1.347   1.059   1.234
  278SOL    HW1 2427   1.371   0.996   1.160
  278SOL    HW2 2428   1.257   1.099   1.216
  279SOL     OW 2429   1.302   0.855   0.309
  279SOL    HW1 2430   1.216   0.824   0.351
  279SOL    HW2 2431   1.298   0.841   0.210
  280SOL     OW 2432   1.759   1.747   1.154
  280SOL    HW1 2433   1.820   1.777   1.081
  280SOL    HW2 2434   1.721   1.658   1.132
  281SOL     OW 2435   1.252   1.731   1.128
  281SOL    HW1 2436   1.336   1.736   1.074
  281SOL    HW2 2437   1.229   1.635   1.146
  282SOL     OW 2438   0.083   1.258   1.022
  282SOL    HW1 2439   0.078   1.257   1.122
  282SOL    HW2 2440   0.000   1.217   0.984
  283SOL     OW 2441   0.688   1.662   1.716
  283SOL    HW1 2442   0.632   1.743   1.725
  283SOL    HW2 2443   0.740   1.666   1.630
  284SOL     OW 2444   0.903   0.086   0.133
  284SOL    HW1 2445   0.954   0.087   0.047
  284SOL    HW2 2446   0.959   0.044   0.204
  285SOL     OW 2447   1.726   0.135   0.523
  285SOL    HW1 2448   1.799   0.118   0.456
  285SOL    HW2 2449   1.695   0.048   0.561
  286SOL     OW 2450   1.388   1.573   0.477
  286SOL    HW1 2451   1.455   1.585   0.403
  286SOL    HW2 2452   1.348   1.662   0.500
  287SOL     OW 2453   0.130   1.794   1.851
  287SOL    HW1 2454   0.089   1.720   1.904
  287SOL    HW2 2455   0.194   1.845   1.909
  288SOL     OW 2456   1.280   0.927   0.672
  288SOL    HW1 2457   1.340   0.846   0.674
  288SOL    HW2 2458   1.320   0.996   0.612
  289SOL     OW 2459   0.830   1.273   1.422
  289SOL    HW1 2460   0.825   1.306   1.517
  289SOL    HW2 2461   0.744   1.292   1.376
  290SOL     OW 2462   0.672   1.616   0.154
  290SOL    HW1 2463   0.681   1.626   0.055
  290SOL    HW2 2464   0.632   1.527   0.175
  291SOL     OW 2465   1.650   1.720   1.394
  291SOL    HW1 2466   1.703   1.730   1.310
  291SOL    HW2 2467   1.623   1.810   1.428
  292SOL     OW 2468   1.841   0.175   0.963
  292SOL    HW1 2469   1.880   0.090   0.927
  292SOL    HW2 2470   1.743   0.177   0.944
  293SOL     OW 2471   0.263   0.326   0.720
  293SOL    HW1 2472   0.184   0.377   0.686
  293SOL    HW2 2473   0.254   0.311   0.818
  294SOL     OW 2474   1.194   1.612   0.031
  294SOL    HW1 2475   1.200   1.519   0.068
  294SOL    HW2 2476   1.135   1.612  -0.049
  295SOL     OW 2477   0.822   1.002   1.372
  295SOL    HW1 2478   0.862   1.001   1.280
  295SOL    HW2 2479   0.832   1.094   1.412
  296SOL     OW 2480   0.916   0.910   0.291
  296SOL    HW1 2481   0.979   0.948   0.223
  296SOL    HW2 2482   0.956   0.827   0.330
  297SOL     OW 2483   1.504   1.607   0.044
  297SOL    HW1 2484   1.412   1.644   0.051
  297SOL    HW2 2485   1.542   1.627  -0.046
  298SOL     OW 2486   0.372   1.288   1.490
  298SOL    HW1 2487   0.359   1.381   1.456
  298SOL    HW2 2488   0.288   1.236   1.477
  299SOL     OW 2489   1.614   1.292   1.289
  299SOL    HW1 2490   1.674   1.295   1.369
  299SOL    HW2 2491   1.539   1.356   1.302
  300SOL     OW 2492   1.039   1.098   0.696
  300SOL    HW1 2493   0.969   1.051   0.750
  300SOL    HW2 2494   1.098   1.030   0.653
  301SOL     OW 2495   1.014   0.236   0.971
  301SOL    HW1 2496   1.006   0.200   0.878
  301SOL    HW2 2497   1.012   0.160   1.036
  302SOL     OW 2498   0.590   1.487   0.491
  302SOL    HW1 2499   0.632   1.429   0.421
  302SOL    HW2 2500   0.546   1.566   0.447
  303SOL     OW 2501   1.709   0.385   1.381
  303SOL    HW1 2502   1.782   0.454   1.385
  303SOL    HW2 2503   1.737   0.310   1.322
  304SOL     OW 2504   0.255   1.348   0.290
  304SOL    HW1 2505   0.159   1.349   0.263
  304SOL    HW2 2506   0.267   1.401   0.374
  305SOL     OW 2507   0.105   1.013   1.726
  305SOL    HW1 2508   0.028   0.980   1.780
  305SOL    HW2 2509   0.190   0.983   1.768
  306SOL     OW 2510   0.672   0.203   1.489
  306SOL    HW1 2511   0.762   0.187   1.449
  306SOL    HW2 2512   0.680   0.208   1.588
  307SOL     OW 2513   0.075   0.345   0.033
  307SOL    HW1 2514  -0.017   0.317   0.004
  307SOL    HW2 2515   0.106   0.422  -0.023
  308SOL     OW 2516   1.440   0.856   1.398
  308SOL    HW1 2517   1.383   0.908   1.335
  308SOL    HW2 2518   1.536   0.868   1.374
  309SOL     OW 2519   0.072   0.166   0.318
  309SOL    HW1 2520   0.055   0.249   0.264
  309SOL    HW2 2521   0.162   0.129   0.296
  310SOL     OW 2522   1.183   1.335   0.119
  310SOL    HW1 2523   1.084   1.324   0.121
  310SOL    HW2 2524   1.217   1.350   0.212
  311SOL     OW 2525   0.613   0.842   1.431
  311SOL    HW1 2526   0.669   0.923   1.414
  311SOL    HW2 2527   0.672   0.762   1.434
  312SOL     OW 2528   1.493   1.767   0.959
  312SOL    HW1 2529   1.526   1.831   0.890
  312SOL    HW2 2530   1.559   1.761   1.034
  313SOL     OW 2531   0.716   0.565   1.708
  313SOL    HW1 2532   0.735   0.630   1.782
  313SOL    HW2 2533   0.776   0.485   1.717
  314SOL     OW 2534   1.450   1.220   1.633
  314SOL    HW1 2535   1.441   1.210   1.732
  314SOL    HW2 2536   1.546   1.213   1.607
  315SOL     OW 2537   0.390   1.741   1.560
  315SOL    HW1 2538   0.299   1.782   1.558
  315SOL    HW2 2539   0.383   1.647   1.592
  316SOL     OW 2540   1.674   0.883   1.254
  316SOL    HW1 2541   1.647   0.794   1.217
  316SOL    HW2 2542   1.675   0.951   1.181
  317SOL     OW 2543   1.225   0.325   0.449
  317SOL    HW1 2544   1.290   0.251   0.438
  317SOL    HW2 2545   1.245   0.375   0.533
  318SOL     OW 2546   0.594   0.745   0.652
  318SOL    HW1 2547   0.644   0.830   0.633
  318SOL    HW2 2548   0.506   0.747   0.604
  319SOL     OW 2549   1.777   0.342   1.642
  319SOL    HW1 2550   1.760   0.373   1.548
  319SOL    HW2 2551   1.693   0.305   1.680
  320SOL     OW 2552   1.730   0.934   1.517
  320SOL    HW1 2553   1.768   1.025   1.532
  320SOL    HW2 2554   1.722   0.917   1.418
  321SOL     OW 2555   0.859   1.374   0.016
  321SOL    HW1 2556   0.813   1.389   0.104
  321SOL    HW2 2557   0.903   1.459  -0.014
  322SOL     OW 2558   0.661   1.790   0.953
  322SOL    HW1 2559   0.615   1.878   0.940
  322SOL    HW2 2560   0.760   1.802   0.946
  323SOL     OW 2561   0.859   0.956   0.861
  323SOL    HW1 2562   0.913   0.887   0.909
  323SOL    HW2 2563   0.827   1.025   0.927
  324SOL     OW 2564   1.083   0.984   0.087
  324SOL    HW1 2565   1.060   1.037   0.005
  324SOL    HW2 2566   1.164   0.928   0.068
  325SOL     OW 2567   1.861   1.569   0.851
  325SOL    HW1 2568   1.790   1.557   0.781
  325SOL    HW2 2569   1.862   1.490   0.911
  326SOL     OW 2570   0.221   1.314   1.844
  326SOL    HW1 2571   0.156   1.241   1.823
  326SOL    HW2 2572   0.225   1.328   1.942
  327SOL     OW 2573   0.079   1.240   0.653
  327SOL    HW1 2574   0.078   1.193   0.741
  327SOL    HW2 2575   0.161   1.212   0.602
  328SOL     OW 2576   0.672   1.391   1.624
  328SOL    HW1 2577   0.594   1.341   1.662
  328SOL    HW2 2578   0.669   1.486   1.655
  329SOL     OW 2579   1.824   0.192   1.227
  329SOL    HW1 2580   1.820   0.102   1.271
  329SOL    HW2 2581   1.827   0.181   1.128
  330SOL     OW 2582   0.428   0.424   0.520
  330SOL    HW1 2583   0.458   0.352   0.458
  330SOL    HW2 2584   0.389   0.384   0.603
  331SOL     OW 2585   1.705   1.487   1.104
  331SOL    HW1 2586   1.612   1.462   1.077
  331SOL    HW2 2587   1.731   1.437   1.186
  332SOL     OW 2588   0.317   0.547   1.280
  332SOL    HW1 2589   0.355   0.488   1.352
  332SOL    HW2 2590   0.357   0.521   1.192
  333SOL     OW 2591   0.812   1.586   0.687
  333SOL    HW1 2592   0.844   1.596   0.593
  333SOL    HW2 2593   0.733   1.524   0.689
  334SOL     OW 2594   1.424   0.214   1.112
  334SOL    HW1 2595   1.476   0.149   1.167
  334SOL    HW2 2596   1.375   0.277   1.173
  335SOL     OW 2597   1.001   0.034   1.154
  335SOL    HW1 2598   0.938  -0.038   1.123
  335SOL    HW2 2599   1.094  -0.002   1.154
  336SOL     OW 2600   0.770   1.330   0.301
  336SOL    HW1 2601   0.724   1.243   0.318
  336SOL    HW2 2602   0.861   1.327   0.342
  337SOL     OW 2603   0.618   1.567   1.284
  337SOL    HW1 2604   0.613   1.649   1.341
  337SOL    HW2 2605   0.707   1.564   1.239
  338SOL     OW 2606   1.352   0.052   0.168
  338SOL    HW1 2607   1.387   0.011   0.084
  338SOL    HW2 2608   1.262   0.014   0.188
  339SOL     OW 2609   1.300   0.453   0.691
  339SOL    HW1 2610   1.241   0.533   0.695
  339SOL    HW2 2611   1.315   0.418   0.784
  340SOL     OW 2612   1.593   0.221   0.882
  340SOL    HW1 2613   1.509   0.220   0.936
  340SOL    HW2 2614   1.595   0.304   0.826
  341SOL     OW 2615   0.039   1.077   0.300
  341SOL    HW1 2616   0.138   1.066   0.291
  341SOL    HW2 2617  -0.001   0.991   0.332
  342SOL     OW 2618   0.875   1.646   0.337
  342SOL    HW1 2619   0.798   1.611   0.283
  342SOL    HW2 2620   0.843   1.717   0.399
  343SOL     OW 2621   0.230   0.628   1.975
  343SOL    HW1 2622   0.137   0.626   2.012
  343SOL    HW2 2623   0.231   0.589   1.883
  344SOL     OW 2624   0.225   0.275   2.858
  344SOL    HW1 2625   0.260   0.258   2.950
  344SOL    HW2 2626   0.137   0.230   2.846
  345SOL     OW 2627   0.019   0.368   2.509
  345SOL    HW1 2628  -0.063   0.411   2.548
  345SOL    HW2 2629  -0.009   0.295   2.446
  346SOL     OW 2630   0.569   1.275   3.027
  346SOL    HW1 2631   0.476   1.268   2.990
  346SOL    HW2 2632   0.580   1.364   3.071
  347SOL     OW 2633   1.555   1.511   2.565
  347SOL    HW1 2634   1.498   1.495   2.646
  347SOL    HW2 2635   1.496   1.521   2.485
  348SOL     OW 2636   1.135   0.703   2.579
  348SOL    HW1 2637   1.192   0.781   2.554
  348SOL    HW2 2638   1.075   0.729   2.655
  349SOL     OW 2639   1.755   0.607   2.093
  349SOL    HW1 2640   1.743   0.594   1.994
  349SOL    HW2 2641   1.725   0.526   2.142
  350SOL     OW 2642   0.768   1.144   2.885
  350SOL    HW1 2643   0.690   1.161   2.945
  350SOL    HW2 2644   0.802   1.231   2.849
  351SOL     OW 2645   0.850   0.798   3.685
  351SOL    HW1 2646   0.846   0.874   3.750
  351SOL    HW2 2647   0.872   0.834   3.594
  352SOL     OW 2648   0.685   1.012   2.527
  352SOL    HW1 2649   0.754   0.996   2.597
  352SOL    HW2 2650   0.612   1.069   2.565
  353SOL     OW 2651   0.686   1.161   3.665
  353SOL    HW1 2652   0.746   1.240   3.679
  353SOL    HW2 2653   0.600   1.192   3.624
  354SOL     OW 2654   0.335   1.435   2.923
  354SOL    HW1 2655   0.257   1.404   2.870
  354SOL    HW2 2656   0.393   1.493   2.866
  355SOL     OW 2657   1.460   1.505   3.201
  355SOL    HW1 2658   1.484   1.599   3.227
  355SOL    HW2 2659   1.444   1.451   3.283
  356SOL     OW 2660   0.438   0.392   3.361
  356SOL    HW1 2661   0.520   0.336   3.370
  356SOL    HW2 2662   0.357   0.334   3.365
  357SOL     OW 2663   1.603   0.447   2.599
  357SOL    HW1 2664   1.529   0.493   2.549
  357SOL    HW2 2665   1.654   0.515   2.652
  358SOL     OW 2666   0.231   1.713   2.345
  358SOL    HW1 2667   0.265   1.790   2.399
  358SOL    HW2 2668   0.275   1.713   2.255
  359SOL     OW 2669   1.127   1.341   3.552
  359SOL    HW1 2670   1.174   1.341   3.640
  359SOL    HW2 2671   1.079   1.254   3.541
  360SOL     OW 2672   0.230   1.434   2.400
  360SOL    HW1 2673   0.204   1.530   2.400
  360SOL    HW2 2674   0.159   1.380   2.445
  361SOL     OW 2675   0.240   1.091   2.748
  361SOL    HW1 2676   0.254   1.007   2.800
  361SOL    HW2 2677   0.185   1.155   2.803
  362SOL     OW 2678   0.620   1.786   3.301
  362SOL    HW1 2679   0.528   1.769   3.336
  362SOL    HW2 2680   0.648   1.878   3.327
  363SOL     OW 2681   0.606   0.964   1.985
  363SOL    HW1 2682   0.613   1.048   1.931
  363SOL    HW2 2683   0.652   0.977   2.073
  364SOL     OW 2684   1.594   0.114   3.342
  364SOL    HW1 2685   1.576   0.181   3.270
  364SOL    HW2 2686   1.591   0.160   3.431
  365SOL     OW 2687   0.122   0.643   2.425
  365SOL    HW1 2688   0.077   0.555   2.442
  365SOL    HW2 2689   0.121   0.697   2.509
  366SOL     OW 2690   1.842   1.767   2.221
  366SOL    HW1 2691   1.896   1.738   2.301
  366SOL    HW2 2692   1.872   1.857   2.192
  367SOL     OW 2693   0.027   1.596   1.979
  367SOL    HW1 2694   0.008   1.500   2.000
  367SOL    HW2 2695  -0.006   1.654   2.054
  368SOL     OW 2696   1.689   0.922   2.474
  368SOL    HW1 2697   1.784   0.893   2.482
  368SOL    HW2 2698   1.681   0.987   2.399
  369SOL     OW 2699   1.641   1.108   2.294
  369SOL    HW1 2700   1.727   1.110   2.242
  369SOL    HW2 2701   1.655   1.155   2.382
  370SOL     OW 2702   0.113   0.737   3.459
  370SOL    HW1 2703   0.201   0.724   3.504
  370SOL    HW2 2704   0.100   0.834   3.437
  371SOL     OW 2705   0.613   1.365   2.588
  371SOL    HW1 2706   0.564   1.278   2.597
  371SOL    HW2 2707   0.590   1.408   2.501
  372SOL     OW 2708   1.293   1.228   3.285
  372SOL    HW1 2709   1.330   1.155   3.227
  372SOL    HW2 2710   1.345   1.233   3.370
  373SOL     OW 2711   0.809   0.004   2.364
  373SOL    HW1 2712   0.849   0.095   2.355
  373SOL    HW2 2713   0.709   0.012   2.370
  374SOL     OW 2714   0.197   0.976   3.126
  374SOL    HW1 2715   0.286   0.931   3.112
  374SOL    HW2 2716   0.124   0.911   3.107
  375SOL     OW 2717   1.525   0.999   2.052
  375SOL    HW1 2718   1.462   0.923   2.065
  375SOL    HW2 2719   1.573   1.017   2.138
  376SOL     OW 2720   0.317   0.251   3.663
  376SOL    HW1 2721   0.388   0.322   3.669
  376SOL    HW2 2722   0.229   0.290   3.691
  377SOL     OW 2723   1.466   1.417   2.815
  377SOL    HW1 2724   1.407   1.423   2.895
  377SOL    HW2 2725   1.451   1.329   2.769
  378SOL     OW 2726   1.667   1.714   2.434
  378SOL    HW1 2727   1.626   1.691   2.346
  378SOL    HW2 2728   1.649   1.640   2.499
  379SOL     OW 2729   0.598   0.729   2.132
  379SOL    HW1 2730   0.622   0.798   2.064
  379SOL    HW2 2731   0.520   0.762   2.186
  380SOL     OW 2732   1.281   0.345   2.806
  380SOL    HW1 2733   1.195   0.295   2.793
  380SOL    HW2 2734   1.343   0.291   2.862
  381SOL     OW 2735   1.576   1.662   2.169
  381SOL    HW1 2736   1.665   1.708   2.172
  381SOL    HW2 2737   1.555   1.638   2.074
  382SOL     OW 2738   0.807   0.605   3.327
  382SOL    HW1 2739   0.760   0.602   3.416
  382SOL    HW2 2740   0.756   0.550   3.261
  383SOL     OW 2741   1.394   0.469   3.536
  383SOL    HW1 2742   1.374   0.512   3.624
  383SOL    HW2 2743   1.472   0.407   3.545
  384SOL     OW 2744   0.973   0.890   3.434
  384SOL    HW1 2745   1.019   0.806   3.405
  384SOL    HW2 2746   0.917   0.924   3.359
  385SOL     OW 2747   0.991   0.410   3.104
  385SOL    HW1 2748   0.914   0.444   3.158
  385SOL    HW2 2749   0.957   0.359   3.025
  386SOL     OW 2750   1.041   0.701   2.291
  386SOL    HW1 2751   1.067   0.697   2.387
  386SOL    HW2 2752   0.956   0.650   2.277
  387SOL     OW 2753   0.076   0.811   2.651
  387SOL    HW1 2754   0.175   0.799   2.660
  387SOL    HW2 2755   0.052   0.906   2.672
  388SOL     OW 2756   0.130   1.821   3.433
  388SOL    HW1 2757   0.120   1.806   3.532
  388SOL    HW2 2758   0.044   1.857   3.397
  389SOL     OW 2759   0.865   0.348   2.057
  389SOL    HW1 2760   0.924   0.411   2.008
  389SOL    HW2 2761   0.884   0.254   2.028
  390SOL     OW 2762   1.719   0.585   3.693
  390SOL    HW1 2763   1.693   0.674   3.657
  390SOL    HW2 2764   1.717   0.517   3.620
  391SOL     OW 2765   1.362   1.144   2.407
  391SOL    HW1 2766   1.445   1.115   2.359
  391SOL    HW2 2767   1.313   1.211   2.351
  392SOL     OW 2768   0.550   0.196   2.747
  392SOL    HW1 2769   0.545   0.191   2.847
  392SOL    HW2 2770   0.552   0.292   2.718
  393SOL     OW 2771   1.008   1.456   2.339
  393SOL    HW1 2772   0.962   1.528   2.287
  393SOL    HW2 2773   1.004   1.476   2.437
  394SOL     OW 2774   0.351   1.801   2.715
  394SOL    HW1 2775   0.401   1.715   2.721
  394SOL    HW2 2776   0.416   1.878   2.712
  395SOL     OW 2777   1.795   1.066   2.735
  395SOL    HW1 2778   1.733   1.051   2.659
  395SOL    HW2 2779   1.743   1.077   2.820
  396SOL     OW 2780   1.227   1.550   3.368
  396SOL    HW1 2781   1.233   1.473   3.432
  396SOL    HW2 2782   1.175   1.524   3.288
  397SOL     OW 2783   0.321   0.943   2.104
  397SOL    HW1 2784   0.403   0.982   2.062
  397SOL    HW2 2785   0.294   0.861   2.055
  398SOL     OW 2786   1.458   0.735   2.590
  398SOL    HW1 2787   1.453   0.670   2.665
  398SOL    HW2 2788   1.538   0.794   2.603
  399SOL     OW 2789   0.461   1.266   3.589
  399SOL    HW1 2790   0.411   1.267   3.503
  399SOL    HW2 2791   0.398   1.248   3.665
  400SOL     OW 2792   1.111   1.776   2.099
  400SOL    HW1 2793   1.051   1.714   2.149
  400SOL    HW2 2794   1.142   1.732   2.014
  401SOL     OW 2795   0.202   0.285   3.360
  401SOL    HW1 2796   0.122   0.345   3.347
  401SOL    HW2 2797   0.192   0.236   3.446
  402SOL     OW 2798   1.632   1.377   1.943
  402SOL    HW1 2799   1.600   1.471   1.933
  402SOL    HW2 2800   1.556   1.314   1.931
  403SOL     OW 2801   0.464   1.743   2.185
  403SOL    HW1 2802   0.497   1.782   2.271
  403SOL    HW2 2803   0.540   1.736   2.120
  404SOL     OW 2804   1.400   0.107   2.288
  404SOL    HW1 2805   1.376   0.070   2.198
  404SOL    HW2 2806   1.499   0.123   2.292
  405SOL     OW 2807   0.249   1.785   3.103
  405SOL    HW1 2808   0.306   1.720   3.153
  405SOL    HW2 2809   0.233   1.752   3.010
  406SOL     OW 2810   0.940   1.698   2.766
  406SOL    HW1 2811   1.020   1.641   2.787
  406SOL    HW2 2812   0.891   1.658   2.689
  407SOL     OW 2813   0.382   0.700   2.342
  407SOL    HW1 2814   0.427   0.610   2.339
  407SOL    HW2 2815   0.288   0.689   2.375
  408SOL     OW 2816   1.547   0.222   3.591
  408SOL    HW1 2817   1.542   0.259   3.683
  408SOL    HW2 2818   1.475   0.153   3.579
  409SOL     OW 2819   0.614   0.122   1.979
  409SOL    HW1 2820   0.712   0.100   1.986
  409SOL    HW2 2821   0.583   0.105   1.886
  410SOL     OW 2822   0.781   0.264   3.611
  410SOL    HW1 2823   0.848   0.203   3.654
  410SOL    HW2 2824   0.708   0.283   3.676
  411SOL     OW 2825   0.888   1.514   3.057
  411SOL    HW1 2826   0.865   1.489   2.963
  411SOL    HW2 2827   0.949   1.445   3.096
  412SOL     OW 2828   1.351   0.590   3.295
  412SOL    HW1 2829   1.379   0.547   3.380
  412SOL    HW2 2830   1.376   0.686   3.296
  413SOL     OW 2831   0.803   1.402   2.786
  413SOL    HW1 2832   0.893   1.416   2.744
  413SOL    HW2 2833   0.732   1.404   2.715
  414SOL     OW 2834   0.922   0.503   2.761
  414SOL    HW1 2835   0.897   0.494   2.665
  414SOL    HW2 2836   0.970   0.421   2.792
  415SOL     OW 2837   0.539   0.064   2.374
  415SOL    HW1 2838   0.458   0.065   2.432
  415SOL    HW2 2839   0.542   0.147   2.319
  416SOL     OW 2840   1.434   1.188   1.903
  416SOL    HW1 2841   1.466   1.112   1.960
  416SOL    HW2 2842   1.342   1.215   1.933
  417SOL     OW 2843   0.297   0.035   2.033
  417SOL    HW1 2844   0.346   0.119   2.012
  417SOL    HW2 2845   0.359  -0.030   2.078
  418SOL     OW 2846   0.935   0.236   2.342
  418SOL    HW1 2847   0.887   0.277   2.264
  418SOL    HW2 2848   1.034   0.234   2.323
  419SOL     OW 2849   1.076   0.683   3.326
  419SOL    HW1 2850   0.996   0.622   3.329
  419SOL    HW2 2851   1.157   0.630   3.302
  420SOL     OW 2852   1.227   1.570   2.655
  420SOL    HW1 2853   1.248   1.644   2.590
  420SOL    HW2 2854   1.295   1.570   2.728
  421SOL     OW 2855   0.459   1.152   2.603
  421SOL    HW1 2856   0.388   1.125   2.668
  421SOL    HW2 2857   0.433   1.124   2.510
  422SOL     OW 2858   1.271   1.797   2.453
  422SOL    HW1 2859   1.315   1.861   2.389
  422SOL    HW2 2860   1.221   1.849   2.523
  423SOL     OW 2861   1.032   0.549   1.878
  423SOL    HW1 2862   0.991   0.631   1.839
  423SOL    HW2 2863   1.096   0.575   1.951
  424SOL     OW 2864   0.078   0.556   3.248
  424SOL    HW1 2865   0.170   0.555   3.207
  424SOL    HW2 2866   0.072   0.630   3.315
  425SOL     OW 2867   0.561   0.222   3.009
  425SOL    HW1 2868   0.599   0.138   3.046
  425SOL    HW2 2869   0.473   0.241   3.053
  426SOL     OW 2870   0.866   0.454   2.504
  426SOL    HW1 2871   0.834   0.526   2.442
  426SOL    HW2 2872   0.890   0.373   2.451
  427SOL     OW 2873   1.017   0.039   2.615
  427SOL    HW1 2874   0.945   0.044   2.546
  427SOL    HW2 2875   0.993  -0.030   2.684
  428SOL     OW 2876   1.429   1.173   2.729
  428SOL    HW1 2877   1.374   1.089   2.722
  428SOL    HW2 2878   1.455   1.202   2.637
  429SOL     OW 2879   1.466   0.590   2.854
  429SOL    HW1 2880   1.436   0.495   2.861
  429SOL    HW2 2881   1.539   0.606   2.920
  430SOL     OW 2882   1.857   0.833   2.239
  430SOL    HW1 2883   1.899   0.769   2.303
  430SOL    HW2 2884   1.819   0.782   2.161
  431SOL     OW 2885   0.488   1.385   2.036
  431SOL    HW1 2886   0.401   1.370   2.083
  431SOL    HW2 2887   0.471   1.411   1.941
  432SOL     OW 2888   1.664   1.280   2.519
  432SOL    HW1 2889   1.763   1.288   2.533
  432SOL    HW2 2890   1.619   1.364   2.550
  433SOL     OW 2891   1.390   0.575   1.940
  433SOL    HW1 2892   1.336   0.554   2.021
  433SOL    HW2 2893   1.481   0.534   1.949
  434SOL     OW 2894   0.527   0.256   2.190
  434SOL    HW1 2895   0.554   0.197   2.115
  434SOL    HW2 2896   0.527   0.351   2.159
  435SOL     OW 2897   1.754   1.223   3.450
  435SOL    HW1 2898   1.845   1.184   3.437
  435SOL    HW2 2899   1.762   1.319   3.474
  436SOL     OW 2900   1.064   1.347   3.202
  436SOL    HW1 2901   0.984   1.324   3.257
  436SOL    HW2 2902   1.147   1.321   3.251
  437SOL     OW 2903   1.592   1.629   3.487
  437SOL    HW1 2904   1.619   1.663   3.397
  437SOL    HW2 2905   1.671   1.591   3.533
  438SOL     OW 2906   1.111   1.195   2.962
  438SOL    HW1 2907   1.071   1.239   3.043
  438SOL    HW2 2908   1.070   1.232   2.879
  439SOL     OW 2909   1.638   1.099   2.941
  439SOL    HW1 2910   1.643   1.180   3.000
  439SOL    HW2 2911   1.552   1.101   2.890
  440SOL     OW 2912   0.915   0.089   3.264
  440SOL    HW1 2913   0.940   0.069   3.169
  440SOL    HW2 2914   0.987   0.145   3.306
  441SOL     OW 2915   0.980   1.116   3.581
  441SOL    HW1 2916   0.881   1.122   3.591
  441SOL    HW2 2917   1.003   1.036   3.525
  442SOL     OW 2918   0.705   1.050   2.230
  442SOL    HW1 2919   0.691   1.057   2.329
  442SOL    HW2 2920   0.789   0.999   2.212
  443SOL     OW 2921   0.410   0.813   3.113
  443SOL    HW1 2922   0.496   0.825   3.163
  443SOL    HW2 2923   0.368   0.726   3.140
  444SOL     OW 2924   1.274   0.386   3.124
  444SOL    HW1 2925   1.295   0.460   3.188
  444SOL    HW2 2926   1.185   0.403   3.081
  445SOL     OW 2927   0.064   1.564   3.193
  445SOL    HW1 2928   0.018   1.646   3.159
  445SOL    HW2 2929   0.162   1.583   3.202
  446SOL     OW 2930   0.367   1.100   2.363
  446SOL    HW1 2931   0.360   1.183   2.307
  446SOL    HW2 2932   0.371   1.020   2.303
  447SOL     OW 2933   0.566   0.537   2.727
  447SOL    HW1 2934   0.578   0.603   2.653
  447SOL    HW2 2935   0.612   0.571   2.810
  448SOL     OW 2936   1.252   1.348   2.250
  448SOL    HW1 2937   1.302   1.425   2.290
  448SOL    HW2 2938   1.157   1.350   2.282
  449SOL     OW 2939   1.272   1.445   3.004
  449SOL    HW1 2940   1.319   1.458   3.091
  449SOL    HW2 2941   1.206   1.371   3.013
  450SOL     OW 2942   1.582   0.639   2.334
  450SOL    HW1 2943   1.551   0.700   2.407
  450SOL    HW2 2944   1.632   0.691   2.265
  451SOL     OW 2945   0.354   1.510   3.191
  451SOL    HW1 2946   0.333   1.466   3.104
  451SOL    HW2 2947   0.451   1.536   3.194
  452SOL     OW 2948   0.402   0.751   3.460
  452SOL    HW1 2949   0.470   0.806   3.413
  452SOL    HW2 2950   0.442   0.663   3.487
  453SOL     OW 2951   1.587   0.779   3.532
  453SOL    HW1 2952   1.495   0.817   3.527
  453SOL    HW2 2953   1.647   0.826   3.467
  454SOL     OW 2954   1.013   0.105   3.632
  454SOL    HW1 2955   1.019   0.190   3.580
  454SOL    HW2 2956   1.045   0.029   3.575
  455SOL     OW 2957   0.504   0.050   3.602
  455SOL    HW1 2958   0.462  -0.007   3.532
  455SOL    HW2 2959   0.438   0.119   3.634
  456SOL     OW 2960   0.573   0.870   2.891
  456SOL    HW1 2961   0.617   0.959   2.882
  456SOL    HW2 2962   0.510   0.870   2.968
  457SOL     OW 2963   1.360   0.862   2.907
  457SOL    HW1 2964   1.285   0.862   2.841
  457SOL    HW2 2965   1.397   0.770   2.916
  458SOL     OW 2966   1.209   0.525   2.137
  458SOL    HW1 2967   1.222   0.441   2.191
  458SOL    HW2 2968   1.180   0.599   2.197
  459SOL     OW 2969   0.307   0.213   3.093
  459SOL    HW1 2970   0.284   0.250   3.183
  459SOL    HW2 2971   0.277   0.118   3.087
  460SOL     OW 2972   0.037   1.310   3.144
  460SOL    HW1 2973   0.090   1.261   3.212
  460SOL    HW2 2974   0.059   1.408   3.149
  461SOL     OW 2975   0.732   0.634   2.926
  461SOL    HW1 2976   0.791   0.608   2.850
  461SOL    HW2 2977   0.704   0.730   2.915
  462SOL     OW 2978   1.728   0.935   3.716
  462SOL    HW1 2979   1.682   0.928   3.627
  462SOL    HW2 2980   1.666   0.979   3.782
  463SOL     OW 2981   0.307   0.063   2.480
  463SOL    HW1 2982   0.296   0.157   2.513
  463SOL    HW2 2983   0.302   0.000   2.557
  464SOL     OW 2984   1.622   0.367   2.236
  464SOL    HW1 2985   1.624   0.291   2.300
  464SOL    HW2 2986   1.574   0.444   2.276
  465SOL     OW 2987   1.023   0.766   2.828
  465SOL    HW1 2988   1.038   0.787   2.924
  465SOL    HW2 2989   0.993   0.671   2.819
  466SOL     OW 2990   0.980   1.573   3.562
  466SOL    HW1 2991   0.960   1.617   3.474
  466SOL    HW2 2992   1.019   1.482   3.546
  467SOL     OW 2993   1.859   1.518   3.467
  467SOL    HW1 2994   1.873   1.545   3.372
  467SOL    HW2 2995   1.942   1.540   3.520
  468SOL     OW 2996   0.350   0.898   3.666
  468SOL    HW1 2997   0.426   0.942   3.714
  468SOL    HW2 2998   0.385   0.851   3.584
  469SOL     OW 2999   1.540   0.274   1.987
  469SOL    HW1 3000   1.479   0.199   2.010
  469SOL    HW2 3001   1.562   0.326   2.070
  470SOL     OW 3002   1.303   0.838   1.904
  470SOL    HW1 3003   1.337   0.745   1.919
  470SOL    HW2 3004   1.321   0.865   1.809
  471SOL     OW 3005   1.068   1.333   2.711
  471SOL    HW1 3006   1.075   1.249   2.656
  471SOL    HW2 3007   1.130   1.402   2.675
  472SOL     OW 3008   0.319   0.810   2.811
  472SOL    HW1 3009   0.412   0.846   2.816
  472SOL    HW2 3010   0.313   0.725   2.863
  473SOL     OW 3011   0.339   0.509   2.868
  473SOL    HW1 3012   0.287   0.426   2.851
  473SOL    HW2 3013   0.416   0.514   2.804
  474SOL     OW 3014   1.138   0.380   3.540
  474SOL    HW1 3015   1.093   0.443   3.604
  474SOL    HW2 3016   1.231   0.411   3.523
  475SOL     OW 3017   1.160   0.207   3.339
  475SOL    HW1 3018   1.160   0.271   3.416
  475SOL    HW2 3019   1.188   0.255   3.256
  476SOL     OW 3020   0.008   1.326   2.062
  476SOL    HW1 3021  -0.085   1.347   2.031
  476SOL    HW2 3022   0.018   1.227   2.075
  477SOL     OW 3023   0.088   1.801   2.789
  477SOL    HW1 3024   0.046   1.715   2.762
  477SOL    HW2 3025   0.182   1.804   2.755
  478SOL     OW 3026   0.504   1.568   2.772
  478SOL    HW1 3027   0.570   1.642   2.781
  478SOL    HW2 3028   0.548   1.489   2.730
  479SOL     OW 3029   1.002   0.796   3.100
  479SOL    HW1 3030   1.043   0.764   3.186
  479SOL    HW2 3031   0.906   0.769   3.097
  480SOL     OW 3032   0.040   0.544   2.976
  480SOL    HW1 3033   0.125   0.511   2.935
  480SOL    HW2 3034   0.053   0.559   3.074
  481SOL     OW 3035   0.189   0.520   3.584
  481SOL    HW1 3036   0.248   0.480   3.514
  481SOL    HW2 3037   0.131   0.591   3.543
  482SOL     OW 3038   1.369   0.950   3.522
  482SOL    HW1 3039   1.408   1.039   3.542
  482SOL    HW2 3040   1.379   0.930   3.425
  483SOL     OW 3041   0.815   0.572   2.187
  483SOL    HW1 3042   0.822   0.483   2.141
  483SOL    HW2 3043   0.721   0.606   2.179
  484SOL     OW 3044   1.657   0.604   3.068
  484SOL    HW1 3045   1.619   0.535   3.130
  484SOL    HW2 3046   1.739   0.568   3.024
  485SOL     OW 3047   0.252   1.564   3.606
  485SOL    HW1 3048   0.222   1.621   3.682
  485SOL    HW2 3049   0.245   1.467   3.632
  486SOL     OW 3050   0.671   0.464   3.131
  486SOL    HW1 3051   0.637   0.375   3.101
  486SOL    HW2 3052   0.697   0.518   3.051
  487SOL     OW 3053   0.930   1.678   3.327
  487SOL    HW1 3054   0.906   1.660   3.232
  487SOL    HW2 3055   0.960   1.772   3.337
  488SOL     OW 3056   0.473   0.500   2.053
  488SOL    HW1 3057   0.534   0.580   2.057
  488SOL    HW2 3058   0.378   0.531   2.060
  489SOL     OW 3059   0.159   1.137   3.328
  489SOL    HW1 3060   0.181   1.076   3.404
  489SOL    HW2 3061   0.169   1.088   3.242
  490SOL     OW 3062   1.347   1.059   3.096
  490SOL    HW1 3063   1.371   0.996   3.022
  490SOL    HW2 3064   1.257   1.099   3.078
  491SOL     OW 3065   1.302   0.855   2.171
  491SOL    HW1 3066   1.216   0.824   2.213
  491SOL    HW2 3067   1.298   0.841   2.072
  492SOL     OW 3068   1.759   1.747   3.016
  492SOL    HW1 3069   1.820   1.777   2.943
  492SOL    HW2 3070   1.721   1.658   2.994
  493SOL     OW 3071   1.252   1.731   2.990
  493SOL    HW1 3072   1.336   1.736   2.936
  493SOL    HW2 3073   1.229   1.635   3.008
  494SOL     OW 3074   0.083   1.258   2.884
  494SOL    HW1 3075   0.078   1.257   2.984
  494SOL    HW2 3076   0.000   1.217   2.846
  495SOL     OW 3077   0.688   1.662   3.578
  495SOL    HW1 3078   0.632   1.743   3.587
  495SOL    HW2 3079   0.740   1.666   3.492
  496SOL     OW 3080   1.726   0.135   2.385
  496SOL    HW1 3081   1.799   0.118   2.318
  496SOL    HW2 3082   1.695   0.048   2.423
  497SOL     OW 3083   1.388   1.573   2.339
  497SOL    HW1 3084   1.455   1.585   2.265
  497SOL    HW2 3085   1.348   1.662   2.362
  498SOL     OW 3086   0.130   1.794   3.713
  498SOL    HW1 3087   0.089   1.720   3.766
  498SOL    HW2 3088   0.194   1.845   3.771
  499SOL     OW 3089   1.280   0.927   2.534
  499SOL    HW1 3090   1.340   0.846   2.536
  499SOL    HW2 3091   1.320   0.996   2.474
  500SOL     OW 3092   0.830   1.273   3.284
  500SOL    HW1 3093   0.825   1.306   3.379
  500SOL    HW2 3094   0.744   1.292   3.238
  501SOL     OW 3095   0.672   1.616   2.016
  501SOL    HW1 3096   0.681   1.626   1.917
  501SOL    HW2 3097   0.632   1.527   2.037
  502SOL     OW 3098   1.650   1.720   3.256
  502SOL    HW1 3099   1.703   1.730   3.172
  502SOL    HW2 3100   1.623   1.810   3.290
  503SOL     OW 3101   1.841   0.175   2.825
  503SOL    HW1 3102   1.880   0.090   2.789
  503SOL    HW2 3103   1.743   0.177   2.806
  504SOL     OW 3104   0.263   0.326   2.582
  504SOL    HW1 3105   0.184   0.377   2.548
  504SOL    HW2 3106   0.254   0.311   2.680
  505SOL     OW 3107   1.194   1.612   1.893
  505SOL    HW1 3108   1.200   1.519   1.930
  505SOL    HW2 3109   1.135   1.612   1.813
  506SOL     OW 3110   0.822   1.002   3.234
  506SOL    HW1 3111   0.862   1.001   3.142
  506SOL    HW2 3112   0.832   1.094   3.274
  507SOL     OW 3113   0.916   0.910   2.153
  507SOL    HW1 3114   0.979   0.948   2.085
  507SOL    HW2 3115   0.956   0.827   2.192
  508SOL     OW 3116   1.504   1.607   1.906
  508SOL    HW1 3117   1.412   1.644   1.913
  508SOL    HW2 3118   1.542   1.627   1.816
  509SOL     OW 3119   0.372   1.288   3.352
  509SOL    HW1 3120   0.359   1.381   3.318
  509SOL    HW2 3121   0.288   1.236   3.339
  510SOL     OW 3122   1.614   1.292   3.151
  510SOL    HW1 3123   1.674   1.295   3.231
  510SOL    HW2 3124   1.539   1.356   3.164
  511SOL     OW 3125   1.039   1.098   2.558
  511SOL    HW1 3126   0.969   1.051   2.612
  511SOL    HW2 3127   1.098   1.030   2.515
  512SOL     OW 3128   1.014   0.236   2.833
  512SOL    HW1 3129   1.006   0.200   2.740
  512SOL    HW2 3130   1.012   0.160   2.898
  513SOL     OW 3131   0.590   1.487   2.353
  513SOL    HW1 3132   0.632   1.429   2.283
  513SOL    HW2 3133   0.546   1.566   2.309
  514SOL     OW 3134   1.709   0.385   3.243
  514SOL    HW1 3135   1.782   0.454   3.247
  514SOL    HW2 3136   1.737   0.310   3.184
  515SOL     OW 3137   0.255   1.348   2.152
  515SOL    HW1 3138   0.159   1.349   2.125
  515SOL    HW2 3139   0.267   1.401   2.236
  516SOL     OW 3140   0.105   1.013   3.588
  516SOL    HW1 3141   0.028   0.980   3.642
  516SOL    HW2 3142   0.190   0.983   3.630
  517SOL     OW 3143   0.672   0.203   3.351
  517SOL    HW1 3144   0.762   0.187   3.311
  517SOL    HW2 3145   0.680   0.208   3.450
  518SOL     OW 3146   0.075   0.345   1.895
  518SOL    HW1 3147  -0.017   0.317   1.866
  518SOL    HW2 3148   0.106   0.422   1.839
  519SOL     OW 3149   1.440   0.856   3.260
  519SOL    HW1 3150   1.383   0.908   3.197
  519SOL    HW2 3151   1.536   0.868   3.236
  520SOL     OW 3152   0.072   0.166   2.180
  520SOL    HW1 3153   0.055   0.249   2.126
  520SOL    HW2 3154   0.162   0.129   2.158
  521SOL     OW 3155   1.183   1.335   1.981
  521SOL    HW1 3156   1.084   1.324   1.983
  521SOL    HW2 3157   1.217   1.350   2.074
  522SOL     OW 3158   0.613   0.842   3.293
  522SOL    HW1 3159   0.669   0.923   3.276
  522SOL    HW2 3160   0.672   0.762   3.296
  523SOL     OW 3161   1.493   1.767   2.821
  523SOL    HW1 3162   1.526   1.831   2.752
  523SOL    HW2 3163   1.559   1.761   2.896
  524SOL     OW 3164   0.716   0.565   3.570
  524SOL    HW1 3165   0.735   0.630   3.644
  524SOL    HW2 3166   0.776   0.485   3.579
  525SOL     OW 3167   1.450   1.220   3.495
  525SOL    HW1 3168   1.441   1.210   3.594
  525SOL    HW2 3169   1.546   1.213   3.469
  526SOL     OW 3170   0.390   1.741   3.422
  526SOL    HW1 3171   0.299   1.782   3.420
  526SOL    HW2 3172   0.383   1.647   3.454
  527SOL     OW 3173   1.674   0.883   3.116
  527SOL    HW1 3174   1.647   0.794   3.079
  527SOL    HW2 3175   1.675   0.951   3.043
  528SOL     OW 3176   1.225   0.325   2.311
  528SOL    HW1 3177   1.290   0.251   2.300
  528SOL    HW2 3178   1.245   0.375   2.395
  529SOL     OW 3179   0.594   0.745   2.514
  529SOL    HW1 3180   0.644   0.830   2.495
  529SOL    HW2 3181   0.506   0.747   2.466
  530SOL     OW 3182   1.777   0.342   3.504
  530SOL    HW1 3183   1.760   0.373   3.410
  530SOL    HW2 3184   1.693   0.305   3.542
  531SOL     OW 3185   1.730   0.934   3.379
  531SOL    HW1 3186   1.768   1.025   3.394
  531SOL    HW2 3187   1.722   0.917   3.280
  532SOL     OW 3188   0.859   1.374   1.878
  532SOL    HW1 3189   0.813   1.389   1.966
  532SOL    HW2 3190   0.903   1.459   1.848
  533SOL     OW 3191   0.661   1.790   2.815
  533SOL    HW1 3192   0.615   1.878   2.802
  533SOL    HW2 3193   0.760   1.802   2.808
  534SOL     OW 3194   0.859   0.956   2.723
  534SOL    HW1 3195   0.913   0.887   2.771
  534SOL    HW2 3196   0.827   1.025   2.789
  535SOL     OW 3197   1.083   0.984   1.949
  535SOL    HW1 3198   1.060   1.037   1.867
  535SOL    HW2 3199   1.164   0.928   1.930
  536SOL     OW 3200   1.861   1.569   2.713
  536SOL    HW1 3201   1.790   1.557   2.643
  536SOL    HW2 3202   1.862   1.490   2.773
  537SOL     OW 3203   0.221   1.314   3.706
  537SOL    HW1 3204   0.156   1.241   3.685
  537SOL    HW2 3205   0.225   1.328   3.804
  538SOL     OW 3206   0.079   1.240   2.515
  538SOL    HW1 3207   0.078   1.193   2.603
  538SOL    HW2 3208   0.161   1.212   2.464
  539SOL     OW 3209   0.672   1.391   3.486
  539SOL    HW1 3210   0.594   1.341   3.524
  539SOL    HW2 3211   0.669   1.486   3.517
  540SOL     OW 3212   1.824   0.192   3.089
  540SOL    HW1 3213   1.820   0.102   3.133
  540SOL    HW2 3214   1.827   0.181   2.990
  541SOL     OW 3215   0.428   0.424   2.382
  541SOL    HW1 3216   0.458   0.352   2.320
  541SOL    HW2 3217   0.389   0.384   2.465
  542SOL     OW 3218   1.705   1.487   2.966
  542SOL    HW1 3219   1.612   1.462   2.939
  542SOL    HW2 3220   1.731   1.437   3.048
  543SOL     OW 3221   0.317   0.547   3.142
  543SOL    HW1 3222   0.355   0.488   3.214
  543SOL    HW2 3223   0.357   0.521   3.054
  544SOL     OW 3224   0.812   1.586   2.549
  544SOL    HW1 3225   0.844   1.596   2.455
  544SOL    HW2 3226   0.733   1.524   2.551
  545SOL     OW 3227   1.424   0.214   2.974
  545SOL    HW1 3228   1.476   0.149   3.029
  545SOL    HW2 3229   1.375   0.277   3.035
  546SOL     OW 3230   1.001   0.034   3.016
  546SOL    HW1 3231   0.938  -0.038   2.985
  546SOL    HW2 3232   1.094  -0.002   3.016
  547SOL     OW 3233   0.770   1.330   2.163
  547SOL    HW1 3234   0.724   1.243   2.180
  547SOL    HW2 3235   0.861   1.327   2.204
  548SOL     OW 3236   0.618   1.567   3.146
  548SOL    HW1 3237   0.613   1.649   3.203
  548SOL    HW2 3238   0.707   1.564   3.101
  549SOL     OW 3239   1.352   0.052   2.030
  549SOL    HW1 3240   1.387   0.011   1.946
  549SOL    HW2 3241   1.262   0.014   2.050
  550SOL     OW 3242   1.300   0.453   2.553
  550SOL    HW1 3243   1.241   0.533   2.557
  550SOL    HW2 3244   1.315   0.418   2.646
  551SOL     OW 3245   1.593   0.221   2.744
  551SOL    HW1 3246   1.509   0.220   2.798
  551SOL    HW2 3247   1.595   0.304   2.688
  552SOL     OW 3248   0.039   1.077   2.162
  552SOL    HW1 3249   0.138   1.066   2.153
  552SOL    HW2 3250  -0.001   0.991   2.194
  553SOL     OW 3251   0.875   1.646   2.199
  553SOL    HW1 3252   0.798   1.611   2.145
  553SOL    HW2 3253   0.843   1.717   2.261
  554SOL     OW 3254   0.230   0.628   3.837
  554SOL    HW1 3255   0.137   0.626   3.874
  554SOL    HW2 3256   0.231   0.589   3.745
  555SOL     OW 3257   0.019   0.368   4.371
  555SOL    HW1 3258  -0.063   0.411   4.410
  555SOL    HW2 3259  -0.009   0.295   4.308
  556SOL     OW 3260   1.555   1.511   4.427
  556SOL    HW1 3261   1.498   1.495   4.508
  556SOL    HW2 3262   1.496   1.521   4.347
  557SOL     OW 3263   1.135   0.703   4.441
  557SOL    HW1 3264   1.192   0.781   4.416
  557SOL    HW2 3265   1.075   0.729   4.517
  558SOL     OW 3266   1.755   0.607   3.955
  558SOL    HW1 3267   1.743   0.594   3.856
  558SOL    HW2 3268   1.725   0.526   4.004
  559SOL     OW 3269   0.685   1.012   4.389
  559SOL    HW1 3270   0.754   0.996   4.459
  559SOL    HW2 3271   0.612   1.069   4.427
  560SOL     OW 3272   1.603   0.447   4.461
  560SOL    HW1 3273   1.529   0.493   4.411
  560SOL    HW2 3274   1.654   0.515   4.514
  561SOL     OW 3275   0.231   1.713   4.207
  561SOL    HW1 3276   0.265   1.790   4.261
  561SOL    HW2 3277   0.275   1.713   4.117
  562SOL     OW 3278   0.230   1.434   4.262
  562SOL    HW1 3279   0.204   1.530   4.262
  562SOL    HW2 3280   0.159   1.380   4.307
  563SOL     OW 3281   0.240   1.091   4.610
  563SOL    HW1 3282   0.254   1.007   4.662
  563SOL    HW2 3283   0.185   1.155   4.665
  564SOL     OW 3284   0.606   0.964   3.847
  564SOL    HW1 3285   0.613   1.048   3.793
  564SOL    HW2 3286   0.652   0.977   3.935
  565SOL     OW 3287   0.122   0.643   4.287
  565SOL    HW1 3288   0.077   0.555   4.304
  565SOL    HW2 3289   0.121   0.697   4.371
  566SOL     OW 3290   1.842   1.767   4.083
  566SOL    HW1 3291   1.896   1.738   4.163
  566SOL    HW2 3292   1.872   1.857   4.054
  567SOL     OW 3293   0.027   1.596   3.841
  567SOL    HW1 3294   0.008   1.500   3.862
  567SOL    HW2 3295  -0.006   1.654   3.916
  568SOL     OW 3296   1.689   0.922   4.336
  568SOL    HW1 3297   1.784   0.893   4.344
  568SOL    HW2 3298   1.681   0.987   4.261
  569SOL     OW 3299   1.641   1.108   4.156
  569SOL    HW1 3300   1.727   1.110   4.104
  569SOL    HW2 3301   1.655   1.155   4.244
  570SOL     OW 3302   0.613   1.365   4.450
  570SOL    HW1 3303   0.564   1.278   4.459
  570SOL    HW2 3304   0.590   1.408   4.363
  571SOL     OW 3305   0.809   0.004   4.226
  571SOL    HW1 3306   0.849   0.095   4.217
  571SOL    HW2 3307   0.709   0.012   4.232
  572SOL     OW 3308   1.525   0.999   3.914
  572SOL    HW1 3309   1.462   0.923   3.927
  572SOL    HW2 3310   1.573   1.017   4.000
  573SOL     OW 3311   1.466   1.417   4.677
  573SOL    HW1 3312   1.407   1.423   4.757
  573SOL    HW2 3313   1.451   1.329   4.631
  574SOL     OW 3314   1.667   1.714   4.296
  574SOL    HW1 3315   1.626   1.691   4.208
  574SOL    HW2 3316   1.649   1.640   4.361
  575SOL     OW 3317   0.598   0.729   3.994
  575SOL    HW1 3318   0.622   0.798   3.926
  575SOL    HW2 3319   0.520   0.762   4.048
  576SOL     OW 3320   1.281   0.345   4.668
  576SOL    HW1 3321   1.195   0.295   4.655
  576SOL    HW2 3322   1.343   0.291   4.724
  577SOL     OW 3323   1.576   1.662   4.031
  577SOL    HW1 3324   1.665   1.708   4.034
  577SOL    HW2 3325   1.555   1.638   3.936
  578SOL     OW 3326   1.041   0.701   4.153
  578SOL    HW1 3327   1.067   0.697   4.249
  578SOL    HW2 3328   0.956   0.650   4.139
  579SOL     OW 3329   0.076   0.811   4.513
  579SOL    HW1 3330   0.175   0.799   4.522
  579SOL    HW2 3331   0.052   0.906   4.534
  580SOL     OW 3332   0.865   0.348   3.919
  580SOL    HW1 3333   0.924   0.411   3.870
  580SOL    HW2 3334   0.884   0.254   3.890
  581SOL     OW 3335   1.362   1.144   4.269
  581SOL    HW1 3336   1.445   1.115   4.221
  581SOL    HW2 3337   1.313   1.211   4.213
  582SOL     OW 3338   0.550   0.196   4.609
  582SOL    HW1 3339   0.545   0.191   4.709
  582SOL    HW2 3340   0.552   0.292   4.580
  583SOL     OW 3341   1.008   1.456   4.201
  583SOL    HW1 3342   0.962   1.528   4.149
  583SOL    HW2 3343   1.004   1.476   4.299
  584SOL     OW 3344   0.351   1.801   4.577
  584SOL    HW1 3345   0.401   1.715   4.583
  584SOL    HW2 3346   0.416   1.878   4.574
  585SOL     OW 3347   1.795   1.066   4.597
  585SOL    HW1 3348   1.733   1.051   4.521
  585SOL    HW2 3349   1.743   1.077   4.682
  586SOL     OW 3350   0.321   0.943   3.966
  586SOL    HW1 3351   0.403   0.982   3.924
  586SOL    HW2 3352   0.294   0.861   3.917
  587SOL     OW 3353   1.458   0.735   4.452
  587SOL    HW1 3354   1.453   0.670   4.527
  587SOL    HW2 3355   1.538   0.794   4.465
  588SOL     OW 3356   1.111   1.776   3.961
  588SOL    HW1 3357   1.051   1.714   4.011
  588SOL    HW2 3358   1.142   1.732   3.876
  589SOL     OW 3359   1.632   1.377   3.805
  589SOL    HW1 3360   1.600   1.471   3.795
  589SOL    HW2 3361   1.556   1.314   3.793
  590SOL     OW 3362   0.464   1.743   4.047
  590SOL    HW1 3363   0.497   1.782   4.133
  590SOL    HW2 3364   0.540   1.736   3.982
  591SOL     OW 3365   1.400   0.107   4.150
  591SOL    HW1 3366   1.376   0.070   4.060
  591SOL    HW2 3367   1.499   0.123   4.154
  592SOL     OW 3368   0.940   1.698   4.628
  592SOL    HW1 3369   1.020   1.641   4.649
  592SOL    HW2 3370   0.891   1.658   4.551
  593SOL     OW 3371   0.382   0.700   4.204
  593SOL    HW1 3372   0.427   0.610   4.201
  593SOL    HW2 3373   0.288   0.689   4.237
  594SOL     OW 3374   0.614   0.122   3.841
  594SOL    HW1 3375   0.712   0.100   3.848
  594SOL    HW2 3376   0.583   0.105   3.748
  595SOL     OW 3377   0.803   1.402   4.648
  595SOL    HW1 3378   0.893   1.416   4.606
  595SOL    HW2 3379   0.732   1.404   4.577
  596SOL     OW 3380   0.922   0.503   4.623
  596SOL    HW1 3381   0.897   0.494   4.527
  596SOL    HW2 3382   0.970   0.421   4.654
  597SOL     OW 3383   0.539   0.064   4.236
  597SOL    HW1 3384   0.458   0.065   4.294
  597SOL    HW2 3385   0.542   0.147   4.181
  598SOL     OW 3386   1.434   1.188   3.765
  598SOL    HW1 3387   1.466   1.112   3.822
  598SOL    HW2 3388   1.342   1.215   3.795
  599SOL     OW 3389   0.297   0.035   3.895
  599SOL    HW1 3390   0.346   0.119   3.874
  599SOL    HW2 3391   0.359  -0.030   3.940
  600SOL     OW 3392   0.935   0.236   4.204
  600SOL    HW1 3393   0.887   0.277   4.126
  600SOL    HW2 3394   1.034   0.234   4.185
  601SOL     OW 3395   1.227   1.570   4.517
  601SOL    HW1 3396   1.248   1.644   4.452
  601SOL    HW2 3397   1.295   1.570   4.590
  602SOL     OW 3398   0.459   1.152   4.465
  602SOL    HW1 3399   0.388   1.125   4.530
  602SOL    HW2 3400   0.433   1.124   4.372
  603SOL     OW 3401   1.271   1.797   4.315
  603SOL    HW1 3402   1.315   1.861   4.251
  603SOL    HW2 3403   1.221   1.849   4.385
  604SOL     OW 3404   1.032   0.549   3.740
  604SOL    HW1 3405   0.991   0.631   3.701
  604SOL    HW2 3406   1.096   0.575   3.813
  605SOL     OW 3407   0.866   0.454   4.366
  605SOL    HW1 3408   0.834   0.526   4.304
  605SOL    HW2 3409   0.890   0.373   4.313
  606SOL     OW 3410   1.017   0.039   4.477
  606SOL    HW1 3411   0.945   0.044   4.408
  606SOL    HW2 3412   0.993  -0.030   4.546
  607SOL     OW 3413   1.429   1.173   4.591
  607SOL    HW1 3414   1.374   1.089   4.584
  607SOL    HW2 3415   1.455   1.202   4.499
  608SOL     OW 3416   1.857   0.833   4.101
  608SOL    HW1 3417   1.899   0.769   4.165
  608SOL    HW2 3418   1.819   0.782   4.023
  609SOL     OW 3419   0.488   1.385   3.898
  609SOL    HW1 3420   0.401   1.370   3.945
  609SOL    HW2 3421   0.471   1.411   3.803
  610SOL     OW 3422   1.664   1.280   4.381
  610SOL    HW1 3423   1.763   1.288   4.395
  610SOL    HW2 3424   1.619   1.364   4.412
  611SOL     OW 3425   1.390   0.575   3.802
  611SOL    HW1 3426   1.336   0.554   3.883
  611SOL    HW2 3427   1.481   0.534   3.811
  612SOL     OW 3428   0.527   0.256   4.052
  612SOL    HW1 3429   0.554   0.197   3.977
  612SOL    HW2 3430   0.527   0.351   4.021
  613SOL     OW 3431   0.705   1.050   4.092
  613SOL    HW1 3432   0.691   1.057   4.191
  613SOL    HW2 3433   0.789   0.999   4.074
  614SOL     OW 3434   0.367   1.100   4.225
  614SOL    HW1 3435   0.360   1.183   4.169
  614SOL    HW2 3436   0.371   1.020   4.165
  615SOL     OW 3437   0.566   0.537   4.589
  615SOL    HW1 3438   0.578   0.603   4.515
  615SOL    HW2 3439   0.612   0.571   4.672
  616SOL     OW 3440   1.252   1.348   4.112
  616SOL    HW1 3441   1.302   1.425   4.152
  616SOL    HW2 3442   1.157   1.350   4.144
  617SOL     OW 3443   1.582   0.639   4.196
  617SOL    HW1 3444   1.551   0.700   4.269
  617SOL    HW2 3445   1.632   0.691   4.127
  618SOL     OW 3446   1.209   0.525   3.999
  618SOL    HW1 3447   1.222   0.441   4.053
  618SOL    HW2 3448   1.180   0.599   4.059
  619SOL     OW 3449   0.307   0.063   4.342
  619SOL    HW1 3450   0.296   0.157   4.375
  619SOL    HW2 3451   0.302   0.000   4.419
  620SOL     OW 3452   1.622   0.367   4.098
  620SOL    HW1 3453   1.624   0.291   4.162
  620SOL    HW2 3454   1.574   0.444   4.138
  621SOL     OW 3455   1.540   0.274   3.849
  621SOL    HW1 3456   1.479   0.199   3.872
  621SOL    HW2 3457   1.562   0.326   3.932
  622SOL     OW 3458   1.303   0.838   3.766
  622SOL    HW1 3459   1.337   0.745   3.781
  622SOL    HW2 3460   1.321   0.865   3.671
  623SOL     OW 3461   1.068   1.333   4.573
  623SOL    HW1 3462   1.075   1.249   4.518
  623SOL    HW2 3463   1.130   1.402   4.537
  624SOL     OW 3464   0.008   1.326   3.924
  624SOL    HW1 3465  -0.085   1.347   3.893
  624SOL    HW2 3466   0.018   1.227   3.937
  625SOL     OW 3467   0.088   1.801   4.651
  625SOL    HW1 3468   0.046   1.715   4.624
  625SOL    HW2 3469   0.182   1.804   4.617
  626SOL     OW 3470   0.504   1.568   4.634
  626SOL    HW1 3471   0.570   1.642   4.643
  626SOL    HW2 3472   0.548   1.489   4.592
  627SOL     OW 3473   0.815   0.572   4.049
  627SOL    HW1 3474   0.822   0.483   4.003
  627SOL    HW2 3475   0.721   0.606   4.041
  628SOL     OW 3476   0.473   0.500   3.915
  628SOL    HW1 3477   0.534   0.580   3.919
  628SOL    HW2 3478   0.378   0.531   3.922
  629SOL     OW 3479   1.302   0.855   4.033
  629SOL    HW1 3480   1.216   0.824   4.075
  629SOL    HW2 3481   1.298   0.841   3.934
  630SOL     OW 3482   1.726   0.135   4.247
  630SOL    HW1 3483   1.799   0.118   4.180
  630SOL    HW2 3484   1.695   0.048   4.285
  631SOL     OW 3485   1.388   1.573   4.201
  631SOL    HW1 3486   1.455   1.585   4.127
  631SOL    HW2 3487   1.348   1.662   4.224
  632SOL     OW 3488   1.280   0.927   4.396
  632SOL    HW1 3489   1.340   0.846   4.398
  632SOL    HW2 3490   1.320   0.996   4.336
  633SOL     OW 3491   0.672   1.616   3.878
  633SOL    HW1 3492   0.681   1.626   3.779
  633SOL    HW2 3493   0.632   1.527   3.899
  634SOL     OW 3494   1.841   0.175   4.687
  634SOL    HW1 3495   1.880   0.090   4.651
  634SOL    HW2 3496   1.743   0.177   4.668
  635SOL     OW 3497   0.263   0.326   4.444
  635SOL    HW1 3498   0.184   0.377   4.410
  635SOL    HW2 3499   0.254   0.311   4.542
  636SOL     OW 3500   1.194   1.612   3.755
  636SOL    HW1 3501   1.200   1.519   3.792
  636SOL    HW2 3502   1.135   1.612   3.675
  637SOL     OW 3503   0.916   0.910   4.015
  637SOL    HW1 3504   0.979   0.948   3.947
  637SOL    HW2 3505   0.956   0.827   4.054
  638SOL     OW 3506   1.504   1.607   3.768
  638SOL    HW1 3507   1.412   1.644   3.775
  638SOL    HW2 3508   1.542   1.627   3.678
  639SOL     OW 3509   1.039   1.098   4.420
  639SOL    HW1 3510   0.969   1.051   4.474
  639SOL    HW2 3511   1.098   1.030   4.377
  640SOL     OW 3512   1.014   0.236   4.695
  640SOL    HW1 3513   1.006   0.200   4.602
  640SOL    HW2 3514   1.012   0.160   4.760
  641SOL     OW 3515   0.590   1.487   4.215
  641SOL    HW1 3516   0.632   1.429   4.145
  641SOL    HW2 3517   0.546   1.566   4.171
  642SOL     OW 3518   0.255   1.348   4.014
  642SOL    HW1 3519   0.159   1.349   3.987
  642SOL    HW2 3520   0.267   1.401   4.098
  643SOL     OW 3521   0.075   0.345   3.757
  643SOL    HW1 3522  -0.017   0.317   3.728
  643SOL    HW2 3523   0.106   0.422   3.701
  644SOL     OW 3524   0.072   0.166   4.042
  644SOL    HW1 3525   0.055   0.249   3.988
  644SOL    HW2 3526   0.162   0.129   4.020
  645SOL     OW 3527   1.183   1.335   3.843
  645SOL    HW1 3528   1.084   1.324   3.845
  645SOL    HW2 3529   1.217   1.350   3.936
  646SOL     OW 3530   1.493   1.767   4.683
  646SOL    HW1 3531   1.526   1.831   4.614
  646SOL    HW2 3532   1.559   1.761   4.758
  647SOL     OW 3533   1.225   0.325   4.173
  647SOL    HW1 3534   1.290   0.251   4.162
  647SOL    HW2 3535   1.245   0.375   4.257
  648SOL     OW 3536   0.594   0.745   4.376
  648SOL    HW1 3537   0.644   0.830   4.357
  648SOL    HW2 3538   0.506   0.747   4.328
  649SOL     OW 3539   0.859   1.374   3.740
  649SOL    HW1 3540   0.813   1.389   3.828
  649SOL    HW2 3541   0.903   1.459   3.710
  650SOL     OW 3542   0.661   1.790   4.677
  650SOL    HW1 3543   0.615   1.878   4.664
  650SOL    HW2 3544   0.760   1.802   4.670
  651SOL     OW 3545   0.859   0.956   4.585
  651SOL    HW1 3546   0.913   0.887   4.633
  651SOL    HW2 3547   0.827   1.025   4.651
  652SOL     OW 3548   1.083   0.984   3.811
  652SOL    HW1 3549   1.060   1.037   3.729
  652SOL    HW2 3550   1.164   0.928   3.792
  653SOL     OW 3551   1.861   1.569   4.575
  653SOL    HW1 3552   1.790   1.557   4.505
  653SOL    HW2 3553   1.862   1.490   4.635
  654SOL     OW 3554   0.079   1.240   4.377
  654SOL    HW1 3555   0.078   1.193   4.465
  654SOL    HW2 3556   0.161   1.212   4.326
  655SOL     OW 3557   0.428   0.424   4.244
  655SOL    HW1 3558   0.458   0.352   4.182
  655SOL    HW2 3559   0.389   0.384   4.327
  656SOL     OW 3560   0.812   1.586   4.411
  656SOL    HW1 3561   0.844   1.596   4.317
  656SOL    HW2 3562   0.733   1.524   4.413
  657SOL     OW 3563   0.770   1.330   4.025
  657SOL    HW1 3564   0.724   1.243   4.042
  657SOL    HW2 3565   0.861   1.327   4.066
  658SOL     OW 3566   1.352   0.052   3.892
  658SOL    HW1 3567   1.387   0.011   3.808
  658SOL    HW2 3568   1.262   0.014   3.912
  659SOL     OW 3569   1.300   0.453   4.415
  659SOL    HW1 3570   1.241   0.533   4.419
  659SOL    HW2 3571   1.315   0.418   4.508
  660SOL     OW 3572   1.593   0.221   4.606
  660SOL    HW1 3573   1.509   0.220   4.660
  660SOL    HW2 3574   1.595   0.304   4.550
  661SOL     OW 3575   0.039   1.077   4.024
  661SOL    HW1 3576   0.138   1.066   4.015
  661SOL    HW2 3577  -0.001   0.991   4.056
  662SOL     OW 3578   0.875   1.646   4.061
  662SOL    HW1 3579   0.798   1.611   4.007
  662SOL    HW2 3580   0.843   1.717   4.123
  663SOL     OW 3581   0.230   2.490   0.113
  663SOL    HW1 3582   0.137   2.488   0.150
  663SOL    HW2 3583   0.231   2.451   0.021
  664SOL     OW 3584   0.225   2.137   0.996
  664SOL    HW1 3585   0.260   2.120   1.088
  664SOL    HW2 3586   0.137   2.092   0.984
  665SOL     OW 3587   0.019   2.230   0.647
  665SOL    HW1 3588  -0.063   2.273   0.686
  665SOL    HW2 3589  -0.009   2.157   0.584
  666SOL     OW 3590   0.569   3.137   1.165
  666SOL    HW1 3591   0.476   3.130   1.128
  666SOL    HW2 3592   0.580   3.226   1.209
  667SOL     OW 3593   1.555   3.373   0.703
  667SOL    HW1 3594   1.498   3.357   0.784
  667SOL    HW2 3595   1.496   3.383   0.623
  668SOL     OW 3596   1.135   2.565   0.717
  668SOL    HW1 3597   1.192   2.643   0.692
  668SOL    HW2 3598   1.075   2.591   0.793
  669SOL     OW 3599   1.755   2.469   0.231
  669SOL    HW1 3600   1.743   2.456   0.132
  669SOL    HW2 3601   1.725   2.388   0.280
  670SOL     OW 3602   0.768   3.006   1.023
  670SOL    HW1 3603   0.690   3.023   1.083
  670SOL    HW2 3604   0.802   3.093   0.987
  671SOL     OW 3605   0.850   2.660   1.823
  671SOL    HW1 3606   0.846   2.736   1.888
  671SOL    HW2 3607   0.872   2.696   1.732
  672SOL     OW 3608   0.685   2.874   0.665
  672SOL    HW1 3609   0.754   2.858   0.735
  672SOL    HW2 3610   0.612   2.931   0.703
  673SOL     OW 3611   0.686   3.023   1.803
  673SOL    HW1 3612   0.746   3.102   1.817
  673SOL    HW2 3613   0.600   3.054   1.762
  674SOL     OW 3614   0.335   3.297   1.061
  674SOL    HW1 3615   0.257   3.266   1.008
  674SOL    HW2 3616   0.393   3.355   1.004
  675SOL     OW 3617   1.460   3.367   1.339
  675SOL    HW1 3618   1.484   3.461   1.365
  675SOL    HW2 3619   1.444   3.313   1.421
  676SOL     OW 3620   0.438   2.254   1.499
  676SOL    HW1 3621   0.520   2.198   1.508
  676SOL    HW2 3622   0.357   2.196   1.503
  677SOL     OW 3623   1.603   2.309   0.737
  677SOL    HW1 3624   1.529   2.355   0.687
  677SOL    HW2 3625   1.654   2.377   0.790
  678SOL     OW 3626   0.231   3.575   0.483
  678SOL    HW1 3627   0.265   3.652   0.537
  678SOL    HW2 3628   0.275   3.575   0.393
  679SOL     OW 3629   1.127   3.203   1.690
  679SOL    HW1 3630   1.174   3.203   1.778
  679SOL    HW2 3631   1.079   3.116   1.679
  680SOL     OW 3632   0.230   3.296   0.538
  680SOL    HW1 3633   0.204   3.392   0.538
  680SOL    HW2 3634   0.159   3.242   0.583
  681SOL     OW 3635   0.240   2.953   0.886
  681SOL    HW1 3636   0.254   2.869   0.938
  681SOL    HW2 3637   0.185   3.017   0.941
  682SOL     OW 3638   0.620   3.648   1.439
  682SOL    HW1 3639   0.528   3.631   1.474
  682SOL    HW2 3640   0.648   3.740   1.465
  683SOL     OW 3641   0.606   2.826   0.123
  683SOL    HW1 3642   0.613   2.910   0.069
  683SOL    HW2 3643   0.652   2.839   0.211
  684SOL     OW 3644   1.594   1.976   1.480
  684SOL    HW1 3645   1.576   2.043   1.408
  684SOL    HW2 3646   1.591   2.022   1.569
  685SOL     OW 3647   0.122   2.505   0.563
  685SOL    HW1 3648   0.077   2.417   0.580
  685SOL    HW2 3649   0.121   2.559   0.647
  686SOL     OW 3650   1.842   3.629   0.359
  686SOL    HW1 3651   1.896   3.600   0.439
  686SOL    HW2 3652   1.872   3.719   0.330
  687SOL     OW 3653   0.027   3.458   0.117
  687SOL    HW1 3654   0.008   3.362   0.138
  687SOL    HW2 3655  -0.006   3.516   0.192
  688SOL     OW 3656   1.689   2.784   0.612
  688SOL    HW1 3657   1.784   2.755   0.620
  688SOL    HW2 3658   1.681   2.849   0.537
  689SOL     OW 3659   1.641   2.970   0.432
  689SOL    HW1 3660   1.727   2.972   0.380
  689SOL    HW2 3661   1.655   3.017   0.520
  690SOL     OW 3662   0.113   2.599   1.597
  690SOL    HW1 3663   0.201   2.586   1.642
  690SOL    HW2 3664   0.100   2.696   1.575
  691SOL     OW 3665   0.613   3.227   0.726
  691SOL    HW1 3666   0.564   3.140   0.735
  691SOL    HW2 3667   0.590   3.270   0.639
  692SOL     OW 3668   1.293   3.090   1.423
  692SOL    HW1 3669   1.330   3.017   1.365
  692SOL    HW2 3670   1.345   3.095   1.508
  693SOL     OW 3671   0.809   1.866   0.502
  693SOL    HW1 3672   0.849   1.957   0.493
  693SOL    HW2 3673   0.709   1.874   0.508
  694SOL     OW 3674   0.197   2.838   1.264
  694SOL    HW1 3675   0.286   2.793   1.250
  694SOL    HW2 3676   0.124   2.773   1.245
  695SOL     OW 3677   1.525   2.861   0.190
  695SOL    HW1 3678   1.462   2.785   0.203
  695SOL    HW2 3679   1.573   2.879   0.276
  696SOL     OW 3680   1.187   3.654   1.616
  696SOL    HW1 3681   1.211   3.714   1.540
  696SOL    HW2 3682   1.194   3.559   1.586
  697SOL     OW 3683   0.317   2.113   1.801
  697SOL    HW1 3684   0.388   2.184   1.807
  697SOL    HW2 3685   0.229   2.152   1.829
  698SOL     OW 3686   1.466   3.279   0.953
  698SOL    HW1 3687   1.407   3.285   1.033
  698SOL    HW2 3688   1.451   3.191   0.907
  699SOL     OW 3689   1.667   3.576   0.572
  699SOL    HW1 3690   1.626   3.553   0.484
  699SOL    HW2 3691   1.649   3.502   0.637
  700SOL     OW 3692   0.598   2.591   0.270
  700SOL    HW1 3693   0.622   2.660   0.202
  700SOL    HW2 3694   0.520   2.624   0.324
  701SOL     OW 3695   1.281   2.207   0.944
  701SOL    HW1 3696   1.195   2.157   0.931
  701SOL    HW2 3697   1.343   2.153   1.000
  702SOL     OW 3698   1.576   3.524   0.307
  702SOL    HW1 3699   1.665   3.570   0.310
  702SOL    HW2 3700   1.555   3.500   0.212
  703SOL     OW 3701   0.807   2.467   1.465
  703SOL    HW1 3702   0.760   2.464   1.554
  703SOL    HW2 3703   0.756   2.412   1.399
  704SOL     OW 3704   1.394   2.331   1.674
  704SOL    HW1 3705   1.374   2.374   1.762
  704SOL    HW2 3706   1.472   2.269   1.683
  705SOL     OW 3707   0.973   2.752   1.572
  705SOL    HW1 3708   1.019   2.668   1.543
  705SOL    HW2 3709   0.917   2.786   1.497
  706SOL     OW 3710   0.991   2.272   1.242
  706SOL    HW1 3711   0.914   2.306   1.296
  706SOL    HW2 3712   0.957   2.221   1.163
  707SOL     OW 3713   1.041   2.563   0.429
  707SOL    HW1 3714   1.067   2.559   0.525
  707SOL    HW2 3715   0.956   2.512   0.415
  708SOL     OW 3716   0.076   2.673   0.789
  708SOL    HW1 3717   0.175   2.661   0.798
  708SOL    HW2 3718   0.052   2.768   0.810
  709SOL     OW 3719   0.130   3.683   1.571
  709SOL    HW1 3720   0.120   3.668   1.670
  709SOL    HW2 3721   0.044   3.719   1.535
  710SOL     OW 3722   0.865   2.210   0.195
  710SOL    HW1 3723   0.924   2.273   0.146
  710SOL    HW2 3724   0.884   2.116   0.166
  711SOL     OW 3725   1.719   2.447   1.831
  711SOL    HW1 3726   1.693   2.536   1.795
  711SOL    HW2 3727   1.717   2.379   1.758
  712SOL     OW 3728   1.362   3.006   0.545
  712SOL    HW1 3729   1.445   2.977   0.497
  712SOL    HW2 3730   1.313   3.073   0.489
  713SOL     OW 3731   0.550   2.058   0.885
  713SOL    HW1 3732   0.545   2.053   0.985
  713SOL    HW2 3733   0.552   2.154   0.856
  714SOL     OW 3734   1.008   3.318   0.477
  714SOL    HW1 3735   0.962   3.390   0.425
  714SOL    HW2 3736   1.004   3.338   0.575
  715SOL     OW 3737   0.351   3.663   0.853
  715SOL    HW1 3738   0.401   3.577   0.859
  715SOL    HW2 3739   0.416   3.740   0.850
  716SOL     OW 3740   1.795   2.928   0.873
  716SOL    HW1 3741   1.733   2.913   0.797
  716SOL    HW2 3742   1.743   2.939   0.958
  717SOL     OW 3743   1.227   3.412   1.506
  717SOL    HW1 3744   1.233   3.335   1.570
  717SOL    HW2 3745   1.175   3.386   1.426
  718SOL     OW 3746   0.321   2.805   0.242
  718SOL    HW1 3747   0.403   2.844   0.200
  718SOL    HW2 3748   0.294   2.723   0.193
  719SOL     OW 3749   1.458   2.597   0.728
  719SOL    HW1 3750   1.453   2.532   0.803
  719SOL    HW2 3751   1.538   2.656   0.741
  720SOL     OW 3752   0.461   3.128   1.727
  720SOL    HW1 3753   0.411   3.129   1.641
  720SOL    HW2 3754   0.398   3.110   1.803
  721SOL     OW 3755   1.111   3.638   0.237
  721SOL    HW1 3756   1.051   3.576   0.287
  721SOL    HW2 3757   1.142   3.594   0.152
  722SOL     OW 3758   0.202   2.147   1.498
  722SOL    HW1 3759   0.122   2.207   1.485
  722SOL    HW2 3760   0.192   2.098   1.584
  723SOL     OW 3761   1.632   3.239   0.081
  723SOL    HW1 3762   1.600   3.333   0.071
  723SOL    HW2 3763   1.556   3.176   0.069
  724SOL     OW 3764   0.464   3.605   0.323
  724SOL    HW1 3765   0.497   3.644   0.409
  724SOL    HW2 3766   0.540   3.598   0.258
  725SOL     OW 3767   1.400   1.969   0.426
  725SOL    HW1 3768   1.376   1.932   0.336
  725SOL    HW2 3769   1.499   1.985   0.430
  726SOL     OW 3770   0.249   3.647   1.241
  726SOL    HW1 3771   0.306   3.582   1.291
  726SOL    HW2 3772   0.233   3.614   1.148
  727SOL     OW 3773   0.940   3.560   0.904
  727SOL    HW1 3774   1.020   3.503   0.925
  727SOL    HW2 3775   0.891   3.520   0.827
  728SOL     OW 3776   0.382   2.562   0.480
  728SOL    HW1 3777   0.427   2.472   0.477
  728SOL    HW2 3778   0.288   2.551   0.513
  729SOL     OW 3779   1.547   2.084   1.729
  729SOL    HW1 3780   1.542   2.121   1.821
  729SOL    HW2 3781   1.475   2.015   1.717
  730SOL     OW 3782   0.614   1.984   0.117
  730SOL    HW1 3783   0.712   1.962   0.124
  730SOL    HW2 3784   0.583   1.967   0.024
  731SOL     OW 3785   0.781   2.126   1.749
  731SOL    HW1 3786   0.848   2.065   1.792
  731SOL    HW2 3787   0.708   2.145   1.814
  732SOL     OW 3788   0.888   3.376   1.195
  732SOL    HW1 3789   0.865   3.351   1.101
  732SOL    HW2 3790   0.949   3.307   1.234
  733SOL     OW 3791   1.351   2.452   1.433
  733SOL    HW1 3792   1.379   2.409   1.518
  733SOL    HW2 3793   1.376   2.548   1.434
  734SOL     OW 3794   0.803   3.264   0.924
  734SOL    HW1 3795   0.893   3.278   0.882
  734SOL    HW2 3796   0.732   3.266   0.853
  735SOL     OW 3797   0.922   2.365   0.899
  735SOL    HW1 3798   0.897   2.356   0.803
  735SOL    HW2 3799   0.970   2.283   0.930
  736SOL     OW 3800   0.539   1.926   0.512
  736SOL    HW1 3801   0.458   1.927   0.570
  736SOL    HW2 3802   0.542   2.009   0.457
  737SOL     OW 3803   1.434   3.050   0.041
  737SOL    HW1 3804   1.466   2.974   0.098
  737SOL    HW2 3805   1.342   3.077   0.071
  738SOL     OW 3806   0.297   1.897   0.171
  738SOL    HW1 3807   0.346   1.981   0.150
  738SOL    HW2 3808   0.359   1.832   0.216
  739SOL     OW 3809   0.935   2.098   0.480
  739SOL    HW1 3810   0.887   2.139   0.402
  739SOL    HW2 3811   1.034   2.096   0.461
  740SOL     OW 3812   1.076   2.545   1.464
  740SOL    HW1 3813   0.996   2.484   1.467
  740SOL    HW2 3814   1.157   2.492   1.440
  741SOL     OW 3815   1.227   3.432   0.793
  741SOL    HW1 3816   1.248   3.506   0.728
  741SOL    HW2 3817   1.295   3.432   0.866
  742SOL     OW 3818   0.459   3.014   0.741
  742SOL    HW1 3819   0.388   2.987   0.806
  742SOL    HW2 3820   0.433   2.986   0.648
  743SOL     OW 3821   1.271   3.659   0.591
  743SOL    HW1 3822   1.315   3.723   0.527
  743SOL    HW2 3823   1.221   3.711   0.661
  744SOL     OW 3824   1.032   2.411   0.016
  744SOL    HW1 3825   0.991   2.493  -0.023
  744SOL    HW2 3826   1.096   2.437   0.089
  745SOL     OW 3827   0.078   2.418   1.386
  745SOL    HW1 3828   0.170   2.417   1.345
  745SOL    HW2 3829   0.072   2.492   1.453
  746SOL     OW 3830   0.561   2.084   1.147
  746SOL    HW1 3831   0.599   2.000   1.184
  746SOL    HW2 3832   0.473   2.103   1.191
  747SOL     OW 3833   0.866   2.316   0.642
  747SOL    HW1 3834   0.834   2.388   0.580
  747SOL    HW2 3835   0.890   2.235   0.589
  748SOL     OW 3836   1.017   1.901   0.753
  748SOL    HW1 3837   0.945   1.906   0.684
  748SOL    HW2 3838   0.993   1.832   0.822
  749SOL     OW 3839   1.429   3.035   0.867
  749SOL    HW1 3840   1.374   2.951   0.860
  749SOL    HW2 3841   1.455   3.064   0.775
  750SOL     OW 3842   1.466   2.452   0.992
  750SOL    HW1 3843   1.436   2.357   0.999
  750SOL    HW2 3844   1.539   2.468   1.058
  751SOL     OW 3845   1.857   2.695   0.377
  751SOL    HW1 3846   1.899   2.631   0.441
  751SOL    HW2 3847   1.819   2.644   0.299
  752SOL     OW 3848   0.488   3.247   0.174
  752SOL    HW1 3849   0.401   3.232   0.221
  752SOL    HW2 3850   0.471   3.273   0.079
  753SOL     OW 3851   1.664   3.142   0.657
  753SOL    HW1 3852   1.763   3.150   0.671
  753SOL    HW2 3853   1.619   3.226   0.688
  754SOL     OW 3854   1.390   2.437   0.078
  754SOL    HW1 3855   1.336   2.416   0.159
  754SOL    HW2 3856   1.481   2.396   0.087
  755SOL     OW 3857   0.527   2.118   0.328
  755SOL    HW1 3858   0.554   2.059   0.253
  755SOL    HW2 3859   0.527   2.213   0.297
  756SOL     OW 3860   1.754   3.085   1.588
  756SOL    HW1 3861   1.845   3.046   1.575
  756SOL    HW2 3862   1.762   3.181   1.612
  757SOL     OW 3863   1.064   3.209   1.340
  757SOL    HW1 3864   0.984   3.186   1.395
  757SOL    HW2 3865   1.147   3.183   1.389
  758SOL     OW 3866   1.592   3.491   1.625
  758SOL    HW1 3867   1.619   3.525   1.535
  758SOL    HW2 3868   1.671   3.453   1.671
  759SOL     OW 3869   1.111   3.057   1.100
  759SOL    HW1 3870   1.071   3.101   1.181
  759SOL    HW2 3871   1.070   3.094   1.017
  760SOL     OW 3872   1.638   2.961   1.079
  760SOL    HW1 3873   1.643   3.042   1.138
  760SOL    HW2 3874   1.552   2.963   1.028
  761SOL     OW 3875   0.915   1.951   1.402
  761SOL    HW1 3876   0.940   1.931   1.307
  761SOL    HW2 3877   0.987   2.007   1.444
  762SOL     OW 3878   0.980   2.978   1.719
  762SOL    HW1 3879   0.881   2.984   1.729
  762SOL    HW2 3880   1.003   2.898   1.663
  763SOL     OW 3881   0.705   2.912   0.368
  763SOL    HW1 3882   0.691   2.919   0.467
  763SOL    HW2 3883   0.789   2.861   0.350
  764SOL     OW 3884   0.410   2.675   1.251
  764SOL    HW1 3885   0.496   2.687   1.301
  764SOL    HW2 3886   0.368   2.588   1.278
  765SOL     OW 3887   1.274   2.248   1.262
  765SOL    HW1 3888   1.295   2.322   1.326
  765SOL    HW2 3889   1.185   2.265   1.219
  766SOL     OW 3890   0.064   3.426   1.331
  766SOL    HW1 3891   0.018   3.508   1.297
  766SOL    HW2 3892   0.162   3.445   1.340
  767SOL     OW 3893   0.367   2.962   0.501
  767SOL    HW1 3894   0.360   3.045   0.445
  767SOL    HW2 3895   0.371   2.882   0.441
  768SOL     OW 3896   0.566   2.399   0.865
  768SOL    HW1 3897   0.578   2.465   0.791
  768SOL    HW2 3898   0.612   2.433   0.948
  769SOL     OW 3899   1.252   3.210   0.388
  769SOL    HW1 3900   1.302   3.287   0.428
  769SOL    HW2 3901   1.157   3.212   0.420
  770SOL     OW 3902   1.272   3.307   1.142
  770SOL    HW1 3903   1.319   3.320   1.229
  770SOL    HW2 3904   1.206   3.233   1.151
  771SOL     OW 3905   1.582   2.501   0.472
  771SOL    HW1 3906   1.551   2.562   0.545
  771SOL    HW2 3907   1.632   2.553   0.403
  772SOL     OW 3908   0.354   3.372   1.329
  772SOL    HW1 3909   0.333   3.328   1.242
  772SOL    HW2 3910   0.451   3.398   1.332
  773SOL     OW 3911   0.402   2.613   1.598
  773SOL    HW1 3912   0.470   2.668   1.551
  773SOL    HW2 3913   0.442   2.525   1.625
  774SOL     OW 3914   1.587   2.641   1.670
  774SOL    HW1 3915   1.495   2.679   1.665
  774SOL    HW2 3916   1.647   2.688   1.605
  775SOL     OW 3917   1.013   1.967   1.770
  775SOL    HW1 3918   1.019   2.052   1.718
  775SOL    HW2 3919   1.045   1.891   1.713
  776SOL     OW 3920   0.504   1.912   1.740
  776SOL    HW1 3921   0.462   1.855   1.670
  776SOL    HW2 3922   0.438   1.981   1.772
  777SOL     OW 3923   0.573   2.732   1.029
  777SOL    HW1 3924   0.617   2.821   1.020
  777SOL    HW2 3925   0.510   2.732   1.106
  778SOL     OW 3926   1.360   2.724   1.045
  778SOL    HW1 3927   1.285   2.724   0.979
  778SOL    HW2 3928   1.397   2.632   1.054
  779SOL     OW 3929   1.209   2.387   0.275
  779SOL    HW1 3930   1.222   2.303   0.329
  779SOL    HW2 3931   1.180   2.461   0.335
  780SOL     OW 3932   0.307   2.075   1.231
  780SOL    HW1 3933   0.284   2.112   1.321
  780SOL    HW2 3934   0.277   1.980   1.225
  781SOL     OW 3935   0.037   3.172   1.282
  781SOL    HW1 3936   0.090   3.123   1.350
  781SOL    HW2 3937   0.059   3.270   1.287
  782SOL     OW 3938   0.732   2.496   1.064
  782SOL    HW1 3939   0.791   2.470   0.988
  782SOL    HW2 3940   0.704   2.592   1.053
  783SOL     OW 3941   1.728   2.797   1.854
  783SOL    HW1 3942   1.682   2.790   1.765
  783SOL    HW2 3943   1.666   2.841   1.920
  784SOL     OW 3944   0.307   1.925   0.618
  784SOL    HW1 3945   0.296   2.019   0.651
  784SOL    HW2 3946   0.302   1.862   0.695
  785SOL     OW 3947   1.622   2.229   0.374
  785SOL    HW1 3948   1.624   2.153   0.438
  785SOL    HW2 3949   1.574   2.306   0.414
  786SOL     OW 3950   1.023   2.628   0.966
  786SOL    HW1 3951   1.038   2.649   1.062
  786SOL    HW2 3952   0.993   2.533   0.957
  787SOL     OW 3953   0.980   3.435   1.700
  787SOL    HW1 3954   0.960   3.479   1.612
  787SOL    HW2 3955   1.019   3.344   1.684
  788SOL     OW 3956   1.859   3.380   1.605
  788SOL    HW1 3957   1.873   3.407   1.510
  788SOL    HW2 3958   1.942   3.402   1.658
  789SOL     OW 3959   0.350   2.760   1.804
  789SOL    HW1 3960   0.426   2.804   1.852
  789SOL    HW2 3961   0.385   2.713   1.722
  790SOL     OW 3962   1.540   2.136   0.125
  790SOL    HW1 3963   1.479   2.061   0.148
  790SOL    HW2 3964   1.562   2.188   0.208
  791SOL     OW 3965   1.303   2.700   0.042
  791SOL    HW1 3966   1.337   2.607   0.057
  791SOL    HW2 3967   1.321   2.727  -0.053
  792SOL     OW 3968   1.068   3.195   0.849
  792SOL    HW1 3969   1.075   3.111   0.794
  792SOL    HW2 3970   1.130   3.264   0.813
  793SOL     OW 3971   0.319   2.672   0.949
  793SOL    HW1 3972   0.412   2.708   0.954
  793SOL    HW2 3973   0.313   2.587   1.001
  794SOL     OW 3974   0.339   2.371   1.006
  794SOL    HW1 3975   0.287   2.288   0.989
  794SOL    HW2 3976   0.416   2.376   0.942
  795SOL     OW 3977   1.138   2.242   1.678
  795SOL    HW1 3978   1.093   2.305   1.742
  795SOL    HW2 3979   1.231   2.273   1.661
  796SOL     OW 3980   1.160   2.069   1.477
  796SOL    HW1 3981   1.160   2.133   1.554
  796SOL    HW2 3982   1.188   2.117   1.394
  797SOL     OW 3983   0.008   3.188   0.200
  797SOL    HW1 3984  -0.085   3.209   0.169
  797SOL    HW2 3985   0.018   3.089   0.213
  798SOL     OW 3986   0.088   3.663   0.927
  798SOL    HW1 3987   0.046   3.577   0.900
  798SOL    HW2 3988   0.182   3.666   0.893
  799SOL     OW 3989   0.504   3.430   0.910
  799SOL    HW1 3990   0.570   3.504   0.919
  799SOL    HW2 3991   0.548   3.351   0.868
  800SOL     OW 3992   1.002   2.658   1.238
  800SOL    HW1 3993   1.043   2.626   1.324
  800SOL    HW2 3994   0.906   2.631   1.235
  801SOL     OW 3995   0.040   2.406   1.114
  801SOL    HW1 3996   0.125   2.373   1.073
  801SOL    HW2 3997   0.053   2.421   1.212
  802SOL     OW 3998   0.189   2.382   1.722
  802SOL    HW1 3999   0.248   2.342   1.652
  802SOL    HW2 4000   0.131   2.453   1.681
  803SOL     OW 4001   1.369   2.812   1.660
  803SOL    HW1 4002   1.408   2.901   1.680
  803SOL    HW2 4003   1.379   2.792   1.563
  804SOL     OW 4004   0.815   2.434   0.325
  804SOL    HW1 4005   0.822   2.345   0.279
  804SOL    HW2 4006   0.721   2.468   0.317
  805SOL     OW 4007   1.657   2.466   1.206
  805SOL    HW1 4008   1.619   2.397   1.268
  805SOL    HW2 4009   1.739   2.430   1.162
  806SOL     OW 4010   0.252   3.426   1.744
  806SOL    HW1 4011   0.222   3.483   1.820
  806SOL    HW2 4012   0.245   3.329   1.770
  807SOL     OW 4013   0.930   3.540   1.465
  807SOL    HW1 4014   0.906   3.522   1.370
  807SOL    HW2 4015   0.960   3.634   1.475
  808SOL     OW 4016   0.473   2.362   0.191
  808SOL    HW1 4017   0.534   2.442   0.195
  808SOL    HW2 4018   0.378   2.393   0.198
  809SOL     OW 4019   0.159   2.999   1.466
  809SOL    HW1 4020   0.181   2.938   1.542
  809SOL    HW2 4021   0.169   2.950   1.380
  810SOL     OW 4022   1.347   2.921   1.234
  810SOL    HW1 4023   1.371   2.858   1.160
  810SOL    HW2 4024   1.257   2.961   1.216
  811SOL     OW 4025   1.302   2.717   0.309
  811SOL    HW1 4026   1.216   2.686   0.351
  811SOL    HW2 4027   1.298   2.703   0.210
  812SOL     OW 4028   1.759   3.609   1.154
  812SOL    HW1 4029   1.820   3.639   1.081
  812SOL    HW2 4030   1.721   3.520   1.132
  813SOL     OW 4031   1.252   3.593   1.128
  813SOL    HW1 4032   1.336   3.598   1.074
  813SOL    HW2 4033   1.229   3.497   1.146
  814SOL     OW 4034   0.083   3.120   1.022
  814SOL    HW1 4035   0.078   3.119   1.122
  814SOL    HW2 4036   0.000   3.079   0.984
  815SOL     OW 4037   0.688   3.524   1.716
  815SOL    HW1 4038   0.632   3.605   1.725
  815SOL    HW2 4039   0.740   3.528   1.630
  816SOL     OW 4040   0.903   1.948   0.133
  816SOL    HW1 4041   0.954   1.949   0.047
  816SOL    HW2 4042   0.959   1.906   0.204
  817SOL     OW 4043   1.726   1.997   0.523
  817SOL    HW1 4044   1.799   1.980   0.456
  817SOL    HW2 4045   1.695   1.910   0.561
  818SOL     OW 4046   1.388   3.435   0.477
  818SOL    HW1 4047   1.455   3.447   0.403
  818SOL    HW2 4048   1.348   3.524   0.500
  819SOL     OW 4049   0.130   3.656   1.851
  819SOL    HW1 4050   0.089   3.582   1.904
  819SOL    HW2 4051   0.194   3.707   1.909
  820SOL     OW 4052   1.280   2.789   0.672
  820SOL    HW1 4053   1.340   2.708   0.674
  820SOL    HW2 4054   1.320   2.858   0.612
  821SOL     OW 4055   0.830   3.135   1.422
  821SOL    HW1 4056   0.825   3.168   1.517
  821SOL    HW2 4057   0.744   3.154   1.376
  822SOL     OW 4058   0.672   3.478   0.154
  822SOL    HW1 4059   0.681   3.488   0.055
  822SOL    HW2 4060   0.632   3.389   0.175
  823SOL     OW 4061   1.650   3.582   1.394
  823SOL    HW1 4062   1.703   3.592   1.310
  823SOL    HW2 4063   1.623   3.672   1.428
  824SOL     OW 4064   1.841   2.037   0.963
  824SOL    HW1 4065   1.880   1.952   0.927
  824SOL    HW2 4066   1.743   2.039   0.944
  825SOL     OW 4067   0.263   2.188   0.720
  825SOL    HW1 4068   0.184   2.239   0.686
  825SOL    HW2 4069   0.254   2.173   0.818
  826SOL     OW 4070   1.194   3.474   0.031
  826SOL    HW1 4071   1.200   3.381   0.068
  826SOL    HW2 4072   1.135   3.474  -0.049
  827SOL     OW 4073   0.822   2.864   1.372
  827SOL    HW1 4074   0.862   2.863   1.280
  827SOL    HW2 4075   0.832   2.956   1.412
  828SOL     OW 4076   0.916   2.772   0.291
  828SOL    HW1 4077   0.979   2.810   0.223
  828SOL    HW2 4078   0.956   2.689   0.330
  829SOL     OW 4079   1.504   3.469   0.044
  829SOL    HW1 4080   1.412   3.506   0.051
  829SOL    HW2 4081   1.542   3.489  -0.046
  830SOL     OW 4082   0.372   3.150   1.490
  830SOL    HW1 4083   0.359   3.243   1.456
  830SOL    HW2 4084   0.288   3.098   1.477
  831SOL     OW 4085   1.614   3.154   1.289
  831SOL    HW1 4086   1.674   3.157   1.369
  831SOL    HW2 4087   1.539   3.218   1.302
  832SOL     OW 4088   1.039   2.960   0.696
  832SOL    HW1 4089   0.969   2.913   0.750
  832SOL    HW2 4090   1.098   2.892   0.653
  833SOL     OW 4091   1.014   2.098   0.971
  833SOL    HW1 4092   1.006   2.062   0.878
  833SOL    HW2 4093   1.012   2.022   1.036
  834SOL     OW 4094   0.590   3.349   0.491
  834SOL    HW1 4095   0.632   3.291   0.421
  834SOL    HW2 4096   0.546   3.428   0.447
  835SOL     OW 4097   1.709   2.247   1.381
  835SOL    HW1 4098   1.782   2.316   1.385
  835SOL    HW2 4099   1.737   2.172   1.322
  836SOL     OW 4100   0.255   3.210   0.290
  836SOL    HW1 4101   0.159   3.211   0.263
  836SOL    HW2 4102   0.267   3.263   0.374
  837SOL     OW 4103   0.105   2.875   1.726
  837SOL    HW1 4104   0.028   2.842   1.780
  837SOL    HW2 4105   0.190   2.845   1.768
  838SOL     OW 4106   0.672   2.065   1.489
  838SOL    HW1 4107   0.762   2.049   1.449
  838SOL    HW2 4108   0.680   2.070   1.588
  839SOL     OW 4109   0.075   2.207   0.033
  839SOL    HW1 4110  -0.017   2.179   0.004
  839SOL    HW2 4111   0.106   2.284  -0.023
  840SOL     OW 4112   1.440   2.718   1.398
  840SOL    HW1 4113   1.383   2.770   1.335
  840SOL    HW2 4114   1.536   2.730   1.374
  841SOL     OW 4115   0.072   2.028   0.318
  841SOL    HW1 4116   0.055   2.111   0.264
  841SOL    HW2 4117   0.162   1.991   0.296
  842SOL     OW 4118   1.183   3.197   0.119
  842SOL    HW1 4119   1.084   3.186   0.121
  842SOL    HW2 4120   1.217   3.212   0.212
  843SOL     OW 4121   0.613   2.704   1.431
  843SOL    HW1 4122   0.669   2.785   1.414
  843SOL    HW2 4123   0.672   2.624   1.434
  844SOL     OW 4124   1.493   3.629   0.959
  844SOL    HW1 4125   1.526   3.693   0.890
  844SOL    HW2 4126   1.559   3.623   1.034
  845SOL     OW 4127   0.716   2.427   1.708
  845SOL    HW1 4128   0.735   2.492   1.782
  845SOL    HW2 4129   0.776   2.347   1.717
  846SOL     OW 4130   1.450   3.082   1.633
  846SOL    HW1 4131   1.441   3.072   1.732
  846SOL    HW2 4132   1.546   3.075   1.607
  847SOL     OW 4133   0.390   3.603   1.560
  847SOL    HW1 4134   0.299   3.644   1.558
  847SOL    HW2 4135   0.383   3.509   1.592
  848SOL     OW 4136   1.674   2.745   1.254
  848SOL    HW1 4137   1.647   2.656   1.217
  848SOL    HW2 4138   1.675   2.813   1.181
  849SOL     OW 4139   1.225   2.187   0.449
  849SOL    HW1 4140   1.290   2.113   0.438
  849SOL    HW2 4141   1.245   2.237   0.533
  850SOL     OW 4142   0.594   2.607   0.652
  850SOL    HW1 4143   0.644   2.692   0.633
  850SOL    HW2 4144   0.506   2.609   0.604
  851SOL     OW 4145   1.777   2.204   1.642
  851SOL    HW1 4146   1.760   2.235   1.548
  851SOL    HW2 4147   1.693   2.167   1.680
  852SOL     OW 4148   1.730   2.796   1.517
  852SOL    HW1 4149   1.768   2.887   1.532
  852SOL    HW2 4150   1.722   2.779   1.418
  853SOL     OW 4151   0.859   3.236   0.016
  853SOL    HW1 4152   0.813   3.251   0.104
  853SOL    HW2 4153   0.903   3.321  -0.014
  854SOL     OW 4154   0.661   3.652   0.953
  854SOL    HW1 4155   0.615   3.740   0.940
  854SOL    HW2 4156   0.760   3.664   0.946
  855SOL     OW 4157   0.859   2.818   0.861
  855SOL    HW1 4158   0.913   2.749   0.909
  855SOL    HW2 4159   0.827   2.887   0.927
  856SOL     OW 4160   1.083   2.846   0.087
  856SOL    HW1 4161   1.060   2.899   0.005
  856SOL    HW2 4162   1.164   2.790   0.068
  857SOL     OW 4163   1.861   3.431   0.851
  857SOL    HW1 4164   1.790   3.419   0.781
  857SOL    HW2 4165   1.862   3.352   0.911
  858SOL     OW 4166   0.221   3.176   1.844
  858SOL    HW1 4167   0.156   3.103   1.823
  858SOL    HW2 4168   0.225   3.190   1.942
  859SOL     OW 4169   0.079   3.102   0.653
  859SOL    HW1 4170   0.078   3.055   0.741
  859SOL    HW2 4171   0.161   3.074   0.602
  860SOL     OW 4172   0.672   3.253   1.624
  860SOL    HW1 4173   0.594   3.203   1.662
  860SOL    HW2 4174   0.669   3.348   1.655
  861SOL     OW 4175   1.824   2.054   1.227
  861SOL    HW1 4176   1.820   1.964   1.271
  861SOL    HW2 4177   1.827   2.043   1.128
  862SOL     OW 4178   0.428   2.286   0.520
  862SOL    HW1 4179   0.458   2.214   0.458
  862SOL    HW2 4180   0.389   2.246   0.603
  863SOL     OW 4181   1.705   3.349   1.104
  863SOL    HW1 4182   1.612   3.324   1.077
  863SOL    HW2 4183   1.731   3.299   1.186
  864SOL     OW 4184   0.317   2.409   1.280
  864SOL    HW1 4185   0.355   2.350   1.352
  864SOL    HW2 4186   0.357   2.383   1.192
  865SOL     OW 4187   0.812   3.448   0.687
  865SOL    HW1 4188   0.844   3.458   0.593
  865SOL    HW2 4189   0.733   3.386   0.689
  866SOL     OW 4190   1.424   2.076   1.112
  866SOL    HW1 4191   1.476   2.011   1.167
  866SOL    HW2 4192   1.375   2.139   1.173
  867SOL     OW 4193   1.001   1.896   1.154
  867SOL    HW1 4194   0.938   1.824   1.123
  867SOL    HW2 4195   1.094   1.860   1.154
  868SOL     OW 4196   0.770   3.192   0.301
  868SOL    HW1 4197   0.724   3.105   0.318
  868SOL    HW2 4198   0.861   3.189   0.342
  869SOL     OW 4199   0.618   3.429   1.284
  869SOL    HW1 4200   0.613   3.511   1.341
  869SOL    HW2 4201   0.707   3.426   1.239
  870SOL     OW 4202   1.352   1.914   0.168
  870SOL    HW1 4203   1.387   1.873   0.084
  870SOL    HW2 4204   1.262   1.876   0.188
  871SOL     OW 4205   1.300   2.315   0.691
  871SOL    HW1 4206   1.241   2.395   0.695
  871SOL    HW2 4207   1.315   2.280   0.784
  872SOL     OW 4208   1.593   2.083   0.882
  872SOL    HW1 4209   1.509   2.082   0.936
  872SOL    HW2 4210   1.595   2.166   0.826
  873SOL     OW 4211   0.039   2.939   0.300
  873SOL    HW1 4212   0.138   2.928   0.291
  873SOL    HW2 4213  -0.001   2.853   0.332
  874SOL     OW 4214   0.875   3.508   0.337
  874SOL    HW1 4215   0.798   3.473   0.283
  874SOL    HW2 4216   0.843   3.579   0.399
  875SOL     OW 4217   0.230   2.490   1.975
  875SOL    HW1 4218   0.137   2.488   2.012
  875SOL    HW2 4219   0.231   2.451   1.883
  876SOL     OW 4220   0.225   2.137   2.858
  876SOL    HW1 4221   0.260   2.120   2.950
  876SOL    HW2 4222   0.137   2.092   2.846
  877SOL     OW 4223   0.019   2.230   2.509
  877SOL    HW1 4224  -0.063   2.273   2.548
  877SOL    HW2 4225  -0.009   2.157   2.446
  878SOL     OW 4226   0.569   3.137   3.027
  878SOL    HW1 4227   0.476   3.130   2.990
  878SOL    HW2 4228   0.580   3.226   3.071
  879SOL     OW 4229   1.555   3.373   2.565
  879SOL    HW1 4230   1.498   3.357   2.646
  879SOL    HW2 4231   1.496   3.383   2.485
  880SOL     OW 4232   1.135   2.565   2.579
  880SOL    HW1 4233   1.192   2.643   2.554
  880SOL    HW2 4234   1.075   2.591   2.655
  881SOL     OW 4235   1.755   2.469   2.093
  881SOL    HW1 4236   1.743   2.456   1.994
  881SOL    HW2 4237   1.725   2.388   2.142
  882SOL     OW 4238   0.768   3.006   2.885
  882SOL    HW1 4239   0.690   3.023   2.945
  882SOL    HW2 4240   0.802   3.093   2.849
  883SOL     OW 4241   0.850   2.660   3.685
  883SOL    HW1 4242   0.846   2.736   3.750
  883SOL    HW2 4243   0.872   2.696   3.594
  884SOL     OW 4244   0.685   2.874   2.527
  884SOL    HW1 4245   0.754   2.858   2.597
  884SOL    HW2 4246   0.612   2.931   2.565
  885SOL     OW 4247   0.686   3.023   3.665
  885SOL    HW1 4248   0.746   3.102   3.679
  885SOL    HW2 4249   0.600   3.054   3.624
  886SOL     OW 4250   0.335   3.297   2.923
  886SOL    HW1 4251   0.257   3.266   2.870
  886SOL    HW2 4252   0.393   3.355   2.866
  887SOL     OW 4253   1.460   3.367   3.201
  887SOL    HW1 4254   1.484   3.461   3.227
  887SOL    HW2 4255   1.444   3.313   3.283
  888SOL     OW 4256   0.438   2.254   3.361
  888SOL    HW1 4257   0.520   2.198   3.370
  888SOL    HW2 4258   0.357   2.196   3.365
  889SOL     OW 4259   1.603   2.309   2.599
  889SOL    HW1 4260   1.529   2.355   2.549
  889SOL    HW2 4261   1.654   2.377   2.652
  890SOL     OW 4262   0.231   3.575   2.345
  890SOL    HW1 4263   0.265   3.652   2.399
  890SOL    HW2 4264   0.275   3.575   2.255
  891SOL     OW 4265   1.127   3.203   3.552
  891SOL    HW1 4266   1.174   3.203   3.640
  891SOL    HW2 4267   1.079   3.116   3.541
  892SOL     OW 4268   0.230   3.296   2.400
  892SOL    HW1 4269   0.204   3.392   2.400
  892SOL    HW2 4270   0.159   3.242   2.445
  893SOL     OW 4271   0.240   2.953   2.748
  893SOL    HW1 4272   0.254   2.869   2.800
  893SOL    HW2 4273   0.185   3.017   2.803
  894SOL     OW 4274   0.620   3.648   3.301
  894SOL    HW1 4275   0.528   3.631   3.336
  894SOL    HW2 4276   0.648   3.740   3.327
  895SOL     OW 4277   0.606   2.826   1.985
  895SOL    HW1 4278   0.613   2.910   1.931
  895SOL    HW2 4279   0.652   2.839   2.073
  896SOL     OW 4280   1.594   1.976   3.342
  896SOL    HW1 4281   1.576   2.043   3.270
  896SOL    HW2 4282   1.591   2.022   3.431
  897SOL     OW 4283   0.122   2.505   2.425
  897SOL    HW1 4284   0.077   2.417   2.442
  897SOL    HW2 4285   0.121   2.559   2.509
  898SOL     OW 4286   1.842   3.629   2.221
  898SOL    HW1 4287   1.896   3.600   2.301
  898SOL    HW2 4288   1.872   3.719   2.192
  899SOL     OW 4289   0.027   3.458   1.979
  899SOL    HW1 4290   0.008   3.362   2.000
  899SOL    HW2 4291  -0.006   3.516   2.054
  900SOL     OW 4292   1.689   2.784   2.474
  900SOL    HW1 4293   1.784   2.755   2.482
  900SOL    HW2 4294   1.681   2.849   2.399
  901SOL     OW 4295   1.641   2.970   2.294
  901SOL    HW1 4296   1.727   2.972   2.242
  901SOL    HW2 4297   1.655   3.017   2.382
  902SOL     OW 4298   0.113   2.599   3.459
  902SOL    HW1 4299   0.201   2.586   3.504
  902SOL    HW2 4300   0.100   2.696   3.437
  903SOL     OW 4301   0.613   3.227   2.588
  903SOL    HW1 4302   0.564   3.140   2.597
  903SOL    HW2 4303   0.590   3.270   2.501
  904SOL     OW 4304   1.293   3.090   3.285
  904SOL    HW1 4305   1.330   3.017   3.227
  904SOL    HW2 4306   1.345   3.095   3.370
  905SOL     OW 4307   0.809   1.866   2.364
  905SOL    HW1 4308   0.849   1.957   2.355
  905SOL    HW2 4309   0.709   1.874   2.370
  906SOL     OW 4310   0.197   2.838   3.126
  906SOL    HW1 4311   0.286   2.793   3.112
  906SOL    HW2 4312   0.124   2.773   3.107
  907SOL     OW 4313   1.525   2.861   2.052
  907SOL    HW1 4314   1.462   2.785   2.065
  907SOL    HW2 4315   1.573   2.879   2.138
  908SOL     OW 4316   1.187   3.654   3.478
  908SOL    HW1 4317   1.211   3.714   3.402
  908SOL    HW2 4318   1.194   3.559   3.448
  909SOL     OW 4319   0.317   2.113   3.663
  909SOL    HW1 4320   0.388   2.184   3.669
  909SOL    HW2 4321   0.229   2.152   3.691
  910SOL     OW 4322   1.466   3.279   2.815
  910SOL    HW1 4323   1.407   3.285   2.895
  910SOL    HW2 4324   1.451   3.191   2.769
  911SOL     OW 4325   1.667   3.576   2.434
  911SOL    HW1 4326   1.626   3.553   2.346
  911SOL    HW2 4327   1.649   3.502   2.499
  912SOL     OW 4328   0.598   2.591   2.132
  912SOL    HW1 4329   0.622   2.660   2.064
  912SOL    HW2 4330   0.520   2.624   2.186
  913SOL     OW 4331   1.281   2.207   2.806
  913SOL    HW1 4332   1.195   2.157   2.793
  913SOL    HW2 4333   1.343   2.153   2.862
  914SOL     OW 4334   1.576   3.524   2.169
  914SOL    HW1 4335   1.665   3.570   2.172
  914SOL    HW2 4336   1.555   3.500   2.074
  915SOL     OW 4337   0.807   2.467   3.327
  915SOL    HW1 4338   0.760   2.464   3.416
  915SOL    HW2 4339   0.756   2.412   3.261
  916SOL     OW 4340   1.394   2.331   3.536
  916SOL    HW1 4341   1.374   2.374   3.624
  916SOL    HW2 4342   1.472   2.269   3.545
  917SOL     OW 4343   0.973   2.752   3.434
  917SOL    HW1 4344   1.019   2.668   3.405
  917SOL    HW2 4345   0.917   2.786   3.359
  918SOL     OW 4346   0.991   2.272   3.104
  918SOL    HW1 4347   0.914   2.306   3.158
  918SOL    HW2 4348   0.957   2.221   3.025
  919SOL     OW 4349   1.041   2.563   2.291
  919SOL    HW1 4350   1.067   2.559   2.387
  919SOL    HW2 4351   0.956   2.512   2.277
  920SOL     OW 4352   0.076   2.673   2.651
  920SOL    HW1 4353   0.175   2.661   2.660
  920SOL    HW2 4354   0.052   2.768   2.672
  921SOL     OW 4355   0.130   3.683   3.433
  921SOL    HW1 4356   0.120   3.668   3.532
  921SOL    HW2 4357   0.044   3.719   3.397
  922SOL     OW 4358   0.865   2.210   2.057
  922SOL    HW1 4359   0.924   2.273   2.008
  922SOL    HW2 4360   0.884   2.116   2.028
  923SOL     OW 4361   1.719   2.447   3.693
  923SOL    HW1 4362   1.693   2.536   3.657
  923SOL    HW2 4363   1.717   2.379   3.620
  924SOL     OW 4364   1.362   3.006   2.407
  924SOL    HW1 4365   1.445   2.977   2.359
  924SOL    HW2 4366   1.313   3.073   2.351
  925SOL     OW 4367   0.550   2.058   2.747
  925SOL    HW1 4368   0.545   2.053   2.847
  925SOL    HW2 4369   0.552   2.154   2.718
  926SOL     OW 4370   1.008   3.318   2.339
  926SOL    HW1 4371   0.962   3.390   2.287
  926SOL    HW2 4372   1.004   3.338   2.437
  927SOL     OW 4373   0.351   3.663   2.715
  927SOL    HW1 4374   0.401   3.577   2.721
  927SOL    HW2 4375   0.416   3.740   2.712
  928SOL     OW 4376   1.795   2.928   2.735
  928SOL    HW1 4377   1.733   2.913   2.659
  928SOL    HW2 4378   1.743   2.939   2.820
  929SOL     OW 4379   1.227   3.412   3.368
  929SOL    HW1 4380   1.233   3.335   3.432
  929SOL    HW2 4381   1.175   3.386   3.288
  930SOL     OW 4382   0.321   2.805   2.104
  930SOL    HW1 4383   0.403   2.844   2.062
  930SOL    HW2 4384   0.294   2.723   2.055
  931SOL     OW 4385   1.458   2.597   2.590
  931SOL    HW1 4386   1.453   2.532   2.665
  931SOL    HW2 4387   1.538   2.656   2.603
  932SOL     OW 4388   0.461   3.128   3.589
  932SOL    HW1 4389   0.411   3.129   3.503
  932SOL    HW2 4390   0.398   3.110   3.665
  933SOL     OW 4391   1.111   3.638   2.099
  933SOL    HW1 4392   1.051   3.576   2.149
  933SOL    HW2 4393   1.142   3.594   2.014
  934SOL     OW 4394   0.202   2.147   3.360
  934SOL    HW1 4395   0.122   2.207   3.347
  934SOL    HW2 4396   0.192   2.098   3.446
  935SOL     OW 4397   1.632   3.239   1.943
  935SOL    HW1 4398   1.600   3.333   1.933
  935SOL    HW2 4399   1.556   3.176   1.931
  936SOL     OW 4400   0.464   3.605   2.185
  936SOL    HW1 4401   0.497   3.644   2.271
  936SOL    HW2 4402   0.540   3.598   2.120
  937SOL     OW 4403   1.400   1.969   2.288
  937SOL    HW1 4404   1.376   1.932   2.198
  937SOL    HW2 4405   1.499   1.985   2.292
  938SOL     OW 4406   0.249   3.647   3.103
  938SOL    HW1 4407   0.306   3.582   3.153
  938SOL    HW2 4408   0.233   3.614   3.010
  939SOL     OW 4409   0.940   3.560   2.766
  939SOL    HW1 4410   1.020   3.503   2.787
  939SOL    HW2 4411   0.891   3.520   2.689
  940SOL     OW 4412   0.382   2.562   2.342
  940SOL    HW1 4413   0.427   2.472   2.339
  940SOL    HW2 4414   0.288   2.551   2.375
  941SOL     OW 4415   1.547   2.084   3.591
  941SOL    HW1 4416   1.542   2.121   3.683
  941SOL    HW2 4417   1.475   2.015   3.579
  942SOL     OW 4418   0.614   1.984   1.979
  942SOL    HW1 4419   0.712   1.962   1.986
  942SOL    HW2 4420   0.583   1.967   1.886
  943SOL     OW 4421   0.781   2.126   3.611
  943SOL    HW1 4422   0.848   2.065   3.654
  943SOL    HW2 4423   0.708   2.145   3.676
  944SOL     OW 4424   0.888   3.376   3.057
  944SOL    HW1 4425   0.865   3.351   2.963
  944SOL    HW2 4426   0.949   3.307   3.096
  945SOL     OW 4427   1.351   2.452   3.295
  945SOL    HW1 4428   1.379   2.409   3.380
  945SOL    HW2 4429   1.376   2.548   3.296
  946SOL     OW 4430   0.803   3.264   2.786
  946SOL    HW1 4431   0.893   3.278   2.744
  946SOL    HW2 4432   0.732   3.266   2.715
  947SOL     OW 4433   0.922   2.365   2.761
  947SOL    HW1 4434   0.897   2.356   2.665
  947SOL    HW2 4435   0.970   2.283   2.792
  948SOL     OW 4436   0.539   1.926   2.374
  948SOL    HW1 4437   0.458   1.927   2.432
  948SOL    HW2 4438   0.542   2.009   2.319
  949SOL     OW 4439   1.434   3.050   1.903
  949SOL    HW1 4440   1.466   2.974   1.960
  949SOL    HW2 4441   1.342   3.077   1.933
  950SOL     OW 4442   0.297   1.897   2.033
  950SOL    HW1 4443   0.346   1.981   2.012
  950SOL    HW2 4444   0.359   1.832   2.078
  951SOL     OW 4445   0.935   2.098   2.342
  951SOL    HW1 4446   0.887   2.139   2.264
  951SOL    HW2 4447   1.034   2.096   2.323
  952SOL     OW 4448   1.076   2.545   3.326
  952SOL    HW1 4449   0.996   2.484   3.329
  952SOL    HW2 4450   1.157   2.492   3.302
  953SOL     OW 4451   1.227   3.432   2.655
  953SOL    HW1 4452   1.248   3.506   2.590
  953SOL    HW2 4453   1.295   3.432   2.728
  954SOL     OW 4454   0.459   3.014   2.603
  954SOL    HW1 4455   0.388   2.987   2.668
  954SOL    HW2 4456   0.433   2.986   2.510
  955SOL     OW 4457   1.271   3.659   2.453
  955SOL    HW1 4458   1.315   3.723   2.389
  955SOL    HW2 4459   1.221   3.711   2.523
  956SOL     OW 4460   1.032   2.411   1.878
  956SOL    HW1 4461   0.991   2.493   1.839
  956SOL    HW2 4462   1.096   2.437   1.951
  957SOL     OW 4463   0.078   2.418   3.248
  957SOL    HW1 4464   0.170   2.417   3.207
  957SOL    HW2 4465   0.072   2.492   3.315
  958SOL     OW 4466   0.561   2.084   3.009
  958SOL    HW1 4467   0.599   2.000   3.046
  958SOL    HW2 4468   0.473   2.103   3.053
  959SOL     OW 4469   0.866   2.316   2.504
  959SOL    HW1 4470   0.834   2.388   2.442
  959SOL    HW2 4471   0.890   2.235   2.451
  960SOL     OW 4472   1.017   1.901   2.615
  960SOL    HW1 4473   0.945   1.906   2.546
  960SOL    HW2 4474   0.993   1.832   2.684
  961SOL     OW 4475   1.429   3.035   2.729
  961SOL    HW1 4476   1.374   2.951   2.722
  961SOL    HW2 4477   1.455   3.064   2.637
  962SOL     OW 4478   1.466   2.452   2.854
  962SOL    HW1 4479   1.436   2.357   2.861
  962SOL    HW2 4480   1.539   2.468   2.920
  963SOL     OW 4481   1.857   2.695   2.239
  963SOL    HW1 4482   1.899   2.631   2.303
  963SOL    HW2 4483   1.819   2.644   2.161
  964SOL     OW 4484   0.488   3.247   2.036
  964SOL    HW1 4485   0.401   3.232   2.083
  964SOL    HW2 4486   0.471   3.273   1.941
  965SOL     OW 4487   1.664   3.142   2.519
  965SOL    HW1 4488   1.763   3.150   2.533
  965SOL    HW2 4489   1.619   3.226   2.550
  966SOL     OW 4490   1.390   2.437   1.940
  966SOL    HW1 4491   1.336   2.416   2.021
  966SOL    HW2 4492   1.481   2.396   1.949
  967SOL     OW 4493   0.527   2.118   2.190
  967SOL    HW1 4494   0.554   2.059   2.115
  967SOL    HW2 4495   0.527   2.213   2.159
  968SOL     OW 4496   1.754   3.085   3.450
  968SOL    HW1 4497   1.845   3.046   3.437
  968SOL    HW2 4498   1.762   3.181   3.474
  969SOL     OW 4499   1.064   3.209   3.202
  969SOL    HW1 4500   0.984   3.186   3.257
  969SOL    HW2 4501   1.147   3.183   3.251
  970SOL     OW 4502   1.592   3.491   3.487
  970SOL    HW1 4503   1.619   3.525   3.397
  970SOL    HW2 4504   1.671   3.453   3.533
  971SOL     OW 4505   1.111   3.057   2.962
  971SOL    HW1 4506   1.071   3.101   3.043
  971SOL    HW2 4507   1.070   3.094   2.879
  972SOL     OW 4508   1.638   2.961   2.941
  972SOL    HW1 4509   1.643   3.042   3.000
  972SOL    HW2 4510   1.552   2.963   2.890
  973SOL     OW 4511   0.915   1.951   3.264
  973SOL    HW1 4512   0.940   1.931   3.169
  973SOL    HW2 4513   0.987   2.007   3.306
  974SOL     OW 4514   0.980   2.978   3.581
  974SOL    HW1 4515   0.881   2.984   3.591
  974SOL    HW2 4516   1.003   2.898   3.525
  975SOL     OW 4517   0.705   2.912   2.230
  975SOL    HW1 4518   0.691   2.919   2.329
  975SOL    HW2 4519   0.789   2.861   2.212
  976SOL     OW 4520   0.410   2.675   3.113
  976SOL    HW1 4521   0.496   2.687   3.163
  976SOL    HW2 4522   0.368   2.588   3.140
  977SOL     OW 4523   1.274   2.248   3.124
  977SOL    HW1 4524   1.295   2.322   3.188
  977SOL    HW2 4525   1.185   2.265   3.081
  978SOL     OW 4526   0.064   3.426   3.193
  978SOL    HW1 4527   0.018   3.508   3.159
  978SOL    HW2 4528   0.162   3.445   3.202
  979SOL     OW 4529   0.367   2.962   2.363
  979SOL    HW1 4530   0.360   3.045   2.307
  979SOL    HW2 4531   0.371   2.882   2.303
  980SOL     OW 4532   0.566   2.399   2.727
  980SOL    HW1 4533   0.578   2.465   2.653
  980SOL    HW2 4534   0.612   2.433   2.810
  981SOL     OW 4535   1.252   3.210   2.250
  981SOL    HW1 4536   1.302   3.287   2.290
  981SOL    HW2 4537   1.157   3.212   2.282
  982SOL     OW 4538   1.272   3.307   3.004
  982SOL    HW1 4539   1.319   3.320   3.091
  982SOL    HW2 4540   1.206   3.233   3.013
  983SOL     OW 4541   1.582   2.501   2.334
  983SOL    HW1 4542   1.551   2.562   2.407
  983SOL    HW2 4543   1.632   2.553   2.265
  984SOL     OW 4544   0.354   3.372   3.191
  984SOL    HW1 4545   0.333   3.328   3.104
  984SOL    HW2 4546   0.451   3.398   3.194
  985SOL     OW 4547   0.402   2.613   3.460
  985SOL    HW1 4548   0.470   2.668   3.413
  985SOL    HW2 4549   0.442   2.525   3.487
  986SOL     OW 4550   1.587   2.641   3.532
  986SOL    HW1 4551   1.495   2.679   3.527
  986SOL    HW2 4552   1.647   2.688   3.467
  987SOL     OW 4553   1.013   1.967   3.632
  987SOL    HW1 4554   1.019   2.052   3.580
  987SOL    HW2 4555   1.045   1.891   3.575
  988SOL     OW 4556   0.504   1.912   3.602
  988SOL    HW1 4557   0.462   1.855   3.532
  988SOL    HW2 4558   0.438   1.981   3.634
  989SOL     OW 4559   0.573   2.732   2.891
  989SOL    HW1 4560   0.617   2.821   2.882
  989SOL    HW2 4561   0.510   2.732   2.968
  990SOL     OW 4562   1.360   2.724   2.907
  990SOL    HW1 4563   1.285   2.724   2.841
  990SOL    HW2 4564   1.397   2.632   2.916
  991SOL     OW 4565   1.209   2.387   2.137
  991SOL    HW1 4566   1.222   2.303   2.191
  991SOL    HW2 4567   1.180   2.461   2.197
  992SOL     OW 4568   0.307   2.075   3.093
  992SOL    HW1 4569   0.284   2.112   3.183
  992SOL    HW2 4570   0.277   1.980   3.087
  993SOL     OW 4571   0.037   3.172   3.144
  993SOL    HW1 4572   0.090   3.123   3.212
  993SOL    HW2 4573   0.059   3.270   3.149
  994SOL     OW 4574   0.732   2.496   2.926
  994SOL    HW1 4575   0.791   2.470   2.850
  994SOL    HW2 4576   0.704   2.592   2.915
  995SOL     OW 4577   1.728   2.797   3.716
  995SOL    HW1 4578   1.682   2.790   3.627
  995SOL    HW2 4579   1.666   2.841   3.782
  996SOL     OW 4580   0.307   1.925   2.480
  996SOL    HW1 4581   0.296   2.019   2.513
  996SOL    HW2 4582   0.302   1.862   2.557
  997SOL     OW 4583   1.622   2.229   2.236
  997SOL    HW1 4584   1.624   2.153   2.300
  997SOL    HW2 4585   1.574   2.306   2.276
  998SOL     OW 4586   1.023   2.628   2.828
  998SOL    HW1 4587   1.038   2.649   2.924
  998SOL    HW2 4588   0.993   2.533   2.819
  999SOL     OW 4589   0.980   3.435   3.562
  999SOL    HW1 4590   0.960   3.479   3.474
  999SOL    HW2 4591   1.019   3.344   3.546
 1000SOL     OW 4592   1.859   3.380   3.467
 1000SOL    HW1 4593   1.873   3.407   3.372
 1000SOL    HW2 4594   1.942   3.402   3.520
 1001SOL     OW 4595   0.350   2.760   3.666
 1001SOL    HW1 4596   0.426   2.804   3.714
 1001SOL    HW2 4597   0.385   2.713   3.584
 1002SOL     OW 4598   1.540   2.136   1.987
 1002SOL    HW1 4599   1.479   2.061   2.010
 1002SOL    HW2 4600   1.562   2.188   2.070
 1003SOL     OW 4601   1.303   2.700   1.904
 1003SOL    HW1 4602   1.337   2.607   1.919
 1003SOL    HW2 4603   1.321   2.727   1.809
 1004SOL     OW 4604   1.068   3.195   2.711
 1004SOL    HW1 4605   1.075   3.111   2.656
 1004SOL    HW2 4606   1.130   3.264   2.675
 1005SOL     OW 4607   0.319   2.672   2.811
 1005SOL    HW1 4608   0.412   2.708   2.816
 1005SOL    HW2 4609   0.313   2.587   2.863
 1006SOL     OW 4610   0.339   2.371   2.868
 1006SOL    HW1 4611   0.287   2.288   2.851
 1006SOL    HW2 4612   0.416   2.376   2.804
 1007SOL     OW 4613   1.138   2.242   3.540
 1007SOL    HW1 4614   1.093   2.305   3.604
 1007SOL    HW2 4615   1.231   2.273   3.523
 1008SOL     OW 4616   1.160   2.069   3.339
 1008SOL    HW1 4617   1.160   2.133   3.416
 1008SOL    HW2 4618   1.188   2.117   3.256
 1009SOL     OW 4619   0.008   3.188   2.062
 1009SOL    HW1 4620  -0.085   3.209   2.031
 1009SOL    HW2 4621   0.018   3.089   2.075
 1010SOL     OW 4622   0.088   3.663   2.789
 1010SOL    HW1 4623   0.046   3.577   2.762
 1010SOL    HW2 4624   0.182   3.666   2.755
 1011SOL     OW 4625   0.504   3.430   2.772
 1011SOL    HW1 4626   0.570   3.504   2.781
 1011SOL    HW2 4627   0.548   3.351   2.730
 1012SOL     OW 4628   1.002   2.658   3.100
 1012SOL    HW1 4629   1.043   2.626   3.186
 1012SOL    HW2 4630   0.906   2.631   3.097
 1013SOL     OW 4631   0.040   2.406   2.976
 1013SOL    HW1 4632   0.125   2.373   2.935
 1013SOL    HW2 4633   0.053   2.421   3.074
 1014SOL     OW 4634   0.189   2.382   3.584
 1014SOL    HW1 4635   0.248   2.342   3.514
 1014SOL    HW2 4636   0.131   2.453   3.543
 1015SOL     OW 4637   1.369   2.812   3.522
 1015SOL    HW1 4638   1.408   2.901   3.542
 1015SOL    HW2 4639   1.379   2.792   3.425
 1016SOL     OW 4640   0.815   2.434   2.187
 1016SOL    HW1 4641   0.822   2.345   2.141
 1016SOL    HW2 4642   0.721   2.468   2.179
 1017SOL     OW 4643   1.657   2.466   3.068
 1017SOL    HW1 4644   1.619   2.397   3.130
 1017SOL    HW2 4645   1.739   2.430   3.024
 1018SOL     OW 4646   0.252   3.426   3.606
 1018SOL    HW1 4647   0.222   3.483   3.682
 1018SOL    HW2 4648   0.245   3.329   3.632
 1019SOL     OW 4649   0.671   2.326   3.131
 1019SOL    HW1 4650   0.637   2.237   3.101
 1019SOL    HW2 4651   0.697   2.380   3.051
 1020SOL     OW 4652   0.930   3.540   3.327
 1020SOL    HW1 4653   0.906   3.522   3.232
 1020SOL    HW2 4654   0.960   3.634   3.337
 1021SOL     OW 4655   0.473   2.362   2.053
 1021SOL    HW1 4656   0.534   2.442   2.057
 1021SOL    HW2 4657   0.378   2.393   2.060
 1022SOL     OW 4658   0.159   2.999   3.328
 1022SOL    HW1 4659   0.181   2.938   3.404
 1022SOL    HW2 4660   0.169   2.950   3.242
 1023SOL     OW 4661   1.347   2.921   3.096
 1023SOL    HW1 4662   1.371   2.858   3.022
 1023SOL    HW2 4663   1.257   2.961   3.078
 1024SOL     OW 4664   1.302   2.717   2.171
 1024SOL    HW1 4665   1.216   2.686   2.213
 1024SOL    HW2 4666   1.298   2.703   2.072
 1025SOL     OW 4667   1.759   3.609   3.016
 1025SOL    HW1 4668   1.820   3.639   2.943
 1025SOL    HW2 4669   1.721   3.520   2.994
 1026SOL     OW 4670   1.252   3.593   2.990
 1026SOL    HW1 4671   1.336   3.598   2.936
 1026SOL    HW2 4672   1.229   3.497   3.008
 1027SOL     OW 4673   0.083   3.120   2.884
 1027SOL    HW1 4674   0.078   3.119   2.984
 1027SOL    HW2 4675   0.000   3.079   2.846
 1028SOL     OW 4676   0.688   3.524   3.578
 1028SOL    HW1 4677   0.632   3.605   3.587
 1028SOL    HW2 4678   0.740   3.528   3.492
 1029SOL     OW 4679   1.726   1.997   2.385
 1029SOL    HW1 4680   1.799   1.980   2.318
 1029SOL    HW2 4681   1.695   1.910   2.423
 1030SOL     OW 4682   1.388   3.435   2.339
 1030SOL    HW1 4683   1.455   3.447   2.265
 1030SOL    HW2 4684   1.348   3.524   2.362
 1031SOL     OW 4685   0.130   3.656   3.713
 1031SOL    HW1 4686   0.089   3.582   3.766
 1031SOL    HW2 4687   0.194   3.707   3.771
 1032SOL     OW 4688   1.280   2.789   2.534
 1032SOL    HW1 4689   1.340   2.708   2.536
 1032SOL    HW2 4690   1.320   2.858   2.474
 1033SOL     OW 4691   0.830   3.135   3.284
 1033SOL    HW1 4692   0.825   3.168   3.379
 1033SOL    HW2 4693   0.744   3.154   3.238
 1034SOL     OW 4694   0.672   3.478   2.016
 1034SOL    HW1 4695   0.681   3.488   1.917
 1034SOL    HW2 4696   0.632   3.389   2.037
 1035SOL     OW 4697   1.650   3.582   3.256
 1035SOL    HW1 4698   1.703   3.592   3.172
 1035SOL    HW2 4699   1.623   3.672   3.290
 1036SOL     OW 4700   1.841   2.037   2.825
 1036SOL    HW1 4701   1.880   1.952   2.789
 1036SOL    HW2 4702   1.743   2.039   2.806
 1037SOL     OW 4703   0.263   2.188   2.582
 1037SOL    HW1 4704   0.184   2.239   2.548
 1037SOL    HW2 4705   0.254   2.173   2.680
 1038SOL     OW 4706   1.194   3.474   1.893
 1038SOL    HW1 4707   1.200   3.381   1.930
 1038SOL    HW2 4708   1.135   3.474   1.813
 1039SOL     OW 4709   0.822   2.864   3.234
 1039SOL    HW1 4710   0.862   2.863   3.142
 1039SOL    HW2 4711   0.832   2.956   3.274
 1040SOL     OW 4712   0.916   2.772   2.153
 1040SOL    HW1 4713   0.979   2.810   2.085
 1040SOL    HW2 4714   0.956   2.689   2.192
 1041SOL     OW 4715   1.504   3.469   1.906
 1041SOL    HW1 4716   1.412   3.506   1.913
 1041SOL    HW2 4717   1.542   3.489   1.816
 1042SOL     OW 4718   0.372   3.150   3.352
 1042SOL    HW1 4719   0.359   3.243   3.318
 1042SOL    HW2 4720   0.288   3.098   3.339
 1043SOL     OW 4721   1.614   3.154   3.151
 1043SOL    HW1 4722   1.674   3.157   3.231
 1043SOL    HW2 4723   1.539   3.218   3.164
 1044SOL     OW 4724   1.039   2.960   2.558
 1044SOL    HW1 4725   0.969   2.913   2.612
 1044SOL    HW2 4726   1.098   2.892   2.515
 1045SOL     OW 4727   1.014   2.098   2.833
 1045SOL    HW1 4728   1.006   2.062   2.740
 1045SOL    HW2 4729   1.012   2.022   2.898
 1046SOL     OW 4730   0.590   3.349   2.353
 1046SOL    HW1 4731   0.632   3.291   2.283
 1046SOL    HW2 4732   0.546   3.428   2.309
 1047SOL     OW 4733   1.709   2.247   3.243
 1047SOL    HW1 4734   1.782   2.316   3.247
 1047SOL    HW2 4735   1.737   2.172   3.184
 1048SOL     OW 4736   0.255   3.210   2.152
 1048SOL    HW1 4737   0.159   3.211   2.125
 1048SOL    HW2 4738   0.267   3.263   2.236
 1049SOL     OW 4739   0.105   2.875   3.588
 1049SOL    HW1 4740   0.028   2.842   3.642
 1049SOL    HW2 4741   0.190   2.845   3.630
 1050SOL     OW 4742   0.672   2.065   3.351
 1050SOL    HW1 4743   0.762   2.049   3.311
 1050SOL    HW2 4744   0.680   2.070   3.450
 1051SOL     OW 4745   0.075   2.207   1.895
 1051SOL    HW1 4746  -0.017   2.179   1.866
 1051SOL    HW2 4747   0.106   2.284   1.839
 1052SOL     OW 4748   1.440   2.718   3.260
 1052SOL    HW1 4749   1.383   2.770   3.197
 1052SOL    HW2 4750   1.536   2.730   3.236
 1053SOL     OW 4751   0.072   2.028   2.180
 1053SOL    HW1 4752   0.055   2.111   2.126
 1053SOL    HW2 4753   0.162   1.991   2.158
 1054SOL     OW 4754   1.183   3.197   1.981
 1054SOL    HW1 4755   1.084   3.186   1.983
 1054SOL    HW2 4756   1.217   3.212   2.074
 1055SOL     OW 4757   0.613   2.704   3.293
 1055SOL    HW1 4758   0.669   2.785   3.276
 1055SOL    HW2 4759   0.672   2.624   3.296
 1056SOL     OW 4760   1.493   3.629   2.821
 1056SOL    HW1 4761   1.526   3.693   2.752
 1056SOL    HW2 4762   1.559   3.623   2.896
 1057SOL     OW 4763   0.716   2.427   3.570
 1057SOL    HW1 4764   0.735   2.492   3.644
 1057SOL    HW2 4765   0.776   2.347   3.579
 1058SOL     OW 4766   1.450   3.082   3.495
 1058SOL    HW1 4767   1.441   3.072   3.594
 1058SOL    HW2 4768   1.546   3.075   3.469
 1059SOL     OW 4769   0.390   3.603   3.422
 1059SOL    HW1 4770   0.299   3.644   3.420
 1059SOL    HW2 4771   0.383   3.509   3.454
 1060SOL     OW 4772   1.674   2.745   3.116
 1060SOL    HW1 4773   1.647   2.656   3.079
 1060SOL    HW2 4774   1.675   2.813   3.043
 1061SOL     OW 4775   1.225   2.187   2.311
 1061SOL    HW1 4776   1.290   2.113   2.300
 1061SOL    HW2 4777   1.245   2.237   2.395
 1062SOL     OW 4778   0.594   2.607   2.514
 1062SOL    HW1 4779   0.644   2.692   2.495
 1062SOL    HW2 4780   0.506   2.609   2.466
 1063SOL     OW 4781   1.777   2.204   3.504
 1063SOL    HW1 4782   1.760   2.235   3.410
 1063SOL    HW2 4783   1.693   2.167   3.542
 1064SOL     OW 4784   1.730   2.796   3.379
 1064SOL    HW1 4785   1.768   2.887   3.394
 1064SOL    HW2 4786   1.722   2.779   3.280
 1065SOL     OW 4787   0.859   3.236   1.878
 1065SOL    HW1 4788   0.813   3.251   1.966
 1065SOL    HW2 4789   0.903   3.321   1.848
 1066SOL     OW 4790   0.661   3.652   2.815
 1066SOL    HW1 4791   0.615   3.740   2.802
 1066SOL    HW2 4792   0.760   3.664   2.808
 1067SOL     OW 4793   0.859   2.818   2.723
 1067SOL    HW1 4794   0.913   2.749   2.771
 1067SOL    HW2 4795   0.827   2.887   2.789
 1068SOL     OW 4796   1.083   2.846   1.949
 1068SOL    HW1 4797   1.060   2.899   1.867
 1068SOL    HW2 4798   1.164   2.790   1.930
 1069SOL     OW 4799   1.861   3.431   2.713
 1069SOL    HW1 4800   1.790   3.419   2.643
 1069SOL    HW2 4801   1.862   3.352   2.773
 1070SOL     OW 4802   0.221   3.176   3.706
 1070SOL    HW1 4803   0.156   3.103   3.685
 1070SOL    HW2 4804   0.225   3.190   3.804
 1071SOL     OW 4805   0.079   3.102   2.515
 1071SOL    HW1 4806   0.078   3.055   2.603
 1071SOL    HW2 4807   0.161   3.074   2.464
 1072SOL     OW 4808   0.672   3.253   3.486
 1072SOL    HW1 4809   0.594   3.203   3.524
 1072SOL    HW2 4810   0.669   3.348   3.517
 1073SOL     OW 4811   1.824   2.054   3.089
 1073SOL    HW1 4812   1.820   1.964   3.133
 1073SOL    HW2 4813   1.827   2.043   2.990
 1074SOL     OW 4814   0.428   2.286   2.382
 1074SOL    HW1 4815   0.458   2.214   2.320
 1074SOL    HW2 4816   0.389   2.246   2.465
 1075SOL     OW 4817   1.705   3.349   2.966
 1075SOL    HW1 4818   1.612   3.324   2.939
 1075SOL    HW2 4819   1.731   3.299   3.048
 1076SOL     OW 4820   0.317   2.409   3.142
 1076SOL    HW1 4821   0.355   2.350   3.214
 1076SOL    HW2 4822   0.357   2.383   3.054
 1077SOL     OW 4823   0.812   3.448   2.549
 1077SOL    HW1 4824   0.844   3.458   2.455
 1077SOL    HW2 4825   0.733   3.386   2.551
 1078SOL     OW 4826   1.424   2.076   2.974
 1078SOL    HW1 4827   1.476   2.011   3.029
 1078SOL    HW2 4828   1.375   2.139   3.035
 1079SOL     OW 4829   1.001   1.896   3.016
 1079SOL    HW1 4830   0.938   1.824   2.985
 1079SOL    HW2 4831   1.094   1.860   3.016
 1080SOL     OW 4832   0.770   3.192   2.163
 1080SOL    HW1 4833   0.724   3.105   2.180
 1080SOL    HW2 4834   0.861   3.189   2.204
 1081SOL     OW 4835   0.618   3.429   3.146
 1081SOL    HW1 4836   0.613   3.511   3.203
 1081SOL    HW2 4837   0.707   3.426   3.101
 1082SOL     OW 4838   1.352   1.914   2.030
 1082SOL    HW1 4839   1.387   1.873   1.946
 1082SOL    HW2 4840   1.262   1.876   2.050
 1083SOL     OW 4841   1.300   2.315   2.553
 1083SOL    HW1 4842   1.241   2.395   2.557
 1083SOL    HW2 4843   1.315   2.280   2.646
 1084SOL     OW 4844   1.593   2.083   2.744
 1084SOL    HW1 4845   1.509   2.082   2.798
 1084SOL    HW2 4846   1.595   2.166   2.688
 1085SOL     OW 4847   0.039   2.939   2.162
 1085SOL    HW1 4848   0.138   2.928   2.153
 1085SOL    HW2 4849  -0.001   2.853   2.194
 1086SOL     OW 4850   0.875   3.508   2.199
 1086SOL    HW1 4851   0.798   3.473   2.145
 1086SOL    HW2 4852   0.843   3.579   2.261
 1087SOL     OW 4853   0.230   2.490   3.837
 1087SOL    HW1 4854   0.137   2.488   3.874
 1087SOL    HW2 4855   0.231   2.451   3.745
 1088SOL     OW 4856   0.019   2.230   4.371
 1088SOL    HW1 4857  -0.063   2.273   4.410
 1088SOL    HW2 4858  -0.009   2.157   4.308
 1089SOL     OW 4859   1.555   3.373   4.427
 1089SOL    HW1 4860   1.498   3.357   4.508
 1089SOL    HW2 4861   1.496   3.383   4.347
 1090SOL     OW 4862   1.135   2.565   4.441
 1090SOL    HW1 4863   1.192   2.643   4.416
 1090SOL    HW2 4864   1.075   2.591   4.517
 1091SOL     OW 4865   1.755   2.469   3.955
 1091SOL    HW1 4866   1.743   2.456   3.856
 1091SOL    HW2 4867   1.725   2.388   4.004
 1092SOL     OW 4868   0.685   2.874   4.389
 1092SOL    HW1 4869   0.754   2.858   4.459
 1092SOL    HW2 4870   0.612   2.931   4.427
 1093SOL     OW 4871   1.603   2.309   4.461
 1093SOL    HW1 4872   1.529   2.355   4.411
 1093SOL    HW2 4873   1.654   2.377   4.514
 1094SOL     OW 4874   0.231   3.575   4.207
 1094SOL    HW1 4875   0.265   3.652   4.261
 1094SOL    HW2 4876   0.275   3.575   4.117
 1095SOL     OW 4877   0.230   3.296   4.262
 1095SOL    HW1 4878   0.204   3.392   4.262
 1095SOL    HW2 4879   0.159   3.242   4.307
 1096SOL     OW 4880   0.240   2.953   4.610
 1096SOL    HW1 4881   0.254   2.869   4.662
 1096SOL    HW2 4882   0.185   3.017   4.665
 1097SOL     OW 4883   0.606   2.826   3.847
 1097SOL    HW1 4884   0.613   2.910   3.793
 1097SOL    HW2 4885   0.652   2.839   3.935
 1098SOL     OW 4886   0.122   2.505   4.287
 1098SOL    HW1 4887   0.077   2.417   4.304
 1098SOL    HW2 4888   0.121   2.559   4.371
 1099SOL     OW 4889   1.842   3.629   4.083
 1099SOL    HW1 4890   1.896   3.600   4.163
 1099SOL    HW2 4891   1.872   3.719   4.054
 1100SOL     OW 4892   0.027   3.458   3.841
 1100SOL    HW1 4893   0.008   3.362   3.862
 1100SOL    HW2 4894  -0.006   3.516   3.916
 1101SOL     OW 4895   1.689   2.784   4.336
 1101SOL    HW1 4896   1.784   2.755   4.344
 1101SOL    HW2 4897   1.681   2.849   4.261
 1102SOL     OW 4898   1.641   2.970   4.156
 1102SOL    HW1 4899   1.727   2.972   4.104
 1102SOL    HW2 4900   1.655   3.017   4.244
 1103SOL     OW 4901   0.613   3.227   4.450
 1103SOL    HW1 4902   0.564   3.140   4.459
 1103SOL    HW2 4903   0.590   3.270   4.363
 1104SOL     OW 4904   0.809   1.866   4.226
 1104SOL    HW1 4905   0.849   1.957   4.217
 1104SOL    HW2 4906   0.709   1.874   4.232
 1105SOL     OW 4907   1.525   2.861   3.914
 1105SOL    HW1 4908   1.462   2.785   3.927
 1105SOL    HW2 4909   1.573   2.879   4.000
 1106SOL     OW 4910   1.466   3.279   4.677
 1106SOL    HW1 4911   1.407   3.285   4.757
 1106SOL    HW2 4912   1.451   3.191   4.631
 1107SOL     OW 4913   1.667   3.576   4.296
 1107SOL    HW1 4914   1.626   3.553   4.208
 1107SOL    HW2 4915   1.649   3.502   4.361
 1108SOL     OW 4916   0.598   2.591   3.994
 1108SOL    HW1 4917   0.622   2.660   3.926
 1108SOL    HW2 4918   0.520   2.624   4.048
 1109SOL     OW 4919   1.281   2.207   4.668
 1109SOL    HW1 4920   1.195   2.157   4.655
 1109SOL    HW2 4921   1.343   2.153   4.724
 1110SOL     OW 4922   1.576   3.524   4.031
 1110SOL    HW1 4923   1.665   3.570   4.034
 1110SOL    HW2 4924   1.555   3.500   3.936
 1111SOL     OW 4925   1.041   2.563   4.153
 1111SOL    HW1 4926   1.067   2.559   4.249
 1111SOL    HW2 4927   0.956   2.512   4.139
 1112SOL     OW 4928   0.076   2.673   4.513
 1112SOL    HW1 4929   0.175   2.661   4.522
 1112SOL    HW2 4930   0.052   2.768   4.534
 1113SOL     OW 4931   0.865   2.210   3.919
 1113SOL    HW1 4932   0.924   2.273   3.870
 1113SOL    HW2 4933   0.884   2.116   3.890
 1114SOL     OW 4934   1.362   3.006   4.269
 1114SOL    HW1 4935   1.445   2.977   4.221
 1114SOL    HW2 4936   1.313   3.073   4.213
 1115SOL     OW 4937   0.550   2.058   4.609
 1115SOL    HW1 4938   0.545   2.053   4.709
 1115SOL    HW2 4939   0.552   2.154   4.580
 1116SOL     OW 4940   1.008   3.318   4.201
 1116SOL    HW1 4941   0.962   3.390   4.149
 1116SOL    HW2 4942   1.004   3.338   4.299
 1117SOL     OW 4943   0.351   3.663   4.577
 1117SOL    HW1 4944   0.401   3.577   4.583
 1117SOL    HW2 4945   0.416   3.740   4.574
 1118SOL     OW 4946   1.795   2.928   4.597
 1118SOL    HW1 4947   1.733   2.913   4.521
 1118SOL    HW2 4948   1.743   2.939   4.682
 1119SOL     OW 4949   0.321   2.805   3.966
 1119SOL    HW1 4950   0.403   2.844   3.924
 1119SOL    HW2 4951   0.294   2.723   3.917
 1120SOL     OW 4952   1.458   2.597   4.452
 1120SOL    HW1 4953   1.453   2.532   4.527
 1120SOL    HW2 4954   1.538   2.656   4.465
 1121SOL     OW 4955   1.111   3.638   3.961
 1121SOL    HW1 4956   1.051   3.576   4.011
 1121SOL    HW2 4957   1.142   3.594   3.876
 1122SOL     OW 4958   1.632   3.239   3.805
 1122SOL    HW1 4959   1.600   3.333   3.795
 1122SOL    HW2 4960   1.556   3.176   3.793
 1123SOL     OW 4961   0.464   3.605   4.047
 1123SOL    HW1 4962   0.497   3.644   4.133
 1123SOL    HW2 4963   0.540   3.598   3.982
 1124SOL     OW 4964   1.400   1.969   4.150
 1124SOL    HW1 4965   1.376   1.932   4.060
 1124SOL    HW2 4966   1.499   1.985   4.154
 1125SOL     OW 4967   0.940   3.560   4.628
 1125SOL    HW1 4968   1.020   3.503   4.649
 1125SOL    HW2 4969   0.891   3.520   4.551
 1126SOL     OW 4970   0.382   2.562   4.204
 1126SOL    HW1 4971   0.427   2.472   4.201
 1126SOL    HW2 4972   0.288   2.551   4.237
 1127SOL     OW 4973   0.614   1.984   3.841
 1127SOL    HW1 4974   0.712   1.962   3.848
 1127SOL    HW2 4975   0.583   1.967   3.748
 1128SOL     OW 4976   0.803   3.264   4.648
 1128SOL    HW1 4977   0.893   3.278   4.606
 1128SOL    HW2 4978   0.732   3.266   4.577
 1129SOL     OW 4979   0.922   2.365   4.623
 1129SOL    HW1 4980   0.897   2.356   4.527
 1129SOL    HW2 4981   0.970   2.283   4.654
 1130SOL     OW 4982   0.539   1.926   4.236
 1130SOL    HW1 4983   0.458   1.927   4.294
 1130SOL    HW2 4984   0.542   2.009   4.181
 1131SOL     OW 4985   1.434   3.050   3.765
 1131SOL    HW1 4986   1.466   2.974   3.822
 1131SOL    HW2 4987   1.342   3.077   3.795
 1132SOL     OW 4988   0.297   1.897   3.895
 1132SOL    HW1 4989   0.346   1.981   3.874
 1132SOL    HW2 4990   0.359   1.832   3.940
 1133SOL     OW 4991   0.935   2.098   4.204
 1133SOL    HW1 4992   0.887   2.139   4.126
 1133SOL    HW2 4993   1.034   2.096   4.185
 1134SOL     OW 4994   1.227   3.432   4.517
 1134SOL    HW1 4995   1.248   3.506   4.452
 1134SOL    HW2 4996   1.295   3.432   4.590
 1135SOL     OW 4997   0.459   3.014   4.465
 1135SOL    HW1 4998   0.388   2.987   4.530
 1135SOL    HW2 4999   0.433   2.986   4.372
 1136SOL     OW 5000   1.271   3.659   4.315
 1136SOL    HW1 5001   1.315   3.723   4.251
 1136SOL    HW2 5002   1.221   3.711   4.385
 1137SOL     OW 5003   1.032   2.411   3.740
 1137SOL    HW1 5004   0.991   2.493   3.701
 1137SOL    HW2 5005   1.096   2.437   3.813
 1138SOL     OW 5006   0.866   2.316   4.366
 1138SOL    HW1 5007   0.834   2.388   4.304
 1138SOL    HW2 5008   0.890   2.235   4.313
 1139SOL     OW 5009   1.017   1.901   4.477
 1139SOL    HW1 5010   0.945   1.906   4.408
 1139SOL    HW2 5011   0.993   1.832   4.546
 1140SOL     OW 5012   1.429   3.035   4.591
 1140SOL    HW1 5013   1.374   2.951   4.584
 1140SOL    HW2 5014   1.455   3.064   4.499
 1141SOL     OW 5015   1.857   2.695   4.101
 1141SOL    HW1 5016   1.899   2.631   4.165
 1141SOL    HW2 5017   1.819   2.644   4.023
 1142SOL     OW 5018   0.488   3.247   3.898
 1142SOL    HW1 5019   0.401   3.232   3.945
 1142SOL    HW2 5020   0.471   3.273   3.803
 1143SOL     OW 5021   1.664   3.142   4.381
 1143SOL    HW1 5022   1.763   3.150   4.395
 1143SOL    HW2 5023   1.619   3.226   4.412
 1144SOL     OW 5024   1.390   2.437   3.802
 1144SOL    HW1 5025   1.336   2.416   3.883
 1144SOL    HW2 5026   1.481   2.396   3.811
 1145SOL     OW 5027   0.527   2.118   4.052
 1145SOL    HW1 5028   0.554   2.059   3.977
 1145SOL    HW2 5029   0.527   2.213   4.021
 1146SOL     OW 5030   0.705   2.912   4.092
 1146SOL    HW1 5031   0.691   2.919   4.191
 1146SOL    HW2 5032   0.789   2.861   4.074
 1147SOL     OW 5033   0.367   2.962   4.225
 1147SOL    HW1 5034   0.360   3.045   4.169
 1147SOL    HW2 5035   0.371   2.882   4.165
 1148SOL     OW 5036   0.566   2.399   4.589
 1148SOL    HW1 5037   0.578   2.465   4.515
 1148SOL    HW2 5038   0.612   2.433   4.672
 1149SOL     OW 5039   1.252   3.210   4.112
 1149SOL    HW1 5040   1.302   3.287   4.152
 1149SOL    HW2 5041   1.157   3.212   4.144
 1150SOL     OW 5042   1.582   2.501   4.196
 1150SOL    HW1 5043   1.551   2.562   4.269
 1150SOL    HW2 5044   1.632   2.553   4.127
 1151SOL     OW 5045   1.209   2.387   3.999
 1151SOL    HW1 5046   1.222   2.303   4.053
 1151SOL    HW2 5047   1.180   2.461   4.059
 1152SOL     OW 5048   0.307   1.925   4.342
 1152SOL    HW1 5049   0.296   2.019   4.375
 1152SOL    HW2 5050   0.302   1.862   4.419
 1153SOL     OW 5051   1.622   2.229   4.098
 1153SOL    HW1 5052   1.624   2.153   4.162
 1153SOL    HW2 5053   1.574   2.306   4.138
 1154SOL     OW 5054   1.540   2.136   3.849
 1154SOL    HW1 5055   1.479   2.061   3.872
 1154SOL    HW2 5056   1.562   2.188   3.932
 1155SOL     OW 5057   1.303   2.700   3.766
 1155SOL    HW1 5058   1.337   2.607   3.781
 1155SOL    HW2 5059   1.321   2.727   3.671
 1156SOL     OW 5060   1.068   3.195   4.573
 1156SOL    HW1 5061   1.075   3.111   4.518
 1156SOL    HW2 5062   1.130   3.264   4.537
 1157SOL     OW 5063   0.008   3.188   3.924
 1157SOL    HW1 5064  -0.085   3.209   3.893
 1157SOL    HW2 5065   0.018   3.089   3.937
 1158SOL     OW 5066   0.088   3.663   4.651
 1158SOL    HW1 5067   0.046   3.577   4.624
 1158SOL    HW2 5068   0.182   3.666   4.617
 1159SOL     OW 5069   0.504   3.430   4.634
 1159SOL    HW1 5070   0.570   3.504   4.643
 1159SOL    HW2 5071   0.548   3.351   4.592
 1160SOL     OW 5072   0.815   2.434   4.049
 1160SOL    HW1 5073   0.822   2.345   4.003
 1160SOL    HW2 5074   0.721   2.468   4.041
 1161SOL     OW 5075   0.473   2.362   3.915
 1161SOL    HW1 5076   0.534   2.442   3.919
 1161SOL    HW2 5077   0.378   2.393   3.922
 1162SOL     OW 5078   1.302   2.717   4.033
 1162SOL    HW1 5079   1.216   2.686   4.075
 1162SOL    HW2 5080   1.298   2.703   3.934
 1163SOL     OW 5081   1.726   1.997   4.247
 1163SOL    HW1 5082   1.799   1.980   4.180
 1163SOL    HW2 5083   1.695   1.910   4.285
 1164SOL     OW 5084   1.388   3.435   4.201
 1164SOL    HW1 5085   1.455   3.447   4.127
 1164SOL    HW2 5086   1.348   3.524   4.224
 1165SOL     OW 5087   1.280   2.789   4.396
 1165SOL    HW1 5088   1.340   2.708   4.398
 1165SOL    HW2 5089   1.320   2.858   4.336
 1166SOL     OW 5090   0.672   3.478   3.878
 1166SOL    HW1 5091   0.681   3.488   3.779
 1166SOL    HW2 5092   0.632   3.389   3.899
 1167SOL     OW 5093   1.841   2.037   4.687
 1167SOL    HW1 5094   1.880   1.952   4.651
 1167SOL    HW2 5095   1.743   2.039   4.668
 1168SOL     OW 5096   0.263   2.188   4.444
 1168SOL    HW1 5097   0.184   2.239   4.410
 1168SOL    HW2 5098   0.254   2.173   4.542
 1169SOL     OW 5099   1.194   3.474   3.755
 1169SOL    HW1 5100   1.200   3.381   3.792
 1169SOL    HW2 5101   1.135   3.474   3.675
 1170SOL     OW 5102   0.916   2.772   4.015
 1170SOL    HW1 5103   0.979   2.810   3.947
 1170SOL    HW2 5104   0.956   2.689   4.054
 1171SOL     OW 5105   1.504   3.469   3.768
 1171SOL    HW1 5106   1.412   3.506   3.775
 1171SOL    HW2 5107   1.542   3.489   3.678
 1172SOL     OW 5108   1.039   2.960   4.420
 1172SOL    HW1 5109   0.969   2.913   4.474
 1172SOL    HW2 5110   1.098   2.892   4.377
 1173SOL     OW 5111   1.014   2.098   4.695
 1173SOL    HW1 5112   1.006   2.062   4.602
 1173SOL    HW2 5113   1.012   2.022   4.760
 1174SOL     OW 5114   0.590   3.349   4.215
 1174SOL    HW1 5115   0.632   3.291   4.145
 1174SOL    HW2 5116   0.546   3.428   4.171
 1175SOL     OW 5117   0.255   3.210   4.014
 1175SOL    HW1 5118   0.159   3.211   3.987
 1175SOL    HW2 5119   0.267   3.263   4.098
 1176SOL     OW 5120   0.075   2.207   3.757
 1176SOL    HW1 5121  -0.017   2.179   3.728
 1176SOL    HW2 5122   0.106   2.284   3.701
 1177SOL     OW 5123   0.072   2.028   4.042
 1177SOL    HW1 5124   0.055   2.111   3.988
 1177SOL    HW2 5125   0.162   1.991   4.020
 1178SOL     OW 5126   1.183   3.197   3.843
 1178SOL    HW1 5127   1.084   3.186   3.845
 1178SOL    HW2 5128   1.217   3.212   3.936
 1179SOL     OW 5129   1.493   3.629   4.683
 1179SOL    HW1 5130   1.526   3.693   4.614
 1179SOL    HW2 5131   1.559   3.623   4.758
 1180SOL     OW 5132   1.225   2.187   4.173
 1180SOL    HW1 5133   1.290   2.113   4.162
 1180SOL    HW2 5134   1.245   2.237   4.257
 1181SOL     OW 5135   0.594   2.607   4.376
 1181SOL    HW1 5136   0.644   2.692   4.357
 1181SOL    HW2 5137   0.506   2.609   4.328
 1182SOL     OW 5138   0.859   3.236   3.740
 1182SOL    HW1 5139   0.813   3.251   3.828
 1182SOL    HW2 5140   0.903   3.321   3.710
 1183SOL     OW 5141   0.661   3.652   4.677
 1183SOL    HW1 5142   0.615   3.740   4.664
 1183SOL    HW2 5143   0.760   3.664   4.670
 1184SOL     OW 5144   0.859   2.818   4.585
 1184SOL    HW1 5145   0.913   2.749   4.633
 1184SOL    HW2 5146   0.827   2.887   4.651
 1185SOL     OW 5147   1.083   2.846   3.811
 1185SOL    HW1 5148   1.060   2.899   3.729
 1185SOL    HW2 5149   1.164   2.790   3.792
 1186SOL     OW 5150   1.861   3.431   4.575
 1186SOL    HW1 5151   1.790   3.419   4.505
 1186SOL    HW2 5152   1.862   3.352   4.635
 1187SOL     OW 5153   0.079   3.102   4.377
 1187SOL    HW1 5154   0.078   3.055   4.465
 1187SOL    HW2 5155   0.161   3.074   4.326
 1188SOL     OW 5156   0.428   2.286   4.244
 1188SOL    HW1 5157   0.458   2.214   4.182
 1188SOL    HW2 5158   0.389   2.246   4.327
 1189SOL     OW 5159   0.812   3.448   4.411
 1189SOL    HW1 5160   0.844   3.458   4.317
 1189SOL    HW2 5161   0.733   3.386   4.413
 1190SOL     OW 5162   0.770   3.192   4.025
 1190SOL    HW1 5163   0.724   3.105   4.042
 1190SOL    HW2 5164   0.861   3.189   4.066
 1191SOL     OW 5165   1.352   1.914   3.892
 1191SOL    HW1 5166   1.387   1.873   3.808
 1191SOL    HW2 5167   1.262   1.876   3.912
 1192SOL     OW 5168   1.300   2.315   4.415
 1192SOL    HW1 5169   1.241   2.395   4.419
 1192SOL    HW2 5170   1.315   2.280   4.508
 1193SOL     OW 5171   1.593   2.083   4.606
 1193SOL    HW1 5172   1.509   2.082   4.660
 1193SOL    HW2 5173   1.595   2.166   4.550
 1194SOL     OW 5174   0.039   2.939   4.024
 1194SOL    HW1 5175   0.138   2.928   4.015
 1194SOL    HW2 5176  -0.001   2.853   4.056
 1195SOL     OW 5177   0.875   3.508   4.061
 1195SOL    HW1 5178   0.798   3.473   4.007
 1195SOL    HW2 5179   0.843   3.579   4.123
 1196SOL     OW 5180   0.230   4.352   0.113
 1196SOL    HW1 5181   0.137   4.350   0.150
 1196SOL    HW2 5182   0.231   4.313   0.021
 1197SOL     OW 5183   0.225   3.999   0.996
 1197SOL    HW1 5184   0.260   3.982   1.088
 1197SOL    HW2 5185   0.137   3.954   0.984
 1198SOL     OW 5186   0.019   4.092   0.647
 1198SOL    HW1 5187  -0.063   4.135   0.686
 1198SOL    HW2 5188  -0.009   4.019   0.584
 1199SOL     OW 5189   0.569   4.999   1.165
 1199SOL    HW1 5190   0.476   4.992   1.128
 1199SOL    HW2 5191   0.580   5.088   1.209
 1200SOL     OW 5192   1.555   5.235   0.703
 1200SOL    HW1 5193   1.498   5.219   0.784
 1200SOL    HW2 5194   1.496   5.245   0.623
 1201SOL     OW 5195   1.135   4.427   0.717
 1201SOL    HW1 5196   1.192   4.505   0.692
 1201SOL    HW2 5197   1.075   4.453   0.793
 1202SOL     OW 5198   1.755   4.331   0.231
 1202SOL    HW1 5199   1.743   4.318   0.132
 1202SOL    HW2 5200   1.725   4.250   0.280
 1203SOL     OW 5201   0.768   4.868   1.023
 1203SOL    HW1 5202   0.690   4.885   1.083
 1203SOL    HW2 5203   0.802   4.955   0.987
 1204SOL     OW 5204   0.850   4.522   1.823
 1204SOL    HW1 5205   0.846   4.598   1.888
 1204SOL    HW2 5206   0.872   4.558   1.732
 1205SOL     OW 5207   0.685   4.736   0.665
 1205SOL    HW1 5208   0.754   4.720   0.735
 1205SOL    HW2 5209   0.612   4.793   0.703
 1206SOL     OW 5210   0.686   4.885   1.803
 1206SOL    HW1 5211   0.746   4.964   1.817
 1206SOL    HW2 5212   0.600   4.916   1.762
 1207SOL     OW 5213   0.335   5.159   1.061
 1207SOL    HW1 5214   0.257   5.128   1.008
 1207SOL    HW2 5215   0.393   5.217   1.004
 1208SOL     OW 5216   1.460   5.229   1.339
 1208SOL    HW1 5217   1.484   5.323   1.365
 1208SOL    HW2 5218   1.444   5.175   1.421
 1209SOL     OW 5219   0.438   4.116   1.499
 1209SOL    HW1 5220   0.520   4.060   1.508
 1209SOL    HW2 5221   0.357   4.058   1.503
 1210SOL     OW 5222   1.603   4.171   0.737
 1210SOL    HW1 5223   1.529   4.217   0.687
 1210SOL    HW2 5224   1.654   4.239   0.790
 1211SOL     OW 5225   0.231   5.437   0.483
 1211SOL    HW1 5226   0.265   5.514   0.537
 1211SOL    HW2 5227   0.275   5.437   0.393
 1212SOL     OW 5228   1.127   5.065   1.690
 1212SOL    HW1 5229   1.174   5.065   1.778
 1212SOL    HW2 5230   1.079   4.978   1.679
 1213SOL     OW 5231   0.230   5.158   0.538
 1213SOL    HW1 5232   0.204   5.254   0.538
 1213SOL    HW2 5233   0.159   5.104   0.583
 1214SOL     OW 5234   0.240   4.815   0.886
 1214SOL    HW1 5235   0.254   4.731   0.938
 1214SOL    HW2 5236   0.185   4.879   0.941
 1215SOL     OW 5237   0.620   5.510   1.439
 1215SOL    HW1 5238   0.528   5.493   1.474
 1215SOL    HW2 5239   0.648   5.602   1.465
 1216SOL     OW 5240   0.606   4.688   0.123
 1216SOL    HW1 5241   0.613   4.772   0.069
 1216SOL    HW2 5242   0.652   4.701   0.211
 1217SOL     OW 5243   1.594   3.838   1.480
 1217SOL    HW1 5244   1.576   3.905   1.408
 1217SOL    HW2 5245   1.591   3.884   1.569
 1218SOL     OW 5246   0.122   4.367   0.563
 1218SOL    HW1 5247   0.077   4.279   0.580
 1218SOL    HW2 5248   0.121   4.421   0.647
 1219SOL     OW 5249   1.842   5.491   0.359
 1219SOL    HW1 5250   1.896   5.462   0.439
 1219SOL    HW2 5251   1.872   5.581   0.330
 1220SOL     OW 5252   0.027   5.320   0.117
 1220SOL    HW1 5253   0.008   5.224   0.138
 1220SOL    HW2 5254  -0.006   5.378   0.192
 1221SOL     OW 5255   1.689   4.646   0.612
 1221SOL    HW1 5256   1.784   4.617   0.620
 1221SOL    HW2 5257   1.681   4.711   0.537
 1222SOL     OW 5258   1.641   4.832   0.432
 1222SOL    HW1 5259   1.727   4.834   0.380
 1222SOL    HW2 5260   1.655   4.879   0.520
 1223SOL     OW 5261   0.113   4.461   1.597
 1223SOL    HW1 5262   0.201   4.448   1.642
 1223SOL    HW2 5263   0.100   4.558   1.575
 1224SOL     OW 5264   0.613   5.089   0.726
 1224SOL    HW1 5265   0.564   5.002   0.735
 1224SOL    HW2 5266   0.590   5.132   0.639
 1225SOL     OW 5267   1.293   4.952   1.423
 1225SOL    HW1 5268   1.330   4.879   1.365
 1225SOL    HW2 5269   1.345   4.957   1.508
 1226SOL     OW 5270   0.809   3.728   0.502
 1226SOL    HW1 5271   0.849   3.819   0.493
 1226SOL    HW2 5272   0.709   3.736   0.508
 1227SOL     OW 5273   0.197   4.700   1.264
 1227SOL    HW1 5274   0.286   4.655   1.250
 1227SOL    HW2 5275   0.124   4.635   1.245
 1228SOL     OW 5276   1.525   4.723   0.190
 1228SOL    HW1 5277   1.462   4.647   0.203
 1228SOL    HW2 5278   1.573   4.741   0.276
 1229SOL     OW 5279   1.187   5.516   1.616
 1229SOL    HW1 5280   1.211   5.576   1.540
 1229SOL    HW2 5281   1.194   5.421   1.586
 1230SOL     OW 5282   0.317   3.975   1.801
 1230SOL    HW1 5283   0.388   4.046   1.807
 1230SOL    HW2 5284   0.229   4.014   1.829
 1231SOL     OW 5285   1.466   5.141   0.953
 1231SOL    HW1 5286   1.407   5.147   1.033
 1231SOL    HW2 5287   1.451   5.053   0.907
 1232SOL     OW 5288   1.667   5.438   0.572
 1232SOL    HW1 5289   1.626   5.415   0.484
 1232SOL    HW2 5290   1.649   5.364   0.637
 1233SOL     OW 5291   0.598   4.453   0.270
 1233SOL    HW1 5292   0.622   4.522   0.202
 1233SOL    HW2 5293   0.520   4.486   0.324
 1234SOL     OW 5294   1.281   4.069   0.944
 1234SOL    HW1 5295   1.195   4.019   0.931
 1234SOL    HW2 5296   1.343   4.015   1.000
 1235SOL     OW 5297   1.576   5.386   0.307
 1235SOL    HW1 5298   1.665   5.432   0.310
 1235SOL    HW2 5299   1.555   5.362   0.212
 1236SOL     OW 5300   0.807   4.329   1.465
 1236SOL    HW1 5301   0.760   4.326   1.554
 1236SOL    HW2 5302   0.756   4.274   1.399
 1237SOL     OW 5303   1.394   4.193   1.674
 1237SOL    HW1 5304   1.374   4.236   1.762
 1237SOL    HW2 5305   1.472   4.131   1.683
 1238SOL     OW 5306   0.973   4.614   1.572
 1238SOL    HW1 5307   1.019   4.530   1.543
 1238SOL    HW2 5308   0.917   4.648   1.497
 1239SOL     OW 5309   0.991   4.134   1.242
 1239SOL    HW1 5310   0.914   4.168   1.296
 1239SOL    HW2 5311   0.957   4.083   1.163
 1240SOL     OW 5312   1.041   4.425   0.429
 1240SOL    HW1 5313   1.067   4.421   0.525
 1240SOL    HW2 5314   0.956   4.374   0.415
 1241SOL     OW 5315   0.076   4.535   0.789
 1241SOL    HW1 5316   0.175   4.523   0.798
 1241SOL    HW2 5317   0.052   4.630   0.810
 1242SOL     OW 5318   0.130   5.545   1.571
 1242SOL    HW1 5319   0.120   5.530   1.670
 1242SOL    HW2 5320   0.044   5.581   1.535
 1243SOL     OW 5321   0.865   4.072   0.195
 1243SOL    HW1 5322   0.924   4.135   0.146
 1243SOL    HW2 5323   0.884   3.978   0.166
 1244SOL     OW 5324   1.719   4.309   1.831
 1244SOL    HW1 5325   1.693   4.398   1.795
 1244SOL    HW2 5326   1.717   4.241   1.758
 1245SOL     OW 5327   1.362   4.868   0.545
 1245SOL    HW1 5328   1.445   4.839   0.497
 1245SOL    HW2 5329   1.313   4.935   0.489
 1246SOL     OW 5330   0.550   3.920   0.885
 1246SOL    HW1 5331   0.545   3.915   0.985
 1246SOL    HW2 5332   0.552   4.016   0.856
 1247SOL     OW 5333   1.008   5.180   0.477
 1247SOL    HW1 5334   0.962   5.252   0.425
 1247SOL    HW2 5335   1.004   5.200   0.575
 1248SOL     OW 5336   0.351   5.525   0.853
 1248SOL    HW1 5337   0.401   5.439   0.859
 1248SOL    HW2 5338   0.416   5.602   0.850
 1249SOL     OW 5339   1.795   4.790   0.873
 1249SOL    HW1 5340   1.733   4.775   0.797
 1249SOL    HW2 5341   1.743   4.801   0.958
 1250SOL     OW 5342   1.227   5.274   1.506
 1250SOL    HW1 5343   1.233   5.197   1.570
 1250SOL    HW2 5344   1.175   5.248   1.426
 1251SOL     OW 5345   0.321   4.667   0.242
 1251SOL    HW1 5346   0.403   4.706   0.200
 1251SOL    HW2 5347   0.294   4.585   0.193
 1252SOL     OW 5348   1.458   4.459   0.728
 1252SOL    HW1 5349   1.453   4.394   0.803
 1252SOL    HW2 5350   1.538   4.518   0.741
 1253SOL     OW 5351   0.461   4.990   1.727
 1253SOL    HW1 5352   0.411   4.991   1.641
 1253SOL    HW2 5353   0.398   4.972   1.803
 1254SOL     OW 5354   1.111   5.500   0.237
 1254SOL    HW1 5355   1.051   5.438   0.287
 1254SOL    HW2 5356   1.142   5.456   0.152
 1255SOL     OW 5357   0.202   4.009   1.498
 1255SOL    HW1 5358   0.122   4.069   1.485
 1255SOL    HW2 5359   0.192   3.960   1.584
 1256SOL     OW 5360   1.632   5.101   0.081
 1256SOL    HW1 5361   1.600   5.195   0.071
 1256SOL    HW2 5362   1.556   5.038   0.069
 1257SOL     OW 5363   0.464   5.467   0.323
 1257SOL    HW1 5364   0.497   5.506   0.409
 1257SOL    HW2 5365   0.540   5.460   0.258
 1258SOL     OW 5366   1.400   3.831   0.426
 1258SOL    HW1 5367   1.376   3.794   0.336
 1258SOL    HW2 5368   1.499   3.847   0.430
 1259SOL     OW 5369   0.249   5.509   1.241
 1259SOL    HW1 5370   0.306   5.444   1.291
 1259SOL    HW2 5371   0.233   5.476   1.148
 1260SOL     OW 5372   0.940   5.422   0.904
 1260SOL    HW1 5373   1.020   5.365   0.925
 1260SOL    HW2 5374   0.891   5.382   0.827
 1261SOL     OW 5375   0.382   4.424   0.480
 1261SOL    HW1 5376   0.427   4.334   0.477
 1261SOL    HW2 5377   0.288   4.413   0.513
 1262SOL     OW 5378   1.547   3.946   1.729
 1262SOL    HW1 5379   1.542   3.983   1.821
 1262SOL    HW2 5380   1.475   3.877   1.717
 1263SOL     OW 5381   0.614   3.846   0.117
 1263SOL    HW1 5382   0.712   3.824   0.124
 1263SOL    HW2 5383   0.583   3.829   0.024
 1264SOL     OW 5384   0.781   3.988   1.749
 1264SOL    HW1 5385   0.848   3.927   1.792
 1264SOL    HW2 5386   0.708   4.007   1.814
 1265SOL     OW 5387   0.888   5.238   1.195
 1265SOL    HW1 5388   0.865   5.213   1.101
 1265SOL    HW2 5389   0.949   5.169   1.234
 1266SOL     OW 5390   1.351   4.314   1.433
 1266SOL    HW1 5391   1.379   4.271   1.518
 1266SOL    HW2 5392   1.376   4.410   1.434
 1267SOL     OW 5393   0.803   5.126   0.924
 1267SOL    HW1 5394   0.893   5.140   0.882
 1267SOL    HW2 5395   0.732   5.128   0.853
 1268SOL     OW 5396   0.922   4.227   0.899
 1268SOL    HW1 5397   0.897   4.218   0.803
 1268SOL    HW2 5398   0.970   4.145   0.930
 1269SOL     OW 5399   0.539   3.788   0.512
 1269SOL    HW1 5400   0.458   3.789   0.570
 1269SOL    HW2 5401   0.542   3.871   0.457
 1270SOL     OW 5402   1.434   4.912   0.041
 1270SOL    HW1 5403   1.466   4.836   0.098
 1270SOL    HW2 5404   1.342   4.939   0.071
 1271SOL     OW 5405   0.297   3.759   0.171
 1271SOL    HW1 5406   0.346   3.843   0.150
 1271SOL    HW2 5407   0.359   3.694   0.216
 1272SOL     OW 5408   0.935   3.960   0.480
 1272SOL    HW1 5409   0.887   4.001   0.402
 1272SOL    HW2 5410   1.034   3.958   0.461
 1273SOL     OW 5411   1.076   4.407   1.464
 1273SOL    HW1 5412   0.996   4.346   1.467
 1273SOL    HW2 5413   1.157   4.354   1.440
 1274SOL     OW 5414   1.227   5.294   0.793
 1274SOL    HW1 5415   1.248   5.368   0.728
 1274SOL    HW2 5416   1.295   5.294   0.866
 1275SOL     OW 5417   0.459   4.876   0.741
 1275SOL    HW1 5418   0.388   4.849   0.806
 1275SOL    HW2 5419   0.433   4.848   0.648
 1276SOL     OW 5420   1.271   5.521   0.591
 1276SOL    HW1 5421   1.315   5.585   0.527
 1276SOL    HW2 5422   1.221   5.573   0.661
 1277SOL     OW 5423   1.032   4.273   0.016
 1277SOL    HW1 5424   0.991   4.355  -0.023
 1277SOL    HW2 5425   1.096   4.299   0.089
 1278SOL     OW 5426   0.078   4.280   1.386
 1278SOL    HW1 5427   0.170   4.279   1.345
 1278SOL    HW2 5428   0.072   4.354   1.453
 1279SOL     OW 5429   0.561   3.946   1.147
 1279SOL    HW1 5430   0.599   3.862   1.184
 1279SOL    HW2 5431   0.473   3.965   1.191
 1280SOL     OW 5432   0.866   4.178   0.642
 1280SOL    HW1 5433   0.834   4.250   0.580
 1280SOL    HW2 5434   0.890   4.097   0.589
 1281SOL     OW 5435   1.017   3.763   0.753
 1281SOL    HW1 5436   0.945   3.768   0.684
 1281SOL    HW2 5437   0.993   3.694   0.822
 1282SOL     OW 5438   1.429   4.897   0.867
 1282SOL    HW1 5439   1.374   4.813   0.860
 1282SOL    HW2 5440   1.455   4.926   0.775
 1283SOL     OW 5441   1.466   4.314   0.992
 1283SOL    HW1 5442   1.436   4.219   0.999
 1283SOL    HW2 5443   1.539   4.330   1.058
 1284SOL     OW 5444   1.857   4.557   0.377
 1284SOL    HW1 5445   1.899   4.493   0.441
 1284SOL    HW2 5446   1.819   4.506   0.299
 1285SOL     OW 5447   0.488   5.109   0.174
 1285SOL    HW1 5448   0.401   5.094   0.221
 1285SOL    HW2 5449   0.471   5.135   0.079
 1286SOL     OW 5450   1.664   5.004   0.657
 1286SOL    HW1 5451   1.763   5.012   0.671
 1286SOL    HW2 5452   1.619   5.088   0.688
 1287SOL     OW 5453   1.390   4.299   0.078
 1287SOL    HW1 5454   1.336   4.278   0.159
 1287SOL    HW2 5455   1.481   4.258   0.087
 1288SOL     OW 5456   0.527   3.980   0.328
 1288SOL    HW1 5457   0.554   3.921   0.253
 1288SOL    HW2 5458   0.527   4.075   0.297
 1289SOL     OW 5459   1.754   4.947   1.588
 1289SOL    HW1 5460   1.845   4.908   1.575
 1289SOL    HW2 5461   1.762   5.043   1.612
 1290SOL     OW 5462   1.064   5.071   1.340
 1290SOL    HW1 5463   0.984   5.048   1.395
 1290SOL    HW2 5464   1.147   5.045   1.389
 1291SOL     OW 5465   1.592   5.353   1.625
 1291SOL    HW1 5466   1.619   5.387   1.535
 1291SOL    HW2 5467   1.671   5.315   1.671
 1292SOL     OW 5468   1.111   4.919   1.100
 1292SOL    HW1 5469   1.071   4.963   1.181
 1292SOL    HW2 5470   1.070   4.956   1.017
 1293SOL     OW 5471   1.638   4.823   1.079
 1293SOL    HW1 5472   1.643   4.904   1.138
 1293SOL    HW2 5473   1.552   4.825   1.028
 1294SOL     OW 5474   0.915   3.813   1.402
 1294SOL    HW1 5475   0.940   3.793   1.307
 1294SOL    HW2 5476   0.987   3.869   1.444
 1295SOL     OW 5477   0.980   4.840   1.719
 1295SOL    HW1 5478   0.881   4.846   1.729
 1295SOL    HW2 5479   1.003   4.760   1.663
 1296SOL     OW 5480   0.705   4.774   0.368
 1296SOL    HW1 5481   0.691   4.781   0.467
 1296SOL    HW2 5482   0.789   4.723   0.350
 1297SOL     OW 5483   0.410   4.537   1.251
 1297SOL    HW1 5484   0.496   4.549   1.301
 1297SOL    HW2 5485   0.368   4.450   1.278
 1298SOL     OW 5486   1.274   4.110   1.262
 1298SOL    HW1 5487   1.295   4.184   1.326
 1298SOL    HW2 5488   1.185   4.127   1.219
 1299SOL     OW 5489   0.064   5.288   1.331
 1299SOL    HW1 5490   0.018   5.370   1.297
 1299SOL    HW2 5491   0.162   5.307   1.340
 1300SOL     OW 5492   0.367   4.824   0.501
 1300SOL    HW1 5493   0.360   4.907   0.445
 1300SOL    HW2 5494   0.371   4.744   0.441
 1301SOL     OW 5495   0.566   4.261   0.865
 1301SOL    HW1 5496   0.578   4.327   0.791
 1301SOL    HW2 5497   0.612   4.295   0.948
 1302SOL     OW 5498   1.252   5.072   0.388
 1302SOL    HW1 5499   1.302   5.149   0.428
 1302SOL    HW2 5500   1.157   5.074   0.420
 1303SOL     OW 5501   1.272   5.169   1.142
 1303SOL    HW1 5502   1.319   5.182   1.229
 1303SOL    HW2 5503   1.206   5.095   1.151
 1304SOL     OW 5504   1.582   4.363   0.472
 1304SOL    HW1 5505   1.551   4.424   0.545
 1304SOL    HW2 5506   1.632   4.415   0.403
 1305SOL     OW 5507   0.354   5.234   1.329
 1305SOL    HW1 5508   0.333   5.190   1.242
 1305SOL    HW2 5509   0.451   5.260   1.332
 1306SOL     OW 5510   0.402   4.475   1.598
 1306SOL    HW1 5511   0.470   4.530   1.551
 1306SOL    HW2 5512   0.442   4.387   1.625
 1307SOL     OW 5513   1.587   4.503   1.670
 1307SOL    HW1 5514   1.495   4.541   1.665
 1307SOL    HW2 5515   1.647   4.550   1.605
 1308SOL     OW 5516   1.013   3.829   1.770
 1308SOL    HW1 5517   1.019   3.914   1.718
 1308SOL    HW2 5518   1.045   3.753   1.713
 1309SOL     OW 5519   0.504   3.774   1.740
 1309SOL    HW1 5520   0.462   3.717   1.670
 1309SOL    HW2 5521   0.438   3.843   1.772
 1310SOL     OW 5522   0.573   4.594   1.029
 1310SOL    HW1 5523   0.617   4.683   1.020
 1310SOL    HW2 5524   0.510   4.594   1.106
 1311SOL     OW 5525   1.360   4.586   1.045
 1311SOL    HW1 5526   1.285   4.586   0.979
 1311SOL    HW2 5527   1.397   4.494   1.054
 1312SOL     OW 5528   1.209   4.249   0.275
 1312SOL    HW1 5529   1.222   4.165   0.329
 1312SOL    HW2 5530   1.180   4.323   0.335
 1313SOL     OW 5531   0.307   3.937   1.231
 1313SOL    HW1 5532   0.284   3.974   1.321
 1313SOL    HW2 5533   0.277   3.842   1.225
 1314SOL     OW 5534   0.732   4.358   1.064
 1314SOL    HW1 5535   0.791   4.332   0.988
 1314SOL    HW2 5536   0.704   4.454   1.053
 1315SOL     OW 5537   1.728   4.659   1.854
 1315SOL    HW1 5538   1.682   4.652   1.765
 1315SOL    HW2 5539   1.666   4.703   1.920
 1316SOL     OW 5540   0.307   3.787   0.618
 1316SOL    HW1 5541   0.296   3.881   0.651
 1316SOL    HW2 5542   0.302   3.724   0.695
 1317SOL     OW 5543   1.622   4.091   0.374
 1317SOL    HW1 5544   1.624   4.015   0.438
 1317SOL    HW2 5545   1.574   4.168   0.414
 1318SOL     OW 5546   1.023   4.490   0.966
 1318SOL    HW1 5547   1.038   4.511   1.062
 1318SOL    HW2 5548   0.993   4.395   0.957
 1319SOL     OW 5549   0.980   5.297   1.700
 1319SOL    HW1 5550   0.960   5.341   1.612
 1319SOL    HW2 5551   1.019   5.206   1.684
 1320SOL     OW 5552   1.859   5.242   1.605
 1320SOL    HW1 5553   1.873   5.269   1.510
 1320SOL    HW2 5554   1.942   5.264   1.658
 1321SOL     OW 5555   0.350   4.622   1.804
 1321SOL    HW1 5556   0.426   4.666   1.852
 1321SOL    HW2 5557   0.385   4.575   1.722
 1322SOL     OW 5558   1.540   3.998   0.125
 1322SOL    HW1 5559   1.479   3.923   0.148
 1322SOL    HW2 5560   1.562   4.050   0.208
 1323SOL     OW 5561   1.303   4.562   0.042
 1323SOL    HW1 5562   1.337   4.469   0.057
 1323SOL    HW2 5563   1.321   4.589  -0.053
 1324SOL     OW 5564   1.068   5.057   0.849
 1324SOL    HW1 5565   1.075   4.973   0.794
 1324SOL    HW2 5566   1.130   5.126   0.813
 1325SOL     OW 5567   0.319   4.534   0.949
 1325SOL    HW1 5568   0.412   4.570   0.954
 1325SOL    HW2 5569   0.313   4.449   1.001
 1326SOL     OW 5570   0.339   4.233   1.006
 1326SOL    HW1 5571   0.287   4.150   0.989
 1326SOL    HW2 5572   0.416   4.238   0.942
 1327SOL     OW 5573   1.138   4.104   1.678
 1327SOL    HW1 5574   1.093   4.167   1.742
 1327SOL    HW2 5575   1.231   4.135   1.661
 1328SOL     OW 5576   1.160   3.931   1.477
 1328SOL    HW1 5577   1.160   3.995   1.554
 1328SOL    HW2 5578   1.188   3.979   1.394
 1329SOL     OW 5579   0.008   5.050   0.200
 1329SOL    HW1 5580  -0.085   5.071   0.169
 1329SOL    HW2 5581   0.018   4.951   0.213
 1330SOL     OW 5582   0.088   5.525   0.927
 1330SOL    HW1 5583   0.046   5.439   0.900
 1330SOL    HW2 5584   0.182   5.528   0.893
 1331SOL     OW 5585   0.504   5.292   0.910
 1331SOL    HW1 5586   0.570   5.366   0.919
 1331SOL    HW2 5587   0.548   5.213   0.868
 1332SOL     OW 5588   1.002   4.520   1.238
 1332SOL    HW1 5589   1.043   4.488   1.324
 1332SOL    HW2 5590   0.906   4.493   1.235
 1333SOL     OW 5591   0.040   4.268   1.114
 1333SOL    HW1 5592   0.125   4.235   1.073
 1333SOL    HW2 5593   0.053   4.283   1.212
 1334SOL     OW 5594   0.189   4.244   1.722
 1334SOL    HW1 5595   0.248   4.204   1.652
 1334SOL    HW2 5596   0.131   4.315   1.681
 1335SOL     OW 5597   1.369   4.674   1.660
 1335SOL    HW1 5598   1.408   4.763   1.680
 1335SOL    HW2 5599   1.379   4.654   1.563
 1336SOL     OW 5600   0.815   4.296   0.325
 1336SOL    HW1 5601   0.822   4.207   0.279
 1336SOL    HW2 5602   0.721   4.330   0.317
 1337SOL     OW 5603   1.657   4.328   1.206
 1337SOL    HW1 5604   1.619   4.259   1.268
 1337SOL    HW2 5605   1.739   4.292   1.162
 1338SOL     OW 5606   0.671   4.188   1.269
 1338SOL    HW1 5607   0.637   4.099   1.239
 1338SOL    HW2 5608   0.697   4.242   1.189
 1339SOL     OW 5609   0.930   5.402   1.465
 1339SOL    HW1 5610   0.906   5.384   1.370
 1339SOL    HW2 5611   0.960   5.496   1.475
 1340SOL     OW 5612   0.473   4.224   0.191
 1340SOL    HW1 5613   0.534   4.304   0.195
 1340SOL    HW2 5614   0.378   4.255   0.198
 1341SOL     OW 5615   0.159   4.861   1.466
 1341SOL    HW1 5616   0.181   4.800   1.542
 1341SOL    HW2 5617   0.169   4.812   1.380
 1342SOL     OW 5618   1.347   4.783   1.234
 1342SOL    HW1 5619   1.371   4.720   1.160
 1342SOL    HW2 5620   1.257   4.823   1.216
 1343SOL     OW 5621   1.302   4.579   0.309
 1343SOL    HW1 5622   1.216   4.548   0.351
 1343SOL    HW2 5623   1.298   4.565   0.210
 1344SOL     OW 5624   1.759   5.471   1.154
 1344SOL    HW1 5625   1.820   5.501   1.081
 1344SOL    HW2 5626   1.721   5.382   1.132
 1345SOL     OW 5627   1.252   5.455   1.128
 1345SOL    HW1 5628   1.336   5.460   1.074
 1345SOL    HW2 5629   1.229   5.359   1.146
 1346SOL     OW 5630   0.083   4.982   1.022
 1346SOL    HW1 5631   0.078   4.981   1.122
 1346SOL    HW2 5632   0.000   4.941   0.984
 1347SOL     OW 5633   0.688   5.386   1.716
 1347SOL    HW1 5634   0.632   5.467   1.725
 1347SOL    HW2 5635   0.740   5.390   1.630
 1348SOL     OW 5636   0.903   3.810   0.133
 1348SOL    HW1 5637   0.954   3.811   0.047
 1348SOL    HW2 5638   0.959   3.768   0.204
 1349SOL     OW 5639   1.726   3.859   0.523
 1349SOL    HW1 5640   1.799   3.842   0.456
 1349SOL    HW2 5641   1.695   3.772   0.561
 1350SOL     OW 5642   1.388   5.297   0.477
 1350SOL    HW1 5643   1.455   5.309   0.403
 1350SOL    HW2 5644   1.348   5.386   0.500
 1351SOL     OW 5645   1.280   4.651   0.672
 1351SOL    HW1 5646   1.340   4.570   0.674
 1351SOL    HW2 5647   1.320   4.720   0.612
 1352SOL     OW 5648   0.830   4.997   1.422
 1352SOL    HW1 5649   0.825   5.030   1.517
 1352SOL    HW2 5650   0.744   5.016   1.376
 1353SOL     OW 5651   0.672   5.340   0.154
 1353SOL    HW1 5652   0.681   5.350   0.055
 1353SOL    HW2 5653   0.632   5.251   0.175
 1354SOL     OW 5654   1.650   5.444   1.394
 1354SOL    HW1 5655   1.703   5.454   1.310
 1354SOL    HW2 5656   1.623   5.534   1.428
 1355SOL     OW 5657   1.841   3.899   0.963
 1355SOL    HW1 5658   1.880   3.814   0.927
 1355SOL    HW2 5659   1.743   3.901   0.944
 1356SOL     OW 5660   0.263   4.050   0.720
 1356SOL    HW1 5661   0.184   4.101   0.686
 1356SOL    HW2 5662   0.254   4.035   0.818
 1357SOL     OW 5663   1.194   5.336   0.031
 1357SOL    HW1 5664   1.200   5.243   0.068
 1357SOL    HW2 5665   1.135   5.336  -0.049
 1358SOL     OW 5666   0.822   4.726   1.372
 1358SOL    HW1 5667   0.862   4.725   1.280
 1358SOL    HW2 5668   0.832   4.818   1.412
 1359SOL     OW 5669   0.916   4.634   0.291
 1359SOL    HW1 5670   0.979   4.672   0.223
 1359SOL    HW2 5671   0.956   4.551   0.330
 1360SOL     OW 5672   1.504   5.331   0.044
 1360SOL    HW1 5673   1.412   5.368   0.051
 1360SOL    HW2 5674   1.542   5.351  -0.046
 1361SOL     OW 5675   0.372   5.012   1.490
 1361SOL    HW1 5676   0.359   5.105   1.456
 1361SOL    HW2 5677   0.288   4.960   1.477
 1362SOL     OW 5678   1.614   5.016   1.289
 1362SOL    HW1 5679   1.674   5.019   1.369
 1362SOL    HW2 5680   1.539   5.080   1.302
 1363SOL     OW 5681   1.039   4.822   0.696
 1363SOL    HW1 5682   0.969   4.775   0.750
 1363SOL    HW2 5683   1.098   4.754   0.653
 1364SOL     OW 5684   1.014   3.960   0.971
 1364SOL    HW1 5685   1.006   3.924   0.878
 1364SOL    HW2 5686   1.012   3.884   1.036
 1365SOL     OW 5687   0.590   5.211   0.491
 1365SOL    HW1 5688   0.632   5.153   0.421
 1365SOL    HW2 5689   0.546   5.290   0.447
 1366SOL     OW 5690   1.709   4.109   1.381
 1366SOL    HW1 5691   1.782   4.178   1.385
 1366SOL    HW2 5692   1.737   4.034   1.322
 1367SOL     OW 5693   0.255   5.072   0.290
 1367SOL    HW1 5694   0.159   5.073   0.263
 1367SOL    HW2 5695   0.267   5.125   0.374
 1368SOL     OW 5696   0.105   4.737   1.726
 1368SOL    HW1 5697   0.028   4.704   1.780
 1368SOL    HW2 5698   0.190   4.707   1.768
 1369SOL     OW 5699   0.672   3.927   1.489
 1369SOL    HW1 5700   0.762   3.911   1.449
 1369SOL    HW2 5701   0.680   3.932   1.588
 1370SOL     OW 5702   0.075   4.069   0.033
 1370SOL    HW1 5703  -0.017   4.041   0.004
 1370SOL    HW2 5704   0.106   4.146  -0.023
 1371SOL     OW 5705   1.440   4.580   1.398
 1371SOL    HW1 5706   1.383   4.632   1.335
 1371SOL    HW2 5707   1.536   4.592   1.374
 1372SOL     OW 5708   0.072   3.890   0.318
 1372SOL    HW1 5709   0.055   3.973   0.264
 1372SOL    HW2 5710   0.162   3.853   0.296
 1373SOL     OW 5711   1.183   5.059   0.119
 1373SOL    HW1 5712   1.084   5.048   0.121
 1373SOL    HW2 5713   1.217   5.074   0.212
 1374SOL     OW 5714   0.613   4.566   1.431
 1374SOL    HW1 5715   0.669   4.647   1.414
 1374SOL    HW2 5716   0.672   4.486   1.434
 1375SOL     OW 5717   1.493   5.491   0.959
 1375SOL    HW1 5718   1.526   5.555   0.890
 1375SOL    HW2 5719   1.559   5.485   1.034
 1376SOL     OW 5720   0.716   4.289   1.708
 1376SOL    HW1 5721   0.735   4.354   1.782
 1376SOL    HW2 5722   0.776   4.209   1.717
 1377SOL     OW 5723   1.450   4.944   1.633
 1377SOL    HW1 5724   1.441   4.934   1.732
 1377SOL    HW2 5725   1.546   4.937   1.607
 1378SOL     OW 5726   0.390   5.465   1.560
 1378SOL    HW1 5727   0.299   5.506   1.558
 1378SOL    HW2 5728   0.383   5.371   1.592
 1379SOL     OW 5729   1.674   4.607   1.254
 1379SOL    HW1 5730   1.647   4.518   1.217
 1379SOL    HW2 5731   1.675   4.675   1.181
 1380SOL     OW 5732   1.225   4.049   0.449
 1380SOL    HW1 5733   1.290   3.975   0.438
 1380SOL    HW2 5734   1.245   4.099   0.533
 1381SOL     OW 5735   0.594   4.469   0.652
 1381SOL    HW1 5736   0.644   4.554   0.633
 1381SOL    HW2 5737   0.506   4.471   0.604
 1382SOL     OW 5738   1.777   4.066   1.642
 1382SOL    HW1 5739   1.760   4.097   1.548
 1382SOL    HW2 5740   1.693   4.029   1.680
 1383SOL     OW 5741   1.730   4.658   1.517
 1383SOL    HW1 5742   1.768   4.749   1.532
 1383SOL    HW2 5743   1.722   4.641   1.418
 1384SOL     OW 5744   0.859   5.098   0.016
 1384SOL    HW1 5745   0.813   5.113   0.104
 1384SOL    HW2 5746   0.903   5.183  -0.014
 1385SOL     OW 5747   0.661   5.514   0.953
 1385SOL    HW1 5748   0.615   5.602   0.940
 1385SOL    HW2 5749   0.760   5.526   0.946
 1386SOL     OW 5750   0.859   4.680   0.861
 1386SOL    HW1 5751   0.913   4.611   0.909
 1386SOL    HW2 5752   0.827   4.749   0.927
 1387SOL     OW 5753   1.083   4.708   0.087
 1387SOL    HW1 5754   1.060   4.761   0.005
 1387SOL    HW2 5755   1.164   4.652   0.068
 1388SOL     OW 5756   1.861   5.293   0.851
 1388SOL    HW1 5757   1.790   5.281   0.781
 1388SOL    HW2 5758   1.862   5.214   0.911
 1389SOL     OW 5759   0.221   5.038   1.844
 1389SOL    HW1 5760   0.156   4.965   1.823
 1389SOL    HW2 5761   0.225   5.052   1.942
 1390SOL     OW 5762   0.079   4.964   0.653
 1390SOL    HW1 5763   0.078   4.917   0.741
 1390SOL    HW2 5764   0.161   4.936   0.602
 1391SOL     OW 5765   0.672   5.115   1.624
 1391SOL    HW1 5766   0.594   5.065   1.662
 1391SOL    HW2 5767   0.669   5.210   1.655
 1392SOL     OW 5768   1.824   3.916   1.227
 1392SOL    HW1 5769   1.820   3.826   1.271
 1392SOL    HW2 5770   1.827   3.905   1.128
 1393SOL     OW 5771   0.428   4.148   0.520
 1393SOL    HW1 5772   0.458   4.076   0.458
 1393SOL    HW2 5773   0.389   4.108   0.603
 1394SOL     OW 5774   1.705   5.211   1.104
 1394SOL    HW1 5775   1.612   5.186   1.077
 1394SOL    HW2 5776   1.731   5.161   1.186
 1395SOL     OW 5777   0.317   4.271   1.280
 1395SOL    HW1 5778   0.355   4.212   1.352
 1395SOL    HW2 5779   0.357   4.245   1.192
 1396SOL     OW 5780   0.812   5.310   0.687
 1396SOL    HW1 5781   0.844   5.320   0.593
 1396SOL    HW2 5782   0.733   5.248   0.689
 1397SOL     OW 5783   1.424   3.938   1.112
 1397SOL    HW1 5784   1.476   3.873   1.167
 1397SOL    HW2 5785   1.375   4.001   1.173
 1398SOL     OW 5786   1.001   3.758   1.154
 1398SOL    HW1 5787   0.938   3.686   1.123
 1398SOL    HW2 5788   1.094   3.722   1.154
 1399SOL     OW 5789   0.770   5.054   0.301
 1399SOL    HW1 5790   0.724   4.967   0.318
 1399SOL    HW2 5791   0.861   5.051   0.342
 1400SOL     OW 5792   0.618   5.291   1.284
 1400SOL    HW1 5793   0.613   5.373   1.341
 1400SOL    HW2 5794   0.707   5.288   1.239
 1401SOL     OW 5795   1.352   3.776   0.168
 1401SOL    HW1 5796   1.387   3.735   0.084
 1401SOL    HW2 5797   1.262   3.738   0.188
 1402SOL     OW 5798   1.300   4.177   0.691
 1402SOL    HW1 5799   1.241   4.257   0.695
 1402SOL    HW2 5800   1.315   4.142   0.784
 1403SOL     OW 5801   1.593   3.945   0.882
 1403SOL    HW1 5802   1.509   3.944   0.936
 1403SOL    HW2 5803   1.595   4.028   0.826
 1404SOL     OW 5804   0.039   4.801   0.300
 1404SOL    HW1 5805   0.138   4.790   0.291
 1404SOL    HW2 5806  -0.001   4.715   0.332
 1405SOL     OW 5807   0.875   5.370   0.337
 1405SOL    HW1 5808   0.798   5.335   0.283
 1405SOL    HW2 5809   0.843   5.441   0.399
 1406SOL     OW 5810   0.230   4.352   1.975
 1406SOL    HW1 5811   0.137   4.350   2.012
 1406SOL    HW2 5812   0.231   4.313   1.883
 1407SOL     OW 5813   0.225   3.999   2.858
 1407SOL    HW1 5814   0.260   3.982   2.950
 1407SOL    HW2 5815   0.137   3.954   2.846
 1408SOL     OW 5816   0.019   4.092   2.509
 1408SOL    HW1 5817  -0.063   4.135   2.548
 1408SOL    HW2 5818  -0.009   4.019   2.446
 1409SOL     OW 5819   0.569   4.999   3.027
 1409SOL    HW1 5820   0.476   4.992   2.990
 1409SOL    HW2 5821   0.580   5.088   3.071
 1410SOL     OW 5822   1.555   5.235   2.565
 1410SOL    HW1 5823   1.498   5.219   2.646
 1410SOL    HW2 5824   1.496   5.245   2.485
 1411SOL     OW 5825   1.135   4.427   2.579
 1411SOL    HW1 5826   1.192   4.505   2.554
 1411SOL    HW2 5827   1.075   4.453   2.655
 1412SOL     OW 5828   1.755   4.331   2.093
 1412SOL    HW1 5829   1.743   4.318   1.994
 1412SOL    HW2 5830   1.725   4.250   2.142
 1413SOL     OW 5831   0.768   4.868   2.885
 1413SOL    HW1 5832   0.690   4.885   2.945
 1413SOL    HW2 5833   0.802   4.955   2.849
 1414SOL     OW 5834   0.850   4.522   3.685
 1414SOL    HW1 5835   0.846   4.598   3.750
 1414SOL    HW2 5836   0.872   4.558   3.594
 1415SOL     OW 5837   0.685   4.736   2.527
 1415SOL    HW1 5838   0.754   4.720   2.597
 1415SOL    HW2 5839   0.612   4.793   2.565
 1416SOL     OW 5840   0.686   4.885   3.665
 1416SOL    HW1 5841   0.746   4.964   3.679
 1416SOL    HW2 5842   0.600   4.916   3.624
 1417SOL     OW 5843   0.335   5.159   2.923
 1417SOL    HW1 5844   0.257   5.128   2.870
 1417SOL    HW2 5845   0.393   5.217   2.866
 1418SOL     OW 5846   1.460   5.229   3.201
 1418SOL    HW1 5847   1.484   5.323   3.227
 1418SOL    HW2 5848   1.444   5.175   3.283
 1419SOL     OW 5849   0.438   4.116   3.361
 1419SOL    HW1 5850   0.520   4.060   3.370
 1419SOL    HW2 5851   0.357   4.058   3.365
 1420SOL     OW 5852   1.603   4.171   2.599
 1420SOL    HW1 5853   1.529   4.217   2.549
 1420SOL    HW2 5854   1.654   4.239   2.652
 1421SOL     OW 5855   0.231   5.437   2.345
 1421SOL    HW1 5856   0.265   5.514   2.399
 1421SOL    HW2 5857   0.275   5.437   2.255
 1422SOL     OW 5858   1.127   5.065   3.552
 1422SOL    HW1 5859   1.174   5.065   3.640
 1422SOL    HW2 5860   1.079   4.978   3.541
 1423SOL     OW 5861   0.230   5.158   2.400
 1423SOL    HW1 5862   0.204   5.254   2.400
 1423SOL    HW2 5863   0.159   5.104   2.445
 1424SOL     OW 5864   0.240   4.815   2.748
 1424SOL    HW1 5865   0.254   4.731   2.800
 1424SOL    HW2 5866   0.185   4.879   2.803
 1425SOL     OW 5867   0.620   5.510   3.301
 1425SOL    HW1 5868   0.528   5.493   3.336
 1425SOL    HW2 5869   0.648   5.602   3.327
 1426SOL     OW 5870   0.606   4.688   1.985
 1426SOL    HW1 5871   0.613   4.772   1.931
 1426SOL    HW2 5872   0.652   4.701   2.073
 1427SOL     OW 5873   1.594   3.838   3.342
 1427SOL    HW1 5874   1.576   3.905   3.270
 1427SOL    HW2 5875   1.591   3.884   3.431
 1428SOL     OW 5876   0.122   4.367   2.425
 1428SOL    HW1 5877   0.077   4.279   2.442
 1428SOL    HW2 5878   0.121   4.421   2.509
 1429SOL     OW 5879   1.842   5.491   2.221
 1429SOL    HW1 5880   1.896   5.462   2.301
 1429SOL    HW2 5881   1.872   5.581   2.192
 1430SOL     OW 5882   1.689   4.646   2.474
 1430SOL    HW1 5883   1.784   4.617   2.482
 1430SOL    HW2 5884   1.681   4.711   2.399
 1431SOL     OW 5885   1.641   4.832   2.294
 1431SOL    HW1 5886   1.727   4.834   2.242
 1431SOL    HW2 5887   1.655   4.879   2.382
 1432SOL     OW 5888   0.113   4.461   3.459
 1432SOL    HW1 5889   0.201   4.448   3.504
 1432SOL    HW2 5890   0.100   4.558   3.437
 1433SOL     OW 5891   0.613   5.089   2.588
 1433SOL    HW1 5892   0.564   5.002   2.597
 1433SOL    HW2 5893   0.590   5.132   2.501
 1434SOL     OW 5894   1.293   4.952   3.285
 1434SOL    HW1 5895   1.330   4.879   3.227
 1434SOL    HW2 5896   1.345   4.957   3.370
 1435SOL     OW 5897   0.809   3.728   2.364
 1435SOL    HW1 5898   0.849   3.819   2.355
 1435SOL    HW2 5899   0.709   3.736   2.370
 1436SOL     OW 5900   0.197   4.700   3.126
 1436SOL    HW1 5901   0.286   4.655   3.112
 1436SOL    HW2 5902   0.124   4.635   3.107
 1437SOL     OW 5903   1.525   4.723   2.052
 1437SOL    HW1 5904   1.462   4.647   2.065
 1437SOL    HW2 5905   1.573   4.741   2.138
 1438SOL     OW 5906   1.187   5.516   3.478
 1438SOL    HW1 5907   1.211   5.576   3.402
 1438SOL    HW2 5908   1.194   5.421   3.448
 1439SOL     OW 5909   0.317   3.975   3.663
 1439SOL    HW1 5910   0.388   4.046   3.669
 1439SOL    HW2 5911   0.229   4.014   3.691
 1440SOL     OW 5912   1.466   5.141   2.815
 1440SOL    HW1 5913   1.407   5.147   2.895
 1440SOL    HW2 5914   1.451   5.053   2.769
 1441SOL     OW 5915   1.667   5.438   2.434
 1441SOL    HW1 5916   1.626   5.415   2.346
 1441SOL    HW2 5917   1.649   5.364   2.499
 1442SOL     OW 5918   0.598   4.453   2.132
 1442SOL    HW1 5919   0.622   4.522   2.064
 1442SOL    HW2 5920   0.520   4.486   2.186
 1443SOL     OW 5921   1.281   4.069   2.806
 1443SOL    HW1 5922   1.195   4.019   2.793
 1443SOL    HW2 5923   1.343   4.015   2.862
 1444SOL     OW 5924   1.576   5.386   2.169
 1444SOL    HW1 5925   1.665   5.432   2.172
 1444SOL    HW2 5926   1.555   5.362   2.074
 1445SOL     OW 5927   0.807   4.329   3.327
 1445SOL    HW1 5928   0.760   4.326   3.416
 1445SOL    HW2 5929   0.756   4.274   3.261
 1446SOL     OW 5930   1.394   4.193   3.536
 1446SOL    HW1 5931   1.374   4.236   3.624
 1446SOL    HW2 5932   1.472   4.131   3.545
 1447SOL     OW 5933   0.973   4.614   3.434
 1447SOL    HW1 5934   1.019   4.530   3.405
 1447SOL    HW2 5935   0.917   4.648   3.359
 1448SOL     OW 5936   0.991   4.134   3.104
 1448SOL    HW1 5937   0.914   4.168   3.158
 1448SOL    HW2 5938   0.957   4.083   3.025
 1449SOL     OW 5939   1.041   4.425   2.291
 1449SOL    HW1 5940   1.067   4.421   2.387
 1449SOL    HW2 5941   0.956   4.374   2.277
 1450SOL     OW 5942   0.076   4.535   2.651
 1450SOL    HW1 5943   0.175   4.523   2.660
 1450SOL    HW2 5944   0.052   4.630   2.672
 1451SOL     OW 5945   0.130   5.545   3.433
 1451SOL    HW1 5946   0.120   5.530   3.532
 1451SOL    HW2 5947   0.044   5.581   3.397
 1452SOL     OW 5948   0.865   4.072   2.057
 1452SOL    HW1 5949   0.924   4.135   2.008
 1452SOL    HW2 5950   0.884   3.978   2.028
 1453SOL     OW 5951   1.719   4.309   3.693
 1453SOL    HW1 5952   1.693   4.398   3.657
 1453SOL    HW2 5953   1.717   4.241   3.620
 1454SOL     OW 5954   1.362   4.868   2.407
 1454SOL    HW1 5955   1.445   4.839   2.359
 1454SOL    HW2 5956   1.313   4.935   2.351
 1455SOL     OW 5957   0.550   3.920   2.747
 1455SOL    HW1 5958   0.545   3.915   2.847
 1455SOL    HW2 5959   0.552   4.016   2.718
 1456SOL     OW 5960   1.008   5.180   2.339
 1456SOL    HW1 5961   0.962   5.252   2.287
 1456SOL    HW2 5962   1.004   5.200   2.437
 1457SOL     OW 5963   0.351   5.525   2.715
 1457SOL    HW1 5964   0.401   5.439   2.721
 1457SOL    HW2 5965   0.416   5.602   2.712
 1458SOL     OW 5966   1.795   4.790   2.735
 1458SOL    HW1 5967   1.733   4.775   2.659
 1458SOL    HW2 5968   1.743   4.801   2.820
 1459SOL     OW 5969   1.227   5.274   3.368
 1459SOL    HW1 5970   1.233   5.197   3.432
 1459SOL    HW2 5971   1.175   5.248   3.288
 1460SOL     OW 5972   0.321   4.667   2.104
 1460SOL    HW1 5973   0.403   4.706   2.062
 1460SOL    HW2 5974   0.294   4.585   2.055
 1461SOL     OW 5975   1.458   4.459   2.590
 1461SOL    HW1 5976   1.453   4.394   2.665
 1461SOL    HW2 5977   1.538   4.518   2.603
 1462SOL     OW 5978   0.461   4.990   3.589
 1462SOL    HW1 5979   0.411   4.991   3.503
 1462SOL    HW2 5980   0.398   4.972   3.665
 1463SOL     OW 5981   1.111   5.500   2.099
 1463SOL    HW1 5982   1.051   5.438   2.149
 1463SOL    HW2 5983   1.142   5.456   2.014
 1464SOL     OW 5984   0.202   4.009   3.360
 1464SOL    HW1 5985   0.122   4.069   3.347
 1464SOL    HW2 5986   0.192   3.960   3.446
 1465SOL     OW 5987   1.632   5.101   1.943
 1465SOL    HW1 5988   1.600   5.195   1.933
 1465SOL    HW2 5989   1.556   5.038   1.931
 1466SOL     OW 5990   0.464   5.467   2.185
 1466SOL    HW1 5991   0.497   5.506   2.271
 1466SOL    HW2 5992   0.540   5.460   2.120
 1467SOL     OW 5993   1.400   3.831   2.288
 1467SOL    HW1 5994   1.376   3.794   2.198
 1467SOL    HW2 5995   1.499   3.847   2.292
 1468SOL     OW 5996   0.249   5.509   3.103
 1468SOL    HW1 5997   0.306   5.444   3.153
 1468SOL    HW2 5998   0.233   5.476   3.010
 1469SOL     OW 5999   0.940   5.422   2.766
 1469SOL    HW1 6000   1.020   5.365   2.787
 1469SOL    HW2 6001   0.891   5.382   2.689
 1470SOL     OW 6002   0.382   4.424   2.342
 1470SOL    HW1 6003   0.427   4.334   2.339
 1470SOL    HW2 6004   0.288   4.413   2.375
 1471SOL     OW 6005   1.547   3.946   3.591
 1471SOL    HW1 6006   1.542   3.983   3.683
 1471SOL    HW2 6007   1.475   3.877   3.579
 1472SOL     OW 6008   0.614   3.846   1.979
 1472SOL    HW1 6009   0.712   3.824   1.986
 1472SOL    HW2 6010   0.583   3.829   1.886
 1473SOL     OW 6011   0.781   3.988   3.611
 1473SOL    HW1 6012   0.848   3.927   3.654
 1473SOL    HW2 6013   0.708   4.007   3.676
 1474SOL     OW 6014   0.888   5.238   3.057
 1474SOL    HW1 6015   0.865   5.213   2.963
 1474SOL    HW2 6016   0.949   5.169   3.096
 1475SOL     OW 6017   1.351   4.314   3.295
 1475SOL    HW1 6018   1.379   4.271   3.380
 1475SOL    HW2 6019   1.376   4.410   3.296
 1476SOL     OW 6020   0.803   5.126   2.786
 1476SOL    HW1 6021   0.893   5.140   2.744
 1476SOL    HW2 6022   0.732   5.128   2.715
 1477SOL     OW 6023   0.922   4.227   2.761
 1477SOL    HW1 6024   0.897   4.218   2.665
 1477SOL    HW2 6025   0.970   4.145   2.792
 1478SOL     OW 6026   0.539   3.788   2.374
 1478SOL    HW1 6027   0.458   3.789   2.432
 1478SOL    HW2 6028   0.542   3.871   2.319
 1479SOL     OW 6029   1.434   4.912   1.903
 1479SOL    HW1 6030   1.466   4.836   1.960
 1479SOL    HW2 6031   1.342   4.939   1.933
 1480SOL     OW 6032   0.297   3.759   2.033
 1480SOL    HW1 6033   0.346   3.843   2.012
 1480SOL    HW2 6034   0.359   3.694   2.078
 1481SOL     OW 6035   0.935   3.960   2.342
 1481SOL    HW1 6036   0.887   4.001   2.264
 1481SOL    HW2 6037   1.034   3.958   2.323
 1482SOL     OW 6038   1.076   4.407   3.326
 1482SOL    HW1 6039   0.996   4.346   3.329
 1482SOL    HW2 6040   1.157   4.354   3.302
 1483SOL     OW 6041   1.227   5.294   2.655
 1483SOL    HW1 6042   1.248   5.368   2.590
 1483SOL    HW2 6043   1.295   5.294   2.728
 1484SOL     OW 6044   0.459   4.876   2.603
 1484SOL    HW1 6045   0.388   4.849   2.668
 1484SOL    HW2 6046   0.433   4.848   2.510
 1485SOL     OW 6047   1.271   5.521   2.453
 1485SOL    HW1 6048   1.315   5.585   2.389
 1485SOL    HW2 6049   1.221   5.573   2.523
 1486SOL     OW 6050   1.032   4.273   1.878
 1486SOL    HW1 6051   0.991   4.355   1.839
 1486SOL    HW2 6052   1.096   4.299   1.951
 1487SOL     OW 6053   0.078   4.280   3.248
 1487SOL    HW1 6054   0.170   4.279   3.207
 1487SOL    HW2 6055   0.072   4.354   3.315
 1488SOL     OW 6056   0.561   3.946   3.009
 1488SOL    HW1 6057   0.599   3.862   3.046
 1488SOL    HW2 6058   0.473   3.965   3.053
 1489SOL     OW 6059   0.866   4.178   2.504
 1489SOL    HW1 6060   0.834   4.250   2.442
 1489SOL    HW2 6061   0.890   4.097   2.451
 1490SOL     OW 6062   1.017   3.763   2.615
 1490SOL    HW1 6063   0.945   3.768   2.546
 1490SOL    HW2 6064   0.993   3.694   2.684
 1491SOL     OW 6065   1.429   4.897   2.729
 1491SOL    HW1 6066   1.374   4.813   2.722
 1491SOL    HW2 6067   1.455   4.926   2.637
 1492SOL     OW 6068   1.466   4.314   2.854
 1492SOL    HW1 6069   1.436   4.219   2.861
 1492SOL    HW2 6070   1.539   4.330   2.920
 1493SOL     OW 6071   1.857   4.557   2.239
 1493SOL    HW1 6072   1.899   4.493   2.303
 1493SOL    HW2 6073   1.819   4.506   2.161
 1494SOL     OW 6074   0.488   5.109   2.036
 1494SOL    HW1 6075   0.401   5.094   2.083
 1494SOL    HW2 6076   0.471   5.135   1.941
 1495SOL     OW 6077   1.664   5.004   2.519
 1495SOL    HW1 6078   1.763   5.012   2.533
 1495SOL    HW2 6079   1.619   5.088   2.550
 1496SOL     OW 6080   1.390   4.299   1.940
 1496SOL    HW1 6081   1.336   4.278   2.021
 1496SOL    HW2 6082   1.481   4.258   1.949
 1497SOL     OW 6083   0.527   3.980   2.190
 1497SOL    HW1 6084   0.554   3.921   2.115
 1497SOL    HW2 6085   0.527   4.075   2.159
 1498SOL     OW 6086   1.754   4.947   3.450
 1498SOL    HW1 6087   1.845   4.908   3.437
 1498SOL    HW2 6088   1.762   5.043   3.474
 1499SOL     OW 6089   1.064   5.071   3.202
 1499SOL    HW1 6090   0.984   5.048   3.257
 1499SOL    HW2 6091   1.147   5.045   3.251
 1500SOL     OW 6092   1.592   5.353   3.487
 1500SOL    HW1 6093   1.619   5.387   3.397
 1500SOL    HW2 6094   1.671   5.315   3.533
 1501SOL     OW 6095   1.111   4.919   2.962
 1501SOL    HW1 6096   1.071   4.963   3.043
 1501SOL    HW2 6097   1.070   4.956   2.879
 1502SOL     OW 6098   1.638   4.823   2.941
 1502SOL    HW1 6099   1.643   4.904   3.000
 1502SOL    HW2 6100   1.552   4.825   2.890
 1503SOL     OW 6101   0.915   3.813   3.264
 1503SOL    HW1 6102   0.940   3.793   3.169
 1503SOL    HW2 6103   0.987   3.869   3.306
 1504SOL     OW 6104   0.980   4.840   3.581
 1504SOL    HW1 6105   0.881   4.846   3.591
 1504SOL    HW2 6106   1.003   4.760   3.525
 1505SOL     OW 6107   0.705   4.774   2.230
 1505SOL    HW1 6108   0.691   4.781   2.329
 1505SOL    HW2 6109   0.789   4.723   2.212
 1506SOL     OW 6110   0.410   4.537   3.113
 1506SOL    HW1 6111   0.496   4.549   3.163
 1506SOL    HW2 6112   0.368   4.450   3.140
 1507SOL     OW 6113   1.274   4.110   3.124
 1507SOL    HW1 6114   1.295   4.184   3.188
 1507SOL    HW2 6115   1.185   4.127   3.081
 1508SOL     OW 6116   0.064   5.288   3.193
 1508SOL    HW1 6117   0.018   5.370   3.159
 1508SOL    HW2 6118   0.162   5.307   3.202
 1509SOL     OW 6119   0.367   4.824   2.363
 1509SOL    HW1 6120   0.360   4.907   2.307
 1509SOL    HW2 6121   0.371   4.744   2.303
 1510SOL     OW 6122   0.566   4.261   2.727
 1510SOL    HW1 6123   0.578   4.327   2.653
 1510SOL    HW2 6124   0.612   4.295   2.810
 1511SOL     OW 6125   1.252   5.072   2.250
 1511SOL    HW1 6126   1.302   5.149   2.290
 1511SOL    HW2 6127   1.157   5.074   2.282
 1512SOL     OW 6128   1.272   5.169   3.004
 1512SOL    HW1 6129   1.319   5.182   3.091
 1512SOL    HW2 6130   1.206   5.095   3.013
 1513SOL     OW 6131   1.582   4.363   2.334
 1513SOL    HW1 6132   1.551   4.424   2.407
 1513SOL    HW2 6133   1.632   4.415   2.265
 1514SOL     OW 6134   0.354   5.234   3.191
 1514SOL    HW1 6135   0.333   5.190   3.104
 1514SOL    HW2 6136   0.451   5.260   3.194
 1515SOL     OW 6137   0.402   4.475   3.460
 1515SOL    HW1 6138   0.470   4.530   3.413
 1515SOL    HW2 6139   0.442   4.387   3.487
 1516SOL     OW 6140   1.587   4.503   3.532
 1516SOL    HW1 6141   1.495   4.541   3.527
 1516SOL    HW2 6142   1.647   4.550   3.467
 1517SOL     OW 6143   1.013   3.829   3.632
 1517SOL    HW1 6144   1.019   3.914   3.580
 1517SOL    HW2 6145   1.045   3.753   3.575
 1518SOL     OW 6146   0.504   3.774   3.602
 1518SOL    HW1 6147   0.462   3.717   3.532
 1518SOL    HW2 6148   0.438   3.843   3.634
 1519SOL     OW 6149   0.573   4.594   2.891
 1519SOL    HW1 6150   0.617   4.683   2.882
 1519SOL    HW2 6151   0.510   4.594   2.968
 1520SOL     OW 6152   1.360   4.586   2.907
 1520SOL    HW1 6153   1.285   4.586   2.841
 1520SOL    HW2 6154   1.397   4.494   2.916
 1521SOL     OW 6155   1.209   4.249   2.137
 1521SOL    HW1 6156   1.222   4.165   2.191
 1521SOL    HW2 6157   1.180   4.323   2.197
 1522SOL     OW 6158   0.307   3.937   3.093
 1522SOL    HW1 6159   0.284   3.974   3.183
 1522SOL    HW2 6160   0.277   3.842   3.087
 1523SOL     OW 6161   0.037   5.034   3.144
 1523SOL    HW1 6162   0.090   4.985   3.212
 1523SOL    HW2 6163   0.059   5.132   3.149
 1524SOL     OW 6164   0.732   4.358   2.926
 1524SOL    HW1 6165   0.791   4.332   2.850
 1524SOL    HW2 6166   0.704   4.454   2.915
 1525SOL     OW 6167   1.728   4.659   3.716
 1525SOL    HW1 6168   1.682   4.652   3.627
 1525SOL    HW2 6169   1.666   4.703   3.782
 1526SOL     OW 6170   0.307   3.787   2.480
 1526SOL    HW1 6171   0.296   3.881   2.513
 1526SOL    HW2 6172   0.302   3.724   2.557
 1527SOL     OW 6173   1.622   4.091   2.236
 1527SOL    HW1 6174   1.624   4.015   2.300
 1527SOL    HW2 6175   1.574   4.168   2.276
 1528SOL     OW 6176   1.023   4.490   2.828
 1528SOL    HW1 6177   1.038   4.511   2.924
 1528SOL    HW2 6178   0.993   4.395   2.819
 1529SOL     OW 6179   0.980   5.297   3.562
 1529SOL    HW1 6180   0.960   5.341   3.474
 1529SOL    HW2 6181   1.019   5.206   3.546
 1530SOL     OW 6182   1.859   5.242   3.467
 1530SOL    HW1 6183   1.873   5.269   3.372
 1530SOL    HW2 6184   1.942   5.264   3.520
 1531SOL     OW 6185   0.350   4.622   3.666
 1531SOL    HW1 6186   0.426   4.666   3.714
 1531SOL    HW2 6187   0.385   4.575   3.584
 1532SOL     OW 6188   1.540   3.998   1.987
 1532SOL    HW1 6189   1.479   3.923   2.010
 1532SOL    HW2 6190   1.562   4.050   2.070
 1533SOL     OW 6191   1.303   4.562   1.904
 1533SOL    HW1 6192   1.337   4.469   1.919
 1533SOL    HW2 6193   1.321   4.589   1.809
 1534SOL     OW 6194   1.068   5.057   2.711
 1534SOL    HW1 6195   1.075   4.973   2.656
 1534SOL    HW2 6196   1.130   5.126   2.675
 1535SOL     OW 6197   0.319   4.534   2.811
 1535SOL    HW1 6198   0.412   4.570   2.816
 1535SOL    HW2 6199   0.313   4.449   2.863
 1536SOL     OW 6200   0.339   4.233   2.868
 1536SOL    HW1 6201   0.287   4.150   2.851
 1536SOL    HW2 6202   0.416   4.238   2.804
 1537SOL     OW 6203   1.138   4.104   3.540
 1537SOL    HW1 6204   1.093   4.167   3.604
 1537SOL    HW2 6205   1.231   4.135   3.523
 1538SOL     OW 6206   1.160   3.931   3.339
 1538SOL    HW1 6207   1.160   3.995   3.416
 1538SOL    HW2 6208   1.188   3.979   3.256
 1539SOL     OW 6209   0.088   5.525   2.789
 1539SOL    HW1 6210   0.046   5.439   2.762
 1539SOL    HW2 6211   0.182   5.528   2.755
 1540SOL     OW 6212   0.504   5.292   2.772
 1540SOL    HW1 6213   0.570   5.366   2.781
 1540SOL    HW2 6214   0.548   5.213   2.730
 1541SOL     OW 6215   1.002   4.520   3.100
 1541SOL    HW1 6216   1.043   4.488   3.186
 1541SOL    HW2 6217   0.906   4.493   3.097
 1542SOL     OW 6218   0.040   4.268   2.976
 1542SOL    HW1 6219   0.125   4.235   2.935
 1542SOL    HW2 6220   0.053   4.283   3.074
 1543SOL     OW 6221   0.189   4.244   3.584
 1543SOL    HW1 6222   0.248   4.204   3.514
 1543SOL    HW2 6223   0.131   4.315   3.543
 1544SOL     OW 6224   1.369   4.674   3.522
 1544SOL    HW1 6225   1.408   4.763   3.542
 1544SOL    HW2 6226   1.379   4.654   3.425
 1545SOL     OW 6227   0.815   4.296   2.187
 1545SOL    HW1 6228   0.822   4.207   2.141
 1545SOL    HW2 6229   0.721   4.330   2.179
 1546SOL     OW 6230   1.657   4.328   3.068
 1546SOL    HW1 6231   1.619   4.259   3.130
 1546SOL    HW2 6232   1.739   4.292   3.024
 1547SOL     OW 6233   0.252   5.288   3.606
 1547SOL    HW1 6234   0.222   5.345   3.682
 1547SOL    HW2 6235   0.245   5.191   3.632
 1548SOL     OW 6236   0.671   4.188   3.131
 1548SOL    HW1 6237   0.637   4.099   3.101
 1548SOL    HW2 6238   0.697   4.242   3.051
 1549SOL     OW 6239   0.930   5.402   3.327
 1549SOL    HW1 6240   0.906   5.384   3.232
 1549SOL    HW2 6241   0.960   5.496   3.337
 1550SOL     OW 6242   0.473   4.224   2.053
 1550SOL    HW1 6243   0.534   4.304   2.057
 1550SOL    HW2 6244   0.378   4.255   2.060
 1551SOL     OW 6245   0.159   4.861   3.328
 1551SOL    HW1 6246   0.181   4.800   3.404
 1551SOL    HW2 6247   0.169   4.812   3.242
 1552SOL     OW 6248   1.347   4.783   3.096
 1552SOL    HW1 6249   1.371   4.720   3.022
 1552SOL    HW2 6250   1.257   4.823   3.078
 1553SOL     OW 6251   1.302   4.579   2.171
 1553SOL    HW1 6252   1.216   4.548   2.213
 1553SOL    HW2 6253   1.298   4.565   2.072
 1554SOL     OW 6254   1.759   5.471   3.016
 1554SOL    HW1 6255   1.820   5.501   2.943
 1554SOL    HW2 6256   1.721   5.382   2.994
 1555SOL     OW 6257   1.252   5.455   2.990
 1555SOL    HW1 6258   1.336   5.460   2.936
 1555SOL    HW2 6259   1.229   5.359   3.008
 1556SOL     OW 6260   0.083   4.982   2.884
 1556SOL    HW1 6261   0.078   4.981   2.984
 1556SOL    HW2 6262   0.000   4.941   2.846
 1557SOL     OW 6263   0.688   5.386   3.578
 1557SOL    HW1 6264   0.632   5.467   3.587
 1557SOL    HW2 6265   0.740   5.390   3.492
 1558SOL     OW 6266   1.726   3.859   2.385
 1558SOL    HW1 6267   1.799   3.842   2.318
 1558SOL    HW2 6268   1.695   3.772   2.423
 1559SOL     OW 6269   1.388   5.297   2.339
 1559SOL    HW1 6270   1.455   5.309   2.265
 1559SOL    HW2 6271   1.348   5.386   2.362
 1560SOL     OW 6272   0.130   5.518   3.713
 1560SOL    HW1 6273   0.089   5.444   3.766
 1560SOL    HW2 6274   0.194   5.569   3.771
 1561SOL     OW 6275   1.280   4.651   2.534
 1561SOL    HW1 6276   1.340   4.570   2.536
 1561SOL    HW2 6277   1.320   4.720   2.474
 1562SOL     OW 6278   0.830   4.997   3.284
 1562SOL    HW1 6279   0.825   5.030   3.379
 1562SOL    HW2 6280   0.744   5.016   3.238
 1563SOL     OW 6281   0.672   5.340   2.016
 1563SOL    HW1 6282   0.681   5.350   1.917
 1563SOL    HW2 6283   0.632   5.251   2.037
 1564SOL     OW 6284   1.650   5.444   3.256
 1564SOL    HW1 6285   1.703   5.454   3.172
 1564SOL    HW2 6286   1.623   5.534   3.290
 1565SOL     OW 6287   1.841   3.899   2.825
 1565SOL    HW1 6288   1.880   3.814   2.789
 1565SOL    HW2 6289   1.743   3.901   2.806
 1566SOL     OW 6290   0.263   4.050   2.582
 1566SOL    HW1 6291   0.184   4.101   2.548
 1566SOL    HW2 6292   0.254   4.035   2.680
 1567SOL     OW 6293   1.194   5.336   1.893
 1567SOL    HW1 6294   1.200   5.243   1.930
 1567SOL    HW2 6295   1.135   5.336   1.813
 1568SOL     OW 6296   0.822   4.726   3.234
 1568SOL    HW1 6297   0.862   4.725   3.142
 1568SOL    HW2 6298   0.832   4.818   3.274
 1569SOL     OW 6299   0.916   4.634   2.153
 1569SOL    HW1 6300   0.979   4.672   2.085
 1569SOL    HW2 6301   0.956   4.551   2.192
 1570SOL     OW 6302   1.504   5.331   1.906
 1570SOL    HW1 6303   1.412   5.368   1.913
 1570SOL    HW2 6304   1.542   5.351   1.816
 1571SOL     OW 6305   0.372   5.012   3.352
 1571SOL    HW1 6306   0.359   5.105   3.318
 1571SOL    HW2 6307   0.288   4.960   3.339
 1572SOL     OW 6308   1.614   5.016   3.151
 1572SOL    HW1 6309   1.674   5.019   3.231
 1572SOL    HW2 6310   1.539   5.080   3.164
 1573SOL     OW 6311   1.039   4.822   2.558
 1573SOL    HW1 6312   0.969   4.775   2.612
 1573SOL    HW2 6313   1.098   4.754   2.515
 1574SOL     OW 6314   1.014   3.960   2.833
 1574SOL    HW1 6315   1.006   3.924   2.740
 1574SOL    HW2 6316   1.012   3.884   2.898
 1575SOL     OW 6317   0.590   5.211   2.353
 1575SOL    HW1 6318   0.632   5.153   2.283
 1575SOL    HW2 6319   0.546   5.290   2.309
 1576SOL     OW 6320   1.709   4.109   3.243
 1576SOL    HW1 6321   1.782   4.178   3.247
 1576SOL    HW2 6322   1.737   4.034   3.184
 1577SOL     OW 6323   0.255   5.072   2.152
 1577SOL    HW1 6324   0.159   5.073   2.125
 1577SOL    HW2 6325   0.267   5.125   2.236
 1578SOL     OW 6326   0.105   4.737   3.588
 1578SOL    HW1 6327   0.028   4.704   3.642
 1578SOL    HW2 6328   0.190   4.707   3.630
 1579SOL     OW 6329   0.672   3.927   3.351
 1579SOL    HW1 6330   0.762   3.911   3.311
 1579SOL    HW2 6331   0.680   3.932   3.450
 1580SOL     OW 6332   0.075   4.069   1.895
 1580SOL    HW1 6333  -0.017   4.041   1.866
 1580SOL    HW2 6334   0.106   4.146   1.839
 1581SOL     OW 6335   1.440   4.580   3.260
 1581SOL    HW1 6336   1.383   4.632   3.197
 1581SOL    HW2 6337   1.536   4.592   3.236
 1582SOL     OW 6338   0.072   3.890   2.180
 1582SOL    HW1 6339   0.055   3.973   2.126
 1582SOL    HW2 6340   0.162   3.853   2.158
 1583SOL     OW 6341   1.183   5.059   1.981
 1583SOL    HW1 6342   1.084   5.048   1.983
 1583SOL    HW2 6343   1.217   5.074   2.074
 1584SOL     OW 6344   0.613   4.566   3.293
 1584SOL    HW1 6345   0.669   4.647   3.276
 1584SOL    HW2 6346   0.672   4.486   3.296
 1585SOL     OW 6347   1.493   5.491   2.821
 1585SOL    HW1 6348   1.526   5.555   2.752
 1585SOL    HW2 6349   1.559   5.485   2.896
 1586SOL     OW 6350   0.716   4.289   3.570
 1586SOL    HW1 6351   0.735   4.354   3.644
 1586SOL    HW2 6352   0.776   4.209   3.579
 1587SOL     OW 6353   1.450   4.944   3.495
 1587SOL    HW1 6354   1.441   4.934   3.594
 1587SOL    HW2 6355   1.546   4.937   3.469
 1588SOL     OW 6356   0.390   5.465   3.422
 1588SOL    HW1 6357   0.299   5.506   3.420
 1588SOL    HW2 6358   0.383   5.371   3.454
 1589SOL     OW 6359   1.674   4.607   3.116
 1589SOL    HW1 6360   1.647   4.518   3.079
 1589SOL    HW2 6361   1.675   4.675   3.043
 1590SOL     OW 6362   1.225   4.049   2.311
 1590SOL    HW1 6363   1.290   3.975   2.300
 1590SOL    HW2 6364   1.245   4.099   2.395
 1591SOL     OW 6365   0.594   4.469   2.514
 1591SOL    HW1 6366   0.644   4.554   2.495
 1591SOL    HW2 6367   0.506   4.471   2.466
 1592SOL     OW 6368   1.777   4.066   3.504
 1592SOL    HW1 6369   1.760   4.097   3.410
 1592SOL    HW2 6370   1.693   4.029   3.542
 1593SOL     OW 6371   1.730   4.658   3.379
 1593SOL    HW1 6372   1.768   4.749   3.394
 1593SOL    HW2 6373   1.722   4.641   3.280
 1594SOL     OW 6374   0.859   5.098   1.878
 1594SOL    HW1 6375   0.813   5.113   1.966
 1594SOL    HW2 6376   0.903   5.183   1.848
 1595SOL     OW 6377   0.661   5.514   2.815
 1595SOL    HW1 6378   0.615   5.602   2.802
 1595SOL    HW2 6379   0.760   5.526   2.808
 1596SOL     OW 6380   0.859   4.680   2.723
 1596SOL    HW1 6381   0.913   4.611   2.771
 1596SOL    HW2 6382   0.827   4.749   2.789
 1597SOL     OW 6383   1.083   4.708   1.949
 1597SOL    HW1 6384   1.060   4.761   1.867
 1597SOL    HW2 6385   1.164   4.652   1.930
 1598SOL     OW 6386   1.861   5.293   2.713
 1598SOL    HW1 6387   1.790   5.281   2.643
 1598SOL    HW2 6388   1.862   5.214   2.773
 1599SOL     OW 6389   0.221   5.038   3.706
 1599SOL    HW1 6390   0.156   4.965   3.685
 1599SOL    HW2 6391   0.225   5.052   3.804
 1600SOL     OW 6392   0.079   4.964   2.515
 1600SOL    HW1 6393   0.078   4.917   2.603
 1600SOL    HW2 6394   0.161   4.936   2.464
 1601SOL     OW 6395   0.672   5.115   3.486
 1601SOL    HW1 6396   0.594   5.065   3.524
 1601SOL    HW2 6397   0.669   5.210   3.517
 1602SOL     OW 6398   1.824   3.916   3.089
 1602SOL    HW1 6399   1.820   3.826   3.133
 1602SOL    HW2 6400   1.827   3.905   2.990
 1603SOL     OW 6401   0.428   4.148   2.382
 1603SOL    HW1 6402   0.458   4.076   2.320
 1603SOL    HW2 6403   0.389   4.108   2.465
 1604SOL     OW 6404   1.705   5.211   2.966
 1604SOL    HW1 6405   1.612   5.186   2.939
 1604SOL    HW2 6406   1.731   5.161   3.048
 1605SOL     OW 6407   0.317   4.271   3.142
 1605SOL    HW1 6408   0.355   4.212   3.214
 1605SOL    HW2 6409   0.357   4.245   3.054
 1606SOL     OW 6410   0.812   5.310   2.549
 1606SOL    HW1 6411   0.844   5.320   2.455
 1606SOL    HW2 6412   0.733   5.248   2.551
 1607SOL     OW 6413   1.424   3.938   2.974
 1607SOL    HW1 6414   1.476   3.873   3.029
 1607SOL    HW2 6415   1.375   4.001   3.035
 1608SOL     OW 6416   1.001   3.758   3.016
 1608SOL    HW1 6417   0.938   3.686   2.985
 1608SOL    HW2 6418   1.094   3.722   3.016
 1609SOL     OW 6419   0.770   5.054   2.163
 1609SOL    HW1 6420   0.724   4.967   2.180
 1609SOL    HW2 6421   0.861   5.051   2.204
 1610SOL     OW 6422   0.618   5.291   3.146
 1610SOL    HW1 6423   0.613   5.373   3.203
 1610SOL    HW2 6424   0.707   5.288   3.101
 1611SOL     OW 6425   1.352   3.776   2.030
 1611SOL    HW1 6426   1.387   3.735   1.946
 1611SOL    HW2 6427   1.262   3.738   2.050
 1612SOL     OW 6428   1.300   4.177   2.553
 1612SOL    HW1 6429   1.241   4.257   2.557
 1612SOL    HW2 6430   1.315   4.142   2.646
 1613SOL     OW 6431   1.593   3.945   2.744
 1613SOL    HW1 6432   1.509   3.944   2.798
 1613SOL    HW2 6433   1.595   4.028   2.688
 1614SOL     OW 6434   0.875   5.370   2.199
 1614SOL    HW1 6435   0.798   5.335   2.145
 1614SOL    HW2 6436   0.843   5.441   2.261
 1615SOL     OW 6437   0.230   4.352   3.837
 1615SOL    HW1 6438   0.137   4.350   3.874
 1615SOL    HW2 6439   0.231   4.313   3.745
 1616SOL     OW 6440   0.019   4.092   4.371
 1616SOL    HW1 6441  -0.063   4.135   4.410
 1616SOL    HW2 6442  -0.009   4.019   4.308
 1617SOL     OW 6443   1.555   5.235   4.427
 1617SOL    HW1 6444   1.498   5.219   4.508
 1617SOL    HW2 6445   1.496   5.245   4.347
 1618SOL     OW 6446   1.135   4.427   4.441
 1618SOL    HW1 6447   1.192   4.505   4.416
 1618SOL    HW2 6448   1.075   4.453   4.517
 1619SOL     OW 6449   1.755   4.331   3.955
 1619SOL    HW1 6450   1.743   4.318   3.856
 1619SOL    HW2 6451   1.725   4.250   4.004
 1620SOL     OW 6452   0.685   4.736   4.389
 1620SOL    HW1 6453   0.754   4.720   4.459
 1620SOL    HW2 6454   0.612   4.793   4.427
 1621SOL     OW 6455   1.603   4.171   4.461
 1621SOL    HW1 6456   1.529   4.217   4.411
 1621SOL    HW2 6457   1.654   4.239   4.514
 1622SOL     OW 6458   0.231   5.437   4.207
 1622SOL    HW1 6459   0.265   5.514   4.261
 1622SOL    HW2 6460   0.275   5.437   4.117
 1623SOL     OW 6461   0.230   5.158   4.262
 1623SOL    HW1 6462   0.204   5.254   4.262
 1623SOL    HW2 6463   0.159   5.104   4.307
 1624SOL     OW 6464   0.240   4.815   4.610
 1624SOL    HW1 6465   0.254   4.731   4.662
 1624SOL    HW2 6466   0.185   4.879   4.665
 1625SOL     OW 6467   0.606   4.688   3.847
 1625SOL    HW1 6468   0.613   4.772   3.793
 1625SOL    HW2 6469   0.652   4.701   3.935
 1626SOL     OW 6470   0.122   4.367   4.287
 1626SOL    HW1 6471   0.077   4.279   4.304
 1626SOL    HW2 6472   0.121   4.421   4.371
 1627SOL     OW 6473   1.842   5.491   4.083
 1627SOL    HW1 6474   1.896   5.462   4.163
 1627SOL    HW2 6475   1.872   5.581   4.054
 1628SOL     OW 6476   0.027   5.320   3.841
 1628SOL    HW1 6477   0.008   5.224   3.862
 1628SOL    HW2 6478  -0.006   5.378   3.916
 1629SOL     OW 6479   1.689   4.646   4.336
 1629SOL    HW1 6480   1.784   4.617   4.344
 1629SOL    HW2 6481   1.681   4.711   4.261
 1630SOL     OW 6482   1.641   4.832   4.156
 1630SOL    HW1 6483   1.727   4.834   4.104
 1630SOL    HW2 6484   1.655   4.879   4.244
 1631SOL     OW 6485   0.613   5.089   4.450
 1631SOL    HW1 6486   0.564   5.002   4.459
 1631SOL    HW2 6487   0.590   5.132   4.363
 1632SOL     OW 6488   0.809   3.728   4.226
 1632SOL    HW1 6489   0.849   3.819   4.217
 1632SOL    HW2 6490   0.709   3.736   4.232
 1633SOL     OW 6491   1.525   4.723   3.914
 1633SOL    HW1 6492   1.462   4.647   3.927
 1633SOL    HW2 6493   1.573   4.741   4.000
 1634SOL     OW 6494   1.466   5.141   4.677
 1634SOL    HW1 6495   1.407   5.147   4.757
 1634SOL    HW2 6496   1.451   5.053   4.631
 1635SOL     OW 6497   1.667   5.438   4.296
 1635SOL    HW1 6498   1.626   5.415   4.208
 1635SOL    HW2 6499   1.649   5.364   4.361
 1636SOL     OW 6500   0.598   4.453   3.994
 1636SOL    HW1 6501   0.622   4.522   3.926
 1636SOL    HW2 6502   0.520   4.486   4.048
 1637SOL     OW 6503   1.281   4.069   4.668
 1637SOL    HW1 6504   1.195   4.019   4.655
 1637SOL    HW2 6505   1.343   4.015   4.724
 1638SOL     OW 6506   1.576   5.386   4.031
 1638SOL    HW1 6507   1.665   5.432   4.034
 1638SOL    HW2 6508   1.555   5.362   3.936
 1639SOL     OW 6509   1.041   4.425   4.153
 1639SOL    HW1 6510   1.067   4.421   4.249
 1639SOL    HW2 6511   0.956   4.374   4.139
 1640SOL     OW 6512   0.076   4.535   4.513
 1640SOL    HW1 6513   0.175   4.523   4.522
 1640SOL    HW2 6514   0.052   4.630   4.534
 1641SOL     OW 6515   0.865   4.072   3.919
 1641SOL    HW1 6516   0.924   4.135   3.870
 1641SOL    HW2 6517   0.884   3.978   3.890
 1642SOL     OW 6518   1.362   4.868   4.269
 1642SOL    HW1 6519   1.445   4.839   4.221
 1642SOL    HW2 6520   1.313   4.935   4.213
 1643SOL     OW 6521   0.550   3.920   4.609
 1643SOL    HW1 6522   0.545   3.915   4.709
 1643SOL    HW2 6523   0.552   4.016   4.580
 1644SOL     OW 6524   1.008   5.180   4.201
 1644SOL    HW1 6525   0.962   5.252   4.149
 1644SOL    HW2 6526   1.004   5.200   4.299
 1645SOL     OW 6527   0.351   5.525   4.577
 1645SOL    HW1 6528   0.401   5.439   4.583
 1645SOL    HW2 6529   0.416   5.602   4.574
 1646SOL     OW 6530   1.795   4.790   4.597
 1646SOL    HW1 6531   1.733   4.775   4.521
 1646SOL    HW2 6532   1.743   4.801   4.682
 1647SOL     OW 6533   0.321   4.667   3.966
 1647SOL    HW1 6534   0.403   4.706   3.924
 1647SOL    HW2 6535   0.294   4.585   3.917
 1648SOL     OW 6536   1.458   4.459   4.452
 1648SOL    HW1 6537   1.453   4.394   4.527
 1648SOL    HW2 6538   1.538   4.518   4.465
 1649SOL     OW 6539   1.111   5.500   3.961
 1649SOL    HW1 6540   1.051   5.438   4.011
 1649SOL    HW2 6541   1.142   5.456   3.876
 1650SOL     OW 6542   1.632   5.101   3.805
 1650SOL    HW1 6543   1.600   5.195   3.795
 1650SOL    HW2 6544   1.556   5.038   3.793
 1651SOL     OW 6545   0.464   5.467   4.047
 1651SOL    HW1 6546   0.497   5.506   4.133
 1651SOL    HW2 6547   0.540   5.460   3.982
 1652SOL     OW 6548   1.400   3.831   4.150
 1652SOL    HW1 6549   1.376   3.794   4.060
 1652SOL    HW2 6550   1.499   3.847   4.154
 1653SOL     OW 6551   0.940   5.422   4.628
 1653SOL    HW1 6552   1.020   5.365   4.649
 1653SOL    HW2 6553   0.891   5.382   4.551
 1654SOL     OW 6554   0.382   4.424   4.204
 1654SOL    HW1 6555   0.427   4.334   4.201
 1654SOL    HW2 6556   0.288   4.413   4.237
 1655SOL     OW 6557   0.614   3.846   3.841
 1655SOL    HW1 6558   0.712   3.824   3.848
 1655SOL    HW2 6559   0.583   3.829   3.748
 1656SOL     OW 6560   0.803   5.126   4.648
 1656SOL    HW1 6561   0.893   5.140   4.606
 1656SOL    HW2 6562   0.732   5.128   4.577
 1657SOL     OW 6563   0.922   4.227   4.623
 1657SOL    HW1 6564   0.897   4.218   4.527
 1657SOL    HW2 6565   0.970   4.145   4.654
 1658SOL     OW 6566   0.539   3.788   4.236
 1658SOL    HW1 6567   0.458   3.789   4.294
 1658SOL    HW2 6568   0.542   3.871   4.181
 1659SOL     OW 6569   1.434   4.912   3.765
 1659SOL    HW1 6570   1.466   4.836   3.822
 1659SOL    HW2 6571   1.342   4.939   3.795
 1660SOL     OW 6572   0.297   3.759   3.895
 1660SOL    HW1 6573   0.346   3.843   3.874
 1660SOL    HW2 6574   0.359   3.694   3.940
 1661SOL     OW 6575   0.935   3.960   4.204
 1661SOL    HW1 6576   0.887   4.001   4.126
 1661SOL    HW2 6577   1.034   3.958   4.185
 1662SOL     OW 6578   1.227   5.294   4.517
 1662SOL    HW1 6579   1.248   5.368   4.452
 1662SOL    HW2 6580   1.295   5.294   4.590
 1663SOL     OW 6581   0.459   4.876   4.465
 1663SOL    HW1 6582   0.388   4.849   4.530
 1663SOL    HW2 6583   0.433   4.848   4.372
 1664SOL     OW 6584   1.271   5.521   4.315
 1664SOL    HW1 6585   1.315   5.585   4.251
 1664SOL    HW2 6586   1.221   5.573   4.385
 1665SOL     OW 6587   1.032   4.273   3.740
 1665SOL    HW1 6588   0.991   4.355   3.701
 1665SOL    HW2 6589   1.096   4.299   3.813
 1666SOL     OW 6590   0.866   4.178   4.366
 1666SOL    HW1 6591   0.834   4.250   4.304
 1666SOL    HW2 6592   0.890   4.097   4.313
 1667SOL     OW 6593   1.017   3.763   4.477
 1667SOL    HW1 6594   0.945   3.768   4.408
 1667SOL    HW2 6595   0.993   3.694   4.546
 1668SOL     OW 6596   1.429   4.897   4.591
 1668SOL    HW1 6597   1.374   4.813   4.584
 1668SOL    HW2 6598   1.455   4.926   4.499
 1669SOL     OW 6599   1.857   4.557   4.101
 1669SOL    HW1 6600   1.899   4.493   4.165
 1669SOL    HW2 6601   1.819   4.506   4.023
 1670SOL     OW 6602   0.488   5.109   3.898
 1670SOL    HW1 6603   0.401   5.094   3.945
 1670SOL    HW2 6604   0.471   5.135   3.803
 1671SOL     OW 6605   1.664   5.004   4.381
 1671SOL    HW1 6606   1.763   5.012   4.395
 1671SOL    HW2 6607   1.619   5.088   4.412
 1672SOL     OW 6608   1.390   4.299   3.802
 1672SOL    HW1 6609   1.336   4.278   3.883
 1672SOL    HW2 6610   1.481   4.258   3.811
 1673SOL     OW 6611   0.527   3.980   4.052
 1673SOL    HW1 6612   0.554   3.921   3.977
 1673SOL    HW2 6613   0.527   4.075   4.021
 1674SOL     OW 6614   0.705   4.774   4.092
 1674SOL    HW1 6615   0.691   4.781   4.191
 1674SOL    HW2 6616   0.789   4.723   4.074
 1675SOL     OW 6617   0.367   4.824   4.225
 1675SOL    HW1 6618   0.360   4.907   4.169
 1675SOL    HW2 6619   0.371   4.744   4.165
 1676SOL     OW 6620   0.566   4.261   4.589
 1676SOL    HW1 6621   0.578   4.327   4.515
 1676SOL    HW2 6622   0.612   4.295   4.672
 1677SOL     OW 6623   1.252   5.072   4.112
 1677SOL    HW1 6624   1.302   5.149   4.152
 1677SOL    HW2 6625   1.157   5.074   4.144
 1678SOL     OW 6626   1.582   4.363   4.196
 1678SOL    HW1 6627   1.551   4.424   4.269
 1678SOL    HW2 6628   1.632   4.415   4.127
 1679SOL     OW 6629   1.209   4.249   3.999
 1679SOL    HW1 6630   1.222   4.165   4.053
 1679SOL    HW2 6631   1.180   4.323   4.059
 1680SOL     OW 6632   0.307   3.787   4.342
 1680SOL    HW1 6633   0.296   3.881   4.375
 1680SOL    HW2 6634   0.302   3.724   4.419
 1681SOL     OW 6635   1.622   4.091   4.098
 1681SOL    HW1 6636   1.624   4.015   4.162
 1681SOL    HW2 6637   1.574   4.168   4.138
 1682SOL     OW 6638   1.540   3.998   3.849
 1682SOL    HW1 6639   1.479   3.923   3.872
 1682SOL    HW2 6640   1.562   4.050   3.932
 1683SOL     OW 6641   1.303   4.562   3.766
 1683SOL    HW1 6642   1.337   4.469   3.781
 1683SOL    HW2 6643   1.321   4.589   3.671
 1684SOL     OW 6644   1.068   5.057   4.573
 1684SOL    HW1 6645   1.075   4.973   4.518
 1684SOL    HW2 6646   1.130   5.126   4.537
 1685SOL     OW 6647   0.008   5.050   3.924
 1685SOL    HW1 6648  -0.085   5.071   3.893
 1685SOL    HW2 6649   0.018   4.951   3.937
 1686SOL     OW 6650   0.088   5.525   4.651
 1686SOL    HW1 6651   0.046   5.439   4.624
 1686SOL    HW2 6652   0.182   5.528   4.617
 1687SOL     OW 6653   0.504   5.292   4.634
 1687SOL    HW1 6654   0.570   5.366   4.643
 1687SOL    HW2 6655   0.548   5.213   4.592
 1688SOL     OW 6656   0.815   4.296   4.049
 1688SOL    HW1 6657   0.822   4.207   4.003
 1688SOL    HW2 6658   0.721   4.330   4.041
 1689SOL     OW 6659   0.473   4.224   3.915
 1689SOL    HW1 6660   0.534   4.304   3.919
 1689SOL    HW2 6661   0.378   4.255   3.922
 1690SOL     OW 6662   1.302   4.579   4.033
 1690SOL    HW1 6663   1.216   4.548   4.075
 1690SOL    HW2 6664   1.298   4.565   3.934
 1691SOL     OW 6665   1.726   3.859   4.247
 1691SOL    HW1 6666   1.799   3.842   4.180
 1691SOL    HW2 6667   1.695   3.772   4.285
 1692SOL     OW 6668   1.388   5.297   4.201
 1692SOL    HW1 6669   1.455   5.309   4.127
 1692SOL    HW2 6670   1.348   5.386   4.224
 1693SOL     OW 6671   1.280   4.651   4.396
 1693SOL    HW1 6672   1.340   4.570   4.398
 1693SOL    HW2 6673   1.320   4.720   4.336
 1694SOL     OW 6674   0.672   5.340   3.878
 1694SOL    HW1 6675   0.681   5.350   3.779
 1694SOL    HW2 6676   0.632   5.251   3.899
 1695SOL     OW 6677   1.841   3.899   4.687
 1695SOL    HW1 6678   1.880   3.814   4.651
 1695SOL    HW2 6679   1.743   3.901   4.668
 1696SOL     OW 6680   0.263   4.050   4.444
 1696SOL    HW1 6681   0.184   4.101   4.410
 1696SOL    HW2 6682   0.254   4.035   4.542
 1697SOL     OW 6683   1.194   5.336   3.755
 1697SOL    HW1 6684   1.200   5.243   3.792
 1697SOL    HW2 6685   1.135   5.336   3.675
 1698SOL     OW 6686   0.916   4.634   4.015
 1698SOL    HW1 6687   0.979   4.672   3.947
 1698SOL    HW2 6688   0.956   4.551   4.054
 1699SOL     OW 6689   1.504   5.331   3.768
 1699SOL    HW1 6690   1.412   5.368   3.775
 1699SOL    HW2 6691   1.542   5.351   3.678
 1700SOL     OW 6692   1.039   4.822   4.420
 1700SOL    HW1 6693   0.969   4.775   4.474
 1700SOL    HW2 6694   1.098   4.754   4.377
 1701SOL     OW 6695   1.014   3.960   4.695
 1701SOL    HW1 6696   1.006   3.924   4.602
 1701SOL    HW2 6697   1.012   3.884   4.760
 1702SOL     OW 6698   0.590   5.211   4.215
 1702SOL    HW1 6699   0.632   5.153   4.145
 1702SOL    HW2 6700   0.546   5.290   4.171
 1703SOL     OW 6701   0.255   5.072   4.014
 1703SOL    HW1 6702   0.159   5.073   3.987
 1703SOL    HW2 6703   0.267   5.125   4.098
 1704SOL     OW 6704   0.075   4.069   3.757
 1704SOL    HW1 6705  -0.017   4.041   3.728
 1704SOL    HW2 6706   0.106   4.146   3.701
 1705SOL     OW 6707   0.072   3.890   4.042
 1705SOL    HW1 6708   0.055   3.973   3.988
 1705SOL    HW2 6709   0.162   3.853   4.020
 1706SOL     OW 6710   1.183   5.059   3.843
 1706SOL    HW1 6711   1.084   5.048   3.845
 1706SOL    HW2 6712   1.217   5.074   3.936
 1707SOL     OW 6713   1.493   5.491   4.683
 1707SOL    HW1 6714   1.526   5.555   4.614
 1707SOL    HW2 6715   1.559   5.485   4.758
 1708SOL     OW 6716   1.225   4.049   4.173
 1708SOL    HW1 6717   1.290   3.975   4.162
 1708SOL    HW2 6718   1.245   4.099   4.257
 1709SOL     OW 6719   0.594   4.469   4.376
 1709SOL    HW1 6720   0.644   4.554   4.357
 1709SOL    HW2 6721   0.506   4.471   4.328
 1710SOL     OW 6722   0.859   5.098   3.740
 1710SOL    HW1 6723   0.813   5.113   3.828
 1710SOL    HW2 6724   0.903   5.183   3.710
 1711SOL     OW 6725   0.661   5.514   4.677
 1711SOL    HW1 6726   0.615   5.602   4.664
 1711SOL    HW2 6727   0.760   5.526   4.670
 1712SOL     OW 6728   0.859   4.680   4.585
 1712SOL    HW1 6729   0.913   4.611   4.633
 1712SOL    HW2 6730   0.827   4.749   4.651
 1713SOL     OW 6731   1.083   4.708   3.811
 1713SOL    HW1 6732   1.060   4.761   3.729
 1713SOL    HW2 6733   1.164   4.652   3.792
 1714SOL     OW 6734   1.861   5.293   4.575
 1714SOL    HW1 6735   1.790   5.281   4.505
 1714SOL    HW2 6736   1.862   5.214   4.635
 1715SOL     OW 6737   0.079   4.964   4.377
 1715SOL    HW1 6738   0.078   4.917   4.465
 1715SOL    HW2 6739   0.161   4.936   4.326
 1716SOL     OW 6740   0.428   4.148   4.244
 1716SOL    HW1 6741   0.458   4.076   4.182
 1716SOL    HW2 6742   0.389   4.108   4.327
 1717SOL     OW 6743   0.812   5.310   4.411
 1717SOL    HW1 6744   0.844   5.320   4.317
 1717SOL    HW2 6745   0.733   5.248   4.413
 1718SOL     OW 6746   0.770   5.054   4.025
 1718SOL    HW1 6747   0.724   4.967   4.042
 1718SOL    HW2 6748   0.861   5.051   4.066
 1719SOL     OW 6749   1.352   3.776   3.892
 1719SOL    HW1 6750   1.387   3.735   3.808
 1719SOL    HW2 6751   1.262   3.738   3.912
 1720SOL     OW 6752   1.300   4.177   4.415
 1720SOL    HW1 6753   1.241   4.257   4.419
 1720SOL    HW2 6754   1.315   4.142   4.508
 1721SOL     OW 6755   1.593   3.945   4.606
 1721SOL    HW1 6756   1.509   3.944   4.660
 1721SOL    HW2 6757   1.595   4.028   4.550
 1722SOL     OW 6758   0.039   4.801   4.024
 1722SOL    HW1 6759   0.138   4.790   4.015
 1722SOL    HW2 6760  -0.001   4.715   4.056
 1723SOL     OW 6761   0.875   5.370   4.061
 1723SOL    HW1 6762   0.798   5.335   4.007
 1723SOL    HW2 6763   0.843   5.441   4.123
 1724SOL     OW 6764   0.225   5.861   0.996
 1724SOL    HW1 6765   0.260   5.844   1.088
 1724SOL    HW2 6766   0.137   5.816   0.984
 1725SOL     OW 6767   0.019   5.954   0.647
 1725SOL    HW1 6768  -0.063   5.997   0.686
 1725SOL    HW2 6769  -0.009   5.881   0.584
 1726SOL     OW 6770   1.755   6.193   0.231
 1726SOL    HW1 6771   1.743   6.180   0.132
 1726SOL    HW2 6772   1.725   6.112   0.280
 1727SOL     OW 6773   0.438   5.978   1.499
 1727SOL    HW1 6774   0.520   5.922   1.508
 1727SOL    HW2 6775   0.357   5.920   1.503
 1728SOL     OW 6776   1.603   6.033   0.737
 1728SOL    HW1 6777   1.529   6.079   0.687
 1728SOL    HW2 6778   1.654   6.101   0.790
 1729SOL     OW 6779   1.594   5.700   1.480
 1729SOL    HW1 6780   1.576   5.767   1.408
 1729SOL    HW2 6781   1.591   5.746   1.569
 1730SOL     OW 6782   0.122   6.229   0.563
 1730SOL    HW1 6783   0.077   6.141   0.580
 1730SOL    HW2 6784   0.121   6.283   0.647
 1731SOL     OW 6785   0.809   5.590   0.502
 1731SOL    HW1 6786   0.849   5.681   0.493
 1731SOL    HW2 6787   0.709   5.598   0.508
 1732SOL     OW 6788   0.317   5.837   1.801
 1732SOL    HW1 6789   0.388   5.908   1.807
 1732SOL    HW2 6790   0.229   5.876   1.829
 1733SOL     OW 6791   1.281   5.931   0.944
 1733SOL    HW1 6792   1.195   5.881   0.931
 1733SOL    HW2 6793   1.343   5.877   1.000
 1734SOL     OW 6794   0.807   6.191   1.465
 1734SOL    HW1 6795   0.760   6.188   1.554
 1734SOL    HW2 6796   0.756   6.136   1.399
 1735SOL     OW 6797   1.394   6.055   1.674
 1735SOL    HW1 6798   1.374   6.098   1.762
 1735SOL    HW2 6799   1.472   5.993   1.683
 1736SOL     OW 6800   0.991   5.996   1.242
 1736SOL    HW1 6801   0.914   6.030   1.296
 1736SOL    HW2 6802   0.957   5.945   1.163
 1737SOL     OW 6803   1.041   6.287   0.429
 1737SOL    HW1 6804   1.067   6.283   0.525
 1737SOL    HW2 6805   0.956   6.236   0.415
 1738SOL     OW 6806   0.076   6.397   0.789
 1738SOL    HW1 6807   0.175   6.385   0.798
 1738SOL    HW2 6808   0.052   6.492   0.810
 1739SOL     OW 6809   0.865   5.934   0.195
 1739SOL    HW1 6810   0.924   5.997   0.146
 1739SOL    HW2 6811   0.884   5.840   0.166
 1740SOL     OW 6812   1.719   6.171   1.831
 1740SOL    HW1 6813   1.693   6.260   1.795
 1740SOL    HW2 6814   1.717   6.103   1.758
 1741SOL     OW 6815   0.550   5.782   0.885
 1741SOL    HW1 6816   0.545   5.777   0.985
 1741SOL    HW2 6817   0.552   5.878   0.856
 1742SOL     OW 6818   1.458   6.321   0.728
 1742SOL    HW1 6819   1.453   6.256   0.803
 1742SOL    HW2 6820   1.538   6.380   0.741
 1743SOL     OW 6821   0.202   5.871   1.498
 1743SOL    HW1 6822   0.122   5.931   1.485
 1743SOL    HW2 6823   0.192   5.822   1.584
 1744SOL     OW 6824   1.400   5.693   0.426
 1744SOL    HW1 6825   1.376   5.656   0.336
 1744SOL    HW2 6826   1.499   5.709   0.430
 1745SOL     OW 6827   1.547   5.808   1.729
 1745SOL    HW1 6828   1.542   5.845   1.821
 1745SOL    HW2 6829   1.475   5.739   1.717
 1746SOL     OW 6830   0.614   5.708   0.117
 1746SOL    HW1 6831   0.712   5.686   0.124
 1746SOL    HW2 6832   0.583   5.691   0.024
 1747SOL     OW 6833   0.781   5.850   1.749
 1747SOL    HW1 6834   0.848   5.789   1.792
 1747SOL    HW2 6835   0.708   5.869   1.814
 1748SOL     OW 6836   1.351   6.176   1.433
 1748SOL    HW1 6837   1.379   6.133   1.518
 1748SOL    HW2 6838   1.376   6.272   1.434
 1749SOL     OW 6839   0.539   5.650   0.512
 1749SOL    HW1 6840   0.458   5.651   0.570
 1749SOL    HW2 6841   0.542   5.733   0.457
 1750SOL     OW 6842   0.297   5.621   0.171
 1750SOL    HW1 6843   0.346   5.705   0.150
 1750SOL    HW2 6844   0.359   5.556   0.216
 1751SOL     OW 6845   0.935   5.822   0.480
 1751SOL    HW1 6846   0.887   5.863   0.402
 1751SOL    HW2 6847   1.034   5.820   0.461
 1752SOL     OW 6848   0.078   6.142   1.386
 1752SOL    HW1 6849   0.170   6.141   1.345
 1752SOL    HW2 6850   0.072   6.216   1.453
 1753SOL     OW 6851   0.561   5.808   1.147
 1753SOL    HW1 6852   0.599   5.724   1.184
 1753SOL    HW2 6853   0.473   5.827   1.191
 1754SOL     OW 6854   1.017   5.625   0.753
 1754SOL    HW1 6855   0.945   5.630   0.684
 1754SOL    HW2 6856   0.993   5.556   0.822
 1755SOL     OW 6857   1.466   6.176   0.992
 1755SOL    HW1 6858   1.436   6.081   0.999
 1755SOL    HW2 6859   1.539   6.192   1.058
 1756SOL     OW 6860   0.527   5.842   0.328
 1756SOL    HW1 6861   0.554   5.783   0.253
 1756SOL    HW2 6862   0.527   5.937   0.297
 1757SOL     OW 6863   0.915   5.675   1.402
 1757SOL    HW1 6864   0.940   5.655   1.307
 1757SOL    HW2 6865   0.987   5.731   1.444
 1758SOL     OW 6866   1.274   5.972   1.262
 1758SOL    HW1 6867   1.295   6.046   1.326
 1758SOL    HW2 6868   1.185   5.989   1.219
 1759SOL     OW 6869   0.566   6.123   0.865
 1759SOL    HW1 6870   0.578   6.189   0.791
 1759SOL    HW2 6871   0.612   6.157   0.948
 1760SOL     OW 6872   1.013   5.691   1.770
 1760SOL    HW1 6873   1.019   5.776   1.718
 1760SOL    HW2 6874   1.045   5.615   1.713
 1761SOL     OW 6875   0.504   5.636   1.740
 1761SOL    HW1 6876   0.462   5.579   1.670
 1761SOL    HW2 6877   0.438   5.705   1.772
 1762SOL     OW 6878   1.209   6.111   0.275
 1762SOL    HW1 6879   1.222   6.027   0.329
 1762SOL    HW2 6880   1.180   6.185   0.335
 1763SOL     OW 6881   0.307   5.799   1.231
 1763SOL    HW1 6882   0.284   5.836   1.321
 1763SOL    HW2 6883   0.277   5.704   1.225
 1764SOL     OW 6884   0.732   6.220   1.064
 1764SOL    HW1 6885   0.791   6.194   0.988
 1764SOL    HW2 6886   0.704   6.316   1.053
 1765SOL     OW 6887   0.307   5.649   0.618
 1765SOL    HW1 6888   0.296   5.743   0.651
 1765SOL    HW2 6889   0.302   5.586   0.695
 1766SOL     OW 6890   1.622   5.953   0.374
 1766SOL    HW1 6891   1.624   5.877   0.438
 1766SOL    HW2 6892   1.574   6.030   0.414
 1767SOL     OW 6893   1.540   5.860   0.125
 1767SOL    HW1 6894   1.479   5.785   0.148
 1767SOL    HW2 6895   1.562   5.912   0.208
 1768SOL     OW 6896   0.339   6.095   1.006
 1768SOL    HW1 6897   0.287   6.012   0.989
 1768SOL    HW2 6898   0.416   6.100   0.942
 1769SOL     OW 6899   1.138   5.966   1.678
 1769SOL    HW1 6900   1.093   6.029   1.742
 1769SOL    HW2 6901   1.231   5.997   1.661
 1770SOL     OW 6902   1.160   5.793   1.477
 1770SOL    HW1 6903   1.160   5.857   1.554
 1770SOL    HW2 6904   1.188   5.841   1.394
 1771SOL     OW 6905   0.040   6.130   1.114
 1771SOL    HW1 6906   0.125   6.097   1.073
 1771SOL    HW2 6907   0.053   6.145   1.212
 1772SOL     OW 6908   0.189   6.106   1.722
 1772SOL    HW1 6909   0.248   6.066   1.652
 1772SOL    HW2 6910   0.131   6.177   1.681
 1773SOL     OW 6911   0.815   6.158   0.325
 1773SOL    HW1 6912   0.822   6.069   0.279
 1773SOL    HW2 6913   0.721   6.192   0.317
 1774SOL     OW 6914   1.657   6.190   1.206
 1774SOL    HW1 6915   1.619   6.121   1.268
 1774SOL    HW2 6916   1.739   6.154   1.162
 1775SOL     OW 6917   0.671   6.050   1.269
 1775SOL    HW1 6918   0.637   5.961   1.239
 1775SOL    HW2 6919   0.697   6.104   1.189
 1776SOL     OW 6920   0.903   5.672   0.133
 1776SOL    HW1 6921   0.954   5.673   0.047
 1776SOL    HW2 6922   0.959   5.630   0.204
 1777SOL     OW 6923   1.726   5.721   0.523
 1777SOL    HW1 6924   1.799   5.704   0.456
 1777SOL    HW2 6925   1.695   5.634   0.561
 1778SOL     OW 6926   1.841   5.761   0.963
 1778SOL    HW1 6927   1.880   5.676   0.927
 1778SOL    HW2 6928   1.743   5.763   0.944
 1779SOL     OW 6929   0.263   5.912   0.720
 1779SOL    HW1 6930   0.184   5.963   0.686
 1779SOL    HW2 6931   0.254   5.897   0.818
 1780SOL     OW 6932   1.014   5.822   0.971
 1780SOL    HW1 6933   1.006   5.786   0.878
 1780SOL    HW2 6934   1.012   5.746   1.036
 1781SOL     OW 6935   1.709   5.971   1.381
 1781SOL    HW1 6936   1.782   6.040   1.385
 1781SOL    HW2 6937   1.737   5.896   1.322
 1782SOL     OW 6938   0.672   5.789   1.489
 1782SOL    HW1 6939   0.762   5.773   1.449
 1782SOL    HW2 6940   0.680   5.794   1.588
 1783SOL     OW 6941   0.075   5.931   0.033
 1783SOL    HW1 6942  -0.017   5.903   0.004
 1783SOL    HW2 6943   0.106   6.008  -0.023
 1784SOL     OW 6944   0.072   5.752   0.318
 1784SOL    HW1 6945   0.055   5.835   0.264
 1784SOL    HW2 6946   0.162   5.715   0.296
 1785SOL     OW 6947   0.716   6.151   1.708
 1785SOL    HW1 6948   0.735   6.216   1.782
 1785SOL    HW2 6949   0.776   6.071   1.717
 1786SOL     OW 6950   1.225   5.911   0.449
 1786SOL    HW1 6951   1.290   5.837   0.438
 1786SOL    HW2 6952   1.245   5.961   0.533
 1787SOL     OW 6953   1.777   5.928   1.642
 1787SOL    HW1 6954   1.760   5.959   1.548
 1787SOL    HW2 6955   1.693   5.891   1.680
 1788SOL     OW 6956   1.824   5.778   1.227
 1788SOL    HW1 6957   1.820   5.688   1.271
 1788SOL    HW2 6958   1.827   5.767   1.128
 1789SOL     OW 6959   0.428   6.010   0.520
 1789SOL    HW1 6960   0.458   5.938   0.458
 1789SOL    HW2 6961   0.389   5.970   0.603
 1790SOL     OW 6962   0.317   6.133   1.280
 1790SOL    HW1 6963   0.355   6.074   1.352
 1790SOL    HW2 6964   0.357   6.107   1.192
 1791SOL     OW 6965   1.424   5.800   1.112
 1791SOL    HW1 6966   1.476   5.735   1.167
 1791SOL    HW2 6967   1.375   5.863   1.173
 1792SOL     OW 6968   1.001   5.620   1.154
 1792SOL    HW1 6969   0.938   5.548   1.123
 1792SOL    HW2 6970   1.094   5.584   1.154
 1793SOL     OW 6971   1.352   5.638   0.168
 1793SOL    HW1 6972   1.387   5.597   0.084
 1793SOL    HW2 6973   1.262   5.600   0.188
 1794SOL     OW 6974   1.300   6.039   0.691
 1794SOL    HW1 6975   1.241   6.119   0.695
 1794SOL    HW2 6976   1.315   6.004   0.784
 1795SOL     OW 6977   1.593   5.807   0.882
 1795SOL    HW1 6978   1.509   5.806   0.936
 1795SOL    HW2 6979   1.595   5.890   0.826
 1796SOL     OW 6980   0.225   5.861   2.858
 1796SOL    HW1 6981   0.260   5.844   2.950
 1796SOL    HW2 6982   0.137   5.816   2.846
 1797SOL     OW 6983   0.019   5.954   2.509
 1797SOL    HW1 6984  -0.063   5.997   2.548
 1797SOL    HW2 6985  -0.009   5.881   2.446
 1798SOL     OW 6986   1.755   6.193   2.093
 1798SOL    HW1 6987   1.743   6.180   1.994
 1798SOL    HW2 6988   1.725   6.112   2.142
 1799SOL     OW 6989   0.438   5.978   3.361
 1799SOL    HW1 6990   0.520   5.922   3.370
 1799SOL    HW2 6991   0.357   5.920   3.365
 1800SOL     OW 6992   1.603   6.033   2.599
 1800SOL    HW1 6993   1.529   6.079   2.549
 1800SOL    HW2 6994   1.654   6.101   2.652
 1801SOL     OW 6995   1.594   5.700   3.342
 1801SOL    HW1 6996   1.576   5.767   3.270
 1801SOL    HW2 6997   1.591   5.746   3.431
 1802SOL     OW 6998   0.122   6.229   2.425
 1802SOL    HW1 6999   0.077   6.141   2.442
 1802SOL    HW2 7000   0.121   6.283   2.509
 1803SOL     OW 7001   0.809   5.590   2.364
 1803SOL    HW1 7002   0.849   5.681   2.355
 1803SOL    HW2 7003   0.709   5.598   2.370
 1804SOL     OW 7004   0.317   5.837   3.663
 1804SOL    HW1 7005   0.388   5.908   3.669
 1804SOL    HW2 7006   0.229   5.876   3.691
 1805SOL     OW 7007   1.281   5.931   2.806
 1805SOL    HW1 7008   1.195   5.881   2.793
 1805SOL    HW2 7009   1.343   5.877   2.862
 1806SOL     OW 7010   0.807   6.191   3.327
 1806SOL    HW1 7011   0.760   6.188   3.416
 1806SOL    HW2 7012   0.756   6.136   3.261
 1807SOL     OW 7013   1.394   6.055   3.536
 1807SOL    HW1 7014   1.374   6.098   3.624
 1807SOL    HW2 7015   1.472   5.993   3.545
 1808SOL     OW 7016   0.991   5.996   3.104
 1808SOL    HW1 7017   0.914   6.030   3.158
 1808SOL    HW2 7018   0.957   5.945   3.025
 1809SOL     OW 7019   1.041   6.287   2.291
 1809SOL    HW1 7020   1.067   6.283   2.387
 1809SOL    HW2 7021   0.956   6.236   2.277
 1810SOL     OW 7022   0.076   6.397   2.651
 1810SOL    HW1 7023   0.175   6.385   2.660
 1810SOL    HW2 7024   0.052   6.492   2.672
 1811SOL     OW 7025   0.865   5.934   2.057
 1811SOL    HW1 7026   0.924   5.997   2.008
 1811SOL    HW2 7027   0.884   5.840   2.028
 1812SOL     OW 7028   1.719   6.171   3.693
 1812SOL    HW1 7029   1.693   6.260   3.657
 1812SOL    HW2 7030   1.717   6.103   3.620
 1813SOL     OW 7031   0.550   5.782   2.747
 1813SOL    HW1 7032   0.545   5.777   2.847
 1813SOL    HW2 7033   0.552   5.878   2.718
 1814SOL     OW 7034   1.458   6.321   2.590
 1814SOL    HW1 7035   1.453   6.256   2.665
 1814SOL    HW2 7036   1.538   6.380   2.603
 1815SOL     OW 7037   0.202   5.871   3.360
 1815SOL    HW1 7038   0.122   5.931   3.347
 1815SOL    HW2 7039   0.192   5.822   3.446
 1816SOL     OW 7040   1.400   5.693   2.288
 1816SOL    HW1 7041   1.376   5.656   2.198
 1816SOL    HW2 7042   1.499   5.709   2.292
 1817SOL     OW 7043   1.547   5.808   3.591
 1817SOL    HW1 7044   1.542   5.845   3.683
 1817SOL    HW2 7045   1.475   5.739   3.579
 1818SOL     OW 7046   0.614   5.708   1.979
 1818SOL    HW1 7047   0.712   5.686   1.986
 1818SOL    HW2 7048   0.583   5.691   1.886
 1819SOL     OW 7049   0.781   5.850   3.611
 1819SOL    HW1 7050   0.848   5.789   3.654
 1819SOL    HW2 7051   0.708   5.869   3.676
 1820SOL     OW 7052   1.351   6.176   3.295
 1820SOL    HW1 7053   1.379   6.133   3.380
 1820SOL    HW2 7054   1.376   6.272   3.296
 1821SOL     OW 7055   0.539   5.650   2.374
 1821SOL    HW1 7056   0.458   5.651   2.432
 1821SOL    HW2 7057   0.542   5.733   2.319
 1822SOL     OW 7058   0.297   5.621   2.033
 1822SOL    HW1 7059   0.346   5.705   2.012
 1822SOL    HW2 7060   0.359   5.556   2.078
 1823SOL     OW 7061   0.935   5.822   2.342
 1823SOL    HW1 7062   0.887   5.863   2.264
 1823SOL    HW2 7063   1.034   5.820   2.323
 1824SOL     OW 7064   0.078   6.142   3.248
 1824SOL    HW1 7065   0.170   6.141   3.207
 1824SOL    HW2 7066   0.072   6.216   3.315
 1825SOL     OW 7067   0.561   5.808   3.009
 1825SOL    HW1 7068   0.599   5.724   3.046
 1825SOL    HW2 7069   0.473   5.827   3.053
 1826SOL     OW 7070   1.017   5.625   2.615
 1826SOL    HW1 7071   0.945   5.630   2.546
 1826SOL    HW2 7072   0.993   5.556   2.684
 1827SOL     OW 7073   1.466   6.176   2.854
 1827SOL    HW1 7074   1.436   6.081   2.861
 1827SOL    HW2 7075   1.539   6.192   2.920
 1828SOL     OW 7076   0.527   5.842   2.190
 1828SOL    HW1 7077   0.554   5.783   2.115
 1828SOL    HW2 7078   0.527   5.937   2.159
 1829SOL     OW 7079   0.915   5.675   3.264
 1829SOL    HW1 7080   0.940   5.655   3.169
 1829SOL    HW2 7081   0.987   5.731   3.306
 1830SOL     OW 7082   1.274   5.972   3.124
 1830SOL    HW1 7083   1.295   6.046   3.188
 1830SOL    HW2 7084   1.185   5.989   3.081
 1831SOL     OW 7085   0.566   6.123   2.727
 1831SOL    HW1 7086   0.578   6.189   2.653
 1831SOL    HW2 7087   0.612   6.157   2.810
 1832SOL     OW 7088   1.013   5.691   3.632
 1832SOL    HW1 7089   1.019   5.776   3.580
 1832SOL    HW2 7090   1.045   5.615   3.575
 1833SOL     OW 7091   0.504   5.636   3.602
 1833SOL    HW1 7092   0.462   5.579   3.532
 1833SOL    HW2 7093   0.438   5.705   3.634
 1834SOL     OW 7094   1.209   6.111   2.137
 1834SOL    HW1 7095   1.222   6.027   2.191
 1834SOL    HW2 7096   1.180   6.185   2.197
 1835SOL     OW 7097   0.307   5.799   3.093
 1835SOL    HW1 7098   0.284   5.836   3.183
 1835SOL    HW2 7099   0.277   5.704   3.087
 1836SOL     OW 7100   0.732   6.220   2.926
 1836SOL    HW1 7101   0.791   6.194   2.850
 1836SOL    HW2 7102   0.704   6.316   2.915
 1837SOL     OW 7103   0.307   5.649   2.480
 1837SOL    HW1 7104   0.296   5.743   2.513
 1837SOL    HW2 7105   0.302   5.586   2.557
 1838SOL     OW 7106   1.622   5.953   2.236
 1838SOL    HW1 7107   1.624   5.877   2.300
 1838SOL    HW2 7108   1.574   6.030   2.276
 1839SOL     OW 7109   1.540   5.860   1.987
 1839SOL    HW1 7110   1.479   5.785   2.010
 1839SOL    HW2 7111   1.562   5.912   2.070
 1840SOL     OW 7112   0.339   6.095   2.868
 1840SOL    HW1 7113   0.287   6.012   2.851
 1840SOL    HW2 7114   0.416   6.100   2.804
 1841SOL     OW 7115   1.138   5.966   3.540
 1841SOL    HW1 7116   1.093   6.029   3.604
 1841SOL    HW2 7117   1.231   5.997   3.523
 1842SOL     OW 7118   1.160   5.793   3.339
 1842SOL    HW1 7119   1.160   5.857   3.416
 1842SOL    HW2 7120   1.188   5.841   3.256
 1843SOL     OW 7121   0.040   6.130   2.976
 1843SOL    HW1 7122   0.125   6.097   2.935
 1843SOL    HW2 7123   0.053   6.145   3.074
 1844SOL     OW 7124   0.189   6.106   3.584
 1844SOL    HW1 7125   0.248   6.066   3.514
 1844SOL    HW2 7126   0.131   6.177   3.543
 1845SOL     OW 7127   0.815   6.158   2.187
 1845SOL    HW1 7128   0.822   6.069   2.141
 1845SOL    HW2 7129   0.721   6.192   2.179
 1846SOL     OW 7130   1.657   6.190   3.068
 1846SOL    HW1 7131   1.619   6.121   3.130
 1846SOL    HW2 7132   1.739   6.154   3.024
 1847SOL     OW 7133   0.671   6.050   3.131
 1847SOL    HW1 7134   0.637   5.961   3.101
 1847SOL    HW2 7135   0.697   6.104   3.051
 1848SOL     OW 7136   1.726   5.721   2.385
 1848SOL    HW1 7137   1.799   5.704   2.318
 1848SOL    HW2 7138   1.695   5.634   2.423
 1849SOL     OW 7139   1.841   5.761   2.825
 1849SOL    HW1 7140   1.880   5.676   2.789
 1849SOL    HW2 7141   1.743   5.763   2.806
 1850SOL     OW 7142   0.263   5.912   2.582
 1850SOL    HW1 7143   0.184   5.963   2.548
 1850SOL    HW2 7144   0.254   5.897   2.680
 1851SOL     OW 7145   1.014   5.822   2.833
 1851SOL    HW1 7146   1.006   5.786   2.740
 1851SOL    HW2 7147   1.012   5.746   2.898
 1852SOL     OW 7148   1.709   5.971   3.243
 1852SOL    HW1 7149   1.782   6.040   3.247
 1852SOL    HW2 7150   1.737   5.896   3.184
 1853SOL     OW 7151   0.672   5.789   3.351
 1853SOL    HW1 7152   0.762   5.773   3.311
 1853SOL    HW2 7153   0.680   5.794   3.450
 1854SOL     OW 7154   0.075   5.931   1.895
 1854SOL    HW1 7155  -0.017   5.903   1.866
 1854SOL    HW2 7156   0.106   6.008   1.839
 1855SOL     OW 7157   0.072   5.752   2.180
 1855SOL    HW1 7158   0.055   5.835   2.126
 1855SOL    HW2 7159   0.162   5.715   2.158
 1856SOL     OW 7160   0.716   6.151   3.570
 1856SOL    HW1 7161   0.735   6.216   3.644
 1856SOL    HW2 7162   0.776   6.071   3.579
 1857SOL     OW 7163   1.225   5.911   2.311
 1857SOL    HW1 7164   1.290   5.837   2.300
 1857SOL    HW2 7165   1.245   5.961   2.395
 1858SOL     OW 7166   1.777   5.928   3.504
 1858SOL    HW1 7167   1.760   5.959   3.410
 1858SOL    HW2 7168   1.693   5.891   3.542
 1859SOL     OW 7169   1.824   5.778   3.089
 1859SOL    HW1 7170   1.820   5.688   3.133
 1859SOL    HW2 7171   1.827   5.767   2.990
 1860SOL     OW 7172   0.428   6.010   2.382
 1860SOL    HW1 7173   0.458   5.938   2.320
 1860SOL    HW2 7174   0.389   5.970   2.465
 1861SOL     OW 7175   0.317   6.133   3.142
 1861SOL    HW1 7176   0.355   6.074   3.214
 1861SOL    HW2 7177   0.357   6.107   3.054
 1862SOL     OW 7178   1.424   5.800   2.974
 1862SOL    HW1 7179   1.476   5.735   3.029
 1862SOL    HW2 7180   1.375   5.863   3.035
 1863SOL     OW 7181   1.001   5.620   3.016
 1863SOL    HW1 7182   0.938   5.548   2.985
 1863SOL    HW2 7183   1.094   5.584   3.016
 1864SOL     OW 7184   1.352   5.638   2.030
 1864SOL    HW1 7185   1.387   5.597   1.946
 1864SOL    HW2 7186   1.262   5.600   2.050
 1865SOL     OW 7187   1.300   6.039   2.553
 1865SOL    HW1 7188   1.241   6.119   2.557
 1865SOL    HW2 7189   1.315   6.004   2.646
 1866SOL     OW 7190   1.593   5.807   2.744
 1866SOL    HW1 7191   1.509   5.806   2.798
 1866SOL    HW2 7192   1.595   5.890   2.688
 1867SOL     OW 7193   0.019   5.954   4.371
 1867SOL    HW1 7194  -0.063   5.997   4.410
 1867SOL    HW2 7195  -0.009   5.881   4.308
 1868SOL     OW 7196   1.755   6.193   3.955
 1868SOL    HW1 7197   1.743   6.180   3.856
 1868SOL    HW2 7198   1.725   6.112   4.004
 1869SOL     OW 7199   1.603   6.033   4.461
 1869SOL    HW1 7200   1.529   6.079   4.411
 1869SOL    HW2 7201   1.654   6.101   4.514
 1870SOL     OW 7202   0.122   6.229   4.287
 1870SOL    HW1 7203   0.077   6.141   4.304
 1870SOL    HW2 7204   0.121   6.283   4.371
 1871SOL     OW 7205   0.809   5.590   4.226
 1871SOL    HW1 7206   0.849   5.681   4.217
 1871SOL    HW2 7207   0.709   5.598   4.232
 1872SOL     OW 7208   1.281   5.931   4.668
 1872SOL    HW1 7209   1.195   5.881   4.655
 1872SOL    HW2 7210   1.343   5.877   4.724
 1873SOL     OW 7211   1.041   6.287   4.153
 1873SOL    HW1 7212   1.067   6.283   4.249
 1873SOL    HW2 7213   0.956   6.236   4.139
 1874SOL     OW 7214   0.076   6.397   4.513
 1874SOL    HW1 7215   0.175   6.385   4.522
 1874SOL    HW2 7216   0.052   6.492   4.534
 1875SOL     OW 7217   0.865   5.934   3.919
 1875SOL    HW1 7218   0.924   5.997   3.870
 1875SOL    HW2 7219   0.884   5.840   3.890
 1876SOL     OW 7220   0.550   5.782   4.609
 1876SOL    HW1 7221   0.545   5.777   4.709
 1876SOL    HW2 7222   0.552   5.878   4.580
 1877SOL     OW 7223   1.458   6.321   4.452
 1877SOL    HW1 7224   1.453   6.256   4.527
 1877SOL    HW2 7225   1.538   6.380   4.465
 1878SOL     OW 7226   1.400   5.693   4.150
 1878SOL    HW1 7227   1.376   5.656   4.060
 1878SOL    HW2 7228   1.499   5.709   4.154
 1879SOL     OW 7229   0.614   5.708   3.841
 1879SOL    HW1 7230   0.712   5.686   3.848
 1879SOL    HW2 7231   0.583   5.691   3.748
 1880SOL     OW 7232   0.539   5.650   4.236
 1880SOL    HW1 7233   0.458   5.651   4.294
 1880SOL    HW2 7234   0.542   5.733   4.181
 1881SOL     OW 7235   0.297   5.621   3.895
 1881SOL    HW1 7236   0.346   5.705   3.874
 1881SOL    HW2 7237   0.359   5.556   3.940
 1882SOL     OW 7238   0.935   5.822   4.204
 1882SOL    HW1 7239   0.887   5.863   4.126
 1882SOL    HW2 7240   1.034   5.820   4.185
 1883SOL     OW 7241   1.017   5.625   4.477
 1883SOL    HW1 7242   0.945   5.630   4.408
 1883SOL    HW2 7243   0.993   5.556   4.546
 1884SOL     OW 7244   0.527   5.842   4.052
 1884SOL    HW1 7245   0.554   5.783   3.977
 1884SOL    HW2 7246   0.527   5.937   4.021
 1885SOL     OW 7247   0.566   6.123   4.589
 1885SOL    HW1 7248   0.578   6.189   4.515
 1885SOL    HW2 7249   0.612   6.157   4.672
 1886SOL     OW 7250   1.209   6.111   3.999
 1886SOL    HW1 7251   1.222   6.027   4.053
 1886SOL    HW2 7252   1.180   6.185   4.059
 1887SOL     OW 7253   0.307   5.649   4.342
 1887SOL    HW1 7254   0.296   5.743   4.375
 1887SOL    HW2 7255   0.302   5.586   4.419
 1888SOL     OW 7256   1.622   5.953   4.098
 1888SOL    HW1 7257   1.624   5.877   4.162
 1888SOL    HW2 7258   1.574   6.030   4.138
 1889SOL     OW 7259   1.540   5.860   3.849
 1889SOL    HW1 7260   1.479   5.785   3.872
 1889SOL    HW2 7261   1.562   5.912   3.932
 1890SOL     OW 7262   0.815   6.158   4.049
 1890SOL    HW1 7263   0.822   6.069   4.003
 1890SOL    HW2 7264   0.721   6.192   4.041
 1891SOL     OW 7265   1.726   5.721   4.247
 1891SOL    HW1 7266   1.799   5.704   4.180
 1891SOL    HW2 7267   1.695   5.634   4.285
 1892SOL     OW 7268   1.841   5.761   4.687
 1892SOL    HW1 7269   1.880   5.676   4.651
 1892SOL    HW2 7270   1.743   5.763   4.668
 1893SOL     OW 7271   0.263   5.912   4.444
 1893SOL    HW1 7272   0.184   5.963   4.410
 1893SOL    HW2 7273   0.254   5.897   4.542
 1894SOL     OW 7274   1.014   5.822   4.695
 1894SOL    HW1 7275   1.006   5.786   4.602
 1894SOL    HW2 7276   1.012   5.746   4.760
 1895SOL     OW 7277   0.075   5.931   3.757
 1895SOL    HW1 7278  -0.017   5.903   3.728
 1895SOL    HW2 7279   0.106   6.008   3.701
 1896SOL     OW 7280   0.072   5.752   4.042
 1896SOL    HW1 7281   0.055   5.835   3.988
 1896SOL    HW2 7282   0.162   5.715   4.020
 1897SOL     OW 7283   1.225   5.911   4.173
 1897SOL    HW1 7284   1.290   5.837   4.162
 1897SOL    HW2 7285   1.245   5.961   4.257
 1898SOL     OW 7286   0.428   6.010   4.244
 1898SOL    HW1 7287   0.458   5.938   4.182
 1898SOL    HW2 7288   0.389   5.970   4.327
 1899SOL     OW 7289   1.352   5.638   3.892
 1899SOL    HW1 7290   1.387   5.597   3.808
 1899SOL    HW2 7291   1.262   5.600   3.912
 1900SOL     OW 7292   1.300   6.039   4.415
 1900SOL    HW1 7293   1.241   6.119   4.419
 1900SOL    HW2 7294   1.315   6.004   4.508
 1901SOL     OW 7295   1.593   5.807   4.606
 1901SOL    HW1 7296   1.509   5.806   4.660
 1901SOL    HW2 7297   1.595   5.890   4.550
 1902SOL     OW 7298   2.092   0.628   0.113
 1902SOL    HW1 7299   1.999   0.626   0.150
 1902SOL    HW2 7300   2.093   0.589   0.021
 1903SOL     OW 7301   2.087   0.275   0.996
 1903SOL    HW1 7302   2.122   0.258   1.088
 1903SOL    HW2 7303   1.999   0.230   0.984
 1904SOL     OW 7304   1.881   0.368   0.647
 1904SOL    HW1 7305   1.799   0.411   0.686
 1904SOL    HW2 7306   1.853   0.295   0.584
 1905SOL     OW 7307   2.431   1.275   1.165
 1905SOL    HW1 7308   2.338   1.268   1.128
 1905SOL    HW2 7309   2.442   1.364   1.209
 1906SOL     OW 7310   3.417   1.511   0.703
 1906SOL    HW1 7311   3.360   1.495   0.784
 1906SOL    HW2 7312   3.358   1.521   0.623
 1907SOL     OW 7313   2.997   0.703   0.717
 1907SOL    HW1 7314   3.054   0.781   0.692
 1907SOL    HW2 7315   2.937   0.729   0.793
 1908SOL     OW 7316   2.630   1.144   1.023
 1908SOL    HW1 7317   2.552   1.161   1.083
 1908SOL    HW2 7318   2.664   1.231   0.987
 1909SOL     OW 7319   2.712   0.798   1.823
 1909SOL    HW1 7320   2.708   0.874   1.888
 1909SOL    HW2 7321   2.734   0.834   1.732
 1910SOL     OW 7322   2.547   1.012   0.665
 1910SOL    HW1 7323   2.616   0.996   0.735
 1910SOL    HW2 7324   2.474   1.069   0.703
 1911SOL     OW 7325   2.548   1.161   1.803
 1911SOL    HW1 7326   2.608   1.240   1.817
 1911SOL    HW2 7327   2.462   1.192   1.762
 1912SOL     OW 7328   2.197   1.435   1.061
 1912SOL    HW1 7329   2.119   1.404   1.008
 1912SOL    HW2 7330   2.255   1.493   1.004
 1913SOL     OW 7331   3.322   1.505   1.339
 1913SOL    HW1 7332   3.346   1.599   1.365
 1913SOL    HW2 7333   3.306   1.451   1.421
 1914SOL     OW 7334   2.300   0.392   1.499
 1914SOL    HW1 7335   2.382   0.336   1.508
 1914SOL    HW2 7336   2.219   0.334   1.503
 1915SOL     OW 7337   3.465   0.447   0.737
 1915SOL    HW1 7338   3.391   0.493   0.687
 1915SOL    HW2 7339   3.516   0.515   0.790
 1916SOL     OW 7340   2.093   1.713   0.483
 1916SOL    HW1 7341   2.127   1.790   0.537
 1916SOL    HW2 7342   2.137   1.713   0.393
 1917SOL     OW 7343   2.989   1.341   1.690
 1917SOL    HW1 7344   3.036   1.341   1.778
 1917SOL    HW2 7345   2.941   1.254   1.679
 1918SOL     OW 7346   2.092   1.434   0.538
 1918SOL    HW1 7347   2.066   1.530   0.538
 1918SOL    HW2 7348   2.021   1.380   0.583
 1919SOL     OW 7349   2.102   1.091   0.886
 1919SOL    HW1 7350   2.116   1.007   0.938
 1919SOL    HW2 7351   2.047   1.155   0.941
 1920SOL     OW 7352   2.482   1.786   1.439
 1920SOL    HW1 7353   2.390   1.769   1.474
 1920SOL    HW2 7354   2.510   1.878   1.465
 1921SOL     OW 7355   2.468   0.964   0.123
 1921SOL    HW1 7356   2.475   1.048   0.069
 1921SOL    HW2 7357   2.514   0.977   0.211
 1922SOL     OW 7358   3.456   0.114   1.480
 1922SOL    HW1 7359   3.438   0.181   1.408
 1922SOL    HW2 7360   3.453   0.160   1.569
 1923SOL     OW 7361   1.984   0.643   0.563
 1923SOL    HW1 7362   1.939   0.555   0.580
 1923SOL    HW2 7363   1.983   0.697   0.647
 1924SOL     OW 7364   3.704   1.767   0.359
 1924SOL    HW1 7365   3.758   1.738   0.439
 1924SOL    HW2 7366   3.734   1.857   0.330
 1925SOL     OW 7367   1.889   1.596   0.117
 1925SOL    HW1 7368   1.870   1.500   0.138
 1925SOL    HW2 7369   1.856   1.654   0.192
 1926SOL     OW 7370   3.551   0.922   0.612
 1926SOL    HW1 7371   3.646   0.893   0.620
 1926SOL    HW2 7372   3.543   0.987   0.537
 1927SOL     OW 7373   3.503   1.108   0.432
 1927SOL    HW1 7374   3.589   1.110   0.380
 1927SOL    HW2 7375   3.517   1.155   0.520
 1928SOL     OW 7376   1.975   0.737   1.597
 1928SOL    HW1 7377   2.063   0.724   1.642
 1928SOL    HW2 7378   1.962   0.834   1.575
 1929SOL     OW 7379   2.475   1.365   0.726
 1929SOL    HW1 7380   2.426   1.278   0.735
 1929SOL    HW2 7381   2.452   1.408   0.639
 1930SOL     OW 7382   3.155   1.228   1.423
 1930SOL    HW1 7383   3.192   1.155   1.365
 1930SOL    HW2 7384   3.207   1.233   1.508
 1931SOL     OW 7385   2.671   0.004   0.502
 1931SOL    HW1 7386   2.711   0.095   0.493
 1931SOL    HW2 7387   2.571   0.012   0.508
 1932SOL     OW 7388   2.059   0.976   1.264
 1932SOL    HW1 7389   2.148   0.931   1.250
 1932SOL    HW2 7390   1.986   0.911   1.245
 1933SOL     OW 7391   3.049   1.792   1.616
 1933SOL    HW1 7392   3.073   1.852   1.540
 1933SOL    HW2 7393   3.056   1.697   1.586
 1934SOL     OW 7394   2.179   0.251   1.801
 1934SOL    HW1 7395   2.250   0.322   1.807
 1934SOL    HW2 7396   2.091   0.290   1.829
 1935SOL     OW 7397   3.328   1.417   0.953
 1935SOL    HW1 7398   3.269   1.423   1.033
 1935SOL    HW2 7399   3.313   1.329   0.907
 1936SOL     OW 7400   3.529   1.714   0.572
 1936SOL    HW1 7401   3.488   1.691   0.484
 1936SOL    HW2 7402   3.511   1.640   0.637
 1937SOL     OW 7403   2.460   0.729   0.270
 1937SOL    HW1 7404   2.484   0.798   0.202
 1937SOL    HW2 7405   2.382   0.762   0.324
 1938SOL     OW 7406   3.143   0.345   0.944
 1938SOL    HW1 7407   3.057   0.295   0.931
 1938SOL    HW2 7408   3.205   0.291   1.000
 1939SOL     OW 7409   2.669   0.605   1.465
 1939SOL    HW1 7410   2.622   0.602   1.554
 1939SOL    HW2 7411   2.618   0.550   1.399
 1940SOL     OW 7412   3.256   0.469   1.674
 1940SOL    HW1 7413   3.236   0.512   1.762
 1940SOL    HW2 7414   3.334   0.407   1.683
 1941SOL     OW 7415   2.835   0.890   1.572
 1941SOL    HW1 7416   2.881   0.806   1.543
 1941SOL    HW2 7417   2.779   0.924   1.497
 1942SOL     OW 7418   2.853   0.410   1.242
 1942SOL    HW1 7419   2.776   0.444   1.296
 1942SOL    HW2 7420   2.819   0.359   1.163
 1943SOL     OW 7421   2.903   0.701   0.429
 1943SOL    HW1 7422   2.929   0.697   0.525
 1943SOL    HW2 7423   2.818   0.650   0.415
 1944SOL     OW 7424   1.938   0.811   0.789
 1944SOL    HW1 7425   2.037   0.799   0.798
 1944SOL    HW2 7426   1.914   0.906   0.810
 1945SOL     OW 7427   1.992   1.821   1.571
 1945SOL    HW1 7428   1.982   1.806   1.670
 1945SOL    HW2 7429   1.906   1.857   1.535
 1946SOL     OW 7430   2.727   0.348   0.195
 1946SOL    HW1 7431   2.786   0.411   0.146
 1946SOL    HW2 7432   2.746   0.254   0.166
 1947SOL     OW 7433   3.581   0.585   1.831
 1947SOL    HW1 7434   3.555   0.674   1.795
 1947SOL    HW2 7435   3.579   0.517   1.758
 1948SOL     OW 7436   3.224   1.144   0.545
 1948SOL    HW1 7437   3.307   1.115   0.497
 1948SOL    HW2 7438   3.175   1.211   0.489
 1949SOL     OW 7439   2.412   0.196   0.885
 1949SOL    HW1 7440   2.407   0.191   0.985
 1949SOL    HW2 7441   2.414   0.292   0.856
 1950SOL     OW 7442   2.870   1.456   0.477
 1950SOL    HW1 7443   2.824   1.528   0.425
 1950SOL    HW2 7444   2.866   1.476   0.575
 1951SOL     OW 7445   2.213   1.801   0.853
 1951SOL    HW1 7446   2.263   1.715   0.859
 1951SOL    HW2 7447   2.278   1.878   0.850
 1952SOL     OW 7448   3.657   1.066   0.873
 1952SOL    HW1 7449   3.595   1.051   0.797
 1952SOL    HW2 7450   3.605   1.077   0.958
 1953SOL     OW 7451   3.089   1.550   1.506
 1953SOL    HW1 7452   3.095   1.473   1.570
 1953SOL    HW2 7453   3.037   1.524   1.426
 1954SOL     OW 7454   2.183   0.943   0.242
 1954SOL    HW1 7455   2.265   0.982   0.200
 1954SOL    HW2 7456   2.156   0.861   0.193
 1955SOL     OW 7457   3.320   0.735   0.728
 1955SOL    HW1 7458   3.315   0.670   0.803
 1955SOL    HW2 7459   3.400   0.794   0.741
 1956SOL     OW 7460   2.323   1.266   1.727
 1956SOL    HW1 7461   2.273   1.267   1.641
 1956SOL    HW2 7462   2.260   1.248   1.803
 1957SOL     OW 7463   2.973   1.776   0.237
 1957SOL    HW1 7464   2.913   1.714   0.287
 1957SOL    HW2 7465   3.004   1.732   0.152
 1958SOL     OW 7466   2.064   0.285   1.498
 1958SOL    HW1 7467   1.984   0.345   1.485
 1958SOL    HW2 7468   2.054   0.236   1.584
 1959SOL     OW 7469   3.494   1.377   0.081
 1959SOL    HW1 7470   3.462   1.471   0.071
 1959SOL    HW2 7471   3.418   1.314   0.069
 1960SOL     OW 7472   2.326   1.743   0.323
 1960SOL    HW1 7473   2.359   1.782   0.409
 1960SOL    HW2 7474   2.402   1.736   0.258
 1961SOL     OW 7475   3.262   0.107   0.426
 1961SOL    HW1 7476   3.238   0.070   0.336
 1961SOL    HW2 7477   3.361   0.123   0.430
 1962SOL     OW 7478   2.111   1.785   1.241
 1962SOL    HW1 7479   2.168   1.720   1.291
 1962SOL    HW2 7480   2.095   1.752   1.148
 1963SOL     OW 7481   2.802   1.698   0.904
 1963SOL    HW1 7482   2.882   1.641   0.925
 1963SOL    HW2 7483   2.753   1.658   0.827
 1964SOL     OW 7484   2.244   0.700   0.480
 1964SOL    HW1 7485   2.289   0.610   0.477
 1964SOL    HW2 7486   2.150   0.689   0.513
 1965SOL     OW 7487   3.409   0.222   1.729
 1965SOL    HW1 7488   3.404   0.259   1.821
 1965SOL    HW2 7489   3.337   0.153   1.717
 1966SOL     OW 7490   2.476   0.122   0.117
 1966SOL    HW1 7491   2.574   0.100   0.124
 1966SOL    HW2 7492   2.445   0.105   0.024
 1967SOL     OW 7493   2.643   0.264   1.749
 1967SOL    HW1 7494   2.710   0.203   1.792
 1967SOL    HW2 7495   2.570   0.283   1.814
 1968SOL     OW 7496   2.750   1.514   1.195
 1968SOL    HW1 7497   2.727   1.489   1.101
 1968SOL    HW2 7498   2.811   1.445   1.234
 1969SOL     OW 7499   3.213   0.590   1.433
 1969SOL    HW1 7500   3.241   0.547   1.518
 1969SOL    HW2 7501   3.238   0.686   1.434
 1970SOL     OW 7502   2.665   1.402   0.924
 1970SOL    HW1 7503   2.755   1.416   0.882
 1970SOL    HW2 7504   2.594   1.404   0.853
 1971SOL     OW 7505   2.784   0.503   0.899
 1971SOL    HW1 7506   2.759   0.494   0.803
 1971SOL    HW2 7507   2.832   0.421   0.930
 1972SOL     OW 7508   2.401   0.064   0.512
 1972SOL    HW1 7509   2.320   0.065   0.570
 1972SOL    HW2 7510   2.404   0.147   0.457
 1973SOL     OW 7511   2.159   0.035   0.171
 1973SOL    HW1 7512   2.208   0.119   0.150
 1973SOL    HW2 7513   2.221  -0.030   0.216
 1974SOL     OW 7514   2.797   0.236   0.480
 1974SOL    HW1 7515   2.749   0.277   0.402
 1974SOL    HW2 7516   2.896   0.234   0.461
 1975SOL     OW 7517   2.938   0.683   1.464
 1975SOL    HW1 7518   2.858   0.622   1.467
 1975SOL    HW2 7519   3.019   0.630   1.440
 1976SOL     OW 7520   3.089   1.570   0.793
 1976SOL    HW1 7521   3.110   1.644   0.728
 1976SOL    HW2 7522   3.157   1.570   0.866
 1977SOL     OW 7523   2.321   1.152   0.741
 1977SOL    HW1 7524   2.250   1.125   0.806
 1977SOL    HW2 7525   2.295   1.124   0.648
 1978SOL     OW 7526   3.133   1.797   0.591
 1978SOL    HW1 7527   3.177   1.861   0.527
 1978SOL    HW2 7528   3.083   1.849   0.661
 1979SOL     OW 7529   2.894   0.549   0.016
 1979SOL    HW1 7530   2.853   0.631  -0.023
 1979SOL    HW2 7531   2.958   0.575   0.089
 1980SOL     OW 7532   1.940   0.556   1.386
 1980SOL    HW1 7533   2.032   0.555   1.345
 1980SOL    HW2 7534   1.934   0.630   1.453
 1981SOL     OW 7535   2.423   0.222   1.147
 1981SOL    HW1 7536   2.461   0.138   1.184
 1981SOL    HW2 7537   2.335   0.241   1.191
 1982SOL     OW 7538   2.728   0.454   0.642
 1982SOL    HW1 7539   2.696   0.526   0.580
 1982SOL    HW2 7540   2.752   0.373   0.589
 1983SOL     OW 7541   2.879   0.039   0.753
 1983SOL    HW1 7542   2.807   0.044   0.684
 1983SOL    HW2 7543   2.855  -0.030   0.822
 1984SOL     OW 7544   3.291   1.173   0.867
 1984SOL    HW1 7545   3.236   1.089   0.860
 1984SOL    HW2 7546   3.317   1.202   0.775
 1985SOL     OW 7547   3.328   0.590   0.992
 1985SOL    HW1 7548   3.298   0.495   0.999
 1985SOL    HW2 7549   3.401   0.606   1.058
 1986SOL     OW 7550   2.350   1.385   0.174
 1986SOL    HW1 7551   2.263   1.370   0.221
 1986SOL    HW2 7552   2.333   1.411   0.079
 1987SOL     OW 7553   3.526   1.280   0.657
 1987SOL    HW1 7554   3.625   1.288   0.671
 1987SOL    HW2 7555   3.481   1.364   0.688
 1988SOL     OW 7556   2.389   0.256   0.328
 1988SOL    HW1 7557   2.416   0.197   0.253
 1988SOL    HW2 7558   2.389   0.351   0.297
 1989SOL     OW 7559   3.616   1.223   1.588
 1989SOL    HW1 7560   3.707   1.184   1.575
 1989SOL    HW2 7561   3.624   1.319   1.612
 1990SOL     OW 7562   2.926   1.347   1.340
 1990SOL    HW1 7563   2.846   1.324   1.395
 1990SOL    HW2 7564   3.009   1.321   1.389
 1991SOL     OW 7565   3.454   1.629   1.625
 1991SOL    HW1 7566   3.481   1.663   1.535
 1991SOL    HW2 7567   3.533   1.591   1.671
 1992SOL     OW 7568   2.973   1.195   1.100
 1992SOL    HW1 7569   2.933   1.239   1.181
 1992SOL    HW2 7570   2.932   1.232   1.017
 1993SOL     OW 7571   3.500   1.099   1.079
 1993SOL    HW1 7572   3.505   1.180   1.138
 1993SOL    HW2 7573   3.414   1.101   1.028
 1994SOL     OW 7574   2.777   0.089   1.402
 1994SOL    HW1 7575   2.802   0.069   1.307
 1994SOL    HW2 7576   2.849   0.145   1.444
 1995SOL     OW 7577   2.842   1.116   1.719
 1995SOL    HW1 7578   2.743   1.122   1.729
 1995SOL    HW2 7579   2.865   1.036   1.663
 1996SOL     OW 7580   2.567   1.050   0.368
 1996SOL    HW1 7581   2.553   1.057   0.467
 1996SOL    HW2 7582   2.651   0.999   0.350
 1997SOL     OW 7583   2.272   0.813   1.251
 1997SOL    HW1 7584   2.358   0.825   1.301
 1997SOL    HW2 7585   2.230   0.726   1.278
 1998SOL     OW 7586   3.136   0.386   1.262
 1998SOL    HW1 7587   3.157   0.460   1.326
 1998SOL    HW2 7588   3.047   0.403   1.219
 1999SOL     OW 7589   1.926   1.564   1.331
 1999SOL    HW1 7590   1.880   1.646   1.297
 1999SOL    HW2 7591   2.024   1.583   1.340
 2000SOL     OW 7592   2.229   1.100   0.501
 2000SOL    HW1 7593   2.222   1.183   0.445
 2000SOL    HW2 7594   2.233   1.020   0.441
 2001SOL     OW 7595   2.428   0.537   0.865
 2001SOL    HW1 7596   2.440   0.603   0.791
 2001SOL    HW2 7597   2.474   0.571   0.948
 2002SOL     OW 7598   3.114   1.348   0.388
 2002SOL    HW1 7599   3.164   1.425   0.428
 2002SOL    HW2 7600   3.019   1.350   0.420
 2003SOL     OW 7601   3.134   1.445   1.142
 2003SOL    HW1 7602   3.181   1.458   1.229
 2003SOL    HW2 7603   3.068   1.371   1.151
 2004SOL     OW 7604   3.444   0.639   0.472
 2004SOL    HW1 7605   3.413   0.700   0.545
 2004SOL    HW2 7606   3.494   0.691   0.403
 2005SOL     OW 7607   2.216   1.510   1.329
 2005SOL    HW1 7608   2.195   1.466   1.242
 2005SOL    HW2 7609   2.313   1.536   1.332
 2006SOL     OW 7610   2.264   0.751   1.598
 2006SOL    HW1 7611   2.332   0.806   1.551
 2006SOL    HW2 7612   2.304   0.663   1.625
 2007SOL     OW 7613   3.449   0.779   1.670
 2007SOL    HW1 7614   3.357   0.817   1.665
 2007SOL    HW2 7615   3.509   0.826   1.605
 2008SOL     OW 7616   2.875   0.105   1.770
 2008SOL    HW1 7617   2.881   0.190   1.718
 2008SOL    HW2 7618   2.907   0.029   1.713
 2009SOL     OW 7619   2.366   0.050   1.740
 2009SOL    HW1 7620   2.324  -0.007   1.670
 2009SOL    HW2 7621   2.300   0.119   1.772
 2010SOL     OW 7622   2.435   0.870   1.029
 2010SOL    HW1 7623   2.479   0.959   1.020
 2010SOL    HW2 7624   2.372   0.870   1.106
 2011SOL     OW 7625   3.222   0.862   1.045
 2011SOL    HW1 7626   3.147   0.862   0.979
 2011SOL    HW2 7627   3.259   0.770   1.054
 2012SOL     OW 7628   2.169   0.213   1.231
 2012SOL    HW1 7629   2.146   0.250   1.321
 2012SOL    HW2 7630   2.139   0.118   1.225
 2013SOL     OW 7631   1.899   1.310   1.282
 2013SOL    HW1 7632   1.952   1.261   1.350
 2013SOL    HW2 7633   1.921   1.408   1.287
 2014SOL     OW 7634   2.594   0.634   1.064
 2014SOL    HW1 7635   2.653   0.608   0.988
 2014SOL    HW2 7636   2.566   0.730   1.053
 2015SOL     OW 7637   3.590   0.935   1.854
 2015SOL    HW1 7638   3.544   0.928   1.765
 2015SOL    HW2 7639   3.528   0.979   1.920
 2016SOL     OW 7640   2.169   0.063   0.618
 2016SOL    HW1 7641   2.158   0.157   0.651
 2016SOL    HW2 7642   2.164   0.000   0.695
 2017SOL     OW 7643   3.484   0.367   0.374
 2017SOL    HW1 7644   3.486   0.291   0.438
 2017SOL    HW2 7645   3.436   0.444   0.414
 2018SOL     OW 7646   2.885   0.766   0.966
 2018SOL    HW1 7647   2.900   0.787   1.062
 2018SOL    HW2 7648   2.855   0.671   0.957
 2019SOL     OW 7649   2.842   1.573   1.700
 2019SOL    HW1 7650   2.822   1.617   1.612
 2019SOL    HW2 7651   2.881   1.482   1.684
 2020SOL     OW 7652   3.721   1.518   1.605
 2020SOL    HW1 7653   3.735   1.545   1.510
 2020SOL    HW2 7654   3.804   1.540   1.658
 2021SOL     OW 7655   2.212   0.898   1.804
 2021SOL    HW1 7656   2.288   0.942   1.852
 2021SOL    HW2 7657   2.247   0.851   1.722
 2022SOL     OW 7658   3.402   0.274   0.125
 2022SOL    HW1 7659   3.341   0.199   0.148
 2022SOL    HW2 7660   3.424   0.326   0.208
 2023SOL     OW 7661   2.930   1.333   0.849
 2023SOL    HW1 7662   2.937   1.249   0.794
 2023SOL    HW2 7663   2.992   1.402   0.813
 2024SOL     OW 7664   2.181   0.810   0.949
 2024SOL    HW1 7665   2.274   0.846   0.954
 2024SOL    HW2 7666   2.175   0.725   1.001
 2025SOL     OW 7667   2.201   0.509   1.006
 2025SOL    HW1 7668   2.149   0.426   0.989
 2025SOL    HW2 7669   2.278   0.514   0.942
 2026SOL     OW 7670   3.000   0.380   1.678
 2026SOL    HW1 7671   2.955   0.443   1.742
 2026SOL    HW2 7672   3.093   0.411   1.661
 2027SOL     OW 7673   3.022   0.207   1.477
 2027SOL    HW1 7674   3.022   0.271   1.554
 2027SOL    HW2 7675   3.050   0.255   1.394
 2028SOL     OW 7676   1.870   1.326   0.200
 2028SOL    HW1 7677   1.777   1.347   0.169
 2028SOL    HW2 7678   1.880   1.227   0.213
 2029SOL     OW 7679   1.950   1.801   0.927
 2029SOL    HW1 7680   1.908   1.715   0.900
 2029SOL    HW2 7681   2.044   1.804   0.893
 2030SOL     OW 7682   2.366   1.568   0.910
 2030SOL    HW1 7683   2.432   1.642   0.919
 2030SOL    HW2 7684   2.410   1.489   0.868
 2031SOL     OW 7685   2.864   0.796   1.238
 2031SOL    HW1 7686   2.905   0.764   1.324
 2031SOL    HW2 7687   2.768   0.769   1.235
 2032SOL     OW 7688   1.902   0.544   1.114
 2032SOL    HW1 7689   1.987   0.511   1.073
 2032SOL    HW2 7690   1.915   0.559   1.212
 2033SOL     OW 7691   2.051   0.520   1.722
 2033SOL    HW1 7692   2.110   0.480   1.652
 2033SOL    HW2 7693   1.993   0.591   1.681
 2034SOL     OW 7694   3.231   0.950   1.660
 2034SOL    HW1 7695   3.270   1.039   1.680
 2034SOL    HW2 7696   3.241   0.930   1.563
 2035SOL     OW 7697   2.677   0.572   0.325
 2035SOL    HW1 7698   2.684   0.483   0.279
 2035SOL    HW2 7699   2.583   0.606   0.317
 2036SOL     OW 7700   3.519   0.604   1.206
 2036SOL    HW1 7701   3.481   0.535   1.268
 2036SOL    HW2 7702   3.601   0.568   1.162
 2037SOL     OW 7703   2.114   1.564   1.744
 2037SOL    HW1 7704   2.084   1.621   1.820
 2037SOL    HW2 7705   2.107   1.467   1.770
 2038SOL     OW 7706   2.533   0.464   1.269
 2038SOL    HW1 7707   2.499   0.375   1.239
 2038SOL    HW2 7708   2.559   0.518   1.189
 2039SOL     OW 7709   2.792   1.678   1.465
 2039SOL    HW1 7710   2.768   1.660   1.370
 2039SOL    HW2 7711   2.822   1.772   1.475
 2040SOL     OW 7712   2.335   0.500   0.191
 2040SOL    HW1 7713   2.396   0.580   0.195
 2040SOL    HW2 7714   2.240   0.531   0.198
 2041SOL     OW 7715   2.021   1.137   1.466
 2041SOL    HW1 7716   2.043   1.076   1.542
 2041SOL    HW2 7717   2.031   1.088   1.380
 2042SOL     OW 7718   3.209   1.059   1.234
 2042SOL    HW1 7719   3.233   0.996   1.160
 2042SOL    HW2 7720   3.119   1.099   1.216
 2043SOL     OW 7721   3.164   0.855   0.309
 2043SOL    HW1 7722   3.078   0.824   0.351
 2043SOL    HW2 7723   3.160   0.841   0.210
 2044SOL     OW 7724   3.621   1.747   1.154
 2044SOL    HW1 7725   3.682   1.777   1.081
 2044SOL    HW2 7726   3.583   1.658   1.132
 2045SOL     OW 7727   3.114   1.731   1.128
 2045SOL    HW1 7728   3.198   1.736   1.074
 2045SOL    HW2 7729   3.091   1.635   1.146
 2046SOL     OW 7730   1.945   1.258   1.022
 2046SOL    HW1 7731   1.940   1.257   1.122
 2046SOL    HW2 7732   1.862   1.217   0.984
 2047SOL     OW 7733   2.550   1.662   1.716
 2047SOL    HW1 7734   2.494   1.743   1.725
 2047SOL    HW2 7735   2.602   1.666   1.630
 2048SOL     OW 7736   2.765   0.086   0.133
 2048SOL    HW1 7737   2.816   0.087   0.047
 2048SOL    HW2 7738   2.821   0.044   0.204
 2049SOL     OW 7739   3.588   0.135   0.523
 2049SOL    HW1 7740   3.661   0.118   0.456
 2049SOL    HW2 7741   3.557   0.048   0.561
 2050SOL     OW 7742   3.250   1.573   0.477
 2050SOL    HW1 7743   3.317   1.585   0.403
 2050SOL    HW2 7744   3.210   1.662   0.500
 2051SOL     OW 7745   1.992   1.794   1.851
 2051SOL    HW1 7746   1.951   1.720   1.904
 2051SOL    HW2 7747   2.056   1.845   1.909
 2052SOL     OW 7748   3.142   0.927   0.672
 2052SOL    HW1 7749   3.202   0.846   0.674
 2052SOL    HW2 7750   3.182   0.996   0.612
 2053SOL     OW 7751   2.692   1.273   1.422
 2053SOL    HW1 7752   2.687   1.306   1.517
 2053SOL    HW2 7753   2.606   1.292   1.376
 2054SOL     OW 7754   2.534   1.616   0.154
 2054SOL    HW1 7755   2.543   1.626   0.055
 2054SOL    HW2 7756   2.494   1.527   0.175
 2055SOL     OW 7757   3.512   1.720   1.394
 2055SOL    HW1 7758   3.565   1.730   1.310
 2055SOL    HW2 7759   3.485   1.810   1.428
 2056SOL     OW 7760   3.703   0.175   0.963
 2056SOL    HW1 7761   3.742   0.090   0.927
 2056SOL    HW2 7762   3.605   0.177   0.944
 2057SOL     OW 7763   2.125   0.326   0.720
 2057SOL    HW1 7764   2.046   0.377   0.686
 2057SOL    HW2 7765   2.116   0.311   0.818
 2058SOL     OW 7766   2.684   1.002   1.372
 2058SOL    HW1 7767   2.724   1.001   1.280
 2058SOL    HW2 7768   2.694   1.094   1.412
 2059SOL     OW 7769   2.778   0.910   0.291
 2059SOL    HW1 7770   2.841   0.948   0.223
 2059SOL    HW2 7771   2.818   0.827   0.330
 2060SOL     OW 7772   3.366   1.607   0.044
 2060SOL    HW1 7773   3.274   1.644   0.051
 2060SOL    HW2 7774   3.404   1.627  -0.046
 2061SOL     OW 7775   2.234   1.288   1.490
 2061SOL    HW1 7776   2.221   1.381   1.456
 2061SOL    HW2 7777   2.150   1.236   1.477
 2062SOL     OW 7778   3.476   1.292   1.289
 2062SOL    HW1 7779   3.536   1.295   1.369
 2062SOL    HW2 7780   3.401   1.356   1.302
 2063SOL     OW 7781   2.901   1.098   0.696
 2063SOL    HW1 7782   2.831   1.051   0.750
 2063SOL    HW2 7783   2.960   1.030   0.653
 2064SOL     OW 7784   2.876   0.236   0.971
 2064SOL    HW1 7785   2.868   0.200   0.878
 2064SOL    HW2 7786   2.874   0.160   1.036
 2065SOL     OW 7787   2.452   1.487   0.491
 2065SOL    HW1 7788   2.494   1.429   0.421
 2065SOL    HW2 7789   2.408   1.566   0.447
 2066SOL     OW 7790   3.571   0.385   1.381
 2066SOL    HW1 7791   3.644   0.454   1.385
 2066SOL    HW2 7792   3.599   0.310   1.322
 2067SOL     OW 7793   2.117   1.348   0.290
 2067SOL    HW1 7794   2.021   1.349   0.263
 2067SOL    HW2 7795   2.129   1.401   0.374
 2068SOL     OW 7796   1.967   1.013   1.726
 2068SOL    HW1 7797   1.890   0.980   1.780
 2068SOL    HW2 7798   2.052   0.983   1.768
 2069SOL     OW 7799   2.534   0.203   1.489
 2069SOL    HW1 7800   2.624   0.187   1.449
 2069SOL    HW2 7801   2.542   0.208   1.588
 2070SOL     OW 7802   1.937   0.345   0.033
 2070SOL    HW1 7803   1.845   0.317   0.004
 2070SOL    HW2 7804   1.968   0.422  -0.023
 2071SOL     OW 7805   3.302   0.856   1.398
 2071SOL    HW1 7806   3.245   0.908   1.335
 2071SOL    HW2 7807   3.398   0.868   1.374
 2072SOL     OW 7808   1.934   0.166   0.318
 2072SOL    HW1 7809   1.917   0.249   0.264
 2072SOL    HW2 7810   2.024   0.129   0.296
 2073SOL     OW 7811   2.475   0.842   1.431
 2073SOL    HW1 7812   2.531   0.923   1.414
 2073SOL    HW2 7813   2.534   0.762   1.434
 2074SOL     OW 7814   3.355   1.767   0.959
 2074SOL    HW1 7815   3.388   1.831   0.890
 2074SOL    HW2 7816   3.421   1.761   1.034
 2075SOL     OW 7817   2.578   0.565   1.708
 2075SOL    HW1 7818   2.597   0.630   1.782
 2075SOL    HW2 7819   2.638   0.485   1.717
 2076SOL     OW 7820   3.312   1.220   1.633
 2076SOL    HW1 7821   3.303   1.210   1.732
 2076SOL    HW2 7822   3.408   1.213   1.607
 2077SOL     OW 7823   2.252   1.741   1.560
 2077SOL    HW1 7824   2.161   1.782   1.558
 2077SOL    HW2 7825   2.245   1.647   1.592
 2078SOL     OW 7826   3.536   0.883   1.254
 2078SOL    HW1 7827   3.509   0.794   1.217
 2078SOL    HW2 7828   3.537   0.951   1.181
 2079SOL     OW 7829   3.087   0.325   0.449
 2079SOL    HW1 7830   3.152   0.251   0.438
 2079SOL    HW2 7831   3.107   0.375   0.533
 2080SOL     OW 7832   2.456   0.745   0.652
 2080SOL    HW1 7833   2.506   0.830   0.633
 2080SOL    HW2 7834   2.368   0.747   0.604
 2081SOL     OW 7835   3.639   0.342   1.642
 2081SOL    HW1 7836   3.622   0.373   1.548
 2081SOL    HW2 7837   3.555   0.305   1.680
 2082SOL     OW 7838   3.592   0.934   1.517
 2082SOL    HW1 7839   3.630   1.025   1.532
 2082SOL    HW2 7840   3.584   0.917   1.418
 2083SOL     OW 7841   2.721   1.374   0.016
 2083SOL    HW1 7842   2.675   1.389   0.104
 2083SOL    HW2 7843   2.765   1.459  -0.014
 2084SOL     OW 7844   2.523   1.790   0.953
 2084SOL    HW1 7845   2.477   1.878   0.940
 2084SOL    HW2 7846   2.622   1.802   0.946
 2085SOL     OW 7847   2.721   0.956   0.861
 2085SOL    HW1 7848   2.775   0.887   0.909
 2085SOL    HW2 7849   2.689   1.025   0.927
 2086SOL     OW 7850   3.723   1.569   0.851
 2086SOL    HW1 7851   3.652   1.557   0.781
 2086SOL    HW2 7852   3.724   1.490   0.911
 2087SOL     OW 7853   2.083   1.314   1.844
 2087SOL    HW1 7854   2.018   1.241   1.823
 2087SOL    HW2 7855   2.087   1.328   1.942
 2088SOL     OW 7856   1.941   1.240   0.653
 2088SOL    HW1 7857   1.940   1.193   0.741
 2088SOL    HW2 7858   2.023   1.212   0.602
 2089SOL     OW 7859   2.534   1.391   1.624
 2089SOL    HW1 7860   2.456   1.341   1.662
 2089SOL    HW2 7861   2.531   1.486   1.655
 2090SOL     OW 7862   3.686   0.192   1.227
 2090SOL    HW1 7863   3.682   0.102   1.271
 2090SOL    HW2 7864   3.689   0.181   1.128
 2091SOL     OW 7865   2.290   0.424   0.520
 2091SOL    HW1 7866   2.320   0.352   0.458
 2091SOL    HW2 7867   2.251   0.384   0.603
 2092SOL     OW 7868   3.567   1.487   1.104
 2092SOL    HW1 7869   3.474   1.462   1.077
 2092SOL    HW2 7870   3.593   1.437   1.186
 2093SOL     OW 7871   2.179   0.547   1.280
 2093SOL    HW1 7872   2.217   0.488   1.352
 2093SOL    HW2 7873   2.219   0.521   1.192
 2094SOL     OW 7874   2.674   1.586   0.687
 2094SOL    HW1 7875   2.706   1.596   0.593
 2094SOL    HW2 7876   2.595   1.524   0.689
 2095SOL     OW 7877   3.286   0.214   1.112
 2095SOL    HW1 7878   3.338   0.149   1.167
 2095SOL    HW2 7879   3.237   0.277   1.173
 2096SOL     OW 7880   2.863   0.034   1.154
 2096SOL    HW1 7881   2.800  -0.038   1.123
 2096SOL    HW2 7882   2.956  -0.002   1.154
 2097SOL     OW 7883   2.632   1.330   0.301
 2097SOL    HW1 7884   2.586   1.243   0.318
 2097SOL    HW2 7885   2.723   1.327   0.342
 2098SOL     OW 7886   2.480   1.567   1.284
 2098SOL    HW1 7887   2.475   1.649   1.341
 2098SOL    HW2 7888   2.569   1.564   1.239
 2099SOL     OW 7889   3.162   0.453   0.691
 2099SOL    HW1 7890   3.103   0.533   0.695
 2099SOL    HW2 7891   3.177   0.418   0.784
 2100SOL     OW 7892   3.455   0.221   0.882
 2100SOL    HW1 7893   3.371   0.220   0.936
 2100SOL    HW2 7894   3.457   0.304   0.826
 2101SOL     OW 7895   1.901   1.077   0.300
 2101SOL    HW1 7896   2.000   1.066   0.291
 2101SOL    HW2 7897   1.861   0.991   0.332
 2102SOL     OW 7898   2.737   1.646   0.337
 2102SOL    HW1 7899   2.660   1.611   0.283
 2102SOL    HW2 7900   2.705   1.717   0.399
 2103SOL     OW 7901   2.092   0.628   1.975
 2103SOL    HW1 7902   1.999   0.626   2.012
 2103SOL    HW2 7903   2.093   0.589   1.883
 2104SOL     OW 7904   2.087   0.275   2.858
 2104SOL    HW1 7905   2.122   0.258   2.950
 2104SOL    HW2 7906   1.999   0.230   2.846
 2105SOL     OW 7907   1.881   0.368   2.509
 2105SOL    HW1 7908   1.799   0.411   2.548
 2105SOL    HW2 7909   1.853   0.295   2.446
 2106SOL     OW 7910   2.431   1.275   3.027
 2106SOL    HW1 7911   2.338   1.268   2.990
 2106SOL    HW2 7912   2.442   1.364   3.071
 2107SOL     OW 7913   3.417   1.511   2.565
 2107SOL    HW1 7914   3.360   1.495   2.646
 2107SOL    HW2 7915   3.358   1.521   2.485
 2108SOL     OW 7916   2.997   0.703   2.579
 2108SOL    HW1 7917   3.054   0.781   2.554
 2108SOL    HW2 7918   2.937   0.729   2.655
 2109SOL     OW 7919   3.617   0.607   2.093
 2109SOL    HW1 7920   3.605   0.594   1.994
 2109SOL    HW2 7921   3.587   0.526   2.142
 2110SOL     OW 7922   2.630   1.144   2.885
 2110SOL    HW1 7923   2.552   1.161   2.945
 2110SOL    HW2 7924   2.664   1.231   2.849
 2111SOL     OW 7925   2.712   0.798   3.685
 2111SOL    HW1 7926   2.708   0.874   3.750
 2111SOL    HW2 7927   2.734   0.834   3.594
 2112SOL     OW 7928   2.547   1.012   2.527
 2112SOL    HW1 7929   2.616   0.996   2.597
 2112SOL    HW2 7930   2.474   1.069   2.565
 2113SOL     OW 7931   2.548   1.161   3.665
 2113SOL    HW1 7932   2.608   1.240   3.679
 2113SOL    HW2 7933   2.462   1.192   3.624
 2114SOL     OW 7934   2.197   1.435   2.923
 2114SOL    HW1 7935   2.119   1.404   2.870
 2114SOL    HW2 7936   2.255   1.493   2.866
 2115SOL     OW 7937   3.322   1.505   3.201
 2115SOL    HW1 7938   3.346   1.599   3.227
 2115SOL    HW2 7939   3.306   1.451   3.283
 2116SOL     OW 7940   2.300   0.392   3.361
 2116SOL    HW1 7941   2.382   0.336   3.370
 2116SOL    HW2 7942   2.219   0.334   3.365
 2117SOL     OW 7943   3.465   0.447   2.599
 2117SOL    HW1 7944   3.391   0.493   2.549
 2117SOL    HW2 7945   3.516   0.515   2.652
 2118SOL     OW 7946   2.093   1.713   2.345
 2118SOL    HW1 7947   2.127   1.790   2.399
 2118SOL    HW2 7948   2.137   1.713   2.255
 2119SOL     OW 7949   2.989   1.341   3.552
 2119SOL    HW1 7950   3.036   1.341   3.640
 2119SOL    HW2 7951   2.941   1.254   3.541
 2120SOL     OW 7952   2.092   1.434   2.400
 2120SOL    HW1 7953   2.066   1.530   2.400
 2120SOL    HW2 7954   2.021   1.380   2.445
 2121SOL     OW 7955   2.102   1.091   2.748
 2121SOL    HW1 7956   2.116   1.007   2.800
 2121SOL    HW2 7957   2.047   1.155   2.803
 2122SOL     OW 7958   2.482   1.786   3.301
 2122SOL    HW1 7959   2.390   1.769   3.336
 2122SOL    HW2 7960   2.510   1.878   3.327
 2123SOL     OW 7961   2.468   0.964   1.985
 2123SOL    HW1 7962   2.475   1.048   1.931
 2123SOL    HW2 7963   2.514   0.977   2.073
 2124SOL     OW 7964   3.456   0.114   3.342
 2124SOL    HW1 7965   3.438   0.181   3.270
 2124SOL    HW2 7966   3.453   0.160   3.431
 2125SOL     OW 7967   1.984   0.643   2.425
 2125SOL    HW1 7968   1.939   0.555   2.442
 2125SOL    HW2 7969   1.983   0.697   2.509
 2126SOL     OW 7970   3.704   1.767   2.221
 2126SOL    HW1 7971   3.758   1.738   2.301
 2126SOL    HW2 7972   3.734   1.857   2.192
 2127SOL     OW 7973   1.889   1.596   1.979
 2127SOL    HW1 7974   1.870   1.500   2.000
 2127SOL    HW2 7975   1.856   1.654   2.054
 2128SOL     OW 7976   3.551   0.922   2.474
 2128SOL    HW1 7977   3.646   0.893   2.482
 2128SOL    HW2 7978   3.543   0.987   2.399
 2129SOL     OW 7979   3.503   1.108   2.294
 2129SOL    HW1 7980   3.589   1.110   2.242
 2129SOL    HW2 7981   3.517   1.155   2.382
 2130SOL     OW 7982   1.975   0.737   3.459
 2130SOL    HW1 7983   2.063   0.724   3.504
 2130SOL    HW2 7984   1.962   0.834   3.437
 2131SOL     OW 7985   2.475   1.365   2.588
 2131SOL    HW1 7986   2.426   1.278   2.597
 2131SOL    HW2 7987   2.452   1.408   2.501
 2132SOL     OW 7988   3.155   1.228   3.285
 2132SOL    HW1 7989   3.192   1.155   3.227
 2132SOL    HW2 7990   3.207   1.233   3.370
 2133SOL     OW 7991   2.671   0.004   2.364
 2133SOL    HW1 7992   2.711   0.095   2.355
 2133SOL    HW2 7993   2.571   0.012   2.370
 2134SOL     OW 7994   2.059   0.976   3.126
 2134SOL    HW1 7995   2.148   0.931   3.112
 2134SOL    HW2 7996   1.986   0.911   3.107
 2135SOL     OW 7997   3.387   0.999   2.052
 2135SOL    HW1 7998   3.324   0.923   2.065
 2135SOL    HW2 7999   3.435   1.017   2.138
 2136SOL     OW 8000   3.049   1.792   3.478
 2136SOL    HW1 8001   3.073   1.852   3.402
 2136SOL    HW2 8002   3.056   1.697   3.448
 2137SOL     OW 8003   2.179   0.251   3.663
 2137SOL    HW1 8004   2.250   0.322   3.669
 2137SOL    HW2 8005   2.091   0.290   3.691
 2138SOL     OW 8006   3.328   1.417   2.815
 2138SOL    HW1 8007   3.269   1.423   2.895
 2138SOL    HW2 8008   3.313   1.329   2.769
 2139SOL     OW 8009   3.529   1.714   2.434
 2139SOL    HW1 8010   3.488   1.691   2.346
 2139SOL    HW2 8011   3.511   1.640   2.499
 2140SOL     OW 8012   2.460   0.729   2.132
 2140SOL    HW1 8013   2.484   0.798   2.064
 2140SOL    HW2 8014   2.382   0.762   2.186
 2141SOL     OW 8015   3.143   0.345   2.806
 2141SOL    HW1 8016   3.057   0.295   2.793
 2141SOL    HW2 8017   3.205   0.291   2.862
 2142SOL     OW 8018   3.438   1.662   2.169
 2142SOL    HW1 8019   3.527   1.708   2.172
 2142SOL    HW2 8020   3.417   1.638   2.074
 2143SOL     OW 8021   2.669   0.605   3.327
 2143SOL    HW1 8022   2.622   0.602   3.416
 2143SOL    HW2 8023   2.618   0.550   3.261
 2144SOL     OW 8024   3.256   0.469   3.536
 2144SOL    HW1 8025   3.236   0.512   3.624
 2144SOL    HW2 8026   3.334   0.407   3.545
 2145SOL     OW 8027   2.835   0.890   3.434
 2145SOL    HW1 8028   2.881   0.806   3.405
 2145SOL    HW2 8029   2.779   0.924   3.359
 2146SOL     OW 8030   2.853   0.410   3.104
 2146SOL    HW1 8031   2.776   0.444   3.158
 2146SOL    HW2 8032   2.819   0.359   3.025
 2147SOL     OW 8033   2.903   0.701   2.291
 2147SOL    HW1 8034   2.929   0.697   2.387
 2147SOL    HW2 8035   2.818   0.650   2.277
 2148SOL     OW 8036   1.938   0.811   2.651
 2148SOL    HW1 8037   2.037   0.799   2.660
 2148SOL    HW2 8038   1.914   0.906   2.672
 2149SOL     OW 8039   1.992   1.821   3.433
 2149SOL    HW1 8040   1.982   1.806   3.532
 2149SOL    HW2 8041   1.906   1.857   3.397
 2150SOL     OW 8042   2.727   0.348   2.057
 2150SOL    HW1 8043   2.786   0.411   2.008
 2150SOL    HW2 8044   2.746   0.254   2.028
 2151SOL     OW 8045   3.581   0.585   3.693
 2151SOL    HW1 8046   3.555   0.674   3.657
 2151SOL    HW2 8047   3.579   0.517   3.620
 2152SOL     OW 8048   3.224   1.144   2.407
 2152SOL    HW1 8049   3.307   1.115   2.359
 2152SOL    HW2 8050   3.175   1.211   2.351
 2153SOL     OW 8051   2.412   0.196   2.747
 2153SOL    HW1 8052   2.407   0.191   2.847
 2153SOL    HW2 8053   2.414   0.292   2.718
 2154SOL     OW 8054   2.870   1.456   2.339
 2154SOL    HW1 8055   2.824   1.528   2.287
 2154SOL    HW2 8056   2.866   1.476   2.437
 2155SOL     OW 8057   2.213   1.801   2.715
 2155SOL    HW1 8058   2.263   1.715   2.721
 2155SOL    HW2 8059   2.278   1.878   2.712
 2156SOL     OW 8060   3.657   1.066   2.735
 2156SOL    HW1 8061   3.595   1.051   2.659
 2156SOL    HW2 8062   3.605   1.077   2.820
 2157SOL     OW 8063   3.089   1.550   3.368
 2157SOL    HW1 8064   3.095   1.473   3.432
 2157SOL    HW2 8065   3.037   1.524   3.288
 2158SOL     OW 8066   2.183   0.943   2.104
 2158SOL    HW1 8067   2.265   0.982   2.062
 2158SOL    HW2 8068   2.156   0.861   2.055
 2159SOL     OW 8069   3.320   0.735   2.590
 2159SOL    HW1 8070   3.315   0.670   2.665
 2159SOL    HW2 8071   3.400   0.794   2.603
 2160SOL     OW 8072   2.323   1.266   3.589
 2160SOL    HW1 8073   2.273   1.267   3.503
 2160SOL    HW2 8074   2.260   1.248   3.665
 2161SOL     OW 8075   2.973   1.776   2.099
 2161SOL    HW1 8076   2.913   1.714   2.149
 2161SOL    HW2 8077   3.004   1.732   2.014
 2162SOL     OW 8078   2.064   0.285   3.360
 2162SOL    HW1 8079   1.984   0.345   3.347
 2162SOL    HW2 8080   2.054   0.236   3.446
 2163SOL     OW 8081   3.494   1.377   1.943
 2163SOL    HW1 8082   3.462   1.471   1.933
 2163SOL    HW2 8083   3.418   1.314   1.931
 2164SOL     OW 8084   2.326   1.743   2.185
 2164SOL    HW1 8085   2.359   1.782   2.271
 2164SOL    HW2 8086   2.402   1.736   2.120
 2165SOL     OW 8087   3.262   0.107   2.288
 2165SOL    HW1 8088   3.238   0.070   2.198
 2165SOL    HW2 8089   3.361   0.123   2.292
 2166SOL     OW 8090   2.111   1.785   3.103
 2166SOL    HW1 8091   2.168   1.720   3.153
 2166SOL    HW2 8092   2.095   1.752   3.010
 2167SOL     OW 8093   2.802   1.698   2.766
 2167SOL    HW1 8094   2.882   1.641   2.787
 2167SOL    HW2 8095   2.753   1.658   2.689
 2168SOL     OW 8096   2.244   0.700   2.342
 2168SOL    HW1 8097   2.289   0.610   2.339
 2168SOL    HW2 8098   2.150   0.689   2.375
 2169SOL     OW 8099   3.409   0.222   3.591
 2169SOL    HW1 8100   3.404   0.259   3.683
 2169SOL    HW2 8101   3.337   0.153   3.579
 2170SOL     OW 8102   2.476   0.122   1.979
 2170SOL    HW1 8103   2.574   0.100   1.986
 2170SOL    HW2 8104   2.445   0.105   1.886
 2171SOL     OW 8105   2.643   0.264   3.611
 2171SOL    HW1 8106   2.710   0.203   3.654
 2171SOL    HW2 8107   2.570   0.283   3.676
 2172SOL     OW 8108   2.750   1.514   3.057
 2172SOL    HW1 8109   2.727   1.489   2.963
 2172SOL    HW2 8110   2.811   1.445   3.096
 2173SOL     OW 8111   3.213   0.590   3.295
 2173SOL    HW1 8112   3.241   0.547   3.380
 2173SOL    HW2 8113   3.238   0.686   3.296
 2174SOL     OW 8114   2.665   1.402   2.786
 2174SOL    HW1 8115   2.755   1.416   2.744
 2174SOL    HW2 8116   2.594   1.404   2.715
 2175SOL     OW 8117   2.784   0.503   2.761
 2175SOL    HW1 8118   2.759   0.494   2.665
 2175SOL    HW2 8119   2.832   0.421   2.792
 2176SOL     OW 8120   2.401   0.064   2.374
 2176SOL    HW1 8121   2.320   0.065   2.432
 2176SOL    HW2 8122   2.404   0.147   2.319
 2177SOL     OW 8123   3.296   1.188   1.903
 2177SOL    HW1 8124   3.328   1.112   1.960
 2177SOL    HW2 8125   3.204   1.215   1.933
 2178SOL     OW 8126   2.159   0.035   2.033
 2178SOL    HW1 8127   2.208   0.119   2.012
 2178SOL    HW2 8128   2.221  -0.030   2.078
 2179SOL     OW 8129   2.797   0.236   2.342
 2179SOL    HW1 8130   2.749   0.277   2.264
 2179SOL    HW2 8131   2.896   0.234   2.323
 2180SOL     OW 8132   2.938   0.683   3.326
 2180SOL    HW1 8133   2.858   0.622   3.329
 2180SOL    HW2 8134   3.019   0.630   3.302
 2181SOL     OW 8135   3.089   1.570   2.655
 2181SOL    HW1 8136   3.110   1.644   2.590
 2181SOL    HW2 8137   3.157   1.570   2.728
 2182SOL     OW 8138   2.321   1.152   2.603
 2182SOL    HW1 8139   2.250   1.125   2.668
 2182SOL    HW2 8140   2.295   1.124   2.510
 2183SOL     OW 8141   3.133   1.797   2.453
 2183SOL    HW1 8142   3.177   1.861   2.389
 2183SOL    HW2 8143   3.083   1.849   2.523
 2184SOL     OW 8144   2.894   0.549   1.878
 2184SOL    HW1 8145   2.853   0.631   1.839
 2184SOL    HW2 8146   2.958   0.575   1.951
 2185SOL     OW 8147   1.940   0.556   3.248
 2185SOL    HW1 8148   2.032   0.555   3.207
 2185SOL    HW2 8149   1.934   0.630   3.315
 2186SOL     OW 8150   2.423   0.222   3.009
 2186SOL    HW1 8151   2.461   0.138   3.046
 2186SOL    HW2 8152   2.335   0.241   3.053
 2187SOL     OW 8153   2.728   0.454   2.504
 2187SOL    HW1 8154   2.696   0.526   2.442
 2187SOL    HW2 8155   2.752   0.373   2.451
 2188SOL     OW 8156   2.879   0.039   2.615
 2188SOL    HW1 8157   2.807   0.044   2.546
 2188SOL    HW2 8158   2.855  -0.030   2.684
 2189SOL     OW 8159   3.291   1.173   2.729
 2189SOL    HW1 8160   3.236   1.089   2.722
 2189SOL    HW2 8161   3.317   1.202   2.637
 2190SOL     OW 8162   3.328   0.590   2.854
 2190SOL    HW1 8163   3.298   0.495   2.861
 2190SOL    HW2 8164   3.401   0.606   2.920
 2191SOL     OW 8165   3.719   0.833   2.239
 2191SOL    HW1 8166   3.761   0.769   2.303
 2191SOL    HW2 8167   3.681   0.782   2.161
 2192SOL     OW 8168   2.350   1.385   2.036
 2192SOL    HW1 8169   2.263   1.370   2.083
 2192SOL    HW2 8170   2.333   1.411   1.941
 2193SOL     OW 8171   3.526   1.280   2.519
 2193SOL    HW1 8172   3.625   1.288   2.533
 2193SOL    HW2 8173   3.481   1.364   2.550
 2194SOL     OW 8174   3.252   0.575   1.940
 2194SOL    HW1 8175   3.198   0.554   2.021
 2194SOL    HW2 8176   3.343   0.534   1.949
 2195SOL     OW 8177   2.389   0.256   2.190
 2195SOL    HW1 8178   2.416   0.197   2.115
 2195SOL    HW2 8179   2.389   0.351   2.159
 2196SOL     OW 8180   3.616   1.223   3.450
 2196SOL    HW1 8181   3.707   1.184   3.437
 2196SOL    HW2 8182   3.624   1.319   3.474
 2197SOL     OW 8183   2.926   1.347   3.202
 2197SOL    HW1 8184   2.846   1.324   3.257
 2197SOL    HW2 8185   3.009   1.321   3.251
 2198SOL     OW 8186   3.454   1.629   3.487
 2198SOL    HW1 8187   3.481   1.663   3.397
 2198SOL    HW2 8188   3.533   1.591   3.533
 2199SOL     OW 8189   2.973   1.195   2.962
 2199SOL    HW1 8190   2.933   1.239   3.043
 2199SOL    HW2 8191   2.932   1.232   2.879
 2200SOL     OW 8192   3.500   1.099   2.941
 2200SOL    HW1 8193   3.505   1.180   3.000
 2200SOL    HW2 8194   3.414   1.101   2.890
 2201SOL     OW 8195   2.777   0.089   3.264
 2201SOL    HW1 8196   2.802   0.069   3.169
 2201SOL    HW2 8197   2.849   0.145   3.306
 2202SOL     OW 8198   2.842   1.116   3.581
 2202SOL    HW1 8199   2.743   1.122   3.591
 2202SOL    HW2 8200   2.865   1.036   3.525
 2203SOL     OW 8201   2.567   1.050   2.230
 2203SOL    HW1 8202   2.553   1.057   2.329
 2203SOL    HW2 8203   2.651   0.999   2.212
 2204SOL     OW 8204   2.272   0.813   3.113
 2204SOL    HW1 8205   2.358   0.825   3.163
 2204SOL    HW2 8206   2.230   0.726   3.140
 2205SOL     OW 8207   3.136   0.386   3.124
 2205SOL    HW1 8208   3.157   0.460   3.188
 2205SOL    HW2 8209   3.047   0.403   3.081
 2206SOL     OW 8210   1.926   1.564   3.193
 2206SOL    HW1 8211   1.880   1.646   3.159
 2206SOL    HW2 8212   2.024   1.583   3.202
 2207SOL     OW 8213   2.229   1.100   2.363
 2207SOL    HW1 8214   2.222   1.183   2.307
 2207SOL    HW2 8215   2.233   1.020   2.303
 2208SOL     OW 8216   2.428   0.537   2.727
 2208SOL    HW1 8217   2.440   0.603   2.653
 2208SOL    HW2 8218   2.474   0.571   2.810
 2209SOL     OW 8219   3.114   1.348   2.250
 2209SOL    HW1 8220   3.164   1.425   2.290
 2209SOL    HW2 8221   3.019   1.350   2.282
 2210SOL     OW 8222   3.134   1.445   3.004
 2210SOL    HW1 8223   3.181   1.458   3.091
 2210SOL    HW2 8224   3.068   1.371   3.013
 2211SOL     OW 8225   3.444   0.639   2.334
 2211SOL    HW1 8226   3.413   0.700   2.407
 2211SOL    HW2 8227   3.494   0.691   2.265
 2212SOL     OW 8228   2.216   1.510   3.191
 2212SOL    HW1 8229   2.195   1.466   3.104
 2212SOL    HW2 8230   2.313   1.536   3.194
 2213SOL     OW 8231   2.264   0.751   3.460
 2213SOL    HW1 8232   2.332   0.806   3.413
 2213SOL    HW2 8233   2.304   0.663   3.487
 2214SOL     OW 8234   3.449   0.779   3.532
 2214SOL    HW1 8235   3.357   0.817   3.527
 2214SOL    HW2 8236   3.509   0.826   3.467
 2215SOL     OW 8237   2.875   0.105   3.632
 2215SOL    HW1 8238   2.881   0.190   3.580
 2215SOL    HW2 8239   2.907   0.029   3.575
 2216SOL     OW 8240   2.366   0.050   3.602
 2216SOL    HW1 8241   2.324  -0.007   3.532
 2216SOL    HW2 8242   2.300   0.119   3.634
 2217SOL     OW 8243   2.435   0.870   2.891
 2217SOL    HW1 8244   2.479   0.959   2.882
 2217SOL    HW2 8245   2.372   0.870   2.968
 2218SOL     OW 8246   3.222   0.862   2.907
 2218SOL    HW1 8247   3.147   0.862   2.841
 2218SOL    HW2 8248   3.259   0.770   2.916
 2219SOL     OW 8249   3.071   0.525   2.137
 2219SOL    HW1 8250   3.084   0.441   2.191
 2219SOL    HW2 8251   3.042   0.599   2.197
 2220SOL     OW 8252   2.169   0.213   3.093
 2220SOL    HW1 8253   2.146   0.250   3.183
 2220SOL    HW2 8254   2.139   0.118   3.087
 2221SOL     OW 8255   1.899   1.310   3.144
 2221SOL    HW1 8256   1.952   1.261   3.212
 2221SOL    HW2 8257   1.921   1.408   3.149
 2222SOL     OW 8258   2.594   0.634   2.926
 2222SOL    HW1 8259   2.653   0.608   2.850
 2222SOL    HW2 8260   2.566   0.730   2.915
 2223SOL     OW 8261   3.590   0.935   3.716
 2223SOL    HW1 8262   3.544   0.928   3.627
 2223SOL    HW2 8263   3.528   0.979   3.782
 2224SOL     OW 8264   2.169   0.063   2.480
 2224SOL    HW1 8265   2.158   0.157   2.513
 2224SOL    HW2 8266   2.164   0.000   2.557
 2225SOL     OW 8267   3.484   0.367   2.236
 2225SOL    HW1 8268   3.486   0.291   2.300
 2225SOL    HW2 8269   3.436   0.444   2.276
 2226SOL     OW 8270   2.885   0.766   2.828
 2226SOL    HW1 8271   2.900   0.787   2.924
 2226SOL    HW2 8272   2.855   0.671   2.819
 2227SOL     OW 8273   2.842   1.573   3.562
 2227SOL    HW1 8274   2.822   1.617   3.474
 2227SOL    HW2 8275   2.881   1.482   3.546
 2228SOL     OW 8276   3.721   1.518   3.467
 2228SOL    HW1 8277   3.735   1.545   3.372
 2228SOL    HW2 8278   3.804   1.540   3.520
 2229SOL     OW 8279   2.212   0.898   3.666
 2229SOL    HW1 8280   2.288   0.942   3.714
 2229SOL    HW2 8281   2.247   0.851   3.584
 2230SOL     OW 8282   3.402   0.274   1.987
 2230SOL    HW1 8283   3.341   0.199   2.010
 2230SOL    HW2 8284   3.424   0.326   2.070
 2231SOL     OW 8285   3.165   0.838   1.904
 2231SOL    HW1 8286   3.199   0.745   1.919
 2231SOL    HW2 8287   3.183   0.865   1.809
 2232SOL     OW 8288   2.930   1.333   2.711
 2232SOL    HW1 8289   2.937   1.249   2.656
 2232SOL    HW2 8290   2.992   1.402   2.675
 2233SOL     OW 8291   2.181   0.810   2.811
 2233SOL    HW1 8292   2.274   0.846   2.816
 2233SOL    HW2 8293   2.175   0.725   2.863
 2234SOL     OW 8294   2.201   0.509   2.868
 2234SOL    HW1 8295   2.149   0.426   2.851
 2234SOL    HW2 8296   2.278   0.514   2.804
 2235SOL     OW 8297   3.000   0.380   3.540
 2235SOL    HW1 8298   2.955   0.443   3.604
 2235SOL    HW2 8299   3.093   0.411   3.523
 2236SOL     OW 8300   3.022   0.207   3.339
 2236SOL    HW1 8301   3.022   0.271   3.416
 2236SOL    HW2 8302   3.050   0.255   3.256
 2237SOL     OW 8303   1.870   1.326   2.062
 2237SOL    HW1 8304   1.777   1.347   2.031
 2237SOL    HW2 8305   1.880   1.227   2.075
 2238SOL     OW 8306   1.950   1.801   2.789
 2238SOL    HW1 8307   1.908   1.715   2.762
 2238SOL    HW2 8308   2.044   1.804   2.755
 2239SOL     OW 8309   2.366   1.568   2.772
 2239SOL    HW1 8310   2.432   1.642   2.781
 2239SOL    HW2 8311   2.410   1.489   2.730
 2240SOL     OW 8312   2.864   0.796   3.100
 2240SOL    HW1 8313   2.905   0.764   3.186
 2240SOL    HW2 8314   2.768   0.769   3.097
 2241SOL     OW 8315   1.902   0.544   2.976
 2241SOL    HW1 8316   1.987   0.511   2.935
 2241SOL    HW2 8317   1.915   0.559   3.074
 2242SOL     OW 8318   2.051   0.520   3.584
 2242SOL    HW1 8319   2.110   0.480   3.514
 2242SOL    HW2 8320   1.993   0.591   3.543
 2243SOL     OW 8321   3.231   0.950   3.522
 2243SOL    HW1 8322   3.270   1.039   3.542
 2243SOL    HW2 8323   3.241   0.930   3.425
 2244SOL     OW 8324   2.677   0.572   2.187
 2244SOL    HW1 8325   2.684   0.483   2.141
 2244SOL    HW2 8326   2.583   0.606   2.179
 2245SOL     OW 8327   3.519   0.604   3.068
 2245SOL    HW1 8328   3.481   0.535   3.130
 2245SOL    HW2 8329   3.601   0.568   3.024
 2246SOL     OW 8330   2.114   1.564   3.606
 2246SOL    HW1 8331   2.084   1.621   3.682
 2246SOL    HW2 8332   2.107   1.467   3.632
 2247SOL     OW 8333   2.533   0.464   3.131
 2247SOL    HW1 8334   2.499   0.375   3.101
 2247SOL    HW2 8335   2.559   0.518   3.051
 2248SOL     OW 8336   2.792   1.678   3.327
 2248SOL    HW1 8337   2.768   1.660   3.232
 2248SOL    HW2 8338   2.822   1.772   3.337
 2249SOL     OW 8339   2.335   0.500   2.053
 2249SOL    HW1 8340   2.396   0.580   2.057
 2249SOL    HW2 8341   2.240   0.531   2.060
 2250SOL     OW 8342   2.021   1.137   3.328
 2250SOL    HW1 8343   2.043   1.076   3.404
 2250SOL    HW2 8344   2.031   1.088   3.242
 2251SOL     OW 8345   3.209   1.059   3.096
 2251SOL    HW1 8346   3.233   0.996   3.022
 2251SOL    HW2 8347   3.119   1.099   3.078
 2252SOL     OW 8348   3.164   0.855   2.171
 2252SOL    HW1 8349   3.078   0.824   2.213
 2252SOL    HW2 8350   3.160   0.841   2.072
 2253SOL     OW 8351   3.621   1.747   3.016
 2253SOL    HW1 8352   3.682   1.777   2.943
 2253SOL    HW2 8353   3.583   1.658   2.994
 2254SOL     OW 8354   3.114   1.731   2.990
 2254SOL    HW1 8355   3.198   1.736   2.936
 2254SOL    HW2 8356   3.091   1.635   3.008
 2255SOL     OW 8357   1.945   1.258   2.884
 2255SOL    HW1 8358   1.940   1.257   2.984
 2255SOL    HW2 8359   1.862   1.217   2.846
 2256SOL     OW 8360   2.550   1.662   3.578
 2256SOL    HW1 8361   2.494   1.743   3.587
 2256SOL    HW2 8362   2.602   1.666   3.492
 2257SOL     OW 8363   3.588   0.135   2.385
 2257SOL    HW1 8364   3.661   0.118   2.318
 2257SOL    HW2 8365   3.557   0.048   2.423
 2258SOL     OW 8366   3.250   1.573   2.339
 2258SOL    HW1 8367   3.317   1.585   2.265
 2258SOL    HW2 8368   3.210   1.662   2.362
 2259SOL     OW 8369   1.992   1.794   3.713
 2259SOL    HW1 8370   1.951   1.720   3.766
 2259SOL    HW2 8371   2.056   1.845   3.771
 2260SOL     OW 8372   3.142   0.927   2.534
 2260SOL    HW1 8373   3.202   0.846   2.536
 2260SOL    HW2 8374   3.182   0.996   2.474
 2261SOL     OW 8375   2.692   1.273   3.284
 2261SOL    HW1 8376   2.687   1.306   3.379
 2261SOL    HW2 8377   2.606   1.292   3.238
 2262SOL     OW 8378   2.534   1.616   2.016
 2262SOL    HW1 8379   2.543   1.626   1.917
 2262SOL    HW2 8380   2.494   1.527   2.037
 2263SOL     OW 8381   3.512   1.720   3.256
 2263SOL    HW1 8382   3.565   1.730   3.172
 2263SOL    HW2 8383   3.485   1.810   3.290
 2264SOL     OW 8384   3.703   0.175   2.825
 2264SOL    HW1 8385   3.742   0.090   2.789
 2264SOL    HW2 8386   3.605   0.177   2.806
 2265SOL     OW 8387   2.125   0.326   2.582
 2265SOL    HW1 8388   2.046   0.377   2.548
 2265SOL    HW2 8389   2.116   0.311   2.680
 2266SOL     OW 8390   3.056   1.612   1.893
 2266SOL    HW1 8391   3.062   1.519   1.930
 2266SOL    HW2 8392   2.997   1.612   1.813
 2267SOL     OW 8393   2.684   1.002   3.234
 2267SOL    HW1 8394   2.724   1.001   3.142
 2267SOL    HW2 8395   2.694   1.094   3.274
 2268SOL     OW 8396   2.778   0.910   2.153
 2268SOL    HW1 8397   2.841   0.948   2.085
 2268SOL    HW2 8398   2.818   0.827   2.192
 2269SOL     OW 8399   3.366   1.607   1.906
 2269SOL    HW1 8400   3.274   1.644   1.913
 2269SOL    HW2 8401   3.404   1.627   1.816
 2270SOL     OW 8402   2.234   1.288   3.352
 2270SOL    HW1 8403   2.221   1.381   3.318
 2270SOL    HW2 8404   2.150   1.236   3.339
 2271SOL     OW 8405   3.476   1.292   3.151
 2271SOL    HW1 8406   3.536   1.295   3.231
 2271SOL    HW2 8407   3.401   1.356   3.164
 2272SOL     OW 8408   2.901   1.098   2.558
 2272SOL    HW1 8409   2.831   1.051   2.612
 2272SOL    HW2 8410   2.960   1.030   2.515
 2273SOL     OW 8411   2.876   0.236   2.833
 2273SOL    HW1 8412   2.868   0.200   2.740
 2273SOL    HW2 8413   2.874   0.160   2.898
 2274SOL     OW 8414   2.452   1.487   2.353
 2274SOL    HW1 8415   2.494   1.429   2.283
 2274SOL    HW2 8416   2.408   1.566   2.309
 2275SOL     OW 8417   3.571   0.385   3.243
 2275SOL    HW1 8418   3.644   0.454   3.247
 2275SOL    HW2 8419   3.599   0.310   3.184
 2276SOL     OW 8420   2.117   1.348   2.152
 2276SOL    HW1 8421   2.021   1.349   2.125
 2276SOL    HW2 8422   2.129   1.401   2.236
 2277SOL     OW 8423   1.967   1.013   3.588
 2277SOL    HW1 8424   1.890   0.980   3.642
 2277SOL    HW2 8425   2.052   0.983   3.630
 2278SOL     OW 8426   2.534   0.203   3.351
 2278SOL    HW1 8427   2.624   0.187   3.311
 2278SOL    HW2 8428   2.542   0.208   3.450
 2279SOL     OW 8429   1.937   0.345   1.895
 2279SOL    HW1 8430   1.845   0.317   1.866
 2279SOL    HW2 8431   1.968   0.422   1.839
 2280SOL     OW 8432   3.302   0.856   3.260
 2280SOL    HW1 8433   3.245   0.908   3.197
 2280SOL    HW2 8434   3.398   0.868   3.236
 2281SOL     OW 8435   1.934   0.166   2.180
 2281SOL    HW1 8436   1.917   0.249   2.126
 2281SOL    HW2 8437   2.024   0.129   2.158
 2282SOL     OW 8438   3.045   1.335   1.981
 2282SOL    HW1 8439   2.946   1.324   1.983
 2282SOL    HW2 8440   3.079   1.350   2.074
 2283SOL     OW 8441   2.475   0.842   3.293
 2283SOL    HW1 8442   2.531   0.923   3.276
 2283SOL    HW2 8443   2.534   0.762   3.296
 2284SOL     OW 8444   3.355   1.767   2.821
 2284SOL    HW1 8445   3.388   1.831   2.752
 2284SOL    HW2 8446   3.421   1.761   2.896
 2285SOL     OW 8447   2.578   0.565   3.570
 2285SOL    HW1 8448   2.597   0.630   3.644
 2285SOL    HW2 8449   2.638   0.485   3.579
 2286SOL     OW 8450   3.312   1.220   3.495
 2286SOL    HW1 8451   3.303   1.210   3.594
 2286SOL    HW2 8452   3.408   1.213   3.469
 2287SOL     OW 8453   2.252   1.741   3.422
 2287SOL    HW1 8454   2.161   1.782   3.420
 2287SOL    HW2 8455   2.245   1.647   3.454
 2288SOL     OW 8456   3.536   0.883   3.116
 2288SOL    HW1 8457   3.509   0.794   3.079
 2288SOL    HW2 8458   3.537   0.951   3.043
 2289SOL     OW 8459   3.087   0.325   2.311
 2289SOL    HW1 8460   3.152   0.251   2.300
 2289SOL    HW2 8461   3.107   0.375   2.395
 2290SOL     OW 8462   2.456   0.745   2.514
 2290SOL    HW1 8463   2.506   0.830   2.495
 2290SOL    HW2 8464   2.368   0.747   2.466
 2291SOL     OW 8465   3.639   0.342   3.504
 2291SOL    HW1 8466   3.622   0.373   3.410
 2291SOL    HW2 8467   3.555   0.305   3.542
 2292SOL     OW 8468   3.592   0.934   3.379
 2292SOL    HW1 8469   3.630   1.025   3.394
 2292SOL    HW2 8470   3.584   0.917   3.280
 2293SOL     OW 8471   2.721   1.374   1.878
 2293SOL    HW1 8472   2.675   1.389   1.966
 2293SOL    HW2 8473   2.765   1.459   1.848
 2294SOL     OW 8474   2.523   1.790   2.815
 2294SOL    HW1 8475   2.477   1.878   2.802
 2294SOL    HW2 8476   2.622   1.802   2.808
 2295SOL     OW 8477   2.721   0.956   2.723
 2295SOL    HW1 8478   2.775   0.887   2.771
 2295SOL    HW2 8479   2.689   1.025   2.789
 2296SOL     OW 8480   2.945   0.984   1.949
 2296SOL    HW1 8481   2.922   1.037   1.867
 2296SOL    HW2 8482   3.026   0.928   1.930
 2297SOL     OW 8483   3.723   1.569   2.713
 2297SOL    HW1 8484   3.652   1.557   2.643
 2297SOL    HW2 8485   3.724   1.490   2.773
 2298SOL     OW 8486   2.083   1.314   3.706
 2298SOL    HW1 8487   2.018   1.241   3.685
 2298SOL    HW2 8488   2.087   1.328   3.804
 2299SOL     OW 8489   1.941   1.240   2.515
 2299SOL    HW1 8490   1.940   1.193   2.603
 2299SOL    HW2 8491   2.023   1.212   2.464
 2300SOL     OW 8492   2.534   1.391   3.486
 2300SOL    HW1 8493   2.456   1.341   3.524
 2300SOL    HW2 8494   2.531   1.486   3.517
 2301SOL     OW 8495   3.686   0.192   3.089
 2301SOL    HW1 8496   3.682   0.102   3.133
 2301SOL    HW2 8497   3.689   0.181   2.990
 2302SOL     OW 8498   2.290   0.424   2.382
 2302SOL    HW1 8499   2.320   0.352   2.320
 2302SOL    HW2 8500   2.251   0.384   2.465
 2303SOL     OW 8501   3.567   1.487   2.966
 2303SOL    HW1 8502   3.474   1.462   2.939
 2303SOL    HW2 8503   3.593   1.437   3.048
 2304SOL     OW 8504   2.179   0.547   3.142
 2304SOL    HW1 8505   2.217   0.488   3.214
 2304SOL    HW2 8506   2.219   0.521   3.054
 2305SOL     OW 8507   2.674   1.586   2.549
 2305SOL    HW1 8508   2.706   1.596   2.455
 2305SOL    HW2 8509   2.595   1.524   2.551
 2306SOL     OW 8510   3.286   0.214   2.974
 2306SOL    HW1 8511   3.338   0.149   3.029
 2306SOL    HW2 8512   3.237   0.277   3.035
 2307SOL     OW 8513   2.863   0.034   3.016
 2307SOL    HW1 8514   2.800  -0.038   2.985
 2307SOL    HW2 8515   2.956  -0.002   3.016
 2308SOL     OW 8516   2.632   1.330   2.163
 2308SOL    HW1 8517   2.586   1.243   2.180
 2308SOL    HW2 8518   2.723   1.327   2.204
 2309SOL     OW 8519   2.480   1.567   3.146
 2309SOL    HW1 8520   2.475   1.649   3.203
 2309SOL    HW2 8521   2.569   1.564   3.101
 2310SOL     OW 8522   3.214   0.052   2.030
 2310SOL    HW1 8523   3.249   0.011   1.946
 2310SOL    HW2 8524   3.124   0.014   2.050
 2311SOL     OW 8525   3.162   0.453   2.553
 2311SOL    HW1 8526   3.103   0.533   2.557
 2311SOL    HW2 8527   3.177   0.418   2.646
 2312SOL     OW 8528   3.455   0.221   2.744
 2312SOL    HW1 8529   3.371   0.220   2.798
 2312SOL    HW2 8530   3.457   0.304   2.688
 2313SOL     OW 8531   1.901   1.077   2.162
 2313SOL    HW1 8532   2.000   1.066   2.153
 2313SOL    HW2 8533   1.861   0.991   2.194
 2314SOL     OW 8534   2.737   1.646   2.199
 2314SOL    HW1 8535   2.660   1.611   2.145
 2314SOL    HW2 8536   2.705   1.717   2.261
 2315SOL     OW 8537   2.092   0.628   3.837
 2315SOL    HW1 8538   1.999   0.626   3.874
 2315SOL    HW2 8539   2.093   0.589   3.745
 2316SOL     OW 8540   1.881   0.368   4.371
 2316SOL    HW1 8541   1.799   0.411   4.410
 2316SOL    HW2 8542   1.853   0.295   4.308
 2317SOL     OW 8543   2.997   0.703   4.441
 2317SOL    HW1 8544   3.054   0.781   4.416
 2317SOL    HW2 8545   2.937   0.729   4.517
 2318SOL     OW 8546   3.617   0.607   3.955
 2318SOL    HW1 8547   3.605   0.594   3.856
 2318SOL    HW2 8548   3.587   0.526   4.004
 2319SOL     OW 8549   2.547   1.012   4.389
 2319SOL    HW1 8550   2.616   0.996   4.459
 2319SOL    HW2 8551   2.474   1.069   4.427
 2320SOL     OW 8552   2.093   1.713   4.207
 2320SOL    HW1 8553   2.127   1.790   4.261
 2320SOL    HW2 8554   2.137   1.713   4.117
 2321SOL     OW 8555   2.092   1.434   4.262
 2321SOL    HW1 8556   2.066   1.530   4.262
 2321SOL    HW2 8557   2.021   1.380   4.307
 2322SOL     OW 8558   2.102   1.091   4.610
 2322SOL    HW1 8559   2.116   1.007   4.662
 2322SOL    HW2 8560   2.047   1.155   4.665
 2323SOL     OW 8561   2.468   0.964   3.847
 2323SOL    HW1 8562   2.475   1.048   3.793
 2323SOL    HW2 8563   2.514   0.977   3.935
 2324SOL     OW 8564   1.984   0.643   4.287
 2324SOL    HW1 8565   1.939   0.555   4.304
 2324SOL    HW2 8566   1.983   0.697   4.371
 2325SOL     OW 8567   3.704   1.767   4.083
 2325SOL    HW1 8568   3.758   1.738   4.163
 2325SOL    HW2 8569   3.734   1.857   4.054
 2326SOL     OW 8570   1.889   1.596   3.841
 2326SOL    HW1 8571   1.870   1.500   3.862
 2326SOL    HW2 8572   1.856   1.654   3.916
 2327SOL     OW 8573   3.551   0.922   4.336
 2327SOL    HW1 8574   3.646   0.893   4.344
 2327SOL    HW2 8575   3.543   0.987   4.261
 2328SOL     OW 8576   3.503   1.108   4.156
 2328SOL    HW1 8577   3.589   1.110   4.104
 2328SOL    HW2 8578   3.517   1.155   4.244
 2329SOL     OW 8579   2.475   1.365   4.450
 2329SOL    HW1 8580   2.426   1.278   4.459
 2329SOL    HW2 8581   2.452   1.408   4.363
 2330SOL     OW 8582   2.671   0.004   4.226
 2330SOL    HW1 8583   2.711   0.095   4.217
 2330SOL    HW2 8584   2.571   0.012   4.232
 2331SOL     OW 8585   3.387   0.999   3.914
 2331SOL    HW1 8586   3.324   0.923   3.927
 2331SOL    HW2 8587   3.435   1.017   4.000
 2332SOL     OW 8588   3.529   1.714   4.296
 2332SOL    HW1 8589   3.488   1.691   4.208
 2332SOL    HW2 8590   3.511   1.640   4.361
 2333SOL     OW 8591   2.460   0.729   3.994
 2333SOL    HW1 8592   2.484   0.798   3.926
 2333SOL    HW2 8593   2.382   0.762   4.048
 2334SOL     OW 8594   3.438   1.662   4.031
 2334SOL    HW1 8595   3.527   1.708   4.034
 2334SOL    HW2 8596   3.417   1.638   3.936
 2335SOL     OW 8597   2.903   0.701   4.153
 2335SOL    HW1 8598   2.929   0.697   4.249
 2335SOL    HW2 8599   2.818   0.650   4.139
 2336SOL     OW 8600   1.938   0.811   4.513
 2336SOL    HW1 8601   2.037   0.799   4.522
 2336SOL    HW2 8602   1.914   0.906   4.534
 2337SOL     OW 8603   2.727   0.348   3.919
 2337SOL    HW1 8604   2.786   0.411   3.870
 2337SOL    HW2 8605   2.746   0.254   3.890
 2338SOL     OW 8606   3.224   1.144   4.269
 2338SOL    HW1 8607   3.307   1.115   4.221
 2338SOL    HW2 8608   3.175   1.211   4.213
 2339SOL     OW 8609   2.412   0.196   4.609
 2339SOL    HW1 8610   2.407   0.191   4.709
 2339SOL    HW2 8611   2.414   0.292   4.580
 2340SOL     OW 8612   2.870   1.456   4.201
 2340SOL    HW1 8613   2.824   1.528   4.149
 2340SOL    HW2 8614   2.866   1.476   4.299
 2341SOL     OW 8615   2.213   1.801   4.577
 2341SOL    HW1 8616   2.263   1.715   4.583
 2341SOL    HW2 8617   2.278   1.878   4.574
 2342SOL     OW 8618   2.183   0.943   3.966
 2342SOL    HW1 8619   2.265   0.982   3.924
 2342SOL    HW2 8620   2.156   0.861   3.917
 2343SOL     OW 8621   2.973   1.776   3.961
 2343SOL    HW1 8622   2.913   1.714   4.011
 2343SOL    HW2 8623   3.004   1.732   3.876
 2344SOL     OW 8624   3.494   1.377   3.805
 2344SOL    HW1 8625   3.462   1.471   3.795
 2344SOL    HW2 8626   3.418   1.314   3.793
 2345SOL     OW 8627   2.326   1.743   4.047
 2345SOL    HW1 8628   2.359   1.782   4.133
 2345SOL    HW2 8629   2.402   1.736   3.982
 2346SOL     OW 8630   3.262   0.107   4.150
 2346SOL    HW1 8631   3.238   0.070   4.060
 2346SOL    HW2 8632   3.361   0.123   4.154
 2347SOL     OW 8633   2.802   1.698   4.628
 2347SOL    HW1 8634   2.882   1.641   4.649
 2347SOL    HW2 8635   2.753   1.658   4.551
 2348SOL     OW 8636   2.244   0.700   4.204
 2348SOL    HW1 8637   2.289   0.610   4.201
 2348SOL    HW2 8638   2.150   0.689   4.237
 2349SOL     OW 8639   2.476   0.122   3.841
 2349SOL    HW1 8640   2.574   0.100   3.848
 2349SOL    HW2 8641   2.445   0.105   3.748
 2350SOL     OW 8642   2.665   1.402   4.648
 2350SOL    HW1 8643   2.755   1.416   4.606
 2350SOL    HW2 8644   2.594   1.404   4.577
 2351SOL     OW 8645   2.784   0.503   4.623
 2351SOL    HW1 8646   2.759   0.494   4.527
 2351SOL    HW2 8647   2.832   0.421   4.654
 2352SOL     OW 8648   2.401   0.064   4.236
 2352SOL    HW1 8649   2.320   0.065   4.294
 2352SOL    HW2 8650   2.404   0.147   4.181
 2353SOL     OW 8651   3.296   1.188   3.765
 2353SOL    HW1 8652   3.328   1.112   3.822
 2353SOL    HW2 8653   3.204   1.215   3.795
 2354SOL     OW 8654   2.159   0.035   3.895
 2354SOL    HW1 8655   2.208   0.119   3.874
 2354SOL    HW2 8656   2.221  -0.030   3.940
 2355SOL     OW 8657   2.797   0.236   4.204
 2355SOL    HW1 8658   2.749   0.277   4.126
 2355SOL    HW2 8659   2.896   0.234   4.185
 2356SOL     OW 8660   3.089   1.570   4.517
 2356SOL    HW1 8661   3.110   1.644   4.452
 2356SOL    HW2 8662   3.157   1.570   4.590
 2357SOL     OW 8663   2.321   1.152   4.465
 2357SOL    HW1 8664   2.250   1.125   4.530
 2357SOL    HW2 8665   2.295   1.124   4.372
 2358SOL     OW 8666   3.133   1.797   4.315
 2358SOL    HW1 8667   3.177   1.861   4.251
 2358SOL    HW2 8668   3.083   1.849   4.385
 2359SOL     OW 8669   2.894   0.549   3.740
 2359SOL    HW1 8670   2.853   0.631   3.701
 2359SOL    HW2 8671   2.958   0.575   3.813
 2360SOL     OW 8672   2.728   0.454   4.366
 2360SOL    HW1 8673   2.696   0.526   4.304
 2360SOL    HW2 8674   2.752   0.373   4.313
 2361SOL     OW 8675   2.879   0.039   4.477
 2361SOL    HW1 8676   2.807   0.044   4.408
 2361SOL    HW2 8677   2.855  -0.030   4.546
 2362SOL     OW 8678   3.719   0.833   4.101
 2362SOL    HW1 8679   3.761   0.769   4.165
 2362SOL    HW2 8680   3.681   0.782   4.023
 2363SOL     OW 8681   2.350   1.385   3.898
 2363SOL    HW1 8682   2.263   1.370   3.945
 2363SOL    HW2 8683   2.333   1.411   3.803
 2364SOL     OW 8684   3.526   1.280   4.381
 2364SOL    HW1 8685   3.625   1.288   4.395
 2364SOL    HW2 8686   3.481   1.364   4.412
 2365SOL     OW 8687   3.252   0.575   3.802
 2365SOL    HW1 8688   3.198   0.554   3.883
 2365SOL    HW2 8689   3.343   0.534   3.811
 2366SOL     OW 8690   2.389   0.256   4.052
 2366SOL    HW1 8691   2.416   0.197   3.977
 2366SOL    HW2 8692   2.389   0.351   4.021
 2367SOL     OW 8693   2.567   1.050   4.092
 2367SOL    HW1 8694   2.553   1.057   4.191
 2367SOL    HW2 8695   2.651   0.999   4.074
 2368SOL     OW 8696   2.229   1.100   4.225
 2368SOL    HW1 8697   2.222   1.183   4.169
 2368SOL    HW2 8698   2.233   1.020   4.165
 2369SOL     OW 8699   2.428   0.537   4.589
 2369SOL    HW1 8700   2.440   0.603   4.515
 2369SOL    HW2 8701   2.474   0.571   4.672
 2370SOL     OW 8702   3.114   1.348   4.112
 2370SOL    HW1 8703   3.164   1.425   4.152
 2370SOL    HW2 8704   3.019   1.350   4.144
 2371SOL     OW 8705   3.444   0.639   4.196
 2371SOL    HW1 8706   3.413   0.700   4.269
 2371SOL    HW2 8707   3.494   0.691   4.127
 2372SOL     OW 8708   3.071   0.525   3.999
 2372SOL    HW1 8709   3.084   0.441   4.053
 2372SOL    HW2 8710   3.042   0.599   4.059
 2373SOL     OW 8711   2.169   0.063   4.342
 2373SOL    HW1 8712   2.158   0.157   4.375
 2373SOL    HW2 8713   2.164   0.000   4.419
 2374SOL     OW 8714   3.484   0.367   4.098
 2374SOL    HW1 8715   3.486   0.291   4.162
 2374SOL    HW2 8716   3.436   0.444   4.138
 2375SOL     OW 8717   3.402   0.274   3.849
 2375SOL    HW1 8718   3.341   0.199   3.872
 2375SOL    HW2 8719   3.424   0.326   3.932
 2376SOL     OW 8720   3.165   0.838   3.766
 2376SOL    HW1 8721   3.199   0.745   3.781
 2376SOL    HW2 8722   3.183   0.865   3.671
 2377SOL     OW 8723   2.930   1.333   4.573
 2377SOL    HW1 8724   2.937   1.249   4.518
 2377SOL    HW2 8725   2.992   1.402   4.537
 2378SOL     OW 8726   1.870   1.326   3.924
 2378SOL    HW1 8727   1.777   1.347   3.893
 2378SOL    HW2 8728   1.880   1.227   3.937
 2379SOL     OW 8729   1.950   1.801   4.651
 2379SOL    HW1 8730   1.908   1.715   4.624
 2379SOL    HW2 8731   2.044   1.804   4.617
 2380SOL     OW 8732   2.366   1.568   4.634
 2380SOL    HW1 8733   2.432   1.642   4.643
 2380SOL    HW2 8734   2.410   1.489   4.592
 2381SOL     OW 8735   2.677   0.572   4.049
 2381SOL    HW1 8736   2.684   0.483   4.003
 2381SOL    HW2 8737   2.583   0.606   4.041
 2382SOL     OW 8738   2.335   0.500   3.915
 2382SOL    HW1 8739   2.396   0.580   3.919
 2382SOL    HW2 8740   2.240   0.531   3.922
 2383SOL     OW 8741   3.164   0.855   4.033
 2383SOL    HW1 8742   3.078   0.824   4.075
 2383SOL    HW2 8743   3.160   0.841   3.934
 2384SOL     OW 8744   3.588   0.135   4.247
 2384SOL    HW1 8745   3.661   0.118   4.180
 2384SOL    HW2 8746   3.557   0.048   4.285
 2385SOL     OW 8747   3.250   1.573   4.201
 2385SOL    HW1 8748   3.317   1.585   4.127
 2385SOL    HW2 8749   3.210   1.662   4.224
 2386SOL     OW 8750   2.534   1.616   3.878
 2386SOL    HW1 8751   2.543   1.626   3.779
 2386SOL    HW2 8752   2.494   1.527   3.899
 2387SOL     OW 8753   2.125   0.326   4.444
 2387SOL    HW1 8754   2.046   0.377   4.410
 2387SOL    HW2 8755   2.116   0.311   4.542
 2388SOL     OW 8756   3.056   1.612   3.755
 2388SOL    HW1 8757   3.062   1.519   3.792
 2388SOL    HW2 8758   2.997   1.612   3.675
 2389SOL     OW 8759   2.778   0.910   4.015
 2389SOL    HW1 8760   2.841   0.948   3.947
 2389SOL    HW2 8761   2.818   0.827   4.054
 2390SOL     OW 8762   3.366   1.607   3.768
 2390SOL    HW1 8763   3.274   1.644   3.775
 2390SOL    HW2 8764   3.404   1.627   3.678
 2391SOL     OW 8765   2.901   1.098   4.420
 2391SOL    HW1 8766   2.831   1.051   4.474
 2391SOL    HW2 8767   2.960   1.030   4.377
 2392SOL     OW 8768   2.876   0.236   4.695
 2392SOL    HW1 8769   2.868   0.200   4.602
 2392SOL    HW2 8770   2.874   0.160   4.760
 2393SOL     OW 8771   2.452   1.487   4.215
 2393SOL    HW1 8772   2.494   1.429   4.145
 2393SOL    HW2 8773   2.408   1.566   4.171
 2394SOL     OW 8774   2.117   1.348   4.014
 2394SOL    HW1 8775   2.021   1.349   3.987
 2394SOL    HW2 8776   2.129   1.401   4.098
 2395SOL     OW 8777   1.937   0.345   3.757
 2395SOL    HW1 8778   1.845   0.317   3.728
 2395SOL    HW2 8779   1.968   0.422   3.701
 2396SOL     OW 8780   1.934   0.166   4.042
 2396SOL    HW1 8781   1.917   0.249   3.988
 2396SOL    HW2 8782   2.024   0.129   4.020
 2397SOL     OW 8783   3.045   1.335   3.843
 2397SOL    HW1 8784   2.946   1.324   3.845
 2397SOL    HW2 8785   3.079   1.350   3.936
 2398SOL     OW 8786   3.087   0.325   4.173
 2398SOL    HW1 8787   3.152   0.251   4.162
 2398SOL    HW2 8788   3.107   0.375   4.257
 2399SOL     OW 8789   2.456   0.745   4.376
 2399SOL    HW1 8790   2.506   0.830   4.357
 2399SOL    HW2 8791   2.368   0.747   4.328
 2400SOL     OW 8792   2.721   1.374   3.740
 2400SOL    HW1 8793   2.675   1.389   3.828
 2400SOL    HW2 8794   2.765   1.459   3.710
 2401SOL     OW 8795   2.523   1.790   4.677
 2401SOL    HW1 8796   2.477   1.878   4.664
 2401SOL    HW2 8797   2.622   1.802   4.670
 2402SOL     OW 8798   2.721   0.956   4.585
 2402SOL    HW1 8799   2.775   0.887   4.633
 2402SOL    HW2 8800   2.689   1.025   4.651
 2403SOL     OW 8801   2.945   0.984   3.811
 2403SOL    HW1 8802   2.922   1.037   3.729
 2403SOL    HW2 8803   3.026   0.928   3.792
 2404SOL     OW 8804   1.941   1.240   4.377
 2404SOL    HW1 8805   1.940   1.193   4.465
 2404SOL    HW2 8806   2.023   1.212   4.326
 2405SOL     OW 8807   2.290   0.424   4.244
 2405SOL    HW1 8808   2.320   0.352   4.182
 2405SOL    HW2 8809   2.251   0.384   4.327
 2406SOL     OW 8810   2.674   1.586   4.411
 2406SOL    HW1 8811   2.706   1.596   4.317
 2406SOL    HW2 8812   2.595   1.524   4.413
 2407SOL     OW 8813   2.632   1.330   4.025
 2407SOL    HW1 8814   2.586   1.243   4.042
 2407SOL    HW2 8815   2.723   1.327   4.066
 2408SOL     OW 8816   3.214   0.052   3.892
 2408SOL    HW1 8817   3.249   0.011   3.808
 2408SOL    HW2 8818   3.124   0.014   3.912
 2409SOL     OW 8819   1.901   1.077   4.024
 2409SOL    HW1 8820   2.000   1.066   4.015
 2409SOL    HW2 8821   1.861   0.991   4.056
 2410SOL     OW 8822   2.737   1.646   4.061
 2410SOL    HW1 8823   2.660   1.611   4.007
 2410SOL    HW2 8824   2.705   1.717   4.123
 2411SOL     OW 8825   2.092   2.490   0.113
 2411SOL    HW1 8826   1.999   2.488   0.150
 2411SOL    HW2 8827   2.093   2.451   0.021
 2412SOL     OW 8828   2.087   2.137   0.996
 2412SOL    HW1 8829   2.122   2.120   1.088
 2412SOL    HW2 8830   1.999   2.092   0.984
 2413SOL     OW 8831   1.881   2.230   0.647
 2413SOL    HW1 8832   1.799   2.273   0.686
 2413SOL    HW2 8833   1.853   2.157   0.584
 2414SOL     OW 8834   2.431   3.137   1.165
 2414SOL    HW1 8835   2.338   3.130   1.128
 2414SOL    HW2 8836   2.442   3.226   1.209
 2415SOL     OW 8837   3.417   3.373   0.703
 2415SOL    HW1 8838   3.360   3.357   0.784
 2415SOL    HW2 8839   3.358   3.383   0.623
 2416SOL     OW 8840   2.997   2.565   0.717
 2416SOL    HW1 8841   3.054   2.643   0.692
 2416SOL    HW2 8842   2.937   2.591   0.793
 2417SOL     OW 8843   2.630   3.006   1.023
 2417SOL    HW1 8844   2.552   3.023   1.083
 2417SOL    HW2 8845   2.664   3.093   0.987
 2418SOL     OW 8846   2.712   2.660   1.823
 2418SOL    HW1 8847   2.708   2.736   1.888
 2418SOL    HW2 8848   2.734   2.696   1.732
 2419SOL     OW 8849   2.547   2.874   0.665
 2419SOL    HW1 8850   2.616   2.858   0.735
 2419SOL    HW2 8851   2.474   2.931   0.703
 2420SOL     OW 8852   2.548   3.023   1.803
 2420SOL    HW1 8853   2.608   3.102   1.817
 2420SOL    HW2 8854   2.462   3.054   1.762
 2421SOL     OW 8855   2.197   3.297   1.061
 2421SOL    HW1 8856   2.119   3.266   1.008
 2421SOL    HW2 8857   2.255   3.355   1.004
 2422SOL     OW 8858   3.322   3.367   1.339
 2422SOL    HW1 8859   3.346   3.461   1.365
 2422SOL    HW2 8860   3.306   3.313   1.421
 2423SOL     OW 8861   2.300   2.254   1.499
 2423SOL    HW1 8862   2.382   2.198   1.508
 2423SOL    HW2 8863   2.219   2.196   1.503
 2424SOL     OW 8864   3.465   2.309   0.737
 2424SOL    HW1 8865   3.391   2.355   0.687
 2424SOL    HW2 8866   3.516   2.377   0.790
 2425SOL     OW 8867   2.093   3.575   0.483
 2425SOL    HW1 8868   2.127   3.652   0.537
 2425SOL    HW2 8869   2.137   3.575   0.393
 2426SOL     OW 8870   2.989   3.203   1.690
 2426SOL    HW1 8871   3.036   3.203   1.778
 2426SOL    HW2 8872   2.941   3.116   1.679
 2427SOL     OW 8873   2.092   3.296   0.538
 2427SOL    HW1 8874   2.066   3.392   0.538
 2427SOL    HW2 8875   2.021   3.242   0.583
 2428SOL     OW 8876   2.102   2.953   0.886
 2428SOL    HW1 8877   2.116   2.869   0.938
 2428SOL    HW2 8878   2.047   3.017   0.941
 2429SOL     OW 8879   2.482   3.648   1.439
 2429SOL    HW1 8880   2.390   3.631   1.474
 2429SOL    HW2 8881   2.510   3.740   1.465
 2430SOL     OW 8882   2.468   2.826   0.123
 2430SOL    HW1 8883   2.475   2.910   0.069
 2430SOL    HW2 8884   2.514   2.839   0.211
 2431SOL     OW 8885   3.456   1.976   1.480
 2431SOL    HW1 8886   3.438   2.043   1.408
 2431SOL    HW2 8887   3.453   2.022   1.569
 2432SOL     OW 8888   1.984   2.505   0.563
[truncated: 359,327 more chars]
