# Supplementary material for: Comparative Molecular Dynamics Study of the Thermal Stability of CheY Proteins from Hyperthermophilic and Mesophilic Organisms
Source: J Chem Inf Model. 2026 Mar 10;66(6):3259–75. doi: 10.1021/acs.jcim.5c02944 (PMC13014450; doi:10.1021/acs.jcim.5c02944)
Supplement: Supplementary file 1 [file ci5c02944_si_001.zip › 12.Data_Availability_Statement_Alas_etal_JCIM/3CHY/conf0.pdb]

REMARK    GENERATED BY TRJCONV
TITLE     Protein in water t=   0.00000 step= 0
REMARK    THIS IS A SIMULATION BOX
CRYST1   61.617   61.617   61.617  60.00  60.00  90.00 P 1           1
MODEL        1
ATOM      1  N   ALA     2      54.360  60.950  19.110  1.00  0.00            
ATOM      2  H1  ALA     2      54.970  61.040  18.310  1.00  0.00            
ATOM      3  H2  ALA     2      53.440  60.960  18.700  1.00  0.00            
ATOM      4  H3  ALA     2      54.530  61.720  19.730  1.00  0.00            
ATOM      5  CA  ALA     2      54.690  59.740  19.810  1.00  0.00            
ATOM      6  HA  ALA     2      54.740  59.830  20.900  1.00  0.00            
ATOM      7  CB  ALA     2      53.560  58.760  19.470  1.00  0.00            
ATOM      8  HB1 ALA     2      53.370  58.880  18.410  1.00  0.00            
ATOM      9  HB2 ALA     2      53.710  57.780  19.930  1.00  0.00            
ATOM     10  HB3 ALA     2      52.670  59.170  19.960  1.00  0.00            
ATOM     11  C   ALA     2      55.990  59.200  19.190  1.00  0.00            
ATOM     12  O   ALA     2      56.180  59.260  17.940  1.00  0.00            
ATOM     13  N   ASP     3      56.880  58.600  20.000  1.00  0.00            
ATOM     14  H   ASP     3      56.560  58.540  20.960  1.00  0.00            
ATOM     15  CA  ASP     3      58.160  58.060  19.650  1.00  0.00            
ATOM     16  HA  ASP     3      58.710  58.800  19.070  1.00  0.00            
ATOM     17  CB  ASP     3      59.050  57.760  20.900  1.00  0.00            
ATOM     18  HB1 ASP     3      58.560  56.910  21.380  1.00  0.00            
ATOM     19  HB2 ASP     3      59.090  58.690  21.480  1.00  0.00            
ATOM     20  CG  ASP     3      60.460  57.300  20.620  1.00  0.00            
ATOM     21  OD1 ASP     3      60.880  57.510  19.480  1.00  0.00            
ATOM     22  OD2 ASP     3      61.150  56.870  21.520  1.00  0.00            
ATOM     23  C   ASP     3      58.070  56.840  18.740  1.00  0.00            
ATOM     24  O   ASP     3      57.260  55.980  19.070  1.00  0.00            
ATOM     25  N   LYS     4      58.810  56.620  17.660  1.00  0.00            
ATOM     26  H   LYS     4      59.650  57.180  17.510  1.00  0.00            
ATOM     27  CA  LYS     4      58.880  55.350  17.030  1.00  0.00            
ATOM     28  HA  LYS     4      57.860  55.070  16.760  1.00  0.00            
ATOM     29  CB  LYS     4      59.630  55.510  15.700  1.00  0.00            
ATOM     30  HB1 LYS     4      59.630  54.510  15.260  1.00  0.00            
ATOM     31  HB2 LYS     4      60.640  55.850  15.890  1.00  0.00            
ATOM     32  CG  LYS     4      58.990  56.450  14.750  1.00  0.00            
ATOM     33  HG1 LYS     4      59.590  56.690  13.870  1.00  0.00            
ATOM     34  HG2 LYS     4      58.800  57.470  15.070  1.00  0.00            
ATOM     35  CD  LYS     4      57.570  56.000  14.270  1.00  0.00            
ATOM     36  HD1 LYS     4      56.890  56.390  15.030  1.00  0.00            
ATOM     37  HD2 LYS     4      57.450  54.910  14.230  1.00  0.00            
ATOM     38  CE  LYS     4      57.240  56.620  12.890  1.00  0.00            
ATOM     39  HE1 LYS     4      57.770  56.130  12.080  1.00  0.00            
ATOM     40  HE2 LYS     4      57.530  57.670  12.980  1.00  0.00            
ATOM     41  NZ  LYS     4      55.770  56.570  12.570  1.00  0.00            
ATOM     42  HZ1 LYS     4      55.500  55.610  12.410  1.00  0.00            
ATOM     43  HZ2 LYS     4      55.200  57.010  13.280  1.00  0.00            
ATOM     44  HZ3 LYS     4      55.640  57.030  11.670  1.00  0.00            
ATOM     45  C   LYS     4      59.430  54.170  17.830  1.00  0.00            
ATOM     46  O   LYS     4      59.260  53.070  17.390  1.00  0.00            
ATOM     47  N   GLU     5      60.020  54.420  19.000  1.00  0.00            
ATOM     48  H   GLU     5      60.000  55.350  19.400  1.00  0.00            
ATOM     49  CA  GLU     5      60.630  53.360  19.830  1.00  0.00            
ATOM     50  HA  GLU     5      60.660  52.390  19.340  1.00  0.00            
ATOM     51  CB  GLU     5      62.050  53.780  20.330  1.00  0.00            
ATOM     52  HB1 GLU     5      62.460  53.060  21.030  1.00  0.00            
ATOM     53  HB2 GLU     5      62.030  54.740  20.850  1.00  0.00            
ATOM     54  CG  GLU     5      63.050  53.830  19.200  1.00  0.00            
ATOM     55  HG1 GLU     5      64.040  53.840  19.650  1.00  0.00            
ATOM     56  HG2 GLU     5      62.880  54.730  18.600  1.00  0.00            
ATOM     57  CD  GLU     5      63.080  52.660  18.200  1.00  0.00            
ATOM     58  OE1 GLU     5      63.150  51.450  18.640  1.00  0.00            
ATOM     59  OE2 GLU     5      63.220  52.970  16.980  1.00  0.00            
ATOM     60  C   GLU     5      59.800  52.890  21.050  1.00  0.00            
ATOM     61  O   GLU     5      60.220  52.080  21.830  1.00  0.00            
ATOM     62  N   LEU     6      58.660  53.570  21.220  1.00  0.00            
ATOM     63  H   LEU     6      58.390  54.210  20.500  1.00  0.00            
ATOM     64  CA  LEU     6      57.630  53.090  22.100  1.00  0.00            
ATOM     65  HA  LEU     6      57.830  53.390  23.130  1.00  0.00            
ATOM     66  CB  LEU     6      56.360  53.890  21.640  1.00  0.00            
ATOM     67  HB1 LEU     6      56.070  53.470  20.680  1.00  0.00            
ATOM     68  HB2 LEU     6      56.570  54.950  21.530  1.00  0.00            
ATOM     69  CG  LEU     6      55.130  53.730  22.550  1.00  0.00            
ATOM     70  HG  LEU     6      54.900  52.670  22.700  1.00  0.00            
ATOM     71  CD1 LEU     6      55.310  54.340  23.870  1.00  0.00            
ATOM     72 1HD1 LEU     6      54.320  54.280  24.340  1.00  0.00            
ATOM     73 2HD1 LEU     6      56.080  53.730  24.340  1.00  0.00            
ATOM     74 3HD1 LEU     6      55.650  55.350  23.650  1.00  0.00            
ATOM     75  CD2 LEU     6      53.840  54.310  21.950  1.00  0.00            
ATOM     76 1HD2 LEU     6      53.030  53.960  22.590  1.00  0.00            
ATOM     77 2HD2 LEU     6      53.890  55.400  21.910  1.00  0.00            
ATOM     78 3HD2 LEU     6      53.700  53.860  20.970  1.00  0.00            
ATOM     79  C   LEU     6      57.410  51.590  21.980  1.00  0.00            
ATOM     80  O   LEU     6      57.240  51.060  20.900  1.00  0.00            
ATOM     81  N   LYS     7      57.370  50.960  23.110  1.00  0.00            
ATOM     82  H   LYS     7      57.690  51.450  23.940  1.00  0.00            
ATOM     83  CA  LYS     7      57.360  49.500  23.190  1.00  0.00            
ATOM     84  HA  LYS     7      57.920  49.150  22.330  1.00  0.00            
ATOM     85  CB  LYS     7      58.190  49.110  24.460  1.00  0.00            
ATOM     86  HB1 LYS     7      57.610  49.200  25.380  1.00  0.00            
ATOM     87  HB2 LYS     7      59.070  49.760  24.420  1.00  0.00            
ATOM     88  CG  LYS     7      58.510  47.620  24.380  1.00  0.00            
ATOM     89  HG1 LYS     7      58.970  47.350  23.440  1.00  0.00            
ATOM     90  HG2 LYS     7      57.560  47.090  24.490  1.00  0.00            
ATOM     91  CD  LYS     7      59.470  47.160  25.450  1.00  0.00            
ATOM     92  HD1 LYS     7      58.990  47.270  26.420  1.00  0.00            
ATOM     93  HD2 LYS     7      60.390  47.740  25.380  1.00  0.00            
ATOM     94  CE  LYS     7      59.960  45.700  25.190  1.00  0.00            
ATOM     95  HE1 LYS     7      60.150  45.730  24.120  1.00  0.00            
ATOM     96  HE2 LYS     7      59.140  45.020  25.400  1.00  0.00            
ATOM     97  NZ  LYS     7      61.210  45.460  26.000  1.00  0.00            
ATOM     98  HZ1 LYS     7      61.030  45.320  26.980  1.00  0.00            
ATOM     99  HZ2 LYS     7      61.680  44.610  25.710  1.00  0.00            
ATOM    100  HZ3 LYS     7      61.940  46.140  25.860  1.00  0.00            
ATOM    101  C   LYS     7      55.920  48.980  23.210  1.00  0.00            
ATOM    102  O   LYS     7      55.170  49.250  24.180  1.00  0.00            
ATOM    103  N   PHE     8      55.640  48.090  22.280  1.00  0.00            
ATOM    104  H   PHE     8      56.320  47.910  21.560  1.00  0.00            
ATOM    105  CA  PHE     8      54.280  47.540  22.050  1.00  0.00            
ATOM    106  HA  PHE     8      53.480  48.060  22.580  1.00  0.00            
ATOM    107  CB  PHE     8      53.980  47.560  20.590  1.00  0.00            
ATOM    108  HB1 PHE     8      53.270  46.770  20.370  1.00  0.00            
ATOM    109  HB2 PHE     8      54.880  47.230  20.060  1.00  0.00            
ATOM    110  CG  PHE     8      53.500  48.800  20.000  1.00  0.00            
ATOM    111  CD1 PHE     8      54.350  49.920  19.820  1.00  0.00            
ATOM    112  HD1 PHE     8      55.330  49.870  20.270  1.00  0.00            
ATOM    113  CE1 PHE     8      53.830  51.160  19.470  1.00  0.00            
ATOM    114  HE1 PHE     8      54.430  52.050  19.320  1.00  0.00            
ATOM    115  CZ  PHE     8      52.450  51.200  19.030  1.00  0.00            
ATOM    116  HZ  PHE     8      52.060  52.070  18.510  1.00  0.00            
ATOM    117  CE2 PHE     8      51.560  50.150  19.250  1.00  0.00            
ATOM    118  HE2 PHE     8      50.530  50.300  18.990  1.00  0.00            
ATOM    119  CD2 PHE     8      52.110  48.910  19.720  1.00  0.00            
ATOM    120  HD2 PHE     8      51.400  48.120  19.890  1.00  0.00            
ATOM    121  C   PHE     8      54.320  46.090  22.650  1.00  0.00            
ATOM    122  O   PHE     8      55.340  45.340  22.530  1.00  0.00            
ATOM    123  N   LEU     9      53.230  45.640  23.270  1.00  0.00            
ATOM    124  H   LEU     9      52.510  46.300  23.510  1.00  0.00            
ATOM    125  CA  LEU     9      52.910  44.240  23.370  1.00  0.00            
ATOM    126  HA  LEU     9      53.690  43.620  22.910  1.00  0.00            
ATOM    127  CB  LEU     9      52.600  43.810  24.800  1.00  0.00            
ATOM    128  HB1 LEU     9      51.630  44.230  25.080  1.00  0.00            
ATOM    129  HB2 LEU     9      53.330  44.330  25.420  1.00  0.00            
ATOM    130  CG  LEU     9      52.630  42.320  25.140  1.00  0.00            
ATOM    131  HG  LEU     9      52.090  41.790  24.350  1.00  0.00            
ATOM    132  CD1 LEU     9      53.970  41.630  25.340  1.00  0.00            
ATOM    133 1HD1 LEU     9      54.560  42.200  26.050  1.00  0.00            
ATOM    134 2HD1 LEU     9      53.870  40.600  25.690  1.00  0.00            
ATOM    135 3HD1 LEU     9      54.430  41.600  24.350  1.00  0.00            
ATOM    136  CD2 LEU     9      51.840  42.120  26.400  1.00  0.00            
ATOM    137 1HD2 LEU     9      50.790  42.380  26.270  1.00  0.00            
ATOM    138 2HD2 LEU     9      51.780  41.090  26.780  1.00  0.00            
ATOM    139 3HD2 LEU     9      52.220  42.780  27.170  1.00  0.00            
ATOM    140  C   LEU     9      51.710  43.960  22.500  1.00  0.00            
ATOM    141  O   LEU     9      50.780  44.720  22.550  1.00  0.00            
ATOM    142  N   VAL    10      51.770  42.830  21.820  1.00  0.00            
ATOM    143  H   VAL    10      52.590  42.260  22.000  1.00  0.00            
ATOM    144  CA  VAL    10      50.720  42.440  20.950  1.00  0.00            
ATOM    145  HA  VAL    10      49.900  43.150  21.040  1.00  0.00            
ATOM    146  CB  VAL    10      51.070  42.380  19.480  1.00  0.00            
ATOM    147  HB  VAL    10      51.770  41.540  19.380  1.00  0.00            
ATOM    148  CG1 VAL    10      49.840  42.020  18.650  1.00  0.00            
ATOM    149 1HG1 VAL    10      50.120  42.080  17.600  1.00  0.00            
ATOM    150 2HG1 VAL    10      49.430  41.020  18.750  1.00  0.00            
ATOM    151 3HG1 VAL    10      49.050  42.760  18.790  1.00  0.00            
ATOM    152  CG2 VAL    10      51.510  43.740  18.910  1.00  0.00            
ATOM    153 1HG2 VAL    10      51.940  43.630  17.910  1.00  0.00            
ATOM    154 2HG2 VAL    10      50.650  44.390  18.740  1.00  0.00            
ATOM    155 3HG2 VAL    10      52.320  44.120  19.530  1.00  0.00            
ATOM    156  C   VAL    10      50.070  41.150  21.430  1.00  0.00            
ATOM    157  O   VAL    10      50.860  40.190  21.580  1.00  0.00            
ATOM    158  N   VAL    11      48.750  41.000  21.660  1.00  0.00            
ATOM    159  H   VAL    11      48.200  41.820  21.440  1.00  0.00            
ATOM    160  CA  VAL    11      48.200  39.910  22.390  1.00  0.00            
ATOM    161  HA  VAL    11      49.020  39.180  22.410  1.00  0.00            
ATOM    162  CB  VAL    11      47.840  40.310  23.810  1.00  0.00            
ATOM    163  HB  VAL    11      46.850  40.750  23.830  1.00  0.00            
ATOM    164  CG1 VAL    11      47.760  39.060  24.720  1.00  0.00            
ATOM    165 1HG1 VAL    11      47.360  39.240  25.720  1.00  0.00            
ATOM    166 2HG1 VAL    11      47.020  38.340  24.350  1.00  0.00            
ATOM    167 3HG1 VAL    11      48.740  38.580  24.710  1.00  0.00            
ATOM    168  CG2 VAL    11      48.680  41.290  24.590  1.00  0.00            
ATOM    169 1HG2 VAL    11      48.890  42.240  24.110  1.00  0.00            
ATOM    170 2HG2 VAL    11      48.180  41.380  25.560  1.00  0.00            
ATOM    171 3HG2 VAL    11      49.670  40.880  24.770  1.00  0.00            
ATOM    172  C   VAL    11      47.070  39.380  21.580  1.00  0.00            
ATOM    173  O   VAL    11      46.000  39.930  21.350  1.00  0.00            
ATOM    174  N   ASP    12      47.290  38.120  21.250  1.00  0.00            
ATOM    175  H   ASP    12      48.150  37.700  21.580  1.00  0.00            
ATOM    176  CA  ASP    12      46.290  37.270  20.590  1.00  0.00            
ATOM    177  HA  ASP    12      45.300  37.340  21.050  1.00  0.00            
ATOM    178  CB  ASP    12      46.200  37.610  19.080  1.00  0.00            
ATOM    179  HB1 ASP    12      47.020  37.060  18.640  1.00  0.00            
ATOM    180  HB2 ASP    12      46.410  38.670  18.940  1.00  0.00            
ATOM    181  CG  ASP    12      44.840  37.320  18.410  1.00  0.00            
ATOM    182  OD1 ASP    12      44.100  36.400  18.850  1.00  0.00            
ATOM    183  OD2 ASP    12      44.640  37.910  17.280  1.00  0.00            
ATOM    184  C   ASP    12      46.690  35.720  20.680  1.00  0.00            
ATOM    185  O   ASP    12      47.910  35.430  20.710  1.00  0.00            
ATOM    186  N   ASP    13      45.770  34.800  20.640  1.00  0.00            
ATOM    187  H   ASP    13      44.820  35.090  20.500  1.00  0.00            
ATOM    188  CA  ASP    13      46.040  33.360  20.710  1.00  0.00            
ATOM    189  HA  ASP    13      46.960  33.240  21.290  1.00  0.00            
ATOM    190  CB  ASP    13      44.910  32.650  21.480  1.00  0.00            
ATOM    191  HB1 ASP    13      44.380  33.410  22.060  1.00  0.00            
ATOM    192  HB2 ASP    13      45.490  31.970  22.110  1.00  0.00            
ATOM    193  CG  ASP    13      43.910  31.760  20.740  1.00  0.00            
ATOM    194  OD1 ASP    13      43.010  32.300  20.130  1.00  0.00            
ATOM    195  OD2 ASP    13      43.870  30.490  20.830  1.00  0.00            
ATOM    196  C   ASP    13      46.400  32.800  19.340  1.00  0.00            
ATOM    197  O   ASP    13      46.980  31.740  19.290  1.00  0.00            
ATOM    198  N   PHE    14      46.140  33.490  18.180  1.00  0.00            
ATOM    199  H   PHE    14      45.600  34.340  18.280  1.00  0.00            
ATOM    200  CA  PHE    14      46.730  33.170  16.930  1.00  0.00            
ATOM    201  HA  PHE    14      46.870  32.090  16.950  1.00  0.00            
ATOM    202  CB  PHE    14      45.640  33.440  15.830  1.00  0.00            
ATOM    203  HB1 PHE    14      46.110  33.280  14.860  1.00  0.00            
ATOM    204  HB2 PHE    14      45.410  34.500  15.870  1.00  0.00            
ATOM    205  CG  PHE    14      44.410  32.610  16.000  1.00  0.00            
ATOM    206  CD1 PHE    14      43.370  33.010  16.850  1.00  0.00            
ATOM    207  HD1 PHE    14      43.400  33.960  17.360  1.00  0.00            
ATOM    208  CE1 PHE    14      42.210  32.300  16.920  1.00  0.00            
ATOM    209  HE1 PHE    14      41.410  32.690  17.530  1.00  0.00            
ATOM    210  CZ  PHE    14      42.010  31.220  16.070  1.00  0.00            
ATOM    211  HZ  PHE    14      41.090  30.640  16.080  1.00  0.00            
ATOM    212  CE2 PHE    14      43.020  30.760  15.170  1.00  0.00            
ATOM    213  HE2 PHE    14      42.880  29.920  14.510  1.00  0.00            
ATOM    214  CD2 PHE    14      44.230  31.490  15.140  1.00  0.00            
ATOM    215  HD2 PHE    14      45.040  31.130  14.520  1.00  0.00            
ATOM    216  C   PHE    14      48.090  33.840  16.570  1.00  0.00            
ATOM    217  O   PHE    14      48.120  35.090  16.300  1.00  0.00            
ATOM    218  N   SER    15      49.140  33.040  16.400  1.00  0.00            
ATOM    219  H   SER    15      49.020  32.050  16.540  1.00  0.00            
ATOM    220  CA  SER    15      50.470  33.470  16.030  1.00  0.00            
ATOM    221  HA  SER    15      50.770  34.190  16.790  1.00  0.00            
ATOM    222  CB  SER    15      51.380  32.270  16.190  1.00  0.00            
ATOM    223  HB1 SER    15      51.230  31.880  17.190  1.00  0.00            
ATOM    224  HB2 SER    15      52.430  32.530  16.070  1.00  0.00            
ATOM    225  OG  SER    15      51.130  31.190  15.260  1.00  0.00            
ATOM    226  HG  SER    15      50.850  30.440  15.770  1.00  0.00            
ATOM    227  C   SER    15      50.600  34.080  14.640  1.00  0.00            
ATOM    228  O   SER    15      51.420  34.960  14.470  1.00  0.00            
ATOM    229  N   THR    16      49.760  33.790  13.630  1.00  0.00            
ATOM    230  H   THR    16      49.290  32.900  13.750  1.00  0.00            
ATOM    231  CA  THR    16      49.720  34.500  12.310  1.00  0.00            
ATOM    232  HA  THR    16      50.760  34.650  12.040  1.00  0.00            
ATOM    233  CB  THR    16      48.990  33.690  11.220  1.00  0.00            
ATOM    234  HB  THR    16      47.910  33.850  11.250  1.00  0.00            
ATOM    235  CG2 THR    16      49.560  34.030   9.870  1.00  0.00            
ATOM    236 1HG2 THR    16      48.930  33.640   9.060  1.00  0.00            
ATOM    237 2HG2 THR    16      49.600  35.110   9.730  1.00  0.00            
ATOM    238 3HG2 THR    16      50.590  33.700   9.830  1.00  0.00            
ATOM    239  OG1 THR    16      49.330  32.310  11.320  1.00  0.00            
ATOM    240  HG1 THR    16      48.710  31.860  11.900  1.00  0.00            
ATOM    241  C   THR    16      49.010  35.840  12.440  1.00  0.00            
ATOM    242  O   THR    16      49.370  36.780  11.750  1.00  0.00            
ATOM    243  N   MET    17      48.070  36.030  13.320  1.00  0.00            
ATOM    244  H   MET    17      47.780  35.260  13.910  1.00  0.00            
ATOM    245  CA  MET    17      47.430  37.400  13.610  1.00  0.00            
ATOM    246  HA  MET    17      47.190  37.830  12.630  1.00  0.00            
ATOM    247  CB  MET    17      46.120  37.410  14.430  1.00  0.00            
ATOM    248  HB1 MET    17      46.420  37.240  15.470  1.00  0.00            
ATOM    249  HB2 MET    17      45.430  36.660  14.070  1.00  0.00            
ATOM    250  CG  MET    17      45.490  38.770  14.370  1.00  0.00            
ATOM    251  HG1 MET    17      46.180  39.450  14.860  1.00  0.00            
ATOM    252  HG2 MET    17      44.530  38.740  14.880  1.00  0.00            
ATOM    253  SD  MET    17      45.260  39.540  12.760  1.00  0.00            
ATOM    254  CE  MET    17      44.560  41.130  13.220  1.00  0.00            
ATOM    255  HE1 MET    17      44.970  41.910  12.570  1.00  0.00            
ATOM    256  HE2 MET    17      43.480  41.030  13.140  1.00  0.00            
ATOM    257  HE3 MET    17      44.880  41.420  14.230  1.00  0.00            
ATOM    258  C   MET    17      48.420  38.310  14.340  1.00  0.00            
ATOM    259  O   MET    17      48.630  39.460  13.930  1.00  0.00            
ATOM    260  N   ARG    18      49.140  37.720  15.320  1.00  0.00            
ATOM    261  H   ARG    18      48.820  36.810  15.620  1.00  0.00            
ATOM    262  CA  ARG    18      50.330  38.370  15.910  1.00  0.00            
ATOM    263  HA  ARG    18      49.910  39.310  16.260  1.00  0.00            
ATOM    264  CB  ARG    18      50.850  37.620  17.080  1.00  0.00            
ATOM    265  HB1 ARG    18      51.710  38.140  17.510  1.00  0.00            
ATOM    266  HB2 ARG    18      51.230  36.640  16.800  1.00  0.00            
ATOM    267  CG  ARG    18      49.880  37.320  18.270  1.00  0.00            
ATOM    268  HG1 ARG    18      49.250  36.450  18.100  1.00  0.00            
ATOM    269  HG2 ARG    18      49.250  38.200  18.440  1.00  0.00            
ATOM    270  CD  ARG    18      50.680  37.090  19.510  1.00  0.00            
ATOM    271  HD1 ARG    18      49.940  36.950  20.300  1.00  0.00            
ATOM    272  HD2 ARG    18      51.210  38.000  19.780  1.00  0.00            
ATOM    273  NE  ARG    18      51.660  35.980  19.390  1.00  0.00            
ATOM    274  HE  ARG    18      52.610  36.110  19.070  1.00  0.00            
ATOM    275  CZ  ARG    18      51.410  34.690  19.460  1.00  0.00            
ATOM    276  NH1 ARG    18      50.180  34.210  19.740  1.00  0.00            
ATOM    277 1HH1 ARG    18      49.330  34.750  19.820  1.00  0.00            
ATOM    278 2HH1 ARG    18      50.130  33.250  20.040  1.00  0.00            
ATOM    279  NH2 ARG    18      52.320  33.790  19.340  1.00  0.00            
ATOM    280 1HH2 ARG    18      53.280  34.090  19.200  1.00  0.00            
ATOM    281 2HH2 ARG    18      52.250  32.820  19.620  1.00  0.00            
ATOM    282  C   ARG    18      51.380  38.730  14.840  1.00  0.00            
ATOM    283  O   ARG    18      52.000  39.780  14.920  1.00  0.00            
ATOM    284  N   ARG    19      51.530  37.930  13.800  1.00  0.00            
ATOM    285  H   ARG    19      51.100  37.020  13.750  1.00  0.00            
ATOM    286  CA  ARG    19      52.620  38.290  12.790  1.00  0.00            
ATOM    287  HA  ARG    19      53.450  38.700  13.370  1.00  0.00            
ATOM    288  CB  ARG    19      53.070  37.050  12.030  1.00  0.00            
ATOM    289  HB1 ARG    19      52.210  36.940  11.380  1.00  0.00            
ATOM    290  HB2 ARG    19      53.140  36.280  12.790  1.00  0.00            
ATOM    291  CG  ARG    19      54.430  37.250  11.370  1.00  0.00            
ATOM    292  HG1 ARG    19      54.490  38.210  10.860  1.00  0.00            
ATOM    293  HG2 ARG    19      54.530  36.560  10.530  1.00  0.00            
ATOM    294  CD  ARG    19      55.610  37.060  12.320  1.00  0.00            
ATOM    295  HD1 ARG    19      55.690  36.010  12.600  1.00  0.00            
ATOM    296  HD2 ARG    19      55.360  37.740  13.140  1.00  0.00            
ATOM    297  NE  ARG    19      56.900  37.490  11.680  1.00  0.00            
ATOM    298  HE  ARG    19      56.860  37.730  10.700  1.00  0.00            
ATOM    299  CZ  ARG    19      58.140  37.370  12.210  1.00  0.00            
ATOM    300  NH1 ARG    19      58.280  36.950  13.440  1.00  0.00            
ATOM    301 1HH1 ARG    19      57.430  36.720  13.940  1.00  0.00            
ATOM    302 2HH1 ARG    19      59.150  36.700  13.880  1.00  0.00            
ATOM    303  NH2 ARG    19      59.150  37.570  11.500  1.00  0.00            
ATOM    304 1HH2 ARG    19      59.000  37.990  10.590  1.00  0.00            
ATOM    305 2HH2 ARG    19      60.050  37.760  11.920  1.00  0.00            
ATOM    306  C   ARG    19      52.060  39.390  11.820  1.00  0.00            
ATOM    307  O   ARG    19      52.880  40.350  11.670  1.00  0.00            
ATOM    308  N   ILE    20      50.780  39.390  11.530  1.00  0.00            
ATOM    309  H   ILE    20      50.280  38.530  11.660  1.00  0.00            
ATOM    310  CA  ILE    20      50.170  40.470  10.720  1.00  0.00            
ATOM    311  HA  ILE    20      50.810  40.550   9.830  1.00  0.00            
ATOM    312  CB  ILE    20      48.750  40.210  10.290  1.00  0.00            
ATOM    313  HB  ILE    20      48.150  39.940  11.160  1.00  0.00            
ATOM    314  CG2 ILE    20      48.110  41.450   9.700  1.00  0.00            
ATOM    315 1HG2 ILE    20      47.760  42.120  10.500  1.00  0.00            
ATOM    316 2HG2 ILE    20      48.890  41.900   9.090  1.00  0.00            
ATOM    317 3HG2 ILE    20      47.240  41.200   9.090  1.00  0.00            
ATOM    318  CG1 ILE    20      48.630  39.080   9.290  1.00  0.00            
ATOM    319 1HG1 ILE    20      49.190  38.240   9.690  1.00  0.00            
ATOM    320 2HG1 ILE    20      49.040  39.400   8.330  1.00  0.00            
ATOM    321  CD  ILE    20      47.240  38.490   8.920  1.00  0.00            
ATOM    322  HD1 ILE    20      47.400  37.600   8.320  1.00  0.00            
ATOM    323  HD2 ILE    20      46.780  38.140   9.850  1.00  0.00            
ATOM    324  HD3 ILE    20      46.690  39.280   8.400  1.00  0.00            
ATOM    325  C   ILE    20      50.370  41.760  11.420  1.00  0.00            
ATOM    326  O   ILE    20      50.820  42.720  10.810  1.00  0.00            
ATOM    327  N   VAL    21      49.910  41.890  12.620  1.00  0.00            
ATOM    328  H   VAL    21      49.560  41.020  13.020  1.00  0.00            
ATOM    329  CA  VAL    21      49.970  43.150  13.410  1.00  0.00            
ATOM    330  HA  VAL    21      49.660  43.970  12.760  1.00  0.00            
ATOM    331  CB  VAL    21      49.060  43.110  14.590  1.00  0.00            
ATOM    332  HB  VAL    21      49.390  42.280  15.210  1.00  0.00            
ATOM    333  CG1 VAL    21      49.220  44.370  15.480  1.00  0.00            
ATOM    334 1HG1 VAL    21      48.650  44.200  16.390  1.00  0.00            
ATOM    335 2HG1 VAL    21      50.240  44.660  15.700  1.00  0.00            
ATOM    336 3HG1 VAL    21      48.730  45.180  14.940  1.00  0.00            
ATOM    337  CG2 VAL    21      47.560  42.850  14.510  1.00  0.00            
ATOM    338 1HG2 VAL    21      47.410  42.000  13.850  1.00  0.00            
ATOM    339 2HG2 VAL    21      47.130  42.610  15.480  1.00  0.00            
ATOM    340 3HG2 VAL    21      47.030  43.680  14.040  1.00  0.00            
ATOM    341  C   VAL    21      51.390  43.660  13.740  1.00  0.00            
ATOM    342  O   VAL    21      51.690  44.850  13.430  1.00  0.00            
ATOM    343  N   ARG    22      52.330  42.820  14.080  1.00  0.00            
ATOM    344  H   ARG    22      52.170  41.850  14.340  1.00  0.00            
ATOM    345  CA  ARG    22      53.780  43.140  14.180  1.00  0.00            
ATOM    346  HA  ARG    22      53.880  43.960  14.880  1.00  0.00            
ATOM    347  CB  ARG    22      54.650  41.880  14.480  1.00  0.00            
ATOM    348  HB1 ARG    22      54.290  41.030  13.900  1.00  0.00            
ATOM    349  HB2 ARG    22      54.610  41.490  15.490  1.00  0.00            
ATOM    350  CG  ARG    22      56.150  42.030  14.210  1.00  0.00            
ATOM    351  HG1 ARG    22      56.520  42.850  14.830  1.00  0.00            
ATOM    352  HG2 ARG    22      56.210  42.290  13.150  1.00  0.00            
ATOM    353  CD  ARG    22      57.110  40.890  14.450  1.00  0.00            
ATOM    354  HD1 ARG    22      58.140  41.050  14.140  1.00  0.00            
ATOM    355  HD2 ARG    22      56.880  40.010  13.850  1.00  0.00            
ATOM    356  NE  ARG    22      57.060  40.450  15.890  1.00  0.00            
ATOM    357  HE  ARG    22      56.420  39.720  16.160  1.00  0.00            
ATOM    358  CZ  ARG    22      57.820  40.820  16.910  1.00  0.00            
ATOM    359  NH1 ARG    22      58.840  41.680  16.930  1.00  0.00            
ATOM    360 1HH1 ARG    22      58.980  42.300  16.150  1.00  0.00            
ATOM    361 2HH1 ARG    22      59.310  41.930  17.800  1.00  0.00            
ATOM    362  NH2 ARG    22      57.570  40.170  18.050  1.00  0.00            
ATOM    363 1HH2 ARG    22      56.780  39.550  17.950  1.00  0.00            
ATOM    364 2HH2 ARG    22      58.230  40.030  18.800  1.00  0.00            
ATOM    365  C   ARG    22      54.170  43.680  12.700  1.00  0.00            
ATOM    366  O   ARG    22      54.930  44.670  12.520  1.00  0.00            
ATOM    367  N   ASN    23      53.760  42.970  11.600  1.00  0.00            
ATOM    368  H   ASN    23      53.070  42.240  11.680  1.00  0.00            
ATOM    369  CA  ASN    23      54.200  43.430  10.210  1.00  0.00            
ATOM    370  HA  ASN    23      55.260  43.680  10.170  1.00  0.00            
ATOM    371  CB  ASN    23      53.850  42.340   9.200  1.00  0.00            
ATOM    372  HB1 ASN    23      53.940  42.750   8.190  1.00  0.00            
ATOM    373  HB2 ASN    23      52.810  42.050   9.340  1.00  0.00            
ATOM    374  CG  ASN    23      54.670  41.090   9.290  1.00  0.00            
ATOM    375  OD1 ASN    23      55.780  41.080   9.820  1.00  0.00            
ATOM    376  ND2 ASN    23      54.350  40.030   8.600  1.00  0.00            
ATOM    377 1HD2 ASN    23      53.430  40.120   8.200  1.00  0.00            
ATOM    378 2HD2 ASN    23      55.050  39.300   8.540  1.00  0.00            
ATOM    379  C   ASN    23      53.530  44.750   9.850  1.00  0.00            
ATOM    380  O   ASN    23      54.320  45.660   9.410  1.00  0.00            
ATOM    381  N   LEU    24      52.290  45.060  10.190  1.00  0.00            
ATOM    382  H   LEU    24      51.670  44.380  10.600  1.00  0.00            
ATOM    383  CA  LEU    24      51.760  46.390   9.980  1.00  0.00            
ATOM    384  HA  LEU    24      52.000  46.620   8.940  1.00  0.00            
ATOM    385  CB  LEU    24      50.190  46.350  10.160  1.00  0.00            
ATOM    386  HB1 LEU    24      49.840  47.360   9.950  1.00  0.00            
ATOM    387  HB2 LEU    24      49.950  46.130  11.190  1.00  0.00            
ATOM    388  CG  LEU    24      49.500  45.410   9.120  1.00  0.00            
ATOM    389  HG  LEU    24      49.980  44.430   9.170  1.00  0.00            
ATOM    390  CD1 LEU    24      48.030  45.290   9.480  1.00  0.00            
ATOM    391 1HD1 LEU    24      47.430  46.190   9.400  1.00  0.00            
ATOM    392 2HD1 LEU    24      47.600  44.530   8.820  1.00  0.00            
ATOM    393 3HD1 LEU    24      47.950  45.060  10.540  1.00  0.00            
ATOM    394  CD2 LEU    24      49.510  45.900   7.670  1.00  0.00            
ATOM    395 1HD2 LEU    24      48.990  46.810   7.390  1.00  0.00            
ATOM    396 2HD2 LEU    24      50.550  46.000   7.340  1.00  0.00            
ATOM    397 3HD2 LEU    24      49.140  45.070   7.070  1.00  0.00            
ATOM    398  C   LEU    24      52.340  47.430  10.920  1.00  0.00            
ATOM    399  O   LEU    24      52.260  48.610  10.500  1.00  0.00            
ATOM    400  N   LEU    25      52.870  47.150  12.090  1.00  0.00            
ATOM    401  H   LEU    25      52.910  46.190  12.420  1.00  0.00            
ATOM    402  CA  LEU    25      53.560  48.110  12.970  1.00  0.00            
ATOM    403  HA  LEU    25      52.990  49.040  12.990  1.00  0.00            
ATOM    404  CB  LEU    25      53.780  47.520  14.350  1.00  0.00            
ATOM    405  HB1 LEU    25      54.580  48.020  14.890  1.00  0.00            
ATOM    406  HB2 LEU    25      54.180  46.500  14.340  1.00  0.00            
ATOM    407  CG  LEU    25      52.510  47.670  15.170  1.00  0.00            
ATOM    408  HG  LEU    25      51.650  47.180  14.700  1.00  0.00            
ATOM    409  CD1 LEU    25      52.750  47.040  16.530  1.00  0.00            
ATOM    410 1HD1 LEU    25      51.840  47.120  17.130  1.00  0.00            
ATOM    411 2HD1 LEU    25      53.020  45.990  16.500  1.00  0.00            
ATOM    412 3HD1 LEU    25      53.570  47.570  17.020  1.00  0.00            
ATOM    413  CD2 LEU    25      52.150  49.160  15.460  1.00  0.00            
ATOM    414 1HD2 LEU    25      51.530  49.290  16.350  1.00  0.00            
ATOM    415 2HD2 LEU    25      53.000  49.800  15.680  1.00  0.00            
ATOM    416 3HD2 LEU    25      51.760  49.750  14.630  1.00  0.00            
ATOM    417  C   LEU    25      54.870  48.500  12.280  1.00  0.00            
ATOM    418  O   LEU    25      55.270  49.670  12.250  1.00  0.00            
ATOM    419  N   LYS    26      55.430  47.540  11.540  1.00  0.00            
ATOM    420  H   LYS    26      55.090  46.590  11.540  1.00  0.00            
ATOM    421  CA  LYS    26      56.720  47.760  10.890  1.00  0.00            
ATOM    422  HA  LYS    26      57.420  48.200  11.600  1.00  0.00            
ATOM    423  CB  LYS    26      57.260  46.370  10.480  1.00  0.00            
ATOM    424  HB1 LYS    26      56.920  46.100   9.480  1.00  0.00            
ATOM    425  HB2 LYS    26      56.900  45.630  11.190  1.00  0.00            
ATOM    426  CG  LYS    26      58.770  46.300  10.440  1.00  0.00            
ATOM    427  HG1 LYS    26      59.110  46.790  11.350  1.00  0.00            
ATOM    428  HG2 LYS    26      59.070  46.760   9.500  1.00  0.00            
ATOM    429  CD  LYS    26      59.350  44.810  10.520  1.00  0.00            
ATOM    430  HD1 LYS    26      60.280  44.650   9.970  1.00  0.00            
ATOM    431  HD2 LYS    26      58.640  44.110  10.100  1.00  0.00            
ATOM    432  CE  LYS    26      59.690  44.580  12.050  1.00  0.00            
ATOM    433  HE1 LYS    26      58.850  44.920  12.660  1.00  0.00            
ATOM    434  HE2 LYS    26      60.590  45.170  12.220  1.00  0.00            
ATOM    435  NZ  LYS    26      59.940  43.100  12.210  1.00  0.00            
ATOM    436  HZ1 LYS    26      60.580  42.780  11.510  1.00  0.00            
ATOM    437  HZ2 LYS    26      60.360  42.900  13.110  1.00  0.00            
ATOM    438  HZ3 LYS    26      59.110  42.530  12.170  1.00  0.00            
ATOM    439  C   LYS    26      56.540  48.630   9.710  1.00  0.00            
ATOM    440  O   LYS    26      57.290  49.600   9.560  1.00  0.00            
ATOM    441  N   GLU    27      55.470  48.420   8.890  1.00  0.00            
ATOM    442  H   GLU    27      54.920  47.590   9.000  1.00  0.00            
ATOM    443  CA  GLU    27      55.040  49.300   7.750  1.00  0.00            
ATOM    444  HA  GLU    27      55.890  49.430   7.080  1.00  0.00            
ATOM    445  CB  GLU    27      53.870  48.600   7.010  1.00  0.00            
ATOM    446  HB1 GLU    27      52.980  48.710   7.630  1.00  0.00            
ATOM    447  HB2 GLU    27      54.200  47.570   6.910  1.00  0.00            
ATOM    448  CG  GLU    27      53.550  49.050   5.610  1.00  0.00            
ATOM    449  HG1 GLU    27      54.420  48.890   4.970  1.00  0.00            
ATOM    450  HG2 GLU    27      53.210  50.080   5.540  1.00  0.00            
ATOM    451  CD  GLU    27      52.510  48.140   4.890  1.00  0.00            
ATOM    452  OE1 GLU    27      52.450  46.880   5.100  1.00  0.00            
ATOM    453  OE2 GLU    27      51.740  48.650   4.040  1.00  0.00            
ATOM    454  C   GLU    27      54.720  50.760   8.230  1.00  0.00            
ATOM    455  O   GLU    27      54.600  51.640   7.430  1.00  0.00            
ATOM    456  N   LEU    28      54.610  51.060   9.530  1.00  0.00            
ATOM    457  H   LEU    28      54.800  50.380  10.250  1.00  0.00            
ATOM    458  CA  LEU    28      54.340  52.400  10.140  1.00  0.00            
ATOM    459  HA  LEU    28      54.430  53.060   9.280  1.00  0.00            
ATOM    460  CB  LEU    28      53.060  52.330  11.000  1.00  0.00            
ATOM    461  HB1 LEU    28      52.970  53.390  11.250  1.00  0.00            
ATOM    462  HB2 LEU    28      53.130  51.650  11.850  1.00  0.00            
ATOM    463  CG  LEU    28      51.790  51.920  10.360  1.00  0.00            
ATOM    464  HG  LEU    28      51.960  50.970   9.860  1.00  0.00            
ATOM    465  CD1 LEU    28      50.650  51.680  11.370  1.00  0.00            
ATOM    466 1HD1 LEU    28      49.660  51.650  10.930  1.00  0.00            
ATOM    467 2HD1 LEU    28      50.880  50.760  11.920  1.00  0.00            
ATOM    468 3HD1 LEU    28      50.600  52.520  12.070  1.00  0.00            
ATOM    469  CD2 LEU    28      51.370  52.930   9.280  1.00  0.00            
ATOM    470 1HD2 LEU    28      50.430  52.610   8.830  1.00  0.00            
ATOM    471 2HD2 LEU    28      51.290  53.890   9.780  1.00  0.00            
ATOM    472 3HD2 LEU    28      52.030  52.970   8.420  1.00  0.00            
ATOM    473  C   LEU    28      55.570  52.850  10.990  1.00  0.00            
ATOM    474  O   LEU    28      55.330  53.790  11.740  1.00  0.00            
ATOM    475  N   GLY    29      56.660  52.100  10.850  1.00  0.00            
ATOM    476  H   GLY    29      56.690  51.310  10.220  1.00  0.00            
ATOM    477  CA  GLY    29      57.880  52.510  11.570  1.00  0.00            
ATOM    478  HA1 GLY    29      57.900  53.600  11.680  1.00  0.00            
ATOM    479  HA2 GLY    29      58.690  52.180  10.920  1.00  0.00            
ATOM    480  C   GLY    29      58.150  52.010  13.000  1.00  0.00            
ATOM    481  O   GLY    29      59.130  52.470  13.620  1.00  0.00            
ATOM    482  N   PHE    30      57.230  51.300  13.590  1.00  0.00            
ATOM    483  H   PHE    30      56.410  51.060  13.050  1.00  0.00            
ATOM    484  CA  PHE    30      57.350  50.830  14.980  1.00  0.00            
ATOM    485  HA  PHE    30      58.020  51.500  15.530  1.00  0.00            
ATOM    486  CB  PHE    30      55.970  50.970  15.720  1.00  0.00            
ATOM    487  HB1 PHE    30      56.090  50.550  16.720  1.00  0.00            
ATOM    488  HB2 PHE    30      55.360  50.240  15.190  1.00  0.00            
ATOM    489  CG  PHE    30      55.200  52.270  15.640  1.00  0.00            
ATOM    490  CD1 PHE    30      55.350  53.230  16.690  1.00  0.00            
ATOM    491  HD1 PHE    30      56.080  53.000  17.450  1.00  0.00            
ATOM    492  CE1 PHE    30      54.690  54.450  16.530  1.00  0.00            
ATOM    493  HE1 PHE    30      54.750  55.250  17.240  1.00  0.00            
ATOM    494  CZ  PHE    30      53.830  54.740  15.470  1.00  0.00            
ATOM    495  HZ  PHE    30      53.400  55.720  15.290  1.00  0.00            
ATOM    496  CE2 PHE    30      53.560  53.710  14.570  1.00  0.00            
ATOM    497  HE2 PHE    30      52.900  53.890  13.740  1.00  0.00            
ATOM    498  CD2 PHE    30      54.280  52.500  14.620  1.00  0.00            
ATOM    499  HD2 PHE    30      54.070  51.700  13.930  1.00  0.00            
ATOM    500  C   PHE    30      57.860  49.440  15.010  1.00  0.00            
ATOM    501  O   PHE    30      57.060  48.540  14.750  1.00  0.00            
ATOM    502  N   ASN    31      59.140  49.260  15.380  1.00  0.00            
ATOM    503  H   ASN    31      59.630  50.110  15.610  1.00  0.00            
ATOM    504  CA  ASN    31      59.880  47.950  15.320  1.00  0.00            
ATOM    505  HA  ASN    31      59.390  47.170  14.730  1.00  0.00            
ATOM    506  CB  ASN    31      61.290  48.210  14.710  1.00  0.00            
ATOM    507  HB1 ASN    31      61.810  47.260  14.670  1.00  0.00            
ATOM    508  HB2 ASN    31      61.860  48.890  15.350  1.00  0.00            
ATOM    509  CG  ASN    31      61.210  48.790  13.370  1.00  0.00            
ATOM    510  OD1 ASN    31      61.150  48.030  12.420  1.00  0.00            
ATOM    511  ND2 ASN    31      61.160  50.050  13.140  1.00  0.00            
ATOM    512 1HD2 ASN    31      61.360  50.660  13.920  1.00  0.00            
ATOM    513 2HD2 ASN    31      61.020  50.310  12.170  1.00  0.00            
ATOM    514  C   ASN    31      60.060  47.380  16.760  1.00  0.00            
ATOM    515  O   ASN    31      60.580  46.260  16.930  1.00  0.00            
ATOM    516  N   ASN    32      59.660  48.150  17.760  1.00  0.00            
ATOM    517  H   ASN    32      59.270  49.070  17.610  1.00  0.00            
ATOM    518  CA  ASN    32      59.910  47.750  19.170  1.00  0.00            
ATOM    519  HA  ASN    32      60.610  46.920  19.240  1.00  0.00            
ATOM    520  CB  ASN    32      60.260  48.900  20.160  1.00  0.00            
ATOM    521  HB1 ASN    32      59.330  49.470  20.200  1.00  0.00            
ATOM    522  HB2 ASN    32      60.980  49.550  19.650  1.00  0.00            
ATOM    523  CG  ASN    32      60.680  48.510  21.500  1.00  0.00            
ATOM    524  OD1 ASN    32      60.730  47.330  21.810  1.00  0.00            
ATOM    525  ND2 ASN    32      60.990  49.410  22.420  1.00  0.00            
ATOM    526 1HD2 ASN    32      60.890  50.380  22.170  1.00  0.00            
ATOM    527 2HD2 ASN    32      61.420  48.970  23.220  1.00  0.00            
ATOM    528  C   ASN    32      58.670  47.010  19.660  1.00  0.00            
ATOM    529  O   ASN    32      57.800  47.630  20.240  1.00  0.00            
ATOM    530  N   VAL    33      58.550  45.710  19.250  1.00  0.00            
ATOM    531  H   VAL    33      59.150  45.330  18.540  1.00  0.00            
ATOM    532  CA  VAL    33      57.270  44.950  19.340  1.00  0.00            
ATOM    533  HA  VAL    33      56.550  45.490  19.950  1.00  0.00            
ATOM    534  CB  VAL    33      56.630  44.650  18.000  1.00  0.00            
ATOM    535  HB  VAL    33      57.300  43.960  17.490  1.00  0.00            
ATOM    536  CG1 VAL    33      55.290  43.860  18.110  1.00  0.00            
ATOM    537 1HG1 VAL    33      54.520  44.520  18.530  1.00  0.00            
ATOM    538 2HG1 VAL    33      54.960  43.520  17.120  1.00  0.00            
ATOM    539 3HG1 VAL    33      55.330  42.920  18.650  1.00  0.00            
ATOM    540  CG2 VAL    33      56.370  45.860  17.110  1.00  0.00            
ATOM    541 1HG2 VAL    33      55.990  45.390  16.200  1.00  0.00            
ATOM    542 2HG2 VAL    33      55.590  46.490  17.540  1.00  0.00            
ATOM    543 3HG2 VAL    33      57.330  46.320  16.880  1.00  0.00            
ATOM    544  C   VAL    33      57.630  43.640  20.010  1.00  0.00            
ATOM    545  O   VAL    33      58.510  42.810  19.610  1.00  0.00            
ATOM    546  N   GLU    34      56.810  43.300  21.000  1.00  0.00            
ATOM    547  H   GLU    34      56.280  44.020  21.480  1.00  0.00            
ATOM    548  CA  GLU    34      56.880  42.000  21.700  1.00  0.00            
ATOM    549  HA  GLU    34      57.400  41.190  21.190  1.00  0.00            
ATOM    550  CB  GLU    34      57.380  42.110  23.150  1.00  0.00            
ATOM    551  HB1 GLU    34      57.340  41.160  23.670  1.00  0.00            
ATOM    552  HB2 GLU    34      56.740  42.850  23.620  1.00  0.00            
ATOM    553  CG  GLU    34      58.800  42.710  23.190  1.00  0.00            
ATOM    554  HG1 GLU    34      59.080  42.970  24.210  1.00  0.00            
ATOM    555  HG2 GLU    34      58.920  43.670  22.680  1.00  0.00            
ATOM    556  CD  GLU    34      59.870  41.730  22.740  1.00  0.00            
ATOM    557  OE1 GLU    34      59.570  40.570  22.320  1.00  0.00            
ATOM    558  OE2 GLU    34      61.050  42.070  22.770  1.00  0.00            
ATOM    559  C   GLU    34      55.500  41.370  21.810  1.00  0.00            
ATOM    560  O   GLU    34      54.520  42.030  21.420  1.00  0.00            
ATOM    561  N   GLU    35      55.390  40.040  22.060  1.00  0.00            
ATOM    562  H   GLU    35      56.200  39.490  22.280  1.00  0.00            
ATOM    563  CA  GLU    35      54.130  39.250  21.880  1.00  0.00            
ATOM    564  HA  GLU    35      53.260  39.870  21.670  1.00  0.00            
ATOM    565  CB  GLU    35      54.400  38.280  20.680  1.00  0.00            
ATOM    566  HB1 GLU    35      53.740  37.410  20.640  1.00  0.00            
ATOM    567  HB2 GLU    35      55.410  37.880  20.740  1.00  0.00            
ATOM    568  CG  GLU    35      54.350  39.040  19.350  1.00  0.00            
ATOM    569  HG1 GLU    35      55.020  39.900  19.340  1.00  0.00            
ATOM    570  HG2 GLU    35      53.380  39.500  19.150  1.00  0.00            
ATOM    571  CD  GLU    35      54.700  38.180  18.130  1.00  0.00            
ATOM    572  OE1 GLU    35      54.020  37.120  17.930  1.00  0.00            
ATOM    573  OE2 GLU    35      55.550  38.590  17.350  1.00  0.00            
ATOM    574  C   GLU    35      53.780  38.300  23.020  1.00  0.00            
ATOM    575  O   GLU    35      54.670  37.780  23.750  1.00  0.00            
ATOM    576  N   ALA    36      52.470  38.180  23.240  1.00  0.00            
ATOM    577  H   ALA    36      51.910  38.640  22.540  1.00  0.00            
ATOM    578  CA  ALA    36      51.930  37.180  24.200  1.00  0.00            
ATOM    579  HA  ALA    36      52.740  36.480  24.400  1.00  0.00            
ATOM    580  CB  ALA    36      51.650  38.030  25.440  1.00  0.00            
ATOM    581  HB1 ALA    36      50.910  38.810  25.260  1.00  0.00            
ATOM    582  HB2 ALA    36      51.400  37.290  26.190  1.00  0.00            
ATOM    583  HB3 ALA    36      52.580  38.550  25.700  1.00  0.00            
ATOM    584  C   ALA    36      50.650  36.390  23.680  1.00  0.00            
ATOM    585  O   ALA    36      49.910  36.860  22.790  1.00  0.00            
ATOM    586  N   GLU    37      50.380  35.190  24.160  1.00  0.00            
ATOM    587  H   GLU    37      51.180  34.790  24.640  1.00  0.00            
ATOM    588  CA  GLU    37      49.330  34.260  23.610  1.00  0.00            
ATOM    589  HA  GLU    37      49.100  34.570  22.590  1.00  0.00            
ATOM    590  CB  GLU    37      50.040  32.860  23.500  1.00  0.00            
ATOM    591  HB1 GLU    37      50.980  32.990  22.980  1.00  0.00            
ATOM    592  HB2 GLU    37      49.350  32.170  23.010  1.00  0.00            
ATOM    593  CG  GLU    37      50.360  32.270  24.930  1.00  0.00            
ATOM    594  HG1 GLU    37      49.370  32.060  25.350  1.00  0.00            
ATOM    595  HG2 GLU    37      50.970  32.930  25.550  1.00  0.00            
ATOM    596  CD  GLU    37      51.100  30.970  24.680  1.00  0.00            
ATOM    597  OE1 GLU    37      52.250  31.070  24.130  1.00  0.00            
ATOM    598  OE2 GLU    37      50.580  29.870  24.880  1.00  0.00            
ATOM    599  C   GLU    37      48.020  34.170  24.430  1.00  0.00            
ATOM    600  O   GLU    37      47.020  33.810  23.840  1.00  0.00            
ATOM    601  N   ASP    38      47.970  34.560  25.710  1.00  0.00            
ATOM    602  H   ASP    38      48.880  34.730  26.110  1.00  0.00            
ATOM    603  CA  ASP    38      46.790  35.070  26.470  1.00  0.00            
ATOM    604  HA  ASP    38      46.060  35.490  25.780  1.00  0.00            
ATOM    605  CB  ASP    38      46.110  33.810  27.110  1.00  0.00            
ATOM    606  HB1 ASP    38      45.920  33.080  26.320  1.00  0.00            
ATOM    607  HB2 ASP    38      45.200  34.080  27.640  1.00  0.00            
ATOM    608  CG  ASP    38      47.020  33.080  28.120  1.00  0.00            
ATOM    609  OD1 ASP    38      47.340  33.680  29.200  1.00  0.00            
ATOM    610  OD2 ASP    38      47.510  31.980  27.820  1.00  0.00            
ATOM    611  C   ASP    38      47.220  36.130  27.520  1.00  0.00            
ATOM    612  O   ASP    38      48.390  36.380  27.710  1.00  0.00            
ATOM    613  N   GLY    39      46.240  36.620  28.260  1.00  0.00            
ATOM    614  H   GLY    39      45.300  36.350  28.020  1.00  0.00            
ATOM    615  CA  GLY    39      46.450  37.760  29.090  1.00  0.00            
ATOM    616  HA1 GLY    39      45.530  38.320  29.270  1.00  0.00            
ATOM    617  HA2 GLY    39      47.050  38.450  28.480  1.00  0.00            
ATOM    618  C   GLY    39      47.120  37.380  30.480  1.00  0.00            
ATOM    619  O   GLY    39      47.540  38.300  31.220  1.00  0.00            
ATOM    620  N   VAL    40      47.330  36.100  30.770  1.00  0.00            
ATOM    621  H   VAL    40      47.190  35.410  30.040  1.00  0.00            
ATOM    622  CA  VAL    40      48.240  35.700  31.810  1.00  0.00            
ATOM    623  HA  VAL    40      48.060  36.350  32.670  1.00  0.00            
ATOM    624  CB  VAL    40      47.800  34.300  32.360  1.00  0.00            
ATOM    625  HB  VAL    40      47.990  33.640  31.510  1.00  0.00            
ATOM    626  CG1 VAL    40      48.640  33.910  33.650  1.00  0.00            
ATOM    627 1HG1 VAL    40      48.320  32.940  34.030  1.00  0.00            
ATOM    628 2HG1 VAL    40      49.700  34.120  33.540  1.00  0.00            
ATOM    629 3HG1 VAL    40      48.410  34.610  34.450  1.00  0.00            
ATOM    630  CG2 VAL    40      46.320  34.240  32.760  1.00  0.00            
ATOM    631 1HG2 VAL    40      45.720  34.280  31.850  1.00  0.00            
ATOM    632 2HG2 VAL    40      46.020  33.350  33.310  1.00  0.00            
ATOM    633 3HG2 VAL    40      46.100  35.150  33.320  1.00  0.00            
ATOM    634  C   VAL    40      49.680  35.850  31.330  1.00  0.00            
ATOM    635  O   VAL    40      50.500  36.450  32.060  1.00  0.00            
ATOM    636  N   ASP    41      50.110  35.350  30.140  1.00  0.00            
ATOM    637  H   ASP    41      49.510  34.800  29.550  1.00  0.00            
ATOM    638  CA  ASP    41      51.350  35.630  29.480  1.00  0.00            
ATOM    639  HA  ASP    41      52.130  35.270  30.150  1.00  0.00            
ATOM    640  CB  ASP    41      51.440  34.760  28.130  1.00  0.00            
ATOM    641  HB1 ASP    41      50.610  34.940  27.460  1.00  0.00            
ATOM    642  HB2 ASP    41      51.460  33.770  28.590  1.00  0.00            
ATOM    643  CG  ASP    41      52.760  34.830  27.460  1.00  0.00            
ATOM    644  OD1 ASP    41      53.830  34.670  28.110  1.00  0.00            
ATOM    645  OD2 ASP    41      52.710  34.880  26.230  1.00  0.00            
ATOM    646  C   ASP    41      51.640  37.150  29.290  1.00  0.00            
ATOM    647  O   ASP    41      52.820  37.560  29.380  1.00  0.00            
ATOM    648  N   ALA    42      50.560  37.980  29.040  1.00  0.00            
ATOM    649  H   ALA    42      49.640  37.570  29.010  1.00  0.00            
ATOM    650  CA  ALA    42      50.640  39.380  28.830  1.00  0.00            
ATOM    651  HA  ALA    42      51.390  39.520  28.050  1.00  0.00            
ATOM    652  CB  ALA    42      49.300  39.920  28.440  1.00  0.00            
ATOM    653  HB1 ALA    42      48.970  39.430  27.530  1.00  0.00            
ATOM    654  HB2 ALA    42      48.640  39.680  29.280  1.00  0.00            
ATOM    655  HB3 ALA    42      49.320  41.010  28.460  1.00  0.00            
ATOM    656  C   ALA    42      51.020  40.090  30.140  1.00  0.00            
ATOM    657  O   ALA    42      51.940  40.880  30.090  1.00  0.00            
ATOM    658  N   LEU    43      50.440  39.720  31.280  1.00  0.00            
ATOM    659  H   LEU    43      49.680  39.050  31.280  1.00  0.00            
ATOM    660  CA  LEU    43      50.870  40.350  32.550  1.00  0.00            
ATOM    661  HA  LEU    43      50.710  41.430  32.490  1.00  0.00            
ATOM    662  CB  LEU    43      49.910  39.880  33.640  1.00  0.00            
ATOM    663  HB1 LEU    43      50.440  40.120  34.560  1.00  0.00            
ATOM    664  HB2 LEU    43      49.990  38.790  33.540  1.00  0.00            
ATOM    665  CG  LEU    43      48.440  40.480  33.580  1.00  0.00            
ATOM    666  HG  LEU    43      47.850  40.250  32.700  1.00  0.00            
ATOM    667  CD1 LEU    43      47.760  40.010  34.850  1.00  0.00            
ATOM    668 1HD1 LEU    43      46.690  40.210  34.840  1.00  0.00            
ATOM    669 2HD1 LEU    43      47.810  38.920  34.870  1.00  0.00            
ATOM    670 3HD1 LEU    43      48.240  40.370  35.760  1.00  0.00            
ATOM    671  CD2 LEU    43      48.490  42.020  33.590  1.00  0.00            
ATOM    672 1HD2 LEU    43      49.360  42.440  34.090  1.00  0.00            
ATOM    673 2HD2 LEU    43      48.450  42.370  32.560  1.00  0.00            
ATOM    674 3HD2 LEU    43      47.630  42.420  34.120  1.00  0.00            
ATOM    675  C   LEU    43      52.290  39.980  33.020  1.00  0.00            
ATOM    676  O   LEU    43      53.090  40.860  33.400  1.00  0.00            
ATOM    677  N   ASN    44      52.700  38.700  32.840  1.00  0.00            
ATOM    678  H   ASN    44      52.070  38.090  32.340  1.00  0.00            
ATOM    679  CA  ASN    44      54.040  38.220  33.210  1.00  0.00            
ATOM    680  HA  ASN    44      54.210  38.490  34.250  1.00  0.00            
ATOM    681  CB  ASN    44      54.040  36.670  33.110  1.00  0.00            
ATOM    682  HB1 ASN    44      55.070  36.330  33.220  1.00  0.00            
ATOM    683  HB2 ASN    44      53.720  36.350  32.120  1.00  0.00            
ATOM    684  CG  ASN    44      53.210  35.930  34.090  1.00  0.00            
ATOM    685  OD1 ASN    44      52.710  36.380  35.100  1.00  0.00            
ATOM    686  ND2 ASN    44      53.090  34.670  33.860  1.00  0.00            
ATOM    687 1HD2 ASN    44      53.460  34.240  33.020  1.00  0.00            
ATOM    688 2HD2 ASN    44      52.760  34.130  34.650  1.00  0.00            
ATOM    689  C   ASN    44      55.130  38.940  32.410  1.00  0.00            
ATOM    690  O   ASN    44      56.190  39.210  32.970  1.00  0.00            
ATOM    691  N   LYS    45      54.760  39.360  31.190  1.00  0.00            
ATOM    692  H   LYS    45      53.910  38.960  30.840  1.00  0.00            
ATOM    693  CA  LYS    45      55.620  40.270  30.390  1.00  0.00            
ATOM    694  HA  LYS    45      56.680  40.180  30.650  1.00  0.00            
ATOM    695  CB  LYS    45      55.410  40.030  28.920  1.00  0.00            
ATOM    696  HB1 LYS    45      55.860  40.820  28.330  1.00  0.00            
ATOM    697  HB2 LYS    45      54.340  40.120  28.710  1.00  0.00            
ATOM    698  CG  LYS    45      56.020  38.680  28.490  1.00  0.00            
ATOM    699  HG1 LYS    45      55.890  37.980  29.320  1.00  0.00            
ATOM    700  HG2 LYS    45      57.080  38.780  28.300  1.00  0.00            
ATOM    701  CD  LYS    45      55.310  38.050  27.280  1.00  0.00            
ATOM    702  HD1 LYS    45      55.380  38.730  26.430  1.00  0.00            
ATOM    703  HD2 LYS    45      54.250  37.940  27.500  1.00  0.00            
ATOM    704  CE  LYS    45      55.990  36.670  27.120  1.00  0.00            
ATOM    705  HE1 LYS    45      55.670  36.080  27.980  1.00  0.00            
ATOM    706  HE2 LYS    45      57.070  36.780  27.100  1.00  0.00            
ATOM    707  NZ  LYS    45      55.570  35.980  25.860  1.00  0.00            
ATOM    708  HZ1 LYS    45      54.680  35.570  26.100  1.00  0.00            
ATOM    709  HZ2 LYS    45      55.410  36.640  25.110  1.00  0.00            
ATOM    710  HZ3 LYS    45      56.170  35.240  25.530  1.00  0.00            
ATOM    711  C   LYS    45      55.460  41.750  30.700  1.00  0.00            
ATOM    712  O   LYS    45      56.490  42.360  30.770  1.00  0.00            
ATOM    713  N   LEU    46      54.270  42.350  30.810  1.00  0.00            
ATOM    714  H   LEU    46      53.420  41.810  30.770  1.00  0.00            
ATOM    715  CA  LEU    46      54.190  43.780  31.170  1.00  0.00            
ATOM    716  HA  LEU    46      54.670  44.330  30.370  1.00  0.00            
ATOM    717  CB  LEU    46      52.720  44.200  31.250  1.00  0.00            
ATOM    718  HB1 LEU    46      52.560  45.130  31.790  1.00  0.00            
ATOM    719  HB2 LEU    46      52.190  43.480  31.870  1.00  0.00            
ATOM    720  CG  LEU    46      52.000  44.240  29.840  1.00  0.00            
ATOM    721  HG  LEU    46      52.000  43.250  29.380  1.00  0.00            
ATOM    722  CD1 LEU    46      50.570  44.660  29.910  1.00  0.00            
ATOM    723 1HD1 LEU    46      50.110  44.440  28.950  1.00  0.00            
ATOM    724 2HD1 LEU    46      50.000  44.140  30.680  1.00  0.00            
ATOM    725 3HD1 LEU    46      50.510  45.700  30.230  1.00  0.00            
ATOM    726  CD2 LEU    46      52.620  45.220  28.840  1.00  0.00            
ATOM    727 1HD2 LEU    46      51.980  45.420  27.980  1.00  0.00            
ATOM    728 2HD2 LEU    46      52.940  46.120  29.370  1.00  0.00            
ATOM    729 3HD2 LEU    46      53.460  44.700  28.360  1.00  0.00            
ATOM    730  C   LEU    46      54.790  44.090  32.540  1.00  0.00            
ATOM    731  O   LEU    46      55.360  45.180  32.680  1.00  0.00            
ATOM    732  N   GLN    47      54.780  43.140  33.460  1.00  0.00            
ATOM    733  H   GLN    47      54.290  42.300  33.210  1.00  0.00            
ATOM    734  CA  GLN    47      55.380  43.350  34.830  1.00  0.00            
ATOM    735  HA  GLN    47      54.940  44.270  35.200  1.00  0.00            
ATOM    736  CB  GLN    47      54.930  42.150  35.690  1.00  0.00            
ATOM    737  HB1 GLN    47      55.530  42.220  36.600  1.00  0.00            
ATOM    738  HB2 GLN    47      55.280  41.290  35.110  1.00  0.00            
ATOM    739  CG  GLN    47      53.430  42.210  35.980  1.00  0.00            
ATOM    740  HG1 GLN    47      53.070  41.170  35.940  1.00  0.00            
ATOM    741  HG2 GLN    47      52.870  42.650  35.160  1.00  0.00            
ATOM    742  CD  GLN    47      53.240  42.780  37.380  1.00  0.00            
ATOM    743  OE1 GLN    47      52.740  42.170  38.230  1.00  0.00            
ATOM    744  NE2 GLN    47      53.720  43.990  37.720  1.00  0.00            
ATOM    745 1HE2 GLN    47      53.850  44.610  36.940  1.00  0.00            
ATOM    746 2HE2 GLN    47      53.440  44.390  38.610  1.00  0.00            
ATOM    747  C   GLN    47      56.870  43.620  34.820  1.00  0.00            
ATOM    748  O   GLN    47      57.410  44.140  35.800  1.00  0.00            
ATOM    749  N   ALA    48      57.550  43.340  33.720  1.00  0.00            
ATOM    750  H   ALA    48      57.070  42.890  32.950  1.00  0.00            
ATOM    751  CA  ALA    48      58.970  43.690  33.520  1.00  0.00            
ATOM    752  HA  ALA    48      59.560  43.620  34.440  1.00  0.00            
ATOM    753  CB  ALA    48      59.590  42.740  32.480  1.00  0.00            
ATOM    754  HB1 ALA    48      58.960  42.770  31.590  1.00  0.00            
ATOM    755  HB2 ALA    48      60.580  43.080  32.190  1.00  0.00            
ATOM    756  HB3 ALA    48      59.630  41.710  32.830  1.00  0.00            
ATOM    757  C   ALA    48      59.210  45.190  33.060  1.00  0.00            
ATOM    758  O   ALA    48      60.390  45.500  32.940  1.00  0.00            
ATOM    759  N   GLY    49      58.190  45.990  32.930  1.00  0.00            
ATOM    760  H   GLY    49      57.240  45.650  32.870  1.00  0.00            
ATOM    761  CA  GLY    49      58.370  47.470  32.750  1.00  0.00            
ATOM    762  HA1 GLY    49      59.160  47.750  33.450  1.00  0.00            
ATOM    763  HA2 GLY    49      57.490  48.060  32.980  1.00  0.00            
ATOM    764  C   GLY    49      58.750  47.750  31.310  1.00  0.00            
ATOM    765  O   GLY    49      58.830  46.860  30.500  1.00  0.00            
ATOM    766  N   GLY    50      59.000  49.030  30.980  1.00  0.00            
ATOM    767  H   GLY    50      58.800  49.710  31.700  1.00  0.00            
ATOM    768  CA  GLY    50      59.400  49.500  29.660  1.00  0.00            
ATOM    769  HA1 GLY    50      60.080  48.760  29.230  1.00  0.00            
ATOM    770  HA2 GLY    50      59.900  50.460  29.760  1.00  0.00            
ATOM    771  C   GLY    50      58.280  49.650  28.560  1.00  0.00            
ATOM    772  O   GLY    50      58.320  50.490  27.590  1.00  0.00            
ATOM    773  N   TYR    51      57.140  48.960  28.750  1.00  0.00            
ATOM    774  H   TYR    51      57.100  48.310  29.520  1.00  0.00            
ATOM    775  CA  TYR    51      55.990  49.000  27.860  1.00  0.00            
ATOM    776  HA  TYR    51      56.320  48.780  26.850  1.00  0.00            
ATOM    777  CB  TYR    51      54.990  47.920  28.260  1.00  0.00            
ATOM    778  HB1 TYR    51      54.100  48.180  27.690  1.00  0.00            
ATOM    779  HB2 TYR    51      54.710  47.980  29.310  1.00  0.00            
ATOM    780  CG  TYR    51      55.510  46.510  27.880  1.00  0.00            
ATOM    781  CD1 TYR    51      55.370  45.980  26.560  1.00  0.00            
ATOM    782  HD1 TYR    51      54.730  46.470  25.840  1.00  0.00            
ATOM    783  CE1 TYR    51      56.080  44.870  26.190  1.00  0.00            
ATOM    784  HE1 TYR    51      56.170  44.520  25.170  1.00  0.00            
ATOM    785  CZ  TYR    51      56.770  44.130  27.150  1.00  0.00            
ATOM    786  OH  TYR    51      57.450  43.020  26.690  1.00  0.00            
ATOM    787  HH  TYR    51      58.200  42.800  27.240  1.00  0.00            
ATOM    788  CE2 TYR    51      56.920  44.590  28.470  1.00  0.00            
ATOM    789  HE2 TYR    51      57.490  43.970  29.150  1.00  0.00            
ATOM    790  CD2 TYR    51      56.250  45.760  28.830  1.00  0.00            
ATOM    791  HD2 TYR    51      56.480  46.080  29.830  1.00  0.00            
ATOM    792  C   TYR    51      55.370  50.400  27.930  1.00  0.00            
ATOM    793  O   TYR    51      55.340  51.070  29.010  1.00  0.00            
ATOM    794  N   GLY    52      54.760  50.750  26.750  1.00  0.00            
ATOM    795  H   GLY    52      54.960  50.180  25.940  1.00  0.00            
ATOM    796  CA  GLY    52      54.070  52.020  26.550  1.00  0.00            
ATOM    797  HA1 GLY    52      54.830  52.690  26.160  1.00  0.00            
ATOM    798  HA2 GLY    52      53.720  52.310  27.540  1.00  0.00            
ATOM    799  C   GLY    52      52.860  52.000  25.630  1.00  0.00            
ATOM    800  O   GLY    52      52.280  53.100  25.430  1.00  0.00            
ATOM    801  N   PHE    53      52.520  50.760  25.130  1.00  0.00            
ATOM    802  H   PHE    53      53.090  49.930  25.200  1.00  0.00            
ATOM    803  CA  PHE    53      51.250  50.560  24.340  1.00  0.00            
ATOM    804  HA  PHE    53      50.400  51.040  24.840  1.00  0.00            
ATOM    805  CB  PHE    53      51.400  51.250  22.940  1.00  0.00            
ATOM    806  HB1 PHE    53      51.910  50.540  22.290  1.00  0.00            
ATOM    807  HB2 PHE    53      52.120  52.060  23.040  1.00  0.00            
ATOM    808  CG  PHE    53      50.090  51.720  22.280  1.00  0.00            
ATOM    809  CD1 PHE    53      49.220  50.780  21.660  1.00  0.00            
ATOM    810  HD1 PHE    53      49.360  49.710  21.730  1.00  0.00            
ATOM    811  CE1 PHE    53      48.210  51.270  20.830  1.00  0.00            
ATOM    812  HE1 PHE    53      47.670  50.590  20.200  1.00  0.00            
ATOM    813  CZ  PHE    53      47.940  52.650  20.760  1.00  0.00            
ATOM    814  HZ  PHE    53      47.120  52.970  20.140  1.00  0.00            
ATOM    815  CE2 PHE    53      48.770  53.570  21.370  1.00  0.00            
ATOM    816  HE2 PHE    53      48.500  54.620  21.380  1.00  0.00            
ATOM    817  CD2 PHE    53      49.910  53.070  22.100  1.00  0.00            
ATOM    818  HD2 PHE    53      50.600  53.730  22.600  1.00  0.00            
ATOM    819  C   PHE    53      50.900  49.050  24.200  1.00  0.00            
ATOM    820  O   PHE    53      51.820  48.250  24.330  1.00  0.00            
ATOM    821  N   VAL    54      49.670  48.730  24.140  1.00  0.00            
ATOM    822  H   VAL    54      48.950  49.440  24.160  1.00  0.00            
ATOM    823  CA  VAL    54      49.190  47.380  24.150  1.00  0.00            
ATOM    824  HA  VAL    54      49.990  46.680  23.900  1.00  0.00            
ATOM    825  CB  VAL    54      48.510  47.110  25.520  1.00  0.00            
ATOM    826  HB  VAL    54      47.700  47.840  25.520  1.00  0.00            
ATOM    827  CG1 VAL    54      47.890  45.700  25.560  1.00  0.00            
ATOM    828 1HG1 VAL    54      47.070  45.610  24.850  1.00  0.00            
ATOM    829 2HG1 VAL    54      48.530  44.870  25.280  1.00  0.00            
ATOM    830 3HG1 VAL    54      47.460  45.610  26.560  1.00  0.00            
ATOM    831  CG2 VAL    54      49.500  47.200  26.670  1.00  0.00            
ATOM    832 1HG2 VAL    54      50.150  46.330  26.720  1.00  0.00            
ATOM    833 2HG2 VAL    54      50.070  48.120  26.570  1.00  0.00            
ATOM    834 3HG2 VAL    54      49.020  47.270  27.650  1.00  0.00            
ATOM    835  C   VAL    54      48.110  47.250  23.080  1.00  0.00            
ATOM    836  O   VAL    54      47.230  48.100  22.920  1.00  0.00            
ATOM    837  N   ILE    55      48.240  46.250  22.250  1.00  0.00            
ATOM    838  H   ILE    55      48.980  45.610  22.500  1.00  0.00            
ATOM    839  CA  ILE    55      47.180  45.780  21.270  1.00  0.00            
ATOM    840  HA  ILE    55      46.300  46.400  21.450  1.00  0.00            
ATOM    841  CB  ILE    55      47.680  45.870  19.810  1.00  0.00            
ATOM    842  HB  ILE    55      48.510  45.180  19.640  1.00  0.00            
ATOM    843  CG2 ILE    55      46.480  45.480  18.840  1.00  0.00            
ATOM    844 1HG2 ILE    55      45.990  44.560  19.160  1.00  0.00            
ATOM    845 2HG2 ILE    55      45.730  46.280  18.840  1.00  0.00            
ATOM    846 3HG2 ILE    55      46.860  45.290  17.830  1.00  0.00            
ATOM    847  CG1 ILE    55      48.100  47.300  19.450  1.00  0.00            
ATOM    848 1HG1 ILE    55      48.860  47.660  20.150  1.00  0.00            
ATOM    849 2HG1 ILE    55      47.230  47.920  19.650  1.00  0.00            
ATOM    850  CD  ILE    55      48.640  47.410  18.010  1.00  0.00            
ATOM    851  HD1 ILE    55      49.250  48.270  17.750  1.00  0.00            
ATOM    852  HD2 ILE    55      49.160  46.470  17.830  1.00  0.00            
ATOM    853  HD3 ILE    55      47.830  47.290  17.280  1.00  0.00            
ATOM    854  C   ILE    55      46.780  44.420  21.670  1.00  0.00            
ATOM    855  O   ILE    55      47.660  43.500  21.670  1.00  0.00            
ATOM    856  N   SER    56      45.480  44.190  21.980  1.00  0.00            
ATOM    857  H   SER    56      44.840  44.960  21.910  1.00  0.00            
ATOM    858  CA  SER    56      45.040  42.880  22.510  1.00  0.00            
ATOM    859  HA  SER    56      45.740  42.050  22.400  1.00  0.00            
ATOM    860  CB  SER    56      44.850  43.180  23.970  1.00  0.00            
ATOM    861  HB1 SER    56      44.200  44.050  24.110  1.00  0.00            
ATOM    862  HB2 SER    56      45.800  43.460  24.410  1.00  0.00            
ATOM    863  OG  SER    56      44.200  42.160  24.690  1.00  0.00            
ATOM    864  HG  SER    56      43.490  41.870  24.110  1.00  0.00            
ATOM    865  C   SER    56      43.690  42.480  21.780  1.00  0.00            
ATOM    866  O   SER    56      42.820  43.320  21.450  1.00  0.00            
ATOM    867  N   ASP    57      43.460  41.210  21.540  1.00  0.00            
ATOM    868  H   ASP    57      44.130  40.500  21.780  1.00  0.00            
ATOM    869  CA  ASP    57      42.220  40.620  21.100  1.00  0.00            
ATOM    870  HA  ASP    57      41.670  41.340  20.500  1.00  0.00            
ATOM    871  CB  ASP    57      42.540  39.390  20.210  1.00  0.00            
ATOM    872  HB1 ASP    57      42.720  38.560  20.880  1.00  0.00            
ATOM    873  HB2 ASP    57      43.450  39.610  19.660  1.00  0.00            
ATOM    874  CG  ASP    57      41.400  38.990  19.350  1.00  0.00            
ATOM    875  OD1 ASP    57      41.300  39.550  18.250  1.00  0.00            
ATOM    876  OD2 ASP    57      40.600  38.060  19.650  1.00  0.00            
ATOM    877  C   ASP    57      41.200  40.360  22.260  1.00  0.00            
ATOM    878  O   ASP    57      41.560  39.970  23.300  1.00  0.00            
ATOM    879  N   TRP    58      39.960  40.570  21.870  1.00  0.00            
ATOM    880  H   TRP    58      39.790  40.920  20.930  1.00  0.00            
ATOM    881  CA  TRP    58      38.850  40.360  22.810  1.00  0.00            
ATOM    882  HA  TRP    58      38.870  41.160  23.560  1.00  0.00            
ATOM    883  CB  TRP    58      37.620  40.760  21.970  1.00  0.00            
ATOM    884  HB1 TRP    58      37.550  40.100  21.100  1.00  0.00            
ATOM    885  HB2 TRP    58      37.820  41.790  21.670  1.00  0.00            
ATOM    886  CG  TRP    58      36.350  40.780  22.740  1.00  0.00            
ATOM    887  CD1 TRP    58      35.310  39.880  22.650  1.00  0.00            
ATOM    888  HD1 TRP    58      35.270  39.010  22.020  1.00  0.00            
ATOM    889  NE1 TRP    58      34.290  40.210  23.490  1.00  0.00            
ATOM    890  HE1 TRP    58      33.440  39.680  23.590  1.00  0.00            
ATOM    891  CE2 TRP    58      34.570  41.360  24.250  1.00  0.00            
ATOM    892  CZ2 TRP    58      33.760  42.220  25.100  1.00  0.00            
ATOM    893  HZ2 TRP    58      32.770  41.900  25.400  1.00  0.00            
ATOM    894  CH2 TRP    58      34.430  43.370  25.690  1.00  0.00            
ATOM    895  HH2 TRP    58      33.940  43.980  26.440  1.00  0.00            
ATOM    896  CZ3 TRP    58      35.740  43.620  25.390  1.00  0.00            
ATOM    897  HZ3 TRP    58      36.270  44.440  25.850  1.00  0.00            
ATOM    898  CE3 TRP    58      36.510  42.770  24.510  1.00  0.00            
ATOM    899  HE3 TRP    58      37.570  42.950  24.400  1.00  0.00            
ATOM    900  CD2 TRP    58      35.920  41.700  23.820  1.00  0.00            
ATOM    901  C   TRP    58      38.680  38.950  23.360  1.00  0.00            
ATOM    902  O   TRP    58      38.280  38.710  24.480  1.00  0.00            
ATOM    903  N   ASN    59      39.040  38.000  22.500  1.00  0.00            
ATOM    904  H   ASN    59      39.480  38.300  21.640  1.00  0.00            
ATOM    905  CA  ASN    59      38.710  36.590  22.650  1.00  0.00            
ATOM    906  HA  ASN    59      38.050  36.480  23.510  1.00  0.00            
ATOM    907  CB  ASN    59      37.800  36.210  21.490  1.00  0.00            
ATOM    908  HB1 ASN    59      38.490  36.280  20.640  1.00  0.00            
ATOM    909  HB2 ASN    59      37.090  37.030  21.410  1.00  0.00            
ATOM    910  CG  ASN    59      37.140  34.840  21.550  1.00  0.00            
ATOM    911  OD1 ASN    59      37.230  34.340  22.680  1.00  0.00            
ATOM    912  ND2 ASN    59      36.520  34.250  20.540  1.00  0.00            
ATOM    913 1HD2 ASN    59      36.520  34.610  19.600  1.00  0.00            
ATOM    914 2HD2 ASN    59      36.070  33.410  20.870  1.00  0.00            
ATOM    915  C   ASN    59      40.010  35.790  22.830  1.00  0.00            
ATOM    916  O   ASN    59      40.720  35.570  21.840  1.00  0.00            
ATOM    917  N   MET    60      40.290  35.380  24.060  1.00  0.00            
ATOM    918  H   MET    60      39.640  35.410  24.840  1.00  0.00            
ATOM    919  CA  MET    60      41.460  34.490  24.370  1.00  0.00            
ATOM    920  HA  MET    60      41.620  33.840  23.510  1.00  0.00            
ATOM    921  CB  MET    60      42.710  35.400  24.700  1.00  0.00            
ATOM    922  HB1 MET    60      43.500  34.790  25.140  1.00  0.00            
ATOM    923  HB2 MET    60      42.410  36.060  25.510  1.00  0.00            
ATOM    924  CG  MET    60      43.220  36.220  23.510  1.00  0.00            
ATOM    925  HG1 MET    60      42.390  36.840  23.150  1.00  0.00            
ATOM    926  HG2 MET    60      43.540  35.560  22.710  1.00  0.00            
ATOM    927  SD  MET    60      44.530  37.360  24.040  1.00  0.00            
ATOM    928  CE  MET    60      43.810  38.380  25.260  1.00  0.00            
ATOM    929  HE1 MET    60      43.560  37.840  26.180  1.00  0.00            
ATOM    930  HE2 MET    60      44.600  39.100  25.470  1.00  0.00            
ATOM    931  HE3 MET    60      42.960  38.870  24.810  1.00  0.00            
ATOM    932  C   MET    60      41.100  33.570  25.590  1.00  0.00            
ATOM    933  O   MET    60      40.280  33.980  26.450  1.00  0.00            
ATOM    934  N   PRO    61      41.650  32.310  25.700  1.00  0.00            
ATOM    935  CD  PRO    61      42.550  31.700  24.730  1.00  0.00            
ATOM    936  HD1 PRO    61      43.290  32.470  24.530  1.00  0.00            
ATOM    937  HD2 PRO    61      41.980  31.390  23.850  1.00  0.00            
ATOM    938  CG  PRO    61      43.280  30.520  25.300  1.00  0.00            
ATOM    939  HG1 PRO    61      44.290  30.720  25.660  1.00  0.00            
ATOM    940  HG2 PRO    61      43.500  29.790  24.520  1.00  0.00            
ATOM    941  CB  PRO    61      42.280  30.080  26.400  1.00  0.00            
ATOM    942  HB1 PRO    61      42.850  29.630  27.210  1.00  0.00            
ATOM    943  HB2 PRO    61      41.550  29.340  26.050  1.00  0.00            
ATOM    944  CA  PRO    61      41.600  31.410  26.830  1.00  0.00            
ATOM    945  HA  PRO    61      40.570  31.210  27.120  1.00  0.00            
ATOM    946  C   PRO    61      42.360  32.130  27.940  1.00  0.00            
ATOM    947  O   PRO    61      43.140  33.050  27.700  1.00  0.00            
ATOM    948  N   ASN    62      42.130  31.630  29.150  1.00  0.00            
ATOM    949  H   ASN    62      41.350  31.000  29.080  1.00  0.00            
ATOM    950  CA  ASN    62      42.850  31.840  30.430  1.00  0.00            
ATOM    951  HA  ASN    62      42.380  31.180  31.150  1.00  0.00            
ATOM    952  CB  ASN    62      44.390  31.510  30.220  1.00  0.00            
ATOM    953  HB1 ASN    62      44.920  31.440  31.160  1.00  0.00            
ATOM    954  HB2 ASN    62      44.770  32.250  29.510  1.00  0.00            
ATOM    955  CG  ASN    62      44.480  30.060  29.640  1.00  0.00            
ATOM    956  OD1 ASN    62      43.800  29.160  30.140  1.00  0.00            
ATOM    957  ND2 ASN    62      45.430  29.870  28.740  1.00  0.00            
ATOM    958 1HD2 ASN    62      46.180  30.540  28.690  1.00  0.00            
ATOM    959 2HD2 ASN    62      45.580  28.990  28.270  1.00  0.00            
ATOM    960  C   ASN    62      42.610  33.240  30.960  1.00  0.00            
ATOM    961  O   ASN    62      42.320  33.330  32.160  1.00  0.00            
ATOM    962  N   MET    63      42.750  34.250  30.170  1.00  0.00            
ATOM    963  H   MET    63      43.060  34.090  29.230  1.00  0.00            
ATOM    964  CA  MET    63      42.430  35.620  30.470  1.00  0.00            
ATOM    965  HA  MET    63      41.570  35.690  31.150  1.00  0.00            
ATOM    966  CB  MET    63      43.590  36.270  31.260  1.00  0.00            
ATOM    967  HB1 MET    63      44.490  36.100  30.650  1.00  0.00            
ATOM    968  HB2 MET    63      43.720  35.760  32.210  1.00  0.00            
ATOM    969  CG  MET    63      43.270  37.750  31.440  1.00  0.00            
ATOM    970  HG1 MET    63      42.300  37.850  31.940  1.00  0.00            
ATOM    971  HG2 MET    63      43.240  38.140  30.430  1.00  0.00            
ATOM    972  SD  MET    63      44.520  38.740  32.410  1.00  0.00            
ATOM    973  CE  MET    63      44.360  38.000  34.020  1.00  0.00            
ATOM    974  HE1 MET    63      43.310  38.060  34.310  1.00  0.00            
ATOM    975  HE2 MET    63      44.640  36.950  33.930  1.00  0.00            
ATOM    976  HE3 MET    63      45.020  38.520  34.710  1.00  0.00            
ATOM    977  C   MET    63      42.060  36.320  29.190  1.00  0.00            
ATOM    978  O   MET    63      42.870  36.520  28.330  1.00  0.00            
ATOM    979  N   ASP    64      40.820  36.750  29.060  1.00  0.00            
ATOM    980  H   ASP    64      40.100  36.580  29.750  1.00  0.00            
ATOM    981  CA  ASP    64      40.260  37.530  27.890  1.00  0.00            
ATOM    982  HA  ASP    64      40.760  37.170  26.990  1.00  0.00            
ATOM    983  CB  ASP    64      38.850  37.200  27.620  1.00  0.00            
ATOM    984  HB1 ASP    64      38.680  36.120  27.740  1.00  0.00            
ATOM    985  HB2 ASP    64      38.710  37.480  26.580  1.00  0.00            
ATOM    986  CG  ASP    64      37.890  37.910  28.550  1.00  0.00            
ATOM    987  OD1 ASP    64      37.560  39.100  28.280  1.00  0.00            
ATOM    988  OD2 ASP    64      37.520  37.310  29.630  1.00  0.00            
ATOM    989  C   ASP    64      40.620  39.030  27.810  1.00  0.00            
ATOM    990  O   ASP    64      41.140  39.600  28.780  1.00  0.00            
ATOM    991  N   GLY    65      40.420  39.680  26.620  1.00  0.00            
ATOM    992  H   GLY    65      40.290  39.170  25.750  1.00  0.00            
ATOM    993  CA  GLY    65      40.790  41.090  26.420  1.00  0.00            
ATOM    994  HA1 GLY    65      40.530  41.350  25.390  1.00  0.00            
ATOM    995  HA2 GLY    65      41.850  41.350  26.460  1.00  0.00            
ATOM    996  C   GLY    65      40.250  41.970  27.490  1.00  0.00            
ATOM    997  O   GLY    65      40.980  42.810  27.950  1.00  0.00            
ATOM    998  N   LEU    66      38.950  41.780  27.840  1.00  0.00            
ATOM    999  H   LEU    66      38.490  40.940  27.520  1.00  0.00            
ATOM   1000  CA  LEU    66      38.300  42.640  28.770  1.00  0.00            
ATOM   1001  HA  LEU    66      38.400  43.680  28.460  1.00  0.00            
ATOM   1002  CB  LEU    66      36.780  42.410  28.790  1.00  0.00            
ATOM   1003  HB1 LEU    66      36.600  41.340  28.950  1.00  0.00            
ATOM   1004  HB2 LEU    66      36.340  42.510  27.800  1.00  0.00            
ATOM   1005  CG  LEU    66      35.910  43.160  29.800  1.00  0.00            
ATOM   1006  HG  LEU    66      36.260  42.880  30.790  1.00  0.00            
ATOM   1007  CD1 LEU    66      35.960  44.740  29.790  1.00  0.00            
ATOM   1008 1HD1 LEU    66      35.190  44.980  30.520  1.00  0.00            
ATOM   1009 2HD1 LEU    66      36.950  45.100  30.070  1.00  0.00            
ATOM   1010 3HD1 LEU    66      35.700  45.090  28.790  1.00  0.00            
ATOM   1011  CD2 LEU    66      34.490  42.600  29.750  1.00  0.00            
ATOM   1012 1HD2 LEU    66      33.950  43.210  30.470  1.00  0.00            
ATOM   1013 2HD2 LEU    66      33.910  42.710  28.830  1.00  0.00            
ATOM   1014 3HD2 LEU    66      34.480  41.590  30.170  1.00  0.00            
ATOM   1015  C   LEU    66      38.890  42.560  30.200  1.00  0.00            
ATOM   1016  O   LEU    66      39.130  43.550  30.880  1.00  0.00            
ATOM   1017  N   GLU    67      39.200  41.290  30.560  1.00  0.00            
ATOM   1018  H   GLU    67      39.140  40.530  29.900  1.00  0.00            
ATOM   1019  CA  GLU    67      39.790  41.020  31.880  1.00  0.00            
ATOM   1020  HA  GLU    67      39.220  41.470  32.690  1.00  0.00            
ATOM   1021  CB  GLU    67      39.750  39.490  32.140  1.00  0.00            
ATOM   1022  HB1 GLU    67      40.610  39.130  31.580  1.00  0.00            
ATOM   1023  HB2 GLU    67      38.780  39.160  31.780  1.00  0.00            
ATOM   1024  CG  GLU    67      39.940  39.160  33.550  1.00  0.00            
ATOM   1025  HG1 GLU    67      39.150  39.610  34.150  1.00  0.00            
ATOM   1026  HG2 GLU    67      40.880  39.570  33.920  1.00  0.00            
ATOM   1027  CD  GLU    67      39.950  37.640  33.810  1.00  0.00            
ATOM   1028  OE1 GLU    67      39.190  36.890  33.170  1.00  0.00            
ATOM   1029  OE2 GLU    67      40.660  37.300  34.770  1.00  0.00            
ATOM   1030  C   GLU    67      41.230  41.570  32.040  1.00  0.00            
ATOM   1031  O   GLU    67      41.530  42.310  33.030  1.00  0.00            
ATOM   1032  N   LEU    68      42.140  41.330  31.060  1.00  0.00            
ATOM   1033  H   LEU    68      41.890  40.790  30.250  1.00  0.00            
ATOM   1034  CA  LEU    68      43.430  42.020  30.860  1.00  0.00            
ATOM   1035  HA  LEU    68      44.140  41.630  31.600  1.00  0.00            
ATOM   1036  CB  LEU    68      44.020  41.450  29.490  1.00  0.00            
ATOM   1037  HB1 LEU    68      43.420  41.770  28.630  1.00  0.00            
ATOM   1038  HB2 LEU    68      44.110  40.370  29.610  1.00  0.00            
ATOM   1039  CG  LEU    68      45.390  42.080  29.170  1.00  0.00            
ATOM   1040  HG  LEU    68      45.230  43.090  28.800  1.00  0.00            
ATOM   1041  CD1 LEU    68      46.370  41.950  30.350  1.00  0.00            
ATOM   1042 1HD1 LEU    68      46.110  42.690  31.110  1.00  0.00            
ATOM   1043 2HD1 LEU    68      46.420  40.950  30.770  1.00  0.00            
ATOM   1044 3HD1 LEU    68      47.340  42.330  30.040  1.00  0.00            
ATOM   1045  CD2 LEU    68      45.970  41.470  27.840  1.00  0.00            
ATOM   1046 1HD2 LEU    68      45.270  41.430  27.010  1.00  0.00            
ATOM   1047 2HD2 LEU    68      46.850  42.020  27.500  1.00  0.00            
ATOM   1048 3HD2 LEU    68      46.190  40.400  27.920  1.00  0.00            
ATOM   1049  C   LEU    68      43.330  43.580  30.860  1.00  0.00            
ATOM   1050  O   LEU    68      44.040  44.210  31.630  1.00  0.00            
ATOM   1051  N   LEU    69      42.380  44.160  30.060  1.00  0.00            
ATOM   1052  H   LEU    69      42.000  43.610  29.310  1.00  0.00            
ATOM   1053  CA  LEU    69      42.090  45.570  30.080  1.00  0.00            
ATOM   1054  HA  LEU    69      42.970  46.140  29.810  1.00  0.00            
ATOM   1055  CB  LEU    69      41.040  45.920  28.980  1.00  0.00            
ATOM   1056  HB1 LEU    69      40.200  45.220  28.950  1.00  0.00            
ATOM   1057  HB2 LEU    69      41.550  45.790  28.030  1.00  0.00            
ATOM   1058  CG  LEU    69      40.490  47.370  29.020  1.00  0.00            
ATOM   1059  HG  LEU    69      39.950  47.450  29.970  1.00  0.00            
ATOM   1060  CD1 LEU    69      41.700  48.320  28.800  1.00  0.00            
ATOM   1061 1HD1 LEU    69      42.320  47.900  28.000  1.00  0.00            
ATOM   1062 2HD1 LEU    69      41.280  49.240  28.400  1.00  0.00            
ATOM   1063 3HD1 LEU    69      42.290  48.500  29.700  1.00  0.00            
ATOM   1064  CD2 LEU    69      39.560  47.400  27.840  1.00  0.00            
ATOM   1065 1HD2 LEU    69      40.010  46.960  26.950  1.00  0.00            
ATOM   1066 2HD2 LEU    69      38.580  46.980  28.070  1.00  0.00            
ATOM   1067 3HD2 LEU    69      39.270  48.430  27.610  1.00  0.00            
ATOM   1068  C   LEU    69      41.630  46.040  31.530  1.00  0.00            
ATOM   1069  O   LEU    69      42.160  47.090  31.970  1.00  0.00            
ATOM   1070  N   LYS    70      40.730  45.320  32.250  1.00  0.00            
ATOM   1071  H   LYS    70      40.310  44.510  31.820  1.00  0.00            
ATOM   1072  CA  LYS    70      40.390  45.670  33.680  1.00  0.00            
ATOM   1073  HA  LYS    70      39.960  46.670  33.740  1.00  0.00            
ATOM   1074  CB  LYS    70      39.380  44.660  34.230  1.00  0.00            
ATOM   1075  HB1 LYS    70      39.380  44.740  35.320  1.00  0.00            
ATOM   1076  HB2 LYS    70      39.590  43.650  33.900  1.00  0.00            
ATOM   1077  CG  LYS    70      38.050  45.160  33.700  1.00  0.00            
ATOM   1078  HG1 LYS    70      38.200  45.360  32.640  1.00  0.00            
ATOM   1079  HG2 LYS    70      37.720  46.110  34.120  1.00  0.00            
ATOM   1080  CD  LYS    70      36.960  44.150  33.870  1.00  0.00            
ATOM   1081  HD1 LYS    70      36.810  43.820  34.890  1.00  0.00            
ATOM   1082  HD2 LYS    70      37.200  43.310  33.230  1.00  0.00            
ATOM   1083  CE  LYS    70      35.660  44.810  33.350  1.00  0.00            
ATOM   1084  HE1 LYS    70      35.910  45.010  32.310  1.00  0.00            
ATOM   1085  HE2 LYS    70      35.550  45.770  33.860  1.00  0.00            
ATOM   1086  NZ  LYS    70      34.500  43.930  33.550  1.00  0.00            
ATOM   1087  HZ1 LYS    70      34.640  42.960  33.290  1.00  0.00            
ATOM   1088  HZ2 LYS    70      34.240  43.950  34.530  1.00  0.00            
ATOM   1089  HZ3 LYS    70      33.660  44.310  33.130  1.00  0.00            
ATOM   1090  C   LYS    70      41.620  45.670  34.520  1.00  0.00            
ATOM   1091  O   LYS    70      41.830  46.590  35.210  1.00  0.00            
ATOM   1092  N   THR    71      42.440  44.640  34.370  1.00  0.00            
ATOM   1093  H   THR    71      42.160  43.980  33.660  1.00  0.00            
ATOM   1094  CA  THR    71      43.570  44.300  35.190  1.00  0.00            
ATOM   1095  HA  THR    71      43.290  44.330  36.240  1.00  0.00            
ATOM   1096  CB  THR    71      44.030  42.800  34.940  1.00  0.00            
ATOM   1097  HB  THR    71      44.420  42.680  33.930  1.00  0.00            
ATOM   1098  CG2 THR    71      45.110  42.430  35.900  1.00  0.00            
ATOM   1099 1HG2 THR    71      45.440  41.390  35.830  1.00  0.00            
ATOM   1100 2HG2 THR    71      45.930  43.100  35.660  1.00  0.00            
ATOM   1101 3HG2 THR    71      44.790  42.610  36.930  1.00  0.00            
ATOM   1102  OG1 THR    71      42.920  41.970  35.210  1.00  0.00            
ATOM   1103  HG1 THR    71      42.500  41.890  34.350  1.00  0.00            
ATOM   1104  C   THR    71      44.750  45.250  35.090  1.00  0.00            
ATOM   1105  O   THR    71      45.360  45.610  36.120  1.00  0.00            
ATOM   1106  N   ILE    72      45.000  45.680  33.870  1.00  0.00            
ATOM   1107  H   ILE    72      44.390  45.340  33.140  1.00  0.00            
ATOM   1108  CA  ILE    72      45.980  46.760  33.470  1.00  0.00            
ATOM   1109  HA  ILE    72      46.950  46.440  33.850  1.00  0.00            
ATOM   1110  CB  ILE    72      46.200  46.800  31.980  1.00  0.00            
ATOM   1111  HB  ILE    72      45.190  46.690  31.580  1.00  0.00            
ATOM   1112  CG2 ILE    72      46.870  48.060  31.320  1.00  0.00            
ATOM   1113 1HG2 ILE    72      47.930  47.990  31.550  1.00  0.00            
ATOM   1114 2HG2 ILE    72      46.660  48.050  30.250  1.00  0.00            
ATOM   1115 3HG2 ILE    72      46.490  49.040  31.620  1.00  0.00            
ATOM   1116  CG1 ILE    72      46.860  45.480  31.480  1.00  0.00            
ATOM   1117 1HG1 ILE    72      46.450  44.640  32.020  1.00  0.00            
ATOM   1118 2HG1 ILE    72      47.860  45.490  31.920  1.00  0.00            
ATOM   1119  CD  ILE    72      47.000  45.140  30.010  1.00  0.00            
ATOM   1120  HD1 ILE    72      47.700  44.340  29.760  1.00  0.00            
ATOM   1121  HD2 ILE    72      46.050  44.790  29.620  1.00  0.00            
ATOM   1122  HD3 ILE    72      47.270  46.110  29.610  1.00  0.00            
ATOM   1123  C   ILE    72      45.510  48.140  34.070  1.00  0.00            
ATOM   1124  O   ILE    72      46.430  48.840  34.550  1.00  0.00            
ATOM   1125  N   ARG    73      44.240  48.440  34.080  1.00  0.00            
ATOM   1126  H   ARG    73      43.650  47.740  33.640  1.00  0.00            
ATOM   1127  CA  ARG    73      43.640  49.650  34.620  1.00  0.00            
ATOM   1128  HA  ARG    73      44.280  50.480  34.330  1.00  0.00            
ATOM   1129  CB  ARG    73      42.220  49.960  34.170  1.00  0.00            
ATOM   1130  HB1 ARG    73      41.820  50.800  34.750  1.00  0.00            
ATOM   1131  HB2 ARG    73      41.670  49.060  34.420  1.00  0.00            
ATOM   1132  CG  ARG    73      42.160  50.240  32.640  1.00  0.00            
ATOM   1133  HG1 ARG    73      41.100  50.370  32.420  1.00  0.00            
ATOM   1134  HG2 ARG    73      42.470  49.350  32.080  1.00  0.00            
ATOM   1135  CD  ARG    73      42.950  51.460  32.250  1.00  0.00            
ATOM   1136  HD1 ARG    73      43.960  51.210  32.570  1.00  0.00            
ATOM   1137  HD2 ARG    73      42.600  52.330  32.820  1.00  0.00            
ATOM   1138  NE  ARG    73      42.860  51.750  30.780  1.00  0.00            
ATOM   1139  HE  ARG    73      41.990  52.080  30.400  1.00  0.00            
ATOM   1140  CZ  ARG    73      43.990  51.780  30.030  1.00  0.00            
ATOM   1141  NH1 ARG    73      45.190  51.640  30.490  1.00  0.00            
ATOM   1142 1HH1 ARG    73      45.320  51.640  31.490  1.00  0.00            
ATOM   1143 2HH1 ARG    73      46.010  51.850  29.930  1.00  0.00            
ATOM   1144  NH2 ARG    73      43.890  52.190  28.850  1.00  0.00            
ATOM   1145 1HH2 ARG    73      42.980  52.270  28.410  1.00  0.00            
ATOM   1146 2HH2 ARG    73      44.760  52.320  28.350  1.00  0.00            
ATOM   1147  C   ARG    73      43.750  49.620  36.120  1.00  0.00            
ATOM   1148  O   ARG    73      43.850  50.730  36.710  1.00  0.00            
ATOM   1149  N   ALA    74      43.720  48.490  36.800  1.00  0.00            
ATOM   1150  H   ALA    74      43.680  47.650  36.240  1.00  0.00            
ATOM   1151  CA  ALA    74      43.700  48.450  38.270  1.00  0.00            
ATOM   1152  HA  ALA    74      43.030  49.180  38.710  1.00  0.00            
ATOM   1153  CB  ALA    74      42.980  47.070  38.600  1.00  0.00            
ATOM   1154  HB1 ALA    74      41.970  46.970  38.220  1.00  0.00            
ATOM   1155  HB2 ALA    74      43.600  46.300  38.150  1.00  0.00            
ATOM   1156  HB3 ALA    74      42.910  46.980  39.690  1.00  0.00            
ATOM   1157  C   ALA    74      45.160  48.520  38.770  1.00  0.00            
ATOM   1158  O   ALA    74      45.310  49.160  39.860  1.00  0.00            
ATOM   1159  N   ASP    75      46.150  48.090  38.010  1.00  0.00            
ATOM   1160  H   ASP    75      45.970  47.630  37.130  1.00  0.00            
ATOM   1161  CA  ASP    75      47.530  48.210  38.450  1.00  0.00            
ATOM   1162  HA  ASP    75      47.560  47.820  39.470  1.00  0.00            
ATOM   1163  CB  ASP    75      48.390  47.260  37.590  1.00  0.00            
ATOM   1164  HB1 ASP    75      48.390  47.660  36.580  1.00  0.00            
ATOM   1165  HB2 ASP    75      47.980  46.260  37.450  1.00  0.00            
ATOM   1166  CG  ASP    75      49.810  47.180  38.170  1.00  0.00            
ATOM   1167  OD1 ASP    75      50.630  48.090  38.030  1.00  0.00            
ATOM   1168  OD2 ASP    75      50.100  46.200  38.860  1.00  0.00            
ATOM   1169  C   ASP    75      47.960  49.690  38.520  1.00  0.00            
ATOM   1170  O   ASP    75      47.950  50.310  37.520  1.00  0.00            
ATOM   1171  N   GLY    76      48.560  50.110  39.630  1.00  0.00            
ATOM   1172  H   GLY    76      48.770  49.450  40.360  1.00  0.00            
ATOM   1173  CA  GLY    76      48.890  51.510  39.720  1.00  0.00            
ATOM   1174  HA1 GLY    76      49.150  51.740  40.750  1.00  0.00            
ATOM   1175  HA2 GLY    76      48.080  52.150  39.380  1.00  0.00            
ATOM   1176  C   GLY    76      50.130  51.930  38.950  1.00  0.00            
ATOM   1177  O   GLY    76      50.330  53.150  38.830  1.00  0.00            
ATOM   1178  N   ALA    77      50.940  51.000  38.480  1.00  0.00            
ATOM   1179  H   ALA    77      50.660  50.030  38.500  1.00  0.00            
ATOM   1180  CA  ALA    77      52.030  51.310  37.540  1.00  0.00            
ATOM   1181  HA  ALA    77      52.450  52.300  37.720  1.00  0.00            
ATOM   1182  CB  ALA    77      53.150  50.350  37.960  1.00  0.00            
ATOM   1183  HB1 ALA    77      53.920  50.410  37.190  1.00  0.00            
ATOM   1184  HB2 ALA    77      53.470  50.640  38.960  1.00  0.00            
ATOM   1185  HB3 ALA    77      52.800  49.320  38.030  1.00  0.00            
ATOM   1186  C   ALA    77      51.610  51.200  36.090  1.00  0.00            
ATOM   1187  O   ALA    77      52.160  51.920  35.280  1.00  0.00            
ATOM   1188  N   MET    78      50.660  50.360  35.710  1.00  0.00            
ATOM   1189  H   MET    78      50.130  49.890  36.430  1.00  0.00            
ATOM   1190  CA  MET    78      50.250  50.230  34.330  1.00  0.00            
ATOM   1191  HA  MET    78      51.070  50.590  33.700  1.00  0.00            
ATOM   1192  CB  MET    78      50.020  48.790  33.960  1.00  0.00            
ATOM   1193  HB1 MET    78      49.620  48.590  32.960  1.00  0.00            
ATOM   1194  HB2 MET    78      49.240  48.460  34.640  1.00  0.00            
ATOM   1195  CG  MET    78      51.290  47.870  34.000  1.00  0.00            
ATOM   1196  HG1 MET    78      51.710  48.000  35.000  1.00  0.00            
ATOM   1197  HG2 MET    78      51.980  48.260  33.250  1.00  0.00            
ATOM   1198  SD  MET    78      50.900  46.140  33.630  1.00  0.00            
ATOM   1199  CE  MET    78      49.780  45.640  34.960  1.00  0.00            
ATOM   1200  HE1 MET    78      50.200  45.590  35.960  1.00  0.00            
ATOM   1201  HE2 MET    78      48.970  46.370  34.930  1.00  0.00            
ATOM   1202  HE3 MET    78      49.330  44.660  34.800  1.00  0.00            
ATOM   1203  C   MET    78      49.010  51.050  33.890  1.00  0.00            
ATOM   1204  O   MET    78      48.670  51.210  32.730  1.00  0.00            
ATOM   1205  N   SER    79      48.200  51.600  34.810  1.00  0.00            
ATOM   1206  H   SER    79      48.470  51.390  35.770  1.00  0.00            
ATOM   1207  CA  SER    79      46.910  52.190  34.510  1.00  0.00            
ATOM   1208  HA  SER    79      46.330  51.340  34.150  1.00  0.00            
ATOM   1209  CB  SER    79      46.270  52.670  35.770  1.00  0.00            
ATOM   1210  HB1 SER    79      46.290  51.840  36.480  1.00  0.00            
ATOM   1211  HB2 SER    79      45.210  52.730  35.510  1.00  0.00            
ATOM   1212  OG  SER    79      46.710  53.830  36.300  1.00  0.00            
ATOM   1213  HG  SER    79      47.650  53.840  36.470  1.00  0.00            
ATOM   1214  C   SER    79      46.860  53.230  33.440  1.00  0.00            
ATOM   1215  O   SER    79      45.800  53.290  32.870  1.00  0.00            
ATOM   1216  N   ALA    80      47.880  54.070  33.200  1.00  0.00            
ATOM   1217  H   ALA    80      48.740  53.920  33.710  1.00  0.00            
ATOM   1218  CA  ALA    80      47.870  54.990  32.070  1.00  0.00            
ATOM   1219  HA  ALA    80      46.860  55.410  32.050  1.00  0.00            
ATOM   1220  CB  ALA    80      48.740  56.160  32.460  1.00  0.00            
ATOM   1221  HB1 ALA    80      48.980  56.880  31.680  1.00  0.00            
ATOM   1222  HB2 ALA    80      48.280  56.630  33.320  1.00  0.00            
ATOM   1223  HB3 ALA    80      49.710  55.820  32.830  1.00  0.00            
ATOM   1224  C   ALA    80      48.210  54.390  30.670  1.00  0.00            
ATOM   1225  O   ALA    80      48.110  55.040  29.600  1.00  0.00            
ATOM   1226  N   LEU    81      48.500  53.080  30.620  1.00  0.00            
ATOM   1227  H   LEU    81      48.590  52.540  31.470  1.00  0.00            
ATOM   1228  CA  LEU    81      49.100  52.420  29.440  1.00  0.00            
ATOM   1229  HA  LEU    81      49.940  52.950  28.980  1.00  0.00            
ATOM   1230  CB  LEU    81      49.730  51.100  29.890  1.00  0.00            
ATOM   1231  HB1 LEU    81      48.920  50.580  30.390  1.00  0.00            
ATOM   1232  HB2 LEU    81      50.420  51.190  30.730  1.00  0.00            
ATOM   1233  CG  LEU    81      50.460  50.250  28.800  1.00  0.00            
ATOM   1234  HG  LEU    81      49.870  50.040  27.910  1.00  0.00            
ATOM   1235  CD1 LEU    81      51.710  50.900  28.320  1.00  0.00            
ATOM   1236 1HD1 LEU    81      52.300  50.240  27.680  1.00  0.00            
ATOM   1237 2HD1 LEU    81      51.420  51.800  27.780  1.00  0.00            
ATOM   1238 3HD1 LEU    81      52.320  51.160  29.190  1.00  0.00            
ATOM   1239  CD2 LEU    81      50.860  48.890  29.400  1.00  0.00            
ATOM   1240 1HD2 LEU    81      51.370  48.300  28.640  1.00  0.00            
ATOM   1241 2HD2 LEU    81      51.480  49.010  30.300  1.00  0.00            
ATOM   1242 3HD2 LEU    81      50.030  48.370  29.870  1.00  0.00            
ATOM   1243  C   LEU    81      48.100  52.300  28.300  1.00  0.00            
ATOM   1244  O   LEU    81      47.020  51.750  28.540  1.00  0.00            
ATOM   1245  N   PRO    82      48.320  52.810  27.050  1.00  0.00            
ATOM   1246  CD  PRO    82      49.340  53.690  26.600  1.00  0.00            
ATOM   1247  HD1 PRO    82      50.250  53.100  26.550  1.00  0.00            
ATOM   1248  HD2 PRO    82      49.430  54.460  27.360  1.00  0.00            
ATOM   1249  CG  PRO    82      48.840  54.280  25.300  1.00  0.00            
ATOM   1250  HG1 PRO    82      49.650  54.540  24.610  1.00  0.00            
ATOM   1251  HG2 PRO    82      48.220  55.160  25.430  1.00  0.00            
ATOM   1252  CB  PRO    82      48.080  53.130  24.770  1.00  0.00            
ATOM   1253  HB1 PRO    82      48.790  52.360  24.440  1.00  0.00            
ATOM   1254  HB2 PRO    82      47.380  53.520  24.030  1.00  0.00            
ATOM   1255  CA  PRO    82      47.370  52.630  26.030  1.00  0.00            
ATOM   1256  HA  PRO    82      46.460  53.230  26.170  1.00  0.00            
ATOM   1257  C   PRO    82      46.940  51.190  25.730  1.00  0.00            
ATOM   1258  O   PRO    82      47.760  50.290  25.470  1.00  0.00            
ATOM   1259  N   VAL    83      45.660  50.890  25.740  1.00  0.00            
ATOM   1260  H   VAL    83      44.980  51.550  26.090  1.00  0.00            
ATOM   1261  CA  VAL    83      45.170  49.650  25.050  1.00  0.00            
ATOM   1262  HA  VAL    83      46.010  49.080  24.650  1.00  0.00            
ATOM   1263  CB  VAL    83      44.530  48.700  26.110  1.00  0.00            
ATOM   1264  HB  VAL    83      43.590  49.130  26.450  1.00  0.00            
ATOM   1265  CG1 VAL    83      44.160  47.220  25.590  1.00  0.00            
ATOM   1266 1HG1 VAL    83      43.600  46.640  26.330  1.00  0.00            
ATOM   1267 2HG1 VAL    83      43.420  47.230  24.790  1.00  0.00            
ATOM   1268 3HG1 VAL    83      44.990  46.660  25.160  1.00  0.00            
ATOM   1269  CG2 VAL    83      45.380  48.580  27.410  1.00  0.00            
ATOM   1270 1HG2 VAL    83      45.600  49.490  27.970  1.00  0.00            
ATOM   1271 2HG2 VAL    83      45.020  47.830  28.110  1.00  0.00            
ATOM   1272 3HG2 VAL    83      46.300  48.180  26.980  1.00  0.00            
ATOM   1273  C   VAL    83      44.270  49.980  23.930  1.00  0.00            
ATOM   1274  O   VAL    83      43.220  50.630  24.170  1.00  0.00            
ATOM   1275  N   LEU    84      44.550  49.420  22.810  1.00  0.00            
ATOM   1276  H   LEU    84      45.440  48.950  22.820  1.00  0.00            
ATOM   1277  CA  LEU    84      43.710  49.190  21.610  1.00  0.00            
ATOM   1278  HA  LEU    84      42.940  49.970  21.610  1.00  0.00            
ATOM   1279  CB  LEU    84      44.510  49.510  20.390  1.00  0.00            
ATOM   1280  HB1 LEU    84      45.450  48.950  20.470  1.00  0.00            
ATOM   1281  HB2 LEU    84      44.700  50.590  20.380  1.00  0.00            
ATOM   1282  CG  LEU    84      43.890  49.200  18.950  1.00  0.00            
ATOM   1283  HG  LEU    84      43.480  48.190  18.980  1.00  0.00            
ATOM   1284  CD1 LEU    84      42.650  50.040  18.760  1.00  0.00            
ATOM   1285 1HD1 LEU    84      42.720  51.080  19.070  1.00  0.00            
ATOM   1286 2HD1 LEU    84      42.420  49.940  17.690  1.00  0.00            
ATOM   1287 3HD1 LEU    84      41.680  49.730  19.160  1.00  0.00            
ATOM   1288  CD2 LEU    84      44.890  49.300  17.760  1.00  0.00            
ATOM   1289 1HD2 LEU    84      45.820  48.810  18.070  1.00  0.00            
ATOM   1290 2HD2 LEU    84      44.420  48.840  16.890  1.00  0.00            
ATOM   1291 3HD2 LEU    84      45.080  50.360  17.620  1.00  0.00            
ATOM   1292  C   LEU    84      43.120  47.770  21.500  1.00  0.00            
ATOM   1293  O   LEU    84      43.840  46.820  21.750  1.00  0.00            
ATOM   1294  N   MET    85      41.800  47.660  21.230  1.00  0.00            
ATOM   1295  H   MET    85      41.270  48.510  21.140  1.00  0.00            
ATOM   1296  CA  MET    85      41.160  46.330  21.330  1.00  0.00            
ATOM   1297  HA  MET    85      41.850  45.590  21.740  1.00  0.00            
ATOM   1298  CB  MET    85      40.030  46.430  22.370  1.00  0.00            
ATOM   1299  HB1 MET    85      39.280  47.080  21.920  1.00  0.00            
ATOM   1300  HB2 MET    85      40.380  46.930  23.270  1.00  0.00            
ATOM   1301  CG  MET    85      39.090  45.280  22.760  1.00  0.00            
ATOM   1302  HG1 MET    85      38.610  45.040  21.810  1.00  0.00            
ATOM   1303  HG2 MET    85      38.380  45.680  23.480  1.00  0.00            
ATOM   1304  SD  MET    85      39.800  43.830  23.490  1.00  0.00            
ATOM   1305  CE  MET    85      40.840  44.430  24.820  1.00  0.00            
ATOM   1306  HE1 MET    85      40.320  44.810  25.700  1.00  0.00            
ATOM   1307  HE2 MET    85      41.450  43.610  25.180  1.00  0.00            
ATOM   1308  HE3 MET    85      41.480  45.250  24.460  1.00  0.00            
ATOM   1309  C   MET    85      40.680  45.770  20.010  1.00  0.00            
ATOM   1310  O   MET    85      39.810  46.340  19.410  1.00  0.00            
ATOM   1311  N   VAL    86      41.140  44.560  19.710  1.00  0.00            
ATOM   1312  H   VAL    86      41.820  44.050  20.250  1.00  0.00            
ATOM   1313  CA  VAL    86      40.770  43.950  18.450  1.00  0.00            
ATOM   1314  HA  VAL    86      40.550  44.770  17.760  1.00  0.00            
ATOM   1315  CB  VAL    86      41.940  43.270  17.860  1.00  0.00            
ATOM   1316  HB  VAL    86      42.210  42.430  18.490  1.00  0.00            
ATOM   1317  CG1 VAL    86      41.610  42.690  16.420  1.00  0.00            
ATOM   1318 1HG1 VAL    86      42.600  42.390  16.080  1.00  0.00            
ATOM   1319 2HG1 VAL    86      40.920  41.850  16.450  1.00  0.00            
ATOM   1320 3HG1 VAL    86      41.310  43.490  15.740  1.00  0.00            
ATOM   1321  CG2 VAL    86      43.240  44.130  17.850  1.00  0.00            
ATOM   1322 1HG2 VAL    86      44.000  43.730  17.180  1.00  0.00            
ATOM   1323 2HG2 VAL    86      43.070  45.110  17.400  1.00  0.00            
ATOM   1324 3HG2 VAL    86      43.700  44.430  18.790  1.00  0.00            
ATOM   1325  C   VAL    86      39.580  42.920  18.700  1.00  0.00            
ATOM   1326  O   VAL    86      39.500  42.270  19.770  1.00  0.00            
ATOM   1327  N   THR    87      38.690  42.800  17.720  1.00  0.00            
ATOM   1328  H   THR    87      38.820  43.420  16.940  1.00  0.00            
ATOM   1329  CA  THR    87      37.500  41.910  17.620  1.00  0.00            
ATOM   1330  HA  THR    87      37.720  41.080  18.290  1.00  0.00            
ATOM   1331  CB  THR    87      36.320  42.600  18.290  1.00  0.00            
ATOM   1332  HB  THR    87      36.630  42.840  19.310  1.00  0.00            
ATOM   1333  CG2 THR    87      35.800  43.780  17.480  1.00  0.00            
ATOM   1334 1HG2 THR    87      35.160  44.310  18.190  1.00  0.00            
ATOM   1335 2HG2 THR    87      36.580  44.530  17.360  1.00  0.00            
ATOM   1336 3HG2 THR    87      35.370  43.570  16.500  1.00  0.00            
ATOM   1337  OG1 THR    87      35.310  41.630  18.420  1.00  0.00            
ATOM   1338  HG1 THR    87      34.480  42.060  18.640  1.00  0.00            
ATOM   1339  C   THR    87      37.200  41.420  16.250  1.00  0.00            
ATOM   1340  O   THR    87      37.470  42.210  15.330  1.00  0.00            
ATOM   1341  N   ALA    88      36.850  40.110  16.050  1.00  0.00            
ATOM   1342  H   ALA    88      36.650  39.500  16.820  1.00  0.00            
ATOM   1343  CA  ALA    88      36.420  39.650  14.720  1.00  0.00            
ATOM   1344  HA  ALA    88      37.230  39.640  13.980  1.00  0.00            
ATOM   1345  CB  ALA    88      36.130  38.210  14.910  1.00  0.00            
ATOM   1346  HB1 ALA    88      35.140  38.080  15.360  1.00  0.00            
ATOM   1347  HB2 ALA    88      36.020  37.830  13.890  1.00  0.00            
ATOM   1348  HB3 ALA    88      36.990  37.690  15.330  1.00  0.00            
ATOM   1349  C   ALA    88      35.130  40.310  14.350  1.00  0.00            
ATOM   1350  O   ALA    88      34.730  40.310  13.190  1.00  0.00            
ATOM   1351  N   GLU    89      34.380  40.940  15.280  1.00  0.00            
ATOM   1352  H   GLU    89      34.770  41.010  16.200  1.00  0.00            
ATOM   1353  CA  GLU    89      33.050  41.590  15.010  1.00  0.00            
ATOM   1354  HA  GLU    89      33.040  41.960  13.980  1.00  0.00            
ATOM   1355  CB  GLU    89      32.000  40.490  15.030  1.00  0.00            
ATOM   1356  HB1 GLU    89      32.100  40.070  16.040  1.00  0.00            
ATOM   1357  HB2 GLU    89      32.270  39.700  14.330  1.00  0.00            
ATOM   1358  CG  GLU    89      30.550  40.990  14.840  1.00  0.00            
ATOM   1359  HG1 GLU    89      30.490  41.580  13.920  1.00  0.00            
ATOM   1360  HG2 GLU    89      30.310  41.580  15.730  1.00  0.00            
ATOM   1361  CD  GLU    89      29.660  39.770  14.900  1.00  0.00            
ATOM   1362  OE1 GLU    89      29.830  38.900  15.760  1.00  0.00            
ATOM   1363  OE2 GLU    89      28.750  39.570  14.030  1.00  0.00            
ATOM   1364  C   GLU    89      32.680  42.750  16.020  1.00  0.00            
ATOM   1365  O   GLU    89      32.590  42.480  17.200  1.00  0.00            
ATOM   1366  N   ALA    90      32.390  43.960  15.570  1.00  0.00            
ATOM   1367  H   ALA    90      32.340  44.140  14.580  1.00  0.00            
ATOM   1368  CA  ALA    90      31.830  45.080  16.420  1.00  0.00            
ATOM   1369  HA  ALA    90      32.590  45.270  17.180  1.00  0.00            
ATOM   1370  CB  ALA    90      31.800  46.300  15.530  1.00  0.00            
ATOM   1371  HB1 ALA    90      31.490  47.210  16.040  1.00  0.00            
ATOM   1372  HB2 ALA    90      32.850  46.500  15.320  1.00  0.00            
ATOM   1373  HB3 ALA    90      31.390  46.110  14.540  1.00  0.00            
ATOM   1374  C   ALA    90      30.420  44.730  16.990  1.00  0.00            
ATOM   1375  O   ALA    90      29.600  44.210  16.270  1.00  0.00            
ATOM   1376  N   LYS    91      30.240  44.870  18.300  1.00  0.00            
ATOM   1377  H   LYS    91      31.100  45.100  18.780  1.00  0.00            
ATOM   1378  CA  LYS    91      28.990  44.810  18.980  1.00  0.00            
ATOM   1379  HA  LYS    91      28.160  44.790  18.270  1.00  0.00            
ATOM   1380  CB  LYS    91      28.830  43.450  19.730  1.00  0.00            
ATOM   1381  HB1 LYS    91      27.780  43.420  20.020  1.00  0.00            
ATOM   1382  HB2 LYS    91      29.500  43.360  20.590  1.00  0.00            
ATOM   1383  CG  LYS    91      29.200  42.240  18.990  1.00  0.00            
ATOM   1384  HG1 LYS    91      30.280  42.290  18.850  1.00  0.00            
ATOM   1385  HG2 LYS    91      28.710  42.290  18.020  1.00  0.00            
ATOM   1386  CD  LYS    91      28.900  40.810  19.680  1.00  0.00            
ATOM   1387  HD1 LYS    91      27.820  40.640  19.700  1.00  0.00            
ATOM   1388  HD2 LYS    91      29.240  40.790  20.710  1.00  0.00            
ATOM   1389  CE  LYS    91      29.620  39.750  18.920  1.00  0.00            
ATOM   1390  HE1 LYS    91      30.610  40.030  18.580  1.00  0.00            
ATOM   1391  HE2 LYS    91      29.080  39.540  17.990  1.00  0.00            
ATOM   1392  NZ  LYS    91      29.660  38.420  19.720  1.00  0.00            
ATOM   1393  HZ1 LYS    91      30.300  37.800  19.240  1.00  0.00            
ATOM   1394  HZ2 LYS    91      30.010  38.560  20.650  1.00  0.00            
ATOM   1395  HZ3 LYS    91      28.740  38.010  19.740  1.00  0.00            
ATOM   1396  C   LYS    91      28.780  45.920  20.010  1.00  0.00            
ATOM   1397  O   LYS    91      29.640  46.070  20.890  1.00  0.00            
ATOM   1398  N   LYS    92      27.600  46.590  20.000  1.00  0.00            
ATOM   1399  H   LYS    92      26.940  46.440  19.250  1.00  0.00            
ATOM   1400  CA  LYS    92      27.370  47.760  20.910  1.00  0.00            
ATOM   1401  HA  LYS    92      27.990  48.650  20.760  1.00  0.00            
ATOM   1402  CB  LYS    92      25.880  48.150  20.680  1.00  0.00            
ATOM   1403  HB1 LYS    92      25.250  47.280  20.870  1.00  0.00            
ATOM   1404  HB2 LYS    92      25.800  48.500  19.640  1.00  0.00            
ATOM   1405  CG  LYS    92      25.470  49.260  21.660  1.00  0.00            
ATOM   1406  HG1 LYS    92      26.160  50.090  21.510  1.00  0.00            
ATOM   1407  HG2 LYS    92      25.540  48.810  22.650  1.00  0.00            
ATOM   1408  CD  LYS    92      24.020  49.690  21.440  1.00  0.00            
ATOM   1409  HD1 LYS    92      23.470  48.760  21.290  1.00  0.00            
ATOM   1410  HD2 LYS    92      23.920  50.280  20.530  1.00  0.00            
ATOM   1411  CE  LYS    92      23.480  50.630  22.570  1.00  0.00            
ATOM   1412  HE1 LYS    92      24.140  51.490  22.540  1.00  0.00            
ATOM   1413  HE2 LYS    92      23.470  50.160  23.560  1.00  0.00            
ATOM   1414  NZ  LYS    92      22.100  51.000  22.170  1.00  0.00            
ATOM   1415  HZ1 LYS    92      22.030  51.340  21.220  1.00  0.00            
ATOM   1416  HZ2 LYS    92      21.490  50.220  22.350  1.00  0.00            
ATOM   1417  HZ3 LYS    92      21.830  51.780  22.760  1.00  0.00            
ATOM   1418  C   LYS    92      27.670  47.330  22.390  1.00  0.00            
ATOM   1419  O   LYS    92      28.530  47.900  22.950  1.00  0.00            
ATOM   1420  N   GLU    93      27.100  46.280  22.930  1.00  0.00            
ATOM   1421  H   GLU    93      26.520  45.640  22.420  1.00  0.00            
ATOM   1422  CA  GLU    93      27.460  45.730  24.340  1.00  0.00            
ATOM   1423  HA  GLU    93      27.140  46.520  25.030  1.00  0.00            
ATOM   1424  CB  GLU    93      26.700  44.390  24.590  1.00  0.00            
ATOM   1425  HB1 GLU    93      27.060  43.900  25.490  1.00  0.00            
ATOM   1426  HB2 GLU    93      27.030  43.730  23.780  1.00  0.00            
ATOM   1427  CG  GLU    93      25.180  44.460  24.710  1.00  0.00            
ATOM   1428  HG1 GLU    93      24.960  45.160  25.510  1.00  0.00            
ATOM   1429  HG2 GLU    93      24.790  43.470  24.960  1.00  0.00            
ATOM   1430  CD  GLU    93      24.540  44.970  23.430  1.00  0.00            
ATOM   1431  OE1 GLU    93      24.810  44.520  22.320  1.00  0.00            
ATOM   1432  OE2 GLU    93      23.690  45.870  23.600  1.00  0.00            
ATOM   1433  C   GLU    93      28.940  45.560  24.710  1.00  0.00            
ATOM   1434  O   GLU    93      29.390  45.900  25.820  1.00  0.00            
ATOM   1435  N   ASN    94      29.750  45.150  23.710  1.00  0.00            
ATOM   1436  H   ASN    94      29.350  44.780  22.860  1.00  0.00            
ATOM   1437  CA  ASN    94      31.200  44.960  23.840  1.00  0.00            
ATOM   1438  HA  ASN    94      31.380  44.670  24.870  1.00  0.00            
ATOM   1439  CB  ASN    94      31.590  43.760  22.910  1.00  0.00            
ATOM   1440  HB1 ASN    94      32.680  43.670  22.840  1.00  0.00            
ATOM   1441  HB2 ASN    94      31.360  44.030  21.880  1.00  0.00            
ATOM   1442  CG  ASN    94      30.970  42.430  23.240  1.00  0.00            
ATOM   1443  OD1 ASN    94      30.320  42.220  24.290  1.00  0.00            
ATOM   1444  ND2 ASN    94      31.190  41.460  22.390  1.00  0.00            
ATOM   1445 1HD2 ASN    94      31.750  41.550  21.560  1.00  0.00            
ATOM   1446 2HD2 ASN    94      30.620  40.640  22.520  1.00  0.00            
ATOM   1447  C   ASN    94      32.010  46.230  23.520  1.00  0.00            
ATOM   1448  O   ASN    94      33.060  46.290  24.130  1.00  0.00            
ATOM   1449  N   ILE    95      31.550  47.160  22.660  1.00  0.00            
ATOM   1450  H   ILE    95      30.850  46.830  22.010  1.00  0.00            
ATOM   1451  CA  ILE    95      32.170  48.480  22.580  1.00  0.00            
ATOM   1452  HA  ILE    95      33.230  48.290  22.380  1.00  0.00            
ATOM   1453  CB  ILE    95      31.640  49.090  21.230  1.00  0.00            
ATOM   1454  HB  ILE    95      30.550  49.080  21.260  1.00  0.00            
ATOM   1455  CG2 ILE    95      32.230  50.470  20.920  1.00  0.00            
ATOM   1456 1HG2 ILE    95      31.750  50.940  20.060  1.00  0.00            
ATOM   1457 2HG2 ILE    95      31.960  51.120  21.750  1.00  0.00            
ATOM   1458 3HG2 ILE    95      33.300  50.350  20.780  1.00  0.00            
ATOM   1459  CG1 ILE    95      32.070  48.180  20.060  1.00  0.00            
ATOM   1460 1HG1 ILE    95      32.290  47.180  20.420  1.00  0.00            
ATOM   1461 2HG1 ILE    95      33.080  48.490  19.800  1.00  0.00            
ATOM   1462  CD  ILE    95      31.290  48.280  18.800  1.00  0.00            
ATOM   1463  HD1 ILE    95      31.400  49.290  18.400  1.00  0.00            
ATOM   1464  HD2 ILE    95      31.570  47.480  18.120  1.00  0.00            
ATOM   1465  HD3 ILE    95      30.210  48.170  18.970  1.00  0.00            
ATOM   1466  C   ILE    95      31.830  49.290  23.890  1.00  0.00            
ATOM   1467  O   ILE    95      32.750  49.770  24.520  1.00  0.00            
ATOM   1468  N   ILE    96      30.600  49.340  24.400  1.00  0.00            
ATOM   1469  H   ILE    96      29.900  48.790  23.910  1.00  0.00            
ATOM   1470  CA  ILE    96      30.220  49.900  25.690  1.00  0.00            
ATOM   1471  HA  ILE    96      30.450  50.960  25.610  1.00  0.00            
ATOM   1472  CB  ILE    96      28.700  49.670  26.010  1.00  0.00            
ATOM   1473  HB  ILE    96      28.450  48.620  25.860  1.00  0.00            
ATOM   1474  CG2 ILE    96      28.290  50.040  27.430  1.00  0.00            
ATOM   1475 1HG2 ILE    96      28.380  51.120  27.610  1.00  0.00            
ATOM   1476 2HG2 ILE    96      27.270  49.720  27.660  1.00  0.00            
ATOM   1477 3HG2 ILE    96      28.840  49.450  28.160  1.00  0.00            
ATOM   1478  CG1 ILE    96      27.880  50.480  24.950  1.00  0.00            
ATOM   1479 1HG1 ILE    96      28.230  50.230  23.950  1.00  0.00            
ATOM   1480 2HG1 ILE    96      28.020  51.560  25.080  1.00  0.00            
ATOM   1481  CD  ILE    96      26.450  50.170  24.900  1.00  0.00            
ATOM   1482  HD1 ILE    96      25.900  50.440  25.800  1.00  0.00            
ATOM   1483  HD2 ILE    96      25.960  50.810  24.160  1.00  0.00            
ATOM   1484  HD3 ILE    96      26.260  49.120  24.720  1.00  0.00            
ATOM   1485  C   ILE    96      31.070  49.260  26.830  1.00  0.00            
ATOM   1486  O   ILE    96      31.730  49.950  27.630  1.00  0.00            
ATOM   1487  N   ALA    97      31.240  47.960  26.860  1.00  0.00            
ATOM   1488  H   ALA    97      30.660  47.460  26.200  1.00  0.00            
ATOM   1489  CA  ALA    97      32.040  47.210  27.860  1.00  0.00            
ATOM   1490  HA  ALA    97      31.680  47.380  28.870  1.00  0.00            
ATOM   1491  CB  ALA    97      31.860  45.680  27.850  1.00  0.00            
ATOM   1492  HB1 ALA    97      32.470  45.190  28.610  1.00  0.00            
ATOM   1493  HB2 ALA    97      30.800  45.480  28.030  1.00  0.00            
ATOM   1494  HB3 ALA    97      32.050  45.240  26.870  1.00  0.00            
ATOM   1495  C   ALA    97      33.550  47.650  27.940  1.00  0.00            
ATOM   1496  O   ALA    97      34.030  48.170  28.940  1.00  0.00            
ATOM   1497  N   ALA    98      34.230  47.440  26.780  1.00  0.00            
ATOM   1498  H   ALA    98      33.730  47.160  25.950  1.00  0.00            
ATOM   1499  CA  ALA    98      35.630  47.830  26.530  1.00  0.00            
ATOM   1500  HA  ALA    98      36.320  47.340  27.210  1.00  0.00            
ATOM   1501  CB  ALA    98      35.940  47.540  25.110  1.00  0.00            
ATOM   1502  HB1 ALA    98      36.820  48.100  24.810  1.00  0.00            
ATOM   1503  HB2 ALA    98      36.210  46.500  24.920  1.00  0.00            
ATOM   1504  HB3 ALA    98      35.170  47.990  24.490  1.00  0.00            
ATOM   1505  C   ALA    98      35.770  49.360  26.890  1.00  0.00            
ATOM   1506  O   ALA    98      36.700  49.770  27.590  1.00  0.00            
ATOM   1507  N   ALA    99      34.890  50.300  26.460  1.00  0.00            
ATOM   1508  H   ALA    99      34.130  49.980  25.880  1.00  0.00            
ATOM   1509  CA  ALA    99      35.020  51.730  26.690  1.00  0.00            
ATOM   1510  HA  ALA    99      35.990  52.150  26.420  1.00  0.00            
ATOM   1511  CB  ALA    99      34.010  52.380  25.710  1.00  0.00            
ATOM   1512  HB1 ALA    99      34.010  53.460  25.840  1.00  0.00            
ATOM   1513  HB2 ALA    99      34.320  52.150  24.690  1.00  0.00            
ATOM   1514  HB3 ALA    99      32.990  52.000  25.800  1.00  0.00            
ATOM   1515  C   ALA    99      34.880  52.060  28.220  1.00  0.00            
ATOM   1516  O   ALA    99      35.740  52.740  28.800  1.00  0.00            
ATOM   1517  N   GLN   100      33.920  51.470  28.910  1.00  0.00            
ATOM   1518  H   GLN   100      33.390  50.740  28.460  1.00  0.00            
ATOM   1519  CA  GLN   100      33.720  51.770  30.300  1.00  0.00            
ATOM   1520  HA  GLN   100      33.640  52.850  30.490  1.00  0.00            
ATOM   1521  CB  GLN   100      32.440  51.190  30.910  1.00  0.00            
ATOM   1522  HB1 GLN   100      32.440  51.330  31.990  1.00  0.00            
ATOM   1523  HB2 GLN   100      32.350  50.110  30.740  1.00  0.00            
ATOM   1524  CG  GLN   100      31.250  51.790  30.170  1.00  0.00            
ATOM   1525  HG1 GLN   100      31.340  51.820  29.090  1.00  0.00            
ATOM   1526  HG2 GLN   100      31.170  52.820  30.530  1.00  0.00            
ATOM   1527  CD  GLN   100      29.840  51.250  30.420  1.00  0.00            
ATOM   1528  OE1 GLN   100      29.620  50.240  31.040  1.00  0.00            
ATOM   1529  NE2 GLN   100      28.780  51.880  30.030  1.00  0.00            
ATOM   1530 1HE2 GLN   100      28.890  52.740  29.530  1.00  0.00            
ATOM   1531 2HE2 GLN   100      27.900  51.420  30.250  1.00  0.00            
ATOM   1532  C   GLN   100      34.950  51.190  31.100  1.00  0.00            
ATOM   1533  O   GLN   100      35.210  51.720  32.120  1.00  0.00            
ATOM   1534  N   ALA   101      35.650  50.180  30.630  1.00  0.00            
ATOM   1535  H   ALA   101      35.270  49.850  29.750  1.00  0.00            
ATOM   1536  CA  ALA   101      36.770  49.510  31.330  1.00  0.00            
ATOM   1537  HA  ALA   101      36.660  49.580  32.410  1.00  0.00            
ATOM   1538  CB  ALA   101      36.750  48.070  31.040  1.00  0.00            
ATOM   1539  HB1 ALA   101      37.660  47.580  31.360  1.00  0.00            
ATOM   1540  HB2 ALA   101      35.870  47.700  31.580  1.00  0.00            
ATOM   1541  HB3 ALA   101      36.710  47.940  29.950  1.00  0.00            
ATOM   1542  C   ALA   101      38.130  50.100  30.890  1.00  0.00            
ATOM   1543  O   ALA   101      39.150  49.450  31.020  1.00  0.00            
ATOM   1544  N   GLY   102      38.060  51.280  30.300  1.00  0.00            
ATOM   1545  H   GLY   102      37.170  51.730  30.120  1.00  0.00            
ATOM   1546  CA  GLY   102      39.180  52.130  29.980  1.00  0.00            
ATOM   1547  HA1 GLY   102      39.820  51.980  30.840  1.00  0.00            
ATOM   1548  HA2 GLY   102      38.910  53.190  29.930  1.00  0.00            
ATOM   1549  C   GLY   102      39.880  51.870  28.670  1.00  0.00            
ATOM   1550  O   GLY   102      41.060  52.200  28.540  1.00  0.00            
ATOM   1551  N   ALA   103      39.260  51.270  27.650  1.00  0.00            
ATOM   1552  H   ALA   103      38.300  51.000  27.850  1.00  0.00            
ATOM   1553  CA  ALA   103      39.750  51.090  26.270  1.00  0.00            
ATOM   1554  HA  ALA   103      40.550  50.350  26.260  1.00  0.00            
ATOM   1555  CB  ALA   103      38.680  50.530  25.370  1.00  0.00            
ATOM   1556  HB1 ALA   103      39.130  50.420  24.390  1.00  0.00            
ATOM   1557  HB2 ALA   103      38.470  49.510  25.700  1.00  0.00            
ATOM   1558  HB3 ALA   103      37.710  51.030  25.350  1.00  0.00            
ATOM   1559  C   ALA   103      40.180  52.410  25.740  1.00  0.00            
ATOM   1560  O   ALA   103      39.320  53.280  25.590  1.00  0.00            
ATOM   1561  N   SER   104      41.400  52.610  25.340  1.00  0.00            
ATOM   1562  H   SER   104      42.080  51.880  25.530  1.00  0.00            
ATOM   1563  CA  SER   104      41.920  53.700  24.450  1.00  0.00            
ATOM   1564  HA  SER   104      41.590  54.600  24.980  1.00  0.00            
ATOM   1565  CB  SER   104      43.350  53.620  24.360  1.00  0.00            
ATOM   1566  HB1 SER   104      43.750  54.580  24.060  1.00  0.00            
ATOM   1567  HB2 SER   104      43.550  52.950  23.530  1.00  0.00            
ATOM   1568  OG  SER   104      43.940  53.280  25.710  1.00  0.00            
ATOM   1569  HG  SER   104      43.930  54.070  26.250  1.00  0.00            
ATOM   1570  C   SER   104      41.270  53.610  23.060  1.00  0.00            
ATOM   1571  O   SER   104      41.110  54.700  22.430  1.00  0.00            
ATOM   1572  N   GLY   105      40.850  52.460  22.590  1.00  0.00            
ATOM   1573  H   GLY   105      41.180  51.650  23.090  1.00  0.00            
ATOM   1574  CA  GLY   105      40.250  52.270  21.270  1.00  0.00            
ATOM   1575  HA1 GLY   105      40.890  52.700  20.510  1.00  0.00            
ATOM   1576  HA2 GLY   105      39.320  52.840  21.270  1.00  0.00            
ATOM   1577  C   GLY   105      39.800  50.830  21.000  1.00  0.00            
ATOM   1578  O   GLY   105      40.200  49.910  21.700  1.00  0.00            
ATOM   1579  N   TYR   106      38.950  50.700  20.000  1.00  0.00            
ATOM   1580  H   TYR   106      38.830  51.470  19.350  1.00  0.00            
ATOM   1581  CA  TYR   106      38.590  49.390  19.390  1.00  0.00            
ATOM   1582  HA  TYR   106      39.370  48.740  19.780  1.00  0.00            
ATOM   1583  CB  TYR   106      37.220  48.820  19.810  1.00  0.00            
ATOM   1584  HB1 TYR   106      37.040  48.800  20.890  1.00  0.00            
ATOM   1585  HB2 TYR   106      37.280  47.780  19.510  1.00  0.00            
ATOM   1586  CG  TYR   106      36.030  49.450  19.070  1.00  0.00            
ATOM   1587  CD1 TYR   106      35.430  48.750  18.050  1.00  0.00            
ATOM   1588  HD1 TYR   106      35.650  47.730  17.750  1.00  0.00            
ATOM   1589  CE1 TYR   106      34.360  49.370  17.400  1.00  0.00            
ATOM   1590  HE1 TYR   106      33.760  48.740  16.760  1.00  0.00            
ATOM   1591  CZ  TYR   106      33.900  50.690  17.610  1.00  0.00            
ATOM   1592  OH  TYR   106      32.870  51.200  16.980  1.00  0.00            
ATOM   1593  HH  TYR   106      32.560  51.990  17.420  1.00  0.00            
ATOM   1594  CE2 TYR   106      34.600  51.360  18.620  1.00  0.00            
ATOM   1595  HE2 TYR   106      34.320  52.390  18.820  1.00  0.00            
ATOM   1596  CD2 TYR   106      35.660  50.800  19.380  1.00  0.00            
ATOM   1597  HD2 TYR   106      36.150  51.350  20.170  1.00  0.00            
ATOM   1598  C   TYR   106      38.760  49.290  17.870  1.00  0.00            
ATOM   1599  O   TYR   106      38.800  50.340  17.230  1.00  0.00            
ATOM   1600  N   VAL   107      38.940  48.110  17.260  1.00  0.00            
ATOM   1601  H   VAL   107      38.950  47.340  17.910  1.00  0.00            
ATOM   1602  CA  VAL   107      39.020  47.840  15.830  1.00  0.00            
ATOM   1603  HA  VAL   107      38.230  48.430  15.370  1.00  0.00            
ATOM   1604  CB  VAL   107      40.380  48.320  15.290  1.00  0.00            
ATOM   1605  HB  VAL   107      40.470  49.320  15.720  1.00  0.00            
ATOM   1606  CG1 VAL   107      41.480  47.460  15.920  1.00  0.00            
ATOM   1607 1HG1 VAL   107      42.450  47.750  15.520  1.00  0.00            
ATOM   1608 2HG1 VAL   107      41.480  47.620  16.990  1.00  0.00            
ATOM   1609 3HG1 VAL   107      41.330  46.440  15.560  1.00  0.00            
ATOM   1610  CG2 VAL   107      40.490  48.290  13.740  1.00  0.00            
ATOM   1611 1HG2 VAL   107      40.330  47.300  13.300  1.00  0.00            
ATOM   1612 2HG2 VAL   107      39.760  49.000  13.350  1.00  0.00            
ATOM   1613 3HG2 VAL   107      41.500  48.570  13.470  1.00  0.00            
ATOM   1614  C   VAL   107      38.710  46.410  15.460  1.00  0.00            
ATOM   1615  O   VAL   107      39.070  45.540  16.170  1.00  0.00            
ATOM   1616  N   VAL   108      37.980  46.240  14.370  1.00  0.00            
ATOM   1617  H   VAL   108      37.700  47.060  13.840  1.00  0.00            
ATOM   1618  CA  VAL   108      37.530  44.970  13.740  1.00  0.00            
ATOM   1619  HA  VAL   108      37.420  44.270  14.570  1.00  0.00            
ATOM   1620  CB  VAL   108      36.210  45.090  12.980  1.00  0.00            
ATOM   1621  HB  VAL   108      36.310  45.840  12.190  1.00  0.00            
ATOM   1622  CG1 VAL   108      35.810  43.640  12.330  1.00  0.00            
ATOM   1623 1HG1 VAL   108      36.510  43.280  11.570  1.00  0.00            
ATOM   1624 2HG1 VAL   108      35.800  42.810  13.040  1.00  0.00            
ATOM   1625 3HG1 VAL   108      34.780  43.650  11.990  1.00  0.00            
ATOM   1626  CG2 VAL   108      35.130  45.500  13.950  1.00  0.00            
ATOM   1627 1HG2 VAL   108      35.390  46.500  14.290  1.00  0.00            
ATOM   1628 2HG2 VAL   108      34.250  45.460  13.300  1.00  0.00            
ATOM   1629 3HG2 VAL   108      35.130  44.840  14.820  1.00  0.00            
ATOM   1630  C   VAL   108      38.640  44.380  12.780  1.00  0.00            
ATOM   1631  O   VAL   108      39.080  45.140  11.940  1.00  0.00            
ATOM   1632  N   LYS   109      38.810  43.040  12.860  1.00  0.00            
ATOM   1633  H   LYS   109      38.200  42.480  13.450  1.00  0.00            
ATOM   1634  CA  LYS   109      39.820  42.360  12.010  1.00  0.00            
ATOM   1635  HA  LYS   109      40.410  43.190  11.610  1.00  0.00            
ATOM   1636  CB  LYS   109      40.720  41.400  12.860  1.00  0.00            
ATOM   1637  HB1 LYS   109      41.420  41.950  13.490  1.00  0.00            
ATOM   1638  HB2 LYS   109      41.250  40.770  12.140  1.00  0.00            
ATOM   1639  CG  LYS   109      40.000  40.430  13.830  1.00  0.00            
ATOM   1640  HG1 LYS   109      39.290  39.870  13.230  1.00  0.00            
ATOM   1641  HG2 LYS   109      39.500  41.070  14.560  1.00  0.00            
ATOM   1642  CD  LYS   109      40.990  39.410  14.480  1.00  0.00            
ATOM   1643  HD1 LYS   109      41.640  40.010  15.120  1.00  0.00            
ATOM   1644  HD2 LYS   109      41.630  39.020  13.690  1.00  0.00            
ATOM   1645  CE  LYS   109      40.210  38.310  15.270  1.00  0.00            
ATOM   1646  HE1 LYS   109      39.940  37.560  14.530  1.00  0.00            
ATOM   1647  HE2 LYS   109      39.310  38.730  15.720  1.00  0.00            
ATOM   1648  NZ  LYS   109      41.060  37.610  16.320  1.00  0.00            
ATOM   1649  HZ1 LYS   109      41.890  37.240  15.880  1.00  0.00            
ATOM   1650  HZ2 LYS   109      41.270  38.320  17.000  1.00  0.00            
ATOM   1651  HZ3 LYS   109      40.540  36.900  16.800  1.00  0.00            
ATOM   1652  C   LYS   109      39.060  41.700  10.780  1.00  0.00            
ATOM   1653  O   LYS   109      37.890  41.240  10.890  1.00  0.00            
ATOM   1654  N   PRO   110      39.630  41.700   9.630  1.00  0.00            
ATOM   1655  CD  PRO   110      39.060  41.140   8.380  1.00  0.00            
ATOM   1656  HD1 PRO   110      38.080  41.530   8.110  1.00  0.00            
ATOM   1657  HD2 PRO   110      39.020  40.050   8.450  1.00  0.00            
ATOM   1658  CG  PRO   110      40.020  41.530   7.330  1.00  0.00            
ATOM   1659  HG1 PRO   110      39.850  42.590   7.100  1.00  0.00            
ATOM   1660  HG2 PRO   110      40.010  40.820   6.500  1.00  0.00            
ATOM   1661  CB  PRO   110      41.310  41.460   8.110  1.00  0.00            
ATOM   1662  HB1 PRO   110      42.150  41.840   7.530  1.00  0.00            
ATOM   1663  HB2 PRO   110      41.470  40.410   8.340  1.00  0.00            
ATOM   1664  CA  PRO   110      40.980  42.170   9.380  1.00  0.00            
ATOM   1665  HA  PRO   110      41.630  41.990  10.230  1.00  0.00            
ATOM   1666  C   PRO   110      40.960  43.700   9.210  1.00  0.00            
ATOM   1667  O   PRO   110      39.890  44.280   8.970  1.00  0.00            
ATOM   1668  N   PHE   111      42.190  44.270   9.230  1.00  0.00            
ATOM   1669  H   PHE   111      43.010  43.680   9.290  1.00  0.00            
ATOM   1670  CA  PHE   111      42.420  45.740   9.060  1.00  0.00            
ATOM   1671  HA  PHE   111      41.650  46.120   8.390  1.00  0.00            
ATOM   1672  CB  PHE   111      42.270  46.530  10.410  1.00  0.00            
ATOM   1673  HB1 PHE   111      41.230  46.530  10.760  1.00  0.00            
ATOM   1674  HB2 PHE   111      42.520  47.590  10.300  1.00  0.00            
ATOM   1675  CG  PHE   111      43.240  46.080  11.510  1.00  0.00            
ATOM   1676  CD1 PHE   111      44.510  46.670  11.580  1.00  0.00            
ATOM   1677  HD1 PHE   111      44.900  47.320  10.810  1.00  0.00            
ATOM   1678  CE1 PHE   111      45.400  46.300  12.610  1.00  0.00            
ATOM   1679  HE1 PHE   111      46.410  46.670  12.610  1.00  0.00            
ATOM   1680  CZ  PHE   111      45.000  45.420  13.630  1.00  0.00            
ATOM   1681  HZ  PHE   111      45.660  45.220  14.460  1.00  0.00            
ATOM   1682  CE2 PHE   111      43.710  44.890  13.570  1.00  0.00            
ATOM   1683  HE2 PHE   111      43.350  44.300  14.400  1.00  0.00            
ATOM   1684  CD2 PHE   111      42.770  45.210  12.520  1.00  0.00            
ATOM   1685  HD2 PHE   111      41.840  44.700  12.340  1.00  0.00            
ATOM   1686  C   PHE   111      43.770  45.960   8.330  1.00  0.00            
ATOM   1687  O   PHE   111      44.700  45.220   8.600  1.00  0.00            
ATOM   1688  N   THR   112      43.840  46.990   7.510  1.00  0.00            
ATOM   1689  H   THR   112      43.010  47.550   7.350  1.00  0.00            
ATOM   1690  CA  THR   112      45.100  47.560   6.830  1.00  0.00            
ATOM   1691  HA  THR   112      45.630  46.690   6.420  1.00  0.00            
ATOM   1692  CB  THR   112      44.690  48.490   5.630  1.00  0.00            
ATOM   1693  HB  THR   112      45.550  48.920   5.120  1.00  0.00            
ATOM   1694  CG2 THR   112      44.000  47.780   4.560  1.00  0.00            
ATOM   1695 1HG2 THR   112      44.490  46.840   4.300  1.00  0.00            
ATOM   1696 2HG2 THR   112      43.060  47.420   4.960  1.00  0.00            
ATOM   1697 3HG2 THR   112      43.820  48.340   3.640  1.00  0.00            
ATOM   1698  OG1 THR   112      43.830  49.550   6.110  1.00  0.00            
ATOM   1699  HG1 THR   112      43.310  49.790   5.340  1.00  0.00            
ATOM   1700  C   THR   112      46.050  48.380   7.640  1.00  0.00            
ATOM   1701  O   THR   112      45.710  48.750   8.760  1.00  0.00            
ATOM   1702  N   ALA   113      47.310  48.680   7.190  1.00  0.00            
ATOM   1703  H   ALA   113      47.710  48.290   6.340  1.00  0.00            
ATOM   1704  CA  ALA   113      48.170  49.610   7.930  1.00  0.00            
ATOM   1705  HA  ALA   113      48.260  49.290   8.970  1.00  0.00            
ATOM   1706  CB  ALA   113      49.510  49.690   7.180  1.00  0.00            
ATOM   1707  HB1 ALA   113      49.970  48.730   6.970  1.00  0.00            
ATOM   1708  HB2 ALA   113      49.260  50.030   6.170  1.00  0.00            
ATOM   1709  HB3 ALA   113      50.200  50.350   7.700  1.00  0.00            
ATOM   1710  C   ALA   113      47.560  51.040   8.100  1.00  0.00            
ATOM   1711  O   ALA   113      47.660  51.600   9.150  1.00  0.00            
ATOM   1712  N   ALA   114      47.010  51.640   7.020  1.00  0.00            
ATOM   1713  H   ALA   114      47.040  51.190   6.110  1.00  0.00            
ATOM   1714  CA  ALA   114      46.330  52.920   7.070  1.00  0.00            
ATOM   1715  HA  ALA   114      47.090  53.570   7.500  1.00  0.00            
ATOM   1716  CB  ALA   114      46.050  53.480   5.650  1.00  0.00            
ATOM   1717  HB1 ALA   114      45.210  52.950   5.210  1.00  0.00            
ATOM   1718  HB2 ALA   114      45.780  54.530   5.590  1.00  0.00            
ATOM   1719  HB3 ALA   114      46.910  53.360   4.990  1.00  0.00            
ATOM   1720  C   ALA   114      45.140  52.830   8.050  1.00  0.00            
ATOM   1721  O   ALA   114      44.880  53.890   8.640  1.00  0.00            
ATOM   1722  N   THR   115      44.510  51.700   8.290  1.00  0.00            
ATOM   1723  H   THR   115      44.760  50.860   7.770  1.00  0.00            
ATOM   1724  CA  THR   115      43.480  51.670   9.300  1.00  0.00            
ATOM   1725  HA  THR   115      42.880  52.570   9.230  1.00  0.00            
ATOM   1726  CB  THR   115      42.490  50.460   9.120  1.00  0.00            
ATOM   1727  HB  THR   115      43.020  49.500   9.080  1.00  0.00            
ATOM   1728  CG2 THR   115      41.390  50.430  10.230  1.00  0.00            
ATOM   1729 1HG2 THR   115      40.810  51.350  10.230  1.00  0.00            
ATOM   1730 2HG2 THR   115      40.580  49.730  10.030  1.00  0.00            
ATOM   1731 3HG2 THR   115      41.840  50.330  11.210  1.00  0.00            
ATOM   1732  OG1 THR   115      41.780  50.670   7.930  1.00  0.00            
ATOM   1733  HG1 THR   115      42.390  50.680   7.190  1.00  0.00            
ATOM   1734  C   THR   115      44.150  51.710  10.680  1.00  0.00            
ATOM   1735  O   THR   115      43.690  52.470  11.490  1.00  0.00            
ATOM   1736  N   LEU   116      45.220  50.850  10.900  1.00  0.00            
ATOM   1737  H   LEU   116      45.510  50.210  10.190  1.00  0.00            
ATOM   1738  CA  LEU   116      45.950  50.890  12.060  1.00  0.00            
ATOM   1739  HA  LEU   116      45.240  50.640  12.850  1.00  0.00            
ATOM   1740  CB  LEU   116      47.040  49.840  12.060  1.00  0.00            
ATOM   1741  HB1 LEU   116      47.650  49.920  11.160  1.00  0.00            
ATOM   1742  HB2 LEU   116      46.520  48.880  11.950  1.00  0.00            
ATOM   1743  CG  LEU   116      47.910  49.670  13.380  1.00  0.00            
ATOM   1744  HG  LEU   116      48.350  50.650  13.600  1.00  0.00            
ATOM   1745  CD1 LEU   116      47.010  49.260  14.580  1.00  0.00            
ATOM   1746 1HD1 LEU   116      46.570  50.160  15.020  1.00  0.00            
ATOM   1747 2HD1 LEU   116      46.210  48.590  14.270  1.00  0.00            
ATOM   1748 3HD1 LEU   116      47.580  48.740  15.350  1.00  0.00            
ATOM   1749  CD2 LEU   116      49.060  48.670  13.140  1.00  0.00            
ATOM   1750 1HD2 LEU   116      49.520  48.950  12.190  1.00  0.00            
ATOM   1751 2HD2 LEU   116      49.660  48.570  14.040  1.00  0.00            
ATOM   1752 3HD2 LEU   116      48.670  47.670  12.960  1.00  0.00            
ATOM   1753  C   LEU   116      46.420  52.270  12.440  1.00  0.00            
ATOM   1754  O   LEU   116      46.280  52.760  13.520  1.00  0.00            
ATOM   1755  N   GLU   117      47.020  52.940  11.490  1.00  0.00            
ATOM   1756  H   GLU   117      47.080  52.500  10.580  1.00  0.00            
ATOM   1757  CA  GLU   117      47.540  54.280  11.640  1.00  0.00            
ATOM   1758  HA  GLU   117      48.280  54.280  12.440  1.00  0.00            
ATOM   1759  CB  GLU   117      48.090  54.700  10.240  1.00  0.00            
ATOM   1760  HB1 GLU   117      47.330  54.940   9.500  1.00  0.00            
ATOM   1761  HB2 GLU   117      48.640  53.930   9.700  1.00  0.00            
ATOM   1762  CG  GLU   117      48.960  55.940  10.450  1.00  0.00            
ATOM   1763  HG1 GLU   117      49.730  55.750  11.200  1.00  0.00            
ATOM   1764  HG2 GLU   117      48.360  56.770  10.820  1.00  0.00            
ATOM   1765  CD  GLU   117      49.780  56.300   9.200  1.00  0.00            
ATOM   1766  OE1 GLU   117      49.320  56.210   8.030  1.00  0.00            
ATOM   1767  OE2 GLU   117      50.990  56.780   9.410  1.00  0.00            
ATOM   1768  C   GLU   117      46.330  55.220  12.040  1.00  0.00            
ATOM   1769  O   GLU   117      46.460  55.970  13.020  1.00  0.00            
ATOM   1770  N   GLU   118      45.160  55.180  11.400  1.00  0.00            
ATOM   1771  H   GLU   118      44.890  54.400  10.810  1.00  0.00            
ATOM   1772  CA  GLU   118      44.030  56.070  11.840  1.00  0.00            
ATOM   1773  HA  GLU   118      44.270  57.120  11.720  1.00  0.00            
ATOM   1774  CB  GLU   118      42.730  55.730  11.070  1.00  0.00            
ATOM   1775  HB1 GLU   118      42.290  54.760  11.300  1.00  0.00            
ATOM   1776  HB2 GLU   118      43.120  55.590  10.060  1.00  0.00            
ATOM   1777  CG  GLU   118      41.640  56.800  11.040  1.00  0.00            
ATOM   1778  HG1 GLU   118      41.990  57.700  10.540  1.00  0.00            
ATOM   1779  HG2 GLU   118      41.430  56.990  12.100  1.00  0.00            
ATOM   1780  CD  GLU   118      40.360  56.410  10.350  1.00  0.00            
ATOM   1781  OE1 GLU   118      40.380  56.240   9.150  1.00  0.00            
ATOM   1782  OE2 GLU   118      39.340  56.230  11.080  1.00  0.00            
ATOM   1783  C   GLU   118      43.760  55.820  13.380  1.00  0.00            
ATOM   1784  O   GLU   118      43.690  56.800  14.150  1.00  0.00            
ATOM   1785  N   LYS   119      43.770  54.590  13.840  1.00  0.00            
ATOM   1786  H   LYS   119      43.940  53.760  13.280  1.00  0.00            
ATOM   1787  CA  LYS   119      43.530  54.210  15.300  1.00  0.00            
ATOM   1788  HA  LYS   119      42.670  54.750  15.700  1.00  0.00            
ATOM   1789  CB  LYS   119      43.160  52.740  15.510  1.00  0.00            
ATOM   1790  HB1 LYS   119      42.840  52.560  16.540  1.00  0.00            
ATOM   1791  HB2 LYS   119      44.120  52.240  15.450  1.00  0.00            
ATOM   1792  CG  LYS   119      42.280  51.980  14.540  1.00  0.00            
ATOM   1793  HG1 LYS   119      42.120  50.990  14.960  1.00  0.00            
ATOM   1794  HG2 LYS   119      42.720  51.920  13.550  1.00  0.00            
ATOM   1795  CD  LYS   119      40.960  52.740  14.280  1.00  0.00            
ATOM   1796  HD1 LYS   119      40.340  52.130  13.620  1.00  0.00            
ATOM   1797  HD2 LYS   119      40.920  53.670  13.720  1.00  0.00            
ATOM   1798  CE  LYS   119      40.030  52.910  15.470  1.00  0.00            
ATOM   1799  HE1 LYS   119      40.360  53.750  16.090  1.00  0.00            
ATOM   1800  HE2 LYS   119      40.150  52.030  16.110  1.00  0.00            
ATOM   1801  NZ  LYS   119      38.630  53.090  15.020  1.00  0.00            
ATOM   1802  HZ1 LYS   119      38.410  52.290  14.450  1.00  0.00            
ATOM   1803  HZ2 LYS   119      37.980  53.100  15.800  1.00  0.00            
ATOM   1804  HZ3 LYS   119      38.580  53.930  14.450  1.00  0.00            
ATOM   1805  C   LYS   119      44.660  54.600  16.220  1.00  0.00            
ATOM   1806  O   LYS   119      44.340  55.260  17.200  1.00  0.00            
ATOM   1807  N   LEU   120      45.900  54.340  15.840  1.00  0.00            
ATOM   1808  H   LEU   120      45.960  53.980  14.900  1.00  0.00            
ATOM   1809  CA  LEU   120      47.080  54.790  16.570  1.00  0.00            
ATOM   1810  HA  LEU   120      47.020  54.390  17.580  1.00  0.00            
ATOM   1811  CB  LEU   120      48.370  54.270  15.800  1.00  0.00            
ATOM   1812  HB1 LEU   120      49.190  54.740  16.330  1.00  0.00            
ATOM   1813  HB2 LEU   120      48.390  54.730  14.810  1.00  0.00            
ATOM   1814  CG  LEU   120      48.600  52.800  15.810  1.00  0.00            
ATOM   1815  HG  LEU   120      47.850  52.310  15.190  1.00  0.00            
ATOM   1816  CD1 LEU   120      50.030  52.440  15.300  1.00  0.00            
ATOM   1817 1HD1 LEU   120      50.230  51.370  15.460  1.00  0.00            
ATOM   1818 2HD1 LEU   120      50.200  52.650  14.250  1.00  0.00            
ATOM   1819 3HD1 LEU   120      50.750  53.010  15.880  1.00  0.00            
ATOM   1820  CD2 LEU   120      48.510  52.120  17.160  1.00  0.00            
ATOM   1821 1HD2 LEU   120      48.860  51.090  17.220  1.00  0.00            
ATOM   1822 2HD2 LEU   120      49.020  52.600  18.000  1.00  0.00            
ATOM   1823 3HD2 LEU   120      47.470  52.130  17.480  1.00  0.00            
ATOM   1824  C   LEU   120      47.000  56.330  16.700  1.00  0.00            
ATOM   1825  O   LEU   120      47.150  56.890  17.770  1.00  0.00            
ATOM   1826  N   ASN   121      46.690  57.020  15.600  1.00  0.00            
ATOM   1827  H   ASN   121      46.810  56.560  14.710  1.00  0.00            
ATOM   1828  CA  ASN   121      46.670  58.490  15.580  1.00  0.00            
ATOM   1829  HA  ASN   121      47.660  58.760  15.930  1.00  0.00            
ATOM   1830  CB  ASN   121      46.630  59.010  14.100  1.00  0.00            
ATOM   1831  HB1 ASN   121      46.470  60.090  14.060  1.00  0.00            
ATOM   1832  HB2 ASN   121      45.790  58.600  13.530  1.00  0.00            
ATOM   1833  CG  ASN   121      47.940  58.830  13.380  1.00  0.00            
ATOM   1834  OD1 ASN   121      48.950  58.590  14.010  1.00  0.00            
ATOM   1835  ND2 ASN   121      47.910  59.130  12.080  1.00  0.00            
ATOM   1836 1HD2 ASN   121      47.040  59.250  11.570  1.00  0.00            
ATOM   1837 2HD2 ASN   121      48.800  59.080  11.620  1.00  0.00            
ATOM   1838  C   ASN   121      45.610  59.130  16.500  1.00  0.00            
ATOM   1839  O   ASN   121      45.950  60.170  17.130  1.00  0.00            
ATOM   1840  N   LYS   122      44.370  58.710  16.490  1.00  0.00            
ATOM   1841  H   LYS   122      44.260  57.910  15.890  1.00  0.00            
ATOM   1842  CA  LYS   122      43.200  58.990  17.370  1.00  0.00            
ATOM   1843  HA  LYS   122      42.990  60.060  17.340  1.00  0.00            
ATOM   1844  CB  LYS   122      42.000  58.210  16.820  1.00  0.00            
ATOM   1845  HB1 LYS   122      42.080  57.190  17.170  1.00  0.00            
ATOM   1846  HB2 LYS   122      42.030  58.360  15.740  1.00  0.00            
ATOM   1847  CG  LYS   122      40.570  58.500  17.350  1.00  0.00            
ATOM   1848  HG1 LYS   122      40.410  59.580  17.320  1.00  0.00            
ATOM   1849  HG2 LYS   122      40.470  58.130  18.360  1.00  0.00            
ATOM   1850  CD  LYS   122      39.520  57.810  16.450  1.00  0.00            
ATOM   1851  HD1 LYS   122      39.700  56.730  16.470  1.00  0.00            
ATOM   1852  HD2 LYS   122      39.650  58.140  15.420  1.00  0.00            
ATOM   1853  CE  LYS   122      38.130  57.910  17.060  1.00  0.00            
ATOM   1854  HE1 LYS   122      37.880  58.970  17.090  1.00  0.00            
ATOM   1855  HE2 LYS   122      38.110  57.440  18.040  1.00  0.00            
ATOM   1856  NZ  LYS   122      37.050  57.210  16.240  1.00  0.00            
ATOM   1857  HZ1 LYS   122      36.130  57.360  16.630  1.00  0.00            
ATOM   1858  HZ2 LYS   122      37.230  57.490  15.290  1.00  0.00            
ATOM   1859  HZ3 LYS   122      37.160  56.200  16.240  1.00  0.00            
ATOM   1860  C   LYS   122      43.520  58.720  18.810  1.00  0.00            
ATOM   1861  O   LYS   122      43.030  59.560  19.570  1.00  0.00            
ATOM   1862  N   ILE   123      44.180  57.620  19.120  1.00  0.00            
ATOM   1863  H   ILE   123      44.590  57.060  18.390  1.00  0.00            
ATOM   1864  CA  ILE   123      44.700  57.410  20.450  1.00  0.00            
ATOM   1865  HA  ILE   123      43.820  57.620  21.060  1.00  0.00            
ATOM   1866  CB  ILE   123      45.160  55.930  20.580  1.00  0.00            
ATOM   1867  HB  ILE   123      45.780  55.770  19.690  1.00  0.00            
ATOM   1868  CG2 ILE   123      45.990  55.820  21.860  1.00  0.00            
ATOM   1869 1HG2 ILE   123      46.140  54.780  22.170  1.00  0.00            
ATOM   1870 2HG2 ILE   123      46.950  56.280  21.650  1.00  0.00            
ATOM   1871 3HG2 ILE   123      45.380  56.230  22.670  1.00  0.00            
ATOM   1872  CG1 ILE   123      43.850  55.060  20.730  1.00  0.00            
ATOM   1873 1HG1 ILE   123      43.110  55.450  20.040  1.00  0.00            
ATOM   1874 2HG1 ILE   123      43.390  55.160  21.710  1.00  0.00            
ATOM   1875  CD  ILE   123      44.090  53.590  20.490  1.00  0.00            
ATOM   1876  HD1 ILE   123      44.760  53.150  21.230  1.00  0.00            
ATOM   1877  HD2 ILE   123      43.150  53.030  20.440  1.00  0.00            
ATOM   1878  HD3 ILE   123      44.660  53.520  19.570  1.00  0.00            
ATOM   1879  C   ILE   123      45.670  58.480  20.860  1.00  0.00            
ATOM   1880  O   ILE   123      45.490  58.980  21.980  1.00  0.00            
ATOM   1881  N   PHE   124      46.680  58.810  20.030  1.00  0.00            
ATOM   1882  H   PHE   124      46.920  58.180  19.280  1.00  0.00            
ATOM   1883  CA  PHE   124      47.730  59.840  20.300  1.00  0.00            
ATOM   1884  HA  PHE   124      48.020  59.650  21.330  1.00  0.00            
ATOM   1885  CB  PHE   124      48.980  59.710  19.370  1.00  0.00            
ATOM   1886  HB1 PHE   124      49.610  60.520  19.750  1.00  0.00            
ATOM   1887  HB2 PHE   124      48.580  60.030  18.410  1.00  0.00            
ATOM   1888  CG  PHE   124      49.680  58.340  19.250  1.00  0.00            
ATOM   1889  CD1 PHE   124      50.100  57.560  20.350  1.00  0.00            
ATOM   1890  HD1 PHE   124      49.820  57.900  21.330  1.00  0.00            
ATOM   1891  CE1 PHE   124      50.830  56.350  20.110  1.00  0.00            
ATOM   1892  HE1 PHE   124      51.280  55.800  20.920  1.00  0.00            
ATOM   1893  CZ  PHE   124      51.170  55.970  18.770  1.00  0.00            
ATOM   1894  HZ  PHE   124      51.830  55.140  18.580  1.00  0.00            
ATOM   1895  CE2 PHE   124      50.730  56.770  17.700  1.00  0.00            
ATOM   1896  HE2 PHE   124      50.990  56.430  16.710  1.00  0.00            
ATOM   1897  CD2 PHE   124      49.990  57.930  17.930  1.00  0.00            
ATOM   1898  HD2 PHE   124      49.700  58.610  17.150  1.00  0.00            
ATOM   1899  C   PHE   124      47.090  61.190  20.350  1.00  0.00            
ATOM   1900  O   PHE   124      47.380  62.110  21.140  1.00  0.00            
ATOM   1901  N   GLU   125      46.040  61.450  19.580  1.00  0.00            
ATOM   1902  H   GLU   125      45.880  60.850  18.790  1.00  0.00            
ATOM   1903  CA  GLU   125      45.310  62.780  19.740  1.00  0.00            
ATOM   1904  HA  GLU   125      46.040  63.590  19.660  1.00  0.00            
ATOM   1905  CB  GLU   125      44.420  63.070  18.550  1.00  0.00            
ATOM   1906  HB1 GLU   125      43.580  62.370  18.540  1.00  0.00            
ATOM   1907  HB2 GLU   125      44.940  62.850  17.620  1.00  0.00            
ATOM   1908  CG  GLU   125      43.870  64.570  18.510  1.00  0.00            
ATOM   1909  HG1 GLU   125      44.680  65.300  18.560  1.00  0.00            
ATOM   1910  HG2 GLU   125      43.320  64.800  19.420  1.00  0.00            
ATOM   1911  CD  GLU   125      42.910  64.970  17.420  1.00  0.00            
ATOM   1912  OE1 GLU   125      41.810  64.390  17.400  1.00  0.00            
ATOM   1913  OE2 GLU   125      43.310  65.740  16.500  1.00  0.00            
ATOM   1914  C   GLU   125      44.600  62.930  21.050  1.00  0.00            
ATOM   1915  O   GLU   125      44.670  64.000  21.700  1.00  0.00            
ATOM   1916  N   LYS   126      43.800  61.930  21.400  1.00  0.00            
ATOM   1917  H   LYS   126      43.750  61.120  20.800  1.00  0.00            
ATOM   1918  CA  LYS   126      42.900  61.950  22.540  1.00  0.00            
ATOM   1919  HA  LYS   126      42.190  62.770  22.540  1.00  0.00            
ATOM   1920  CB  LYS   126      42.130  60.600  22.480  1.00  0.00            
ATOM   1921  HB1 LYS   126      42.860  59.820  22.670  1.00  0.00            
ATOM   1922  HB2 LYS   126      41.670  60.470  21.490  1.00  0.00            
ATOM   1923  CG  LYS   126      41.150  60.460  23.620  1.00  0.00            
ATOM   1924  HG1 LYS   126      40.630  61.410  23.770  1.00  0.00            
ATOM   1925  HG2 LYS   126      41.630  60.420  24.600  1.00  0.00            
ATOM   1926  CD  LYS   126      40.110  59.360  23.640  1.00  0.00            
ATOM   1927  HD1 LYS   126      39.390  59.600  22.860  1.00  0.00            
ATOM   1928  HD2 LYS   126      39.700  59.440  24.640  1.00  0.00            
ATOM   1929  CE  LYS   126      40.580  57.940  23.370  1.00  0.00            
ATOM   1930  HE1 LYS   126      41.340  57.770  24.130  1.00  0.00            
ATOM   1931  HE2 LYS   126      41.010  57.910  22.370  1.00  0.00            
ATOM   1932  NZ  LYS   126      39.530  56.880  23.450  1.00  0.00            
ATOM   1933  HZ1 LYS   126      38.850  57.020  22.710  1.00  0.00            
ATOM   1934  HZ2 LYS   126      40.040  56.010  23.370  1.00  0.00            
ATOM   1935  HZ3 LYS   126      39.010  56.850  24.310  1.00  0.00            
ATOM   1936  C   LYS   126      43.760  62.070  23.840  1.00  0.00            
ATOM   1937  O   LYS   126      43.410  62.890  24.700  1.00  0.00            
ATOM   1938  N   LEU   127      44.960  61.330  23.910  1.00  0.00            
ATOM   1939  H   LEU   127      45.240  60.660  23.200  1.00  0.00            
ATOM   1940  CA  LEU   127      45.870  61.320  25.080  1.00  0.00            
ATOM   1941  HA  LEU   127      45.130  61.480  25.860  1.00  0.00            
ATOM   1942  CB  LEU   127      46.460  59.880  25.240  1.00  0.00            
ATOM   1943  HB1 LEU   127      47.310  59.990  25.910  1.00  0.00            
ATOM   1944  HB2 LEU   127      46.860  59.560  24.270  1.00  0.00            
ATOM   1945  CG  LEU   127      45.600  58.780  25.900  1.00  0.00            
ATOM   1946  HG  LEU   127      45.370  59.110  26.920  1.00  0.00            
ATOM   1947  CD1 LEU   127      44.290  58.550  25.180  1.00  0.00            
ATOM   1948 1HD1 LEU   127      43.710  57.840  25.760  1.00  0.00            
ATOM   1949 2HD1 LEU   127      43.800  59.520  25.110  1.00  0.00            
ATOM   1950 3HD1 LEU   127      44.430  58.110  24.190  1.00  0.00            
ATOM   1951  CD2 LEU   127      46.460  57.470  25.840  1.00  0.00            
ATOM   1952 1HD2 LEU   127      45.970  56.820  26.560  1.00  0.00            
ATOM   1953 2HD2 LEU   127      46.430  56.920  24.900  1.00  0.00            
ATOM   1954 3HD2 LEU   127      47.470  57.690  26.180  1.00  0.00            
ATOM   1955  C   LEU   127      46.870  62.470  25.170  1.00  0.00            
ATOM   1956  O   LEU   127      47.330  62.830  26.260  1.00  0.00            
ATOM   1957  N   GLY   128      47.200  63.160  24.060  1.00  0.00            
ATOM   1958  H   GLY   128      46.730  62.970  23.180  1.00  0.00            
ATOM   1959  CA  GLY   128      48.230  64.150  23.990  1.00  0.00            
ATOM   1960  HA1 GLY   128      48.210  64.850  24.820  1.00  0.00            
ATOM   1961  HA2 GLY   128      47.990  64.850  23.190  1.00  0.00            
ATOM   1962  C   GLY   128      49.680  63.620  23.830  1.00  0.00            
ATOM   1963  O   GLY   128      50.470  63.880  24.770  1.00  0.00            
ATOM   1964  N   MET   129      49.830  62.720  22.840  1.00  0.00            
ATOM   1965  H   MET   129      49.080  62.650  22.180  1.00  0.00            
ATOM   1966  CA  MET   129      51.030  61.870  22.660  1.00  0.00            
ATOM   1967  HA  MET   129      51.700  62.150  23.470  1.00  0.00            
ATOM   1968  CB  MET   129      50.580  60.350  22.710  1.00  0.00            
ATOM   1969  HB1 MET   129      51.430  59.730  22.430  1.00  0.00            
ATOM   1970  HB2 MET   129      49.800  60.390  21.960  1.00  0.00            
ATOM   1971  CG  MET   129      50.070  59.820  24.070  1.00  0.00            
ATOM   1972  HG1 MET   129      49.220  60.400  24.440  1.00  0.00            
ATOM   1973  HG2 MET   129      50.860  59.810  24.820  1.00  0.00            
ATOM   1974  SD  MET   129      49.460  58.130  23.920  1.00  0.00            
ATOM   1975  CE  MET   129      51.100  57.300  24.160  1.00  0.00            
ATOM   1976  HE1 MET   129      51.040  56.220  24.060  1.00  0.00            
ATOM   1977  HE2 MET   129      51.750  57.730  23.390  1.00  0.00            
ATOM   1978  HE3 MET   129      51.460  57.570  25.150  1.00  0.00            
ATOM   1979  C   MET   129      51.780  62.190  21.370  1.00  0.00            
ATOM   1980  OC1 MET   129      51.100  62.140  20.340  1.00  0.00            
ATOM   1981  OC2 MET   129      53.000  62.380  21.360  1.00  0.00            
ATOM   1982  OW  SOL   258      35.590  31.080  44.510  1.00  0.00            
ATOM   1983  HW1 SOL   258      36.350  31.670  44.790  1.00  0.00            
ATOM   1984  HW2 SOL   258      35.940  30.260  44.070  1.00  0.00            
ATOM   1985  OW  SOL   259      73.940  54.390  14.260  1.00  0.00            
ATOM   1986  HW1 SOL   259      73.050  54.550  13.820  1.00  0.00            
ATOM   1987  HW2 SOL   259      73.810  54.280  15.240  1.00  0.00            
ATOM   1988  OW  SOL   260      32.180  33.710  44.340  1.00  0.00            
ATOM   1989  HW1 SOL   260      32.980  33.460  43.790  1.00  0.00            
ATOM   1990  HW2 SOL   260      32.470  33.940  45.270  1.00  0.00            
ATOM   1991  OW  SOL   261      24.200  62.480  16.110  1.00  0.00            
ATOM   1992  HW1 SOL   261      24.760  62.190  15.330  1.00  0.00            
ATOM   1993  HW2 SOL   261      24.800  62.760  16.860  1.00  0.00            
ATOM   1994  OW  SOL   262      68.360  74.990  16.990  1.00  0.00            
ATOM   1995  HW1 SOL   262      68.130  74.520  17.840  1.00  0.00            
ATOM   1996  HW2 SOL   262      68.090  74.430  16.210  1.00  0.00            
ATOM   1997  OW  SOL   263      64.960  50.350   3.340  1.00  0.00            
ATOM   1998  HW1 SOL   263      64.300  49.600   3.340  1.00  0.00            
ATOM   1999  HW2 SOL   263      65.120  50.650   4.280  1.00  0.00            
ATOM   2000  OW  SOL   264      45.360  21.070  28.450  1.00  0.00            
ATOM   2001  HW1 SOL   264      46.130  21.470  28.950  1.00  0.00            
ATOM   2002  HW2 SOL   264      44.610  20.870  29.080  1.00  0.00            
ATOM   2003  OW  SOL   265      57.350  54.940  26.510  1.00  0.00            
ATOM   2004  HW1 SOL   265      57.080  54.400  27.300  1.00  0.00            
ATOM   2005  HW2 SOL   265      57.730  54.330  25.810  1.00  0.00            
ATOM   2006  OW  SOL   266      70.710  64.310  13.420  1.00  0.00            
ATOM   2007  HW1 SOL   266      70.580  64.700  12.510  1.00  0.00            
ATOM   2008  HW2 SOL   266      70.650  63.310  13.370  1.00  0.00            
ATOM   2009  OW  SOL   267      41.470  52.760  54.940  1.00  0.00            
ATOM   2010  HW1 SOL   267      40.660  52.920  55.520  1.00  0.00            
ATOM   2011  HW2 SOL   267      42.190  52.330  55.480  1.00  0.00            
ATOM   2012  OW  SOL   268      52.510  21.010  13.310  1.00  0.00            
ATOM   2013  HW1 SOL   268      52.950  21.410  14.110  1.00  0.00            
ATOM   2014  HW2 SOL   268      51.530  21.190  13.340  1.00  0.00            
ATOM   2015  OW  SOL   269      65.810  74.770  26.980  1.00  0.00            
ATOM   2016  HW1 SOL   269      66.200  74.110  26.330  1.00  0.00            
ATOM   2017  HW2 SOL   269      66.170  74.580  27.900  1.00  0.00            
ATOM   2018  OW  SOL   270      34.950  74.850  29.600  1.00  0.00            
ATOM   2019  HW1 SOL   270      35.800  75.380  29.530  1.00  0.00            
ATOM   2020  HW2 SOL   270      35.000  74.070  28.980  1.00  0.00            
ATOM   2021  OW  SOL   271      55.040  62.340  -2.230  1.00  0.00            
ATOM   2022  HW1 SOL   271      55.550  62.290  -3.090  1.00  0.00            
ATOM   2023  HW2 SOL   271      55.560  62.880  -1.570  1.00  0.00            
ATOM   2024  OW  SOL   272      45.130  53.520  44.720  1.00  0.00            
ATOM   2025  HW1 SOL   272      44.970  54.290  44.100  1.00  0.00            
ATOM   2026  HW2 SOL   272      44.290  52.990  44.810  1.00  0.00            
ATOM   2027  OW  SOL   273      69.530  32.840  11.780  1.00  0.00            
ATOM   2028  HW1 SOL   273      68.710  32.350  11.490  1.00  0.00            
ATOM   2029  HW2 SOL   273      70.230  32.760  11.060  1.00  0.00            
ATOM   2030  OW  SOL   274      68.970  72.890  23.380  1.00  0.00            
ATOM   2031  HW1 SOL   274      69.470  73.080  22.530  1.00  0.00            
ATOM   2032  HW2 SOL   274      68.700  71.930  23.400  1.00  0.00            
ATOM   2033  OW  SOL   275      36.810  57.210  36.000  1.00  0.00            
ATOM   2034  HW1 SOL   275      37.680  57.340  35.530  1.00  0.00            
ATOM   2035  HW2 SOL   275      36.790  56.300  36.420  1.00  0.00            
ATOM   2036  OW  SOL   276      67.070  54.180   4.320  1.00  0.00            
ATOM   2037  HW1 SOL   276      67.790  54.490   4.930  1.00  0.00            
ATOM   2038  HW2 SOL   276      67.160  53.200   4.160  1.00  0.00            
ATOM   2039  OW  SOL   277      47.170  58.890 -10.580  1.00  0.00            
ATOM   2040  HW1 SOL   277      47.990  59.460 -10.500  1.00  0.00            
ATOM   2041  HW2 SOL   277      47.050  58.620 -11.540  1.00  0.00            
ATOM   2042  OW  SOL   278      41.290  33.350  45.570  1.00  0.00            
ATOM   2043  HW1 SOL   278      40.770  32.510  45.730  1.00  0.00            
ATOM   2044  HW2 SOL   278      41.520  33.770  46.450  1.00  0.00            
ATOM   2045  OW  SOL   279      44.770  37.910  55.420  1.00  0.00            
ATOM   2046  HW1 SOL   279      45.670  38.130  55.060  1.00  0.00            
ATOM   2047  HW2 SOL   279      44.850  37.550  56.350  1.00  0.00            
ATOM   2048  OW  SOL   280      31.020  45.730  35.690  1.00  0.00            
ATOM   2049  HW1 SOL   280      30.330  46.280  35.200  1.00  0.00            
ATOM   2050  HW2 SOL   280      31.100  44.840  35.230  1.00  0.00            
ATOM   2051  OW  SOL   281      37.690  46.310  47.200  1.00  0.00            
ATOM   2052  HW1 SOL   281      38.150  45.430  47.350  1.00  0.00            
ATOM   2053  HW2 SOL   281      37.250  46.600  48.040  1.00  0.00            
ATOM   2054  OW  SOL   282      27.910  45.680  42.600  1.00  0.00            
ATOM   2055  HW1 SOL   282      28.020  44.900  41.980  1.00  0.00            
ATOM   2056  HW2 SOL   282      27.690  45.350  43.520  1.00  0.00            
ATOM   2057  OW  SOL   283      33.210  68.780  34.270  1.00  0.00            
ATOM   2058  HW1 SOL   283      33.070  67.810  34.490  1.00  0.00            
ATOM   2059  HW2 SOL   283      33.070  68.920  33.290  1.00  0.00            
ATOM   2060  OW  SOL   284      48.220  45.130  40.510  1.00  0.00            
ATOM   2061  HW1 SOL   284      47.420  44.980  39.920  1.00  0.00            
ATOM   2062  HW2 SOL   284      48.960  45.520  39.970  1.00  0.00            
ATOM   2063  OW  SOL   285      53.510  75.940  20.790  1.00  0.00            
ATOM   2064  HW1 SOL   285      53.020  75.220  20.300  1.00  0.00            
ATOM   2065  HW2 SOL   285      53.560  76.760  20.220  1.00  0.00            
ATOM   2066  OW  SOL   286      52.240  67.520   9.210  1.00  0.00            
ATOM   2067  HW1 SOL   286      53.200  67.280   9.340  1.00  0.00            
ATOM   2068  HW2 SOL   286      52.170  68.480   8.920  1.00  0.00            
ATOM   2069  OW  SOL   287      44.090  42.120 -17.170  1.00  0.00            
ATOM   2070  HW1 SOL   287      43.160  42.450 -17.260  1.00  0.00            
ATOM   2071  HW2 SOL   287      44.500  42.480 -16.340  1.00  0.00            
ATOM   2072  OW  SOL   288      63.200  54.660   3.280  1.00  0.00            
ATOM   2073  HW1 SOL   288      64.160  54.370   3.320  1.00  0.00            
ATOM   2074  HW2 SOL   288      62.870  54.580   2.340  1.00  0.00            
ATOM   2075  OW  SOL   289      61.730  41.960  48.940  1.00  0.00            
ATOM   2076  HW1 SOL   289      62.330  41.790  49.730  1.00  0.00            
ATOM   2077  HW2 SOL   289      60.910  41.390  49.020  1.00  0.00            
ATOM   2078  OW  SOL   290      34.160  50.540  35.170  1.00  0.00            
ATOM   2079  HW1 SOL   290      33.200  50.640  34.910  1.00  0.00            
ATOM   2080  HW2 SOL   290      34.700  51.270  34.750  1.00  0.00            
ATOM   2081  OW  SOL   291      49.050  44.670  57.400  1.00  0.00            
ATOM   2082  HW1 SOL   291      48.890  43.690  57.370  1.00  0.00            
ATOM   2083  HW2 SOL   291      48.600  45.110  56.630  1.00  0.00            
ATOM   2084  OW  SOL   292      68.970  56.860  21.840  1.00  0.00            
ATOM   2085  HW1 SOL   292      69.000  56.170  22.550  1.00  0.00            
ATOM   2086  HW2 SOL   292      69.860  56.910  21.380  1.00  0.00            
ATOM   2087  OW  SOL   293      30.210  59.130  16.960  1.00  0.00            
ATOM   2088  HW1 SOL   293      29.420  58.760  16.460  1.00  0.00            
ATOM   2089  HW2 SOL   293      30.310  60.100  16.760  1.00  0.00            
ATOM   2090  OW  SOL   294      20.450  67.700  22.620  1.00  0.00            
ATOM   2091  HW1 SOL   294      20.220  66.870  23.130  1.00  0.00            
ATOM   2092  HW2 SOL   294      19.750  68.400  22.780  1.00  0.00            
ATOM   2093  OW  SOL   295      41.420  32.300  39.910  1.00  0.00            
ATOM   2094  HW1 SOL   295      42.390  32.150  39.700  1.00  0.00            
ATOM   2095  HW2 SOL   295      41.280  33.260  40.130  1.00  0.00            
ATOM   2096  OW  SOL   296      67.830  62.490  13.600  1.00  0.00            
ATOM   2097  HW1 SOL   296      67.250  63.100  13.060  1.00  0.00            
ATOM   2098  HW2 SOL   296      67.650  62.640  14.570  1.00  0.00            
ATOM   2099  OW  SOL   297      53.070  75.720  13.900  1.00  0.00            
ATOM   2100  HW1 SOL   297      53.620  76.550  13.870  1.00  0.00            
ATOM   2101  HW2 SOL   297      52.280  75.820  13.290  1.00  0.00            
ATOM   2102  OW  SOL   298      58.510  68.580  16.890  1.00  0.00            
ATOM   2103  HW1 SOL   298      57.590  68.350  17.220  1.00  0.00            
ATOM   2104  HW2 SOL   298      58.770  67.940  16.160  1.00  0.00            
ATOM   2105  OW  SOL   299      66.550  52.910  26.560  1.00  0.00            
ATOM   2106  HW1 SOL   299      66.630  51.980  26.900  1.00  0.00            
ATOM   2107  HW2 SOL   299      66.120  52.910  25.660  1.00  0.00            
ATOM   2108  OW  SOL   300      45.860  29.610  42.920  1.00  0.00            
ATOM   2109  HW1 SOL   300      45.180  30.330  43.000  1.00  0.00            
ATOM   2110  HW2 SOL   300      46.660  29.950  42.430  1.00  0.00            
ATOM   2111  OW  SOL   301      71.260  64.460  17.390  1.00  0.00            
ATOM   2112  HW1 SOL   301      70.420  64.320  17.910  1.00  0.00            
ATOM   2113  HW2 SOL   301      71.100  65.130  16.670  1.00  0.00            
ATOM   2114  OW  SOL   302      25.370  41.570  41.060  1.00  0.00            
ATOM   2115  HW1 SOL   302      26.170  41.200  40.580  1.00  0.00            
ATOM   2116  HW2 SOL   302      25.580  41.690  42.030  1.00  0.00            
ATOM   2117  OW  SOL   303      46.080  60.540  -5.420  1.00  0.00            
ATOM   2118  HW1 SOL   303      45.680  60.780  -6.310  1.00  0.00            
ATOM   2119  HW2 SOL   303      46.560  61.330  -5.050  1.00  0.00            
ATOM   2120  OW  SOL   304      46.120  55.150  50.750  1.00  0.00            
ATOM   2121  HW1 SOL   304      45.390  55.830  50.710  1.00  0.00            
ATOM   2122  HW2 SOL   304      46.680  55.220  49.920  1.00  0.00            
ATOM   2123  OW  SOL   305      65.600  61.680  17.080  1.00  0.00            
ATOM   2124  HW1 SOL   305      64.930  61.630  16.330  1.00  0.00            
ATOM   2125  HW2 SOL   305      66.290  62.380  16.860  1.00  0.00            
ATOM   2126  OW  SOL   306      45.830  50.310  59.510  1.00  0.00            
ATOM   2127  HW1 SOL   306      45.480  49.420  59.800  1.00  0.00            
ATOM   2128  HW2 SOL   306      45.120  51.000  59.590  1.00  0.00            
ATOM   2129  OW  SOL   307      65.700  18.300  13.630  1.00  0.00            
ATOM   2130  HW1 SOL   307      65.320  17.480  13.200  1.00  0.00            
ATOM   2131  HW2 SOL   307      66.690  18.210  13.720  1.00  0.00            
ATOM   2132  OW  SOL   308      56.400  54.790   5.190  1.00  0.00            
ATOM   2133  HW1 SOL   308      57.170  55.240   5.630  1.00  0.00            
ATOM   2134  HW2 SOL   308      55.670  54.640   5.860  1.00  0.00            
ATOM   2135  OW  SOL   309      38.370  34.360  34.270  1.00  0.00            
ATOM   2136  HW1 SOL   309      39.050  33.780  34.710  1.00  0.00            
ATOM   2137  HW2 SOL   309      38.810  35.200  33.940  1.00  0.00            
ATOM   2138  OW  SOL   310      31.040  40.700  39.180  1.00  0.00            
ATOM   2139  HW1 SOL   310      31.850  40.220  39.510  1.00  0.00            
ATOM   2140  HW2 SOL   310      30.260  40.080  39.150  1.00  0.00            
ATOM   2141  OW  SOL   311      46.810  44.310  61.390  1.00  0.00            
ATOM   2142  HW1 SOL   311      46.210  43.600  61.010  1.00  0.00            
ATOM   2143  HW2 SOL   311      47.640  43.880  61.750  1.00  0.00            
ATOM   2144  OW  SOL   312      27.520  46.710  47.770  1.00  0.00            
ATOM   2145  HW1 SOL   312      27.550  45.800  48.190  1.00  0.00            
ATOM   2146  HW2 SOL   312      26.580  46.940  47.530  1.00  0.00            
ATOM   2147  OW  SOL   313      63.580  67.360  12.920  1.00  0.00            
ATOM   2148  HW1 SOL   313      64.540  67.380  13.210  1.00  0.00            
ATOM   2149  HW2 SOL   313      63.300  66.410  12.780  1.00  0.00            
ATOM   2150  OW  SOL   314      26.450  63.550   9.550  1.00  0.00            
ATOM   2151  HW1 SOL   314      26.370  62.870   8.820  1.00  0.00            
ATOM   2152  HW2 SOL   314      27.180  63.280  10.180  1.00  0.00            
ATOM   2153  OW  SOL   315      60.150  22.320  14.560  1.00  0.00            
ATOM   2154  HW1 SOL   315      59.870  22.030  13.650  1.00  0.00            
ATOM   2155  HW2 SOL   315      61.140  22.460  14.580  1.00  0.00            
ATOM   2156  OW  SOL   316      55.430  66.560   6.290  1.00  0.00            
ATOM   2157  HW1 SOL   316      54.550  66.260   6.660  1.00  0.00            
ATOM   2158  HW2 SOL   316      56.150  65.970   6.660  1.00  0.00            
ATOM   2159  OW  SOL   317      63.930  26.160  11.160  1.00  0.00            
ATOM   2160  HW1 SOL   317      63.430  26.900  10.710  1.00  0.00            
ATOM   2161  HW2 SOL   317      63.840  25.320  10.620  1.00  0.00            
ATOM   2162  OW  SOL   318      41.530  29.470  39.910  1.00  0.00            
ATOM   2163  HW1 SOL   318      41.620  30.460  40.000  1.00  0.00            
ATOM   2164  HW2 SOL   318      41.610  29.050  40.810  1.00  0.00            
ATOM   2165  OW  SOL   319      40.800  45.770  52.160  1.00  0.00            
ATOM   2166  HW1 SOL   319      41.590  45.380  51.680  1.00  0.00            
ATOM   2167  HW2 SOL   319      40.590  45.200  52.960  1.00  0.00            
ATOM   2168  OW  SOL   320      67.250  52.110   9.460  1.00  0.00            
ATOM   2169  HW1 SOL   320      67.780  51.810  10.250  1.00  0.00            
ATOM   2170  HW2 SOL   320      67.500  53.050   9.220  1.00  0.00            
ATOM   2171  OW  SOL   321      62.720  20.820  23.470  1.00  0.00            
ATOM   2172  HW1 SOL   321      62.030  20.230  23.040  1.00  0.00            
ATOM   2173  HW2 SOL   321      63.520  20.270  23.710  1.00  0.00            
ATOM   2174  OW  SOL   322      71.200  59.290  33.450  1.00  0.00            
ATOM   2175  HW1 SOL   322      71.790  60.110  33.440  1.00  0.00            
ATOM   2176  HW2 SOL   322      70.940  59.060  32.510  1.00  0.00            
ATOM   2177  OW  SOL   323      34.620  22.050  38.030  1.00  0.00            
ATOM   2178  HW1 SOL   323      34.160  21.750  37.190  1.00  0.00            
ATOM   2179  HW2 SOL   323      34.100  22.790  38.450  1.00  0.00            
ATOM   2180  OW  SOL   324      75.430  46.350   2.090  1.00  0.00            
ATOM   2181  HW1 SOL   324      75.900  45.470   2.040  1.00  0.00            
ATOM   2182  HW2 SOL   324      74.970  46.430   2.980  1.00  0.00            
ATOM   2183  OW  SOL   325      38.120  53.990 -10.630  1.00  0.00            
ATOM   2184  HW1 SOL   325      38.470  54.690 -10.020  1.00  0.00            
ATOM   2185  HW2 SOL   325      38.030  53.130 -10.140  1.00  0.00            
ATOM   2186  OW  SOL   326      49.610  19.400   4.670  1.00  0.00            
ATOM   2187  HW1 SOL   326      48.950  20.080   4.360  1.00  0.00            
ATOM   2188  HW2 SOL   326      50.540  19.720   4.470  1.00  0.00            
ATOM   2189  OW  SOL   327      52.940  65.240   7.470  1.00  0.00            
ATOM   2190  HW1 SOL   327      52.030  64.880   7.260  1.00  0.00            
ATOM   2191  HW2 SOL   327      53.160  65.070   8.430  1.00  0.00            
ATOM   2192  OW  SOL   328      22.920  65.620  10.140  1.00  0.00            
ATOM   2193  HW1 SOL   328      23.000  65.450  11.120  1.00  0.00            
ATOM   2194  HW2 SOL   328      22.030  65.300   9.820  1.00  0.00            
ATOM   2195  OW  SOL   329      67.500  63.500  16.140  1.00  0.00            
ATOM   2196  HW1 SOL   329      66.780  64.190  16.020  1.00  0.00            
ATOM   2197  HW2 SOL   329      68.090  63.770  16.900  1.00  0.00            
ATOM   2198  OW  SOL   330      40.580  47.720  59.420  1.00  0.00            
ATOM   2199  HW1 SOL   330      39.770  47.680  60.010  1.00  0.00            
ATOM   2200  HW2 SOL   330      40.390  48.310  58.630  1.00  0.00            
ATOM   2201  OW  SOL   331      24.980  37.110  32.520  1.00  0.00            
ATOM   2202  HW1 SOL   331      24.730  36.170  32.320  1.00  0.00            
ATOM   2203  HW2 SOL   331      25.540  37.150  33.340  1.00  0.00            
ATOM   2204  OW  SOL   332      19.750  58.820   6.120  1.00  0.00            
ATOM   2205  HW1 SOL   332      19.280  58.750   5.230  1.00  0.00            
ATOM   2206  HW2 SOL   332      20.070  59.760   6.250  1.00  0.00            
ATOM   2207  OW  SOL   333      43.560  52.000  -5.910  1.00  0.00            
ATOM   2208  HW1 SOL   333      44.480  52.080  -6.300  1.00  0.00            
ATOM   2209  HW2 SOL   333      43.630  51.960  -4.910  1.00  0.00            
ATOM   2210  OW  SOL   334      48.250  39.590  48.420  1.00  0.00            
ATOM   2211  HW1 SOL   334      48.240  38.590  48.330  1.00  0.00            
ATOM   2212  HW2 SOL   334      48.400  40.010  47.520  1.00  0.00            
ATOM   2213  OW  SOL   335      60.110  73.470  16.730  1.00  0.00            
ATOM   2214  HW1 SOL   335      61.100  73.520  16.640  1.00  0.00            
ATOM   2215  HW2 SOL   335      59.850  72.570  17.080  1.00  0.00            
ATOM   2216  OW  SOL   336      75.090  65.430  17.550  1.00  0.00            
ATOM   2217  HW1 SOL   336      74.430  64.690  17.400  1.00  0.00            
ATOM   2218  HW2 SOL   336      74.920  66.170  16.900  1.00  0.00            
ATOM   2219  OW  SOL   337      35.000  43.100  52.260  1.00  0.00            
ATOM   2220  HW1 SOL   337      35.810  43.420  51.770  1.00  0.00            
ATOM   2221  HW2 SOL   337      35.080  42.110  52.410  1.00  0.00            
ATOM   2222  OW  SOL   338      33.300  51.280  51.180  1.00  0.00            
ATOM   2223  HW1 SOL   338      32.350  51.540  51.410  1.00  0.00            
ATOM   2224  HW2 SOL   338      33.650  50.670  51.880  1.00  0.00            
ATOM   2225  OW  SOL   339      68.280  58.180   2.590  1.00  0.00            
ATOM   2226  HW1 SOL   339      68.710  58.060   3.490  1.00  0.00            
ATOM   2227  HW2 SOL   339      68.170  57.290   2.150  1.00  0.00            
ATOM   2228  OW  SOL   340      29.170  52.240  48.760  1.00  0.00            
ATOM   2229  HW1 SOL   340      29.290  51.360  48.300  1.00  0.00            
ATOM   2230  HW2 SOL   340      29.070  52.960  48.070  1.00  0.00            
ATOM   2231  OW  SOL   341      25.300  44.020  44.860  1.00  0.00            
ATOM   2232  HW1 SOL   341      24.810  44.600  44.200  1.00  0.00            
ATOM   2233  HW2 SOL   341      25.500  43.140  44.440  1.00  0.00            
ATOM   2234  OW  SOL   342      63.230  28.070  34.600  1.00  0.00            
ATOM   2235  HW1 SOL   342      64.030  28.480  34.160  1.00  0.00            
ATOM   2236  HW2 SOL   342      63.150  28.410  35.530  1.00  0.00            
ATOM   2237  OW  SOL   343      63.240  51.270   1.460  1.00  0.00            
ATOM   2238  HW1 SOL   343      63.930  50.960   2.120  1.00  0.00            
ATOM   2239  HW2 SOL   343      62.370  51.400   1.930  1.00  0.00            
ATOM   2240  OW  SOL   344      63.000  62.110   9.270  1.00  0.00            
ATOM   2241  HW1 SOL   344      63.540  62.350   8.460  1.00  0.00            
ATOM   2242  HW2 SOL   344      62.290  62.800   9.400  1.00  0.00            
ATOM   2243  OW  SOL   345      68.750  63.970  18.540  1.00  0.00            
ATOM   2244  HW1 SOL   345      68.970  64.940  18.630  1.00  0.00            
ATOM   2245  HW2 SOL   345      68.120  63.710  19.270  1.00  0.00            
ATOM   2246  OW  SOL   346      45.920  44.470  55.940  1.00  0.00            
ATOM   2247  HW1 SOL   346      45.930  44.120  56.880  1.00  0.00            
ATOM   2248  HW2 SOL   346      46.730  44.140  55.460  1.00  0.00            
ATOM   2249  OW  SOL   347      16.110  38.800  32.370  1.00  0.00            
ATOM   2250  HW1 SOL   347      16.720  39.460  31.920  1.00  0.00            
ATOM   2251  HW2 SOL   347      15.820  39.180  33.250  1.00  0.00            
ATOM   2252  OW  SOL   348      40.090  55.720  54.060  1.00  0.00            
ATOM   2253  HW1 SOL   348      39.600  55.080  53.460  1.00  0.00            
ATOM   2254  HW2 SOL   348      41.060  55.460  54.100  1.00  0.00            
ATOM   2255  OW  SOL   349      32.420  23.740  38.120  1.00  0.00            
ATOM   2256  HW1 SOL   349      32.770  24.030  37.230  1.00  0.00            
ATOM   2257  HW2 SOL   349      31.630  23.140  38.000  1.00  0.00            
ATOM   2258  OW  SOL   350      64.860  63.920  15.110  1.00  0.00            
ATOM   2259  HW1 SOL   350      64.310  63.100  14.990  1.00  0.00            
ATOM   2260  HW2 SOL   350      65.440  64.050  14.300  1.00  0.00            
ATOM   2261  OW  SOL   351      65.740  15.490  25.770  1.00  0.00            
ATOM   2262  HW1 SOL   351      65.880  14.640  26.280  1.00  0.00            
ATOM   2263  HW2 SOL   351      66.210  16.240  26.220  1.00  0.00            
ATOM   2264  OW  SOL   352      50.510  18.930  29.590  1.00  0.00            
ATOM   2265  HW1 SOL   352      50.650  19.820  30.020  1.00  0.00            
ATOM   2266  HW2 SOL   352      50.140  19.050  28.670  1.00  0.00            
ATOM   2267  OW  SOL   353      32.110  75.910  25.740  1.00  0.00            
ATOM   2268  HW1 SOL   353      31.610  76.760  25.900  1.00  0.00            
ATOM   2269  HW2 SOL   353      31.790  75.220  26.390  1.00  0.00            
ATOM   2270  OW  SOL   354      50.760  44.810  46.070  1.00  0.00            
ATOM   2271  HW1 SOL   354      50.930  45.170  45.150  1.00  0.00            
ATOM   2272  HW2 SOL   354      51.220  45.380  46.750  1.00  0.00            
ATOM   2273  OW  SOL   355      44.890  42.230  48.960  1.00  0.00            
ATOM   2274  HW1 SOL   355      44.990  42.540  49.910  1.00  0.00            
ATOM   2275  HW2 SOL   355      44.020  42.550  48.600  1.00  0.00            
ATOM   2276  OW  SOL   356      58.060  76.260  15.160  1.00  0.00            
ATOM   2277  HW1 SOL   356      58.020  75.560  15.870  1.00  0.00            
ATOM   2278  HW2 SOL   356      57.240  76.830  15.190  1.00  0.00            
ATOM   2279  OW  SOL   357      56.800  68.140  32.390  1.00  0.00            
ATOM   2280  HW1 SOL   357      56.180  68.340  33.150  1.00  0.00            
ATOM   2281  HW2 SOL   357      57.640  67.740  32.740  1.00  0.00            
ATOM   2282  OW  SOL   358      60.870  67.280   5.090  1.00  0.00            
ATOM   2283  HW1 SOL   358      60.370  66.690   4.450  1.00  0.00            
ATOM   2284  HW2 SOL   358      60.730  68.240   4.830  1.00  0.00            
ATOM   2285  OW  SOL   359      75.990  64.540  12.740  1.00  0.00            
ATOM   2286  HW1 SOL   359      75.580  64.520  13.660  1.00  0.00            
ATOM   2287  HW2 SOL   359      76.940  64.840  12.810  1.00  0.00            
ATOM   2288  OW  SOL   360      67.820  15.580  20.530  1.00  0.00            
ATOM   2289  HW1 SOL   360      66.980  15.620  20.000  1.00  0.00            
ATOM   2290  HW2 SOL   360      67.600  15.480  21.500  1.00  0.00            
ATOM   2291  OW  SOL   361      60.930  35.440  22.280  1.00  0.00            
ATOM   2292  HW1 SOL   361      60.960  35.330  21.280  1.00  0.00            
ATOM   2293  HW2 SOL   361      59.990  35.330  22.590  1.00  0.00            
ATOM   2294  OW  SOL   362      46.220  47.650  42.040  1.00  0.00            
ATOM   2295  HW1 SOL   362      45.530  46.950  42.220  1.00  0.00            
ATOM   2296  HW2 SOL   362      45.830  48.350  41.440  1.00  0.00            
ATOM   2297  OW  SOL   363      62.770  56.060   5.600  1.00  0.00            
ATOM   2298  HW1 SOL   363      62.740  55.800   4.640  1.00  0.00            
ATOM   2299  HW2 SOL   363      61.870  55.900   6.020  1.00  0.00            
ATOM   2300  OW  SOL   364      67.240  67.320   9.210  1.00  0.00            
ATOM   2301  HW1 SOL   364      67.840  67.800   8.570  1.00  0.00            
ATOM   2302  HW2 SOL   364      67.740  66.590   9.670  1.00  0.00            
ATOM   2303  OW  SOL   365      66.010  73.430  30.940  1.00  0.00            
ATOM   2304  HW1 SOL   365      65.400  74.180  31.230  1.00  0.00            
ATOM   2305  HW2 SOL   365      66.820  73.420  31.530  1.00  0.00            
ATOM   2306  OW  SOL   366      67.730  73.970  19.430  1.00  0.00            
ATOM   2307  HW1 SOL   366      66.740  74.010  19.380  1.00  0.00            
ATOM   2308  HW2 SOL   366      68.080  74.840  19.790  1.00  0.00            
ATOM   2309  OW  SOL   367      71.100  72.360  25.560  1.00  0.00            
ATOM   2310  HW1 SOL   367      70.520  72.490  24.760  1.00  0.00            
ATOM   2311  HW2 SOL   367      71.820  71.700  25.350  1.00  0.00            
ATOM   2312  OW  SOL   368      55.570  75.900  22.700  1.00  0.00            
ATOM   2313  HW1 SOL   368      54.860  75.860  22.000  1.00  0.00            
ATOM   2314  HW2 SOL   368      55.150  75.820  23.600  1.00  0.00            
ATOM   2315  OW  SOL   369      38.430  39.300  54.020  1.00  0.00            
ATOM   2316  HW1 SOL   369      37.650  38.680  54.090  1.00  0.00            
ATOM   2317  HW2 SOL   369      39.260  38.830  54.300  1.00  0.00            
ATOM   2318  OW  SOL   370      62.590  57.220  11.080  1.00  0.00            
ATOM   2319  HW1 SOL   370      63.070  57.470  11.920  1.00  0.00            
ATOM   2320  HW2 SOL   370      63.110  56.500  10.600  1.00  0.00            
ATOM   2321  OW  SOL   371      63.330  56.790  17.060  1.00  0.00            
ATOM   2322  HW1 SOL   371      64.040  56.250  17.500  1.00  0.00            
ATOM   2323  HW2 SOL   371      62.860  56.240  16.370  1.00  0.00            
ATOM   2324  OW  SOL   372      51.990  16.610   4.730  1.00  0.00            
ATOM   2325  HW1 SOL   372      51.240  17.120   5.160  1.00  0.00            
ATOM   2326  HW2 SOL   372      52.310  15.910   5.360  1.00  0.00            
ATOM   2327  OW  SOL   373      42.100  49.220  42.870  1.00  0.00            
ATOM   2328  HW1 SOL   373      41.830  48.260  42.820  1.00  0.00            
ATOM   2329  HW2 SOL   373      43.040  49.290  43.210  1.00  0.00            
ATOM   2330  OW  SOL   374      48.660  59.000   1.630  1.00  0.00            
ATOM   2331  HW1 SOL   374      47.720  59.310   1.500  1.00  0.00            
ATOM   2332  HW2 SOL   374      48.660  58.170   2.170  1.00  0.00            
ATOM   2333  OW  SOL   375      72.770  65.770  13.620  1.00  0.00            
ATOM   2334  HW1 SOL   375      71.940  65.220  13.750  1.00  0.00            
ATOM   2335  HW2 SOL   375      73.230  65.480  12.780  1.00  0.00            
ATOM   2336  OW  SOL   376      50.230  22.730   2.410  1.00  0.00            
ATOM   2337  HW1 SOL   376      49.850  23.600   2.720  1.00  0.00            
ATOM   2338  HW2 SOL   376      49.550  22.240   1.870  1.00  0.00            
ATOM   2339  OW  SOL   377      50.690  76.210  12.580  1.00  0.00            
ATOM   2340  HW1 SOL   377      49.890  76.040  13.150  1.00  0.00            
ATOM   2341  HW2 SOL   377      50.600  75.710  11.720  1.00  0.00            
ATOM   2342  OW  SOL   378      45.620  43.820 -15.190  1.00  0.00            
ATOM   2343  HW1 SOL   378      46.510  44.150 -14.870  1.00  0.00            
ATOM   2344  HW2 SOL   378      44.900  44.440 -14.890  1.00  0.00            
ATOM   2345  OW  SOL   379      52.860  55.920   7.800  1.00  0.00            
ATOM   2346  HW1 SOL   379      52.210  56.270   8.470  1.00  0.00            
ATOM   2347  HW2 SOL   379      52.380  55.360   7.130  1.00  0.00            
ATOM   2348  OW  SOL   380      28.590  39.560  31.770  1.00  0.00            
ATOM   2349  HW1 SOL   380      28.250  38.920  32.460  1.00  0.00            
ATOM   2350  HW2 SOL   380      29.520  39.320  31.510  1.00  0.00            
ATOM   2351  OW  SOL   381      16.960  72.380  21.110  1.00  0.00            
ATOM   2352  HW1 SOL   381      17.460  71.520  21.220  1.00  0.00            
ATOM   2353  HW2 SOL   381      16.260  72.270  20.410  1.00  0.00            
ATOM   2354  OW  SOL   382      47.570  47.560  52.870  1.00  0.00            
ATOM   2355  HW1 SOL   382      47.110  46.760  52.500  1.00  0.00            
ATOM   2356  HW2 SOL   382      47.270  48.380  52.380  1.00  0.00            
ATOM   2357  OW  SOL   383      20.180  62.420  13.890  1.00  0.00            
ATOM   2358  HW1 SOL   383      21.010  62.860  14.230  1.00  0.00            
ATOM   2359  HW2 SOL   383      20.310  61.420  13.880  1.00  0.00            
ATOM   2360  OW  SOL   384      45.120  71.630  14.480  1.00  0.00            
ATOM   2361  HW1 SOL   384      44.740  71.180  15.290  1.00  0.00            
ATOM   2362  HW2 SOL   384      45.590  70.950  13.910  1.00  0.00            
ATOM   2363  OW  SOL   385      68.440  60.080  15.860  1.00  0.00            
ATOM   2364  HW1 SOL   385      67.820  60.260  16.630  1.00  0.00            
ATOM   2365  HW2 SOL   385      68.460  59.100  15.670  1.00  0.00            
ATOM   2366  OW  SOL   386      49.720  42.320  52.180  1.00  0.00            
ATOM   2367  HW1 SOL   386      48.770  42.410  51.860  1.00  0.00            
ATOM   2368  HW2 SOL   386      50.120  41.490  51.800  1.00  0.00            
ATOM   2369  OW  SOL   387      41.870  36.370  39.100  1.00  0.00            
ATOM   2370  HW1 SOL   387      41.740  37.320  38.790  1.00  0.00            
ATOM   2371  HW2 SOL   387      41.260  36.180  39.860  1.00  0.00            
ATOM   2372  OW  SOL   388      75.740  67.750  14.380  1.00  0.00            
ATOM   2373  HW1 SOL   388      76.420  67.040  14.540  1.00  0.00            
ATOM   2374  HW2 SOL   388      74.870  67.500  14.820  1.00  0.00            
ATOM   2375  OW  SOL   389      51.630  68.760  14.810  1.00  0.00            
ATOM   2376  HW1 SOL   389      52.010  69.670  14.990  1.00  0.00            
ATOM   2377  HW2 SOL   389      50.630  68.810  14.780  1.00  0.00            
ATOM   2378  OW  SOL   390      67.330  70.270  20.930  1.00  0.00            
ATOM   2379  HW1 SOL   390      67.260  70.480  21.900  1.00  0.00            
ATOM   2380  HW2 SOL   390      66.500  69.800  20.630  1.00  0.00            
ATOM   2381  OW  SOL   391      45.130  36.840  42.230  1.00  0.00            
ATOM   2382  HW1 SOL   391      44.870  36.030  42.750  1.00  0.00            
ATOM   2383  HW2 SOL   391      44.650  36.840  41.350  1.00  0.00            
ATOM   2384  OW  SOL   392      26.910  53.340  36.710  1.00  0.00            
ATOM   2385  HW1 SOL   392      27.450  53.190  35.890  1.00  0.00            
ATOM   2386  HW2 SOL   392      26.180  53.990  36.520  1.00  0.00            
ATOM   2387  OW  SOL   393      57.560  55.480  49.850  1.00  0.00            
ATOM   2388  HW1 SOL   393      57.660  54.480  49.820  1.00  0.00            
ATOM   2389  HW2 SOL   393      58.060  55.840  50.640  1.00  0.00            
ATOM   2390  OW  SOL   394      61.610  59.780   9.780  1.00  0.00            
ATOM   2391  HW1 SOL   394      62.040  59.230  10.500  1.00  0.00            
ATOM   2392  HW2 SOL   394      62.160  60.600   9.620  1.00  0.00            
ATOM   2393  OW  SOL   395      44.120  34.940  49.120  1.00  0.00            
ATOM   2394  HW1 SOL   395      44.610  34.680  49.950  1.00  0.00            
ATOM   2395  HW2 SOL   395      44.390  35.870  48.850  1.00  0.00            
ATOM   2396  OW  SOL   396      28.220  49.010  43.310  1.00  0.00            
ATOM   2397  HW1 SOL   396      28.400  48.100  42.920  1.00  0.00            
ATOM   2398  HW2 SOL   396      28.720  49.700  42.780  1.00  0.00            
ATOM   2399  OW  SOL   397      63.430  71.710  33.240  1.00  0.00            
ATOM   2400  HW1 SOL   397      64.330  71.510  33.640  1.00  0.00            
ATOM   2401  HW2 SOL   397      62.760  71.800  33.980  1.00  0.00            
ATOM   2402  OW  SOL   398      67.590  40.380  22.220  1.00  0.00            
ATOM   2403  HW1 SOL   398      66.650  40.140  22.470  1.00  0.00            
ATOM   2404  HW2 SOL   398      68.010  40.910  22.960  1.00  0.00            
ATOM   2405  OW  SOL   399      38.050  23.880  43.710  1.00  0.00            
ATOM   2406  HW1 SOL   399      37.190  24.240  44.080  1.00  0.00            
ATOM   2407  HW2 SOL   399      38.330  24.450  42.930  1.00  0.00            
ATOM   2408  OW  SOL   400      24.890  64.440  25.620  1.00  0.00            
ATOM   2409  HW1 SOL   400      25.640  65.030  25.920  1.00  0.00            
ATOM   2410  HW2 SOL   400      25.250  63.590  25.270  1.00  0.00            
ATOM   2411  OW  SOL   401      40.440  47.630  47.090  1.00  0.00            
ATOM   2412  HW1 SOL   401      40.420  46.950  46.360  1.00  0.00            
ATOM   2413  HW2 SOL   401      41.040  47.300  47.820  1.00  0.00            
ATOM   2414  OW  SOL   402      51.940  64.050  10.470  1.00  0.00            
ATOM   2415  HW1 SOL   402      51.580  64.980  10.400  1.00  0.00            
ATOM   2416  HW2 SOL   402      52.830  64.000  10.030  1.00  0.00            
ATOM   2417  OW  SOL   403      43.030  45.370  45.620  1.00  0.00            
ATOM   2418  HW1 SOL   403      43.900  45.480  45.150  1.00  0.00            
ATOM   2419  HW2 SOL   403      42.360  44.970  45.000  1.00  0.00            
ATOM   2420  OW  SOL   404      27.610  33.470  25.660  1.00  0.00            
ATOM   2421  HW1 SOL   404      27.290  34.400  25.510  1.00  0.00            
ATOM   2422  HW2 SOL   404      26.820  32.860  25.750  1.00  0.00            
ATOM   2423  OW  SOL   405      47.730  72.400  22.210  1.00  0.00            
ATOM   2424  HW1 SOL   405      47.160  72.880  21.550  1.00  0.00            
ATOM   2425  HW2 SOL   405      47.860  72.980  23.020  1.00  0.00            
ATOM   2426  OW  SOL   406      54.130  47.760  50.560  1.00  0.00            
ATOM   2427  HW1 SOL   406      54.650  48.290  49.890  1.00  0.00            
ATOM   2428  HW2 SOL   406      53.180  48.080  50.570  1.00  0.00            
ATOM   2429  OW  SOL   407      49.730  38.760  42.540  1.00  0.00            
ATOM   2430  HW1 SOL   407      50.430  38.080  42.310  1.00  0.00            
ATOM   2431  HW2 SOL   407      49.760  38.950  43.520  1.00  0.00            
ATOM   2432  OW  SOL   408      43.570  52.770  50.490  1.00  0.00            
ATOM   2433  HW1 SOL   408      42.790  52.150  50.360  1.00  0.00            
ATOM   2434  HW2 SOL   408      44.360  52.420  49.990  1.00  0.00            
ATOM   2435  OW  SOL   409      75.790  58.330  30.970  1.00  0.00            
ATOM   2436  HW1 SOL   409      75.180  58.980  30.520  1.00  0.00            
ATOM   2437  HW2 SOL   409      76.220  58.770  31.760  1.00  0.00            
ATOM   2438  OW  SOL   410      38.070  31.020  27.600  1.00  0.00            
ATOM   2439  HW1 SOL   410      38.270  30.940  26.620  1.00  0.00            
ATOM   2440  HW2 SOL   410      38.650  31.730  28.000  1.00  0.00            
ATOM   2441  OW  SOL   411      66.660  72.980  12.560  1.00  0.00            
ATOM   2442  HW1 SOL   411      67.370  72.860  11.860  1.00  0.00            
ATOM   2443  HW2 SOL   411      65.790  72.640  12.210  1.00  0.00            
ATOM   2444  OW  SOL   412      41.140  23.100  31.760  1.00  0.00            
ATOM   2445  HW1 SOL   412      41.000  22.240  31.270  1.00  0.00            
ATOM   2446  HW2 SOL   412      41.800  22.970  32.490  1.00  0.00            
ATOM   2447  OW  SOL   413      20.990  59.810  10.150  1.00  0.00            
ATOM   2448  HW1 SOL   413      20.040  60.130  10.190  1.00  0.00            
ATOM   2449  HW2 SOL   413      21.200  59.270  10.970  1.00  0.00            
ATOM   2450  OW  SOL   414      34.440  33.240  47.290  1.00  0.00            
ATOM   2451  HW1 SOL   414      34.210  33.700  48.140  1.00  0.00            
ATOM   2452  HW2 SOL   414      35.410  33.000  47.290  1.00  0.00            
ATOM   2453  OW  SOL   415      56.350  23.040  24.920  1.00  0.00            
ATOM   2454  HW1 SOL   415      56.880  22.830  25.740  1.00  0.00            
ATOM   2455  HW2 SOL   415      56.340  24.030  24.760  1.00  0.00            
ATOM   2456  OW  SOL   416      35.960  42.110  45.740  1.00  0.00            
ATOM   2457  HW1 SOL   416      36.600  42.760  45.340  1.00  0.00            
ATOM   2458  HW2 SOL   416      36.450  41.290  46.020  1.00  0.00            
ATOM   2459  OW  SOL   417      43.070  48.280  59.360  1.00  0.00            
ATOM   2460  HW1 SOL   417      42.190  47.800  59.340  1.00  0.00            
ATOM   2461  HW2 SOL   417      43.700  47.780  59.960  1.00  0.00            
ATOM   2462  OW  SOL   418      41.200  50.730  50.240  1.00  0.00            
ATOM   2463  HW1 SOL   418      41.920  50.110  49.950  1.00  0.00            
ATOM   2464  HW2 SOL   418      40.330  50.460  49.820  1.00  0.00            
ATOM   2465  OW  SOL   419      75.350  51.550  20.810  1.00  0.00            
ATOM   2466  HW1 SOL   419      74.470  51.320  20.390  1.00  0.00            
ATOM   2467  HW2 SOL   419      75.480  52.540  20.760  1.00  0.00            
ATOM   2468  OW  SOL   420      22.640  54.710   3.330  1.00  0.00            
ATOM   2469  HW1 SOL   420      22.420  54.510   4.290  1.00  0.00            
ATOM   2470  HW2 SOL   420      22.790  55.690   3.220  1.00  0.00            
ATOM   2471  OW  SOL   421      59.170  63.930   6.990  1.00  0.00            
ATOM   2472  HW1 SOL   421      58.750  63.040   7.150  1.00  0.00            
ATOM   2473  HW2 SOL   421      58.910  64.270   6.080  1.00  0.00            
ATOM   2474  OW  SOL   422      40.120  41.870  45.700  1.00  0.00            
ATOM   2475  HW1 SOL   422      40.520  41.100  46.190  1.00  0.00            
ATOM   2476  HW2 SOL   422      39.730  41.550  44.830  1.00  0.00            
ATOM   2477  OW  SOL   423      71.220  71.470  16.070  1.00  0.00            
ATOM   2478  HW1 SOL   423      71.690  72.260  15.700  1.00  0.00            
ATOM   2479  HW2 SOL   423      71.260  71.490  17.070  1.00  0.00            
ATOM   2480  OW  SOL   424      20.950  39.400  38.890  1.00  0.00            
ATOM   2481  HW1 SOL   424      21.040  39.930  38.040  1.00  0.00            
ATOM   2482  HW2 SOL   424      21.810  39.450  39.400  1.00  0.00            
ATOM   2483  OW  SOL   425      36.540  61.790  41.140  1.00  0.00            
ATOM   2484  HW1 SOL   425      36.710  61.470  40.200  1.00  0.00            
ATOM   2485  HW2 SOL   425      37.110  62.600  41.320  1.00  0.00            
ATOM   2486  OW  SOL   426      50.240  66.620  20.480  1.00  0.00            
ATOM   2487  HW1 SOL   426      49.380  66.230  20.140  1.00  0.00            
ATOM   2488  HW2 SOL   426      50.960  65.940  20.390  1.00  0.00            
ATOM   2489  OW  SOL   427      43.520  48.040  56.680  1.00  0.00            
ATOM   2490  HW1 SOL   427      44.370  47.580  56.410  1.00  0.00            
ATOM   2491  HW2 SOL   427      43.580  48.300  57.650  1.00  0.00            
ATOM   2492  OW  SOL   428      42.170  39.450  47.060  1.00  0.00            
ATOM   2493  HW1 SOL   428      43.080  39.760  47.350  1.00  0.00            
ATOM   2494  HW2 SOL   428      42.270  38.690  46.410  1.00  0.00            
ATOM   2495  OW  SOL   429      63.370  48.680  -1.470  1.00  0.00            
ATOM   2496  HW1 SOL   429      63.620  47.960  -2.100  1.00  0.00            
ATOM   2497  HW2 SOL   429      62.880  49.400  -1.960  1.00  0.00            
ATOM   2498  OW  SOL   430      63.730  62.060  11.770  1.00  0.00            
ATOM   2499  HW1 SOL   430      63.510  61.880  10.810  1.00  0.00            
ATOM   2500  HW2 SOL   430      64.690  61.850  11.930  1.00  0.00            
ATOM   2501  OW  SOL   431      68.970  57.440  15.250  1.00  0.00            
ATOM   2502  HW1 SOL   431      68.320  56.690  15.150  1.00  0.00            
ATOM   2503  HW2 SOL   431      69.690  57.160  15.890  1.00  0.00            
ATOM   2504  OW  SOL   432      66.470  23.310  20.610  1.00  0.00            
ATOM   2505  HW1 SOL   432      65.830  24.080  20.600  1.00  0.00            
ATOM   2506  HW2 SOL   432      66.340  22.770  21.440  1.00  0.00            
ATOM   2507  OW  SOL   433      61.270  63.830  17.940  1.00  0.00            
ATOM   2508  HW1 SOL   433      61.300  62.860  17.690  1.00  0.00            
ATOM   2509  HW2 SOL   433      60.330  64.160  17.870  1.00  0.00            
ATOM   2510  OW  SOL   434      70.610  60.860  24.840  1.00  0.00            
ATOM   2511  HW1 SOL   434      70.620  59.860  24.890  1.00  0.00            
ATOM   2512  HW2 SOL   434      69.670  61.180  24.860  1.00  0.00            
ATOM   2513  OW  SOL   435      29.190  32.160  33.230  1.00  0.00            
ATOM   2514  HW1 SOL   435      29.890  31.450  33.220  1.00  0.00            
ATOM   2515  HW2 SOL   435      29.580  33.020  32.920  1.00  0.00            
ATOM   2516  OW  SOL   436      66.500  52.790  31.930  1.00  0.00            
ATOM   2517  HW1 SOL   436      65.830  52.470  32.610  1.00  0.00            
ATOM   2518  HW2 SOL   436      66.680  52.060  31.280  1.00  0.00            
ATOM   2519  OW  SOL   437      64.490  62.890   7.280  1.00  0.00            
ATOM   2520  HW1 SOL   437      64.390  63.790   6.860  1.00  0.00            
ATOM   2521  HW2 SOL   437      64.960  62.280   6.640  1.00  0.00            
ATOM   2522  OW  SOL   438      37.290  52.790  50.860  1.00  0.00            
ATOM   2523  HW1 SOL   438      37.240  52.740  49.860  1.00  0.00            
ATOM   2524  HW2 SOL   438      37.140  51.880  51.250  1.00  0.00            
ATOM   2525  OW  SOL   439      27.350  38.830  44.010  1.00  0.00            
ATOM   2526  HW1 SOL   439      27.030  38.830  43.060  1.00  0.00            
ATOM   2527  HW2 SOL   439      26.560  38.930  44.630  1.00  0.00            
ATOM   2528  OW  SOL   440      43.100  39.180  58.020  1.00  0.00            
ATOM   2529  HW1 SOL   440      42.430  39.620  58.620  1.00  0.00            
ATOM   2530  HW2 SOL   440      43.170  38.210  58.250  1.00  0.00            
ATOM   2531  OW  SOL   441      76.210  58.710  24.840  1.00  0.00            
ATOM   2532  HW1 SOL   441      76.280  59.420  24.150  1.00  0.00            
ATOM   2533  HW2 SOL   441      75.250  58.570  25.090  1.00  0.00            
ATOM   2534  OW  SOL   442      60.750  76.050  18.590  1.00  0.00            
ATOM   2535  HW1 SOL   442      60.630  75.370  17.870  1.00  0.00            
ATOM   2536  HW2 SOL   442      60.040  76.750  18.520  1.00  0.00            
ATOM   2537  OW  SOL   443      52.240  70.050   8.320  1.00  0.00            
ATOM   2538  HW1 SOL   443      52.790  70.130   7.490  1.00  0.00            
ATOM   2539  HW2 SOL   443      52.340  70.880   8.870  1.00  0.00            
ATOM   2540  OW  SOL   444      73.540  72.260  18.180  1.00  0.00            
ATOM   2541  HW1 SOL   444      72.900  71.550  18.450  1.00  0.00            
ATOM   2542  HW2 SOL   444      74.320  72.270  18.810  1.00  0.00            
ATOM   2543  OW  SOL   445      58.230  57.920  -0.580  1.00  0.00            
ATOM   2544  HW1 SOL   445      57.840  58.510   0.140  1.00  0.00            
ATOM   2545  HW2 SOL   445      57.480  57.550  -1.140  1.00  0.00            
ATOM   2546  OW  SOL   446      45.710  67.670   8.290  1.00  0.00            
ATOM   2547  HW1 SOL   446      46.140  68.490   7.910  1.00  0.00            
ATOM   2548  HW2 SOL   446      45.770  66.920   7.630  1.00  0.00            
ATOM   2549  OW  SOL   447      49.900  36.340  53.260  1.00  0.00            
ATOM   2550  HW1 SOL   447      49.370  36.710  52.500  1.00  0.00            
ATOM   2551  HW2 SOL   447      50.270  37.090  53.810  1.00  0.00            
ATOM   2552  OW  SOL   448      58.370  75.510   8.330  1.00  0.00            
ATOM   2553  HW1 SOL   448      57.740  75.180   7.630  1.00  0.00            
ATOM   2554  HW2 SOL   448      58.090  75.160   9.230  1.00  0.00            
ATOM   2555  OW  SOL   449      38.950  46.390  43.210  1.00  0.00            
ATOM   2556  HW1 SOL   449      39.940  46.380  43.100  1.00  0.00            
ATOM   2557  HW2 SOL   449      38.520  46.100  42.350  1.00  0.00            
ATOM   2558  OW  SOL   450      56.190  70.520  19.720  1.00  0.00            
ATOM   2559  HW1 SOL   450      55.230  70.550  19.470  1.00  0.00            
ATOM   2560  HW2 SOL   450      56.450  71.380  20.150  1.00  0.00            
ATOM   2561  OW  SOL   451      68.280  51.580  14.550  1.00  0.00            
ATOM   2562  HW1 SOL   451      67.450  51.590  13.980  1.00  0.00            
ATOM   2563  HW2 SOL   451      68.860  50.820  14.260  1.00  0.00            
ATOM   2564  OW  SOL   452      65.550  76.910  18.940  1.00  0.00            
ATOM   2565  HW1 SOL   452      65.460  76.220  18.220  1.00  0.00            
ATOM   2566  HW2 SOL   452      64.730  77.480  18.970  1.00  0.00            
ATOM   2567  OW  SOL   453      53.680  67.350  44.480  1.00  0.00            
ATOM   2568  HW1 SOL   453      52.720  67.210  44.240  1.00  0.00            
ATOM   2569  HW2 SOL   453      53.740  67.640  45.440  1.00  0.00            
ATOM   2570  OW  SOL   454      55.840  18.520  27.470  1.00  0.00            
ATOM   2571  HW1 SOL   454      56.830  18.470  27.330  1.00  0.00            
ATOM   2572  HW2 SOL   454      55.480  17.600  27.610  1.00  0.00            
ATOM   2573  OW  SOL   455      38.270  33.920  49.780  1.00  0.00            
ATOM   2574  HW1 SOL   455      37.940  33.680  48.870  1.00  0.00            
ATOM   2575  HW2 SOL   455      37.920  33.260  50.450  1.00  0.00            
ATOM   2576  OW  SOL   456      61.470  19.550  18.740  1.00  0.00            
ATOM   2577  HW1 SOL   456      62.220  19.980  19.260  1.00  0.00            
ATOM   2578  HW2 SOL   456      60.640  20.090  18.850  1.00  0.00            
ATOM   2579  OW  SOL   457      22.390  51.040   0.770  1.00  0.00            
ATOM   2580  HW1 SOL   457      22.100  50.220   0.280  1.00  0.00            
ATOM   2581  HW2 SOL   457      22.810  51.690   0.130  1.00  0.00            
ATOM   2582  OW  SOL   458      56.570  52.860  -2.310  1.00  0.00            
ATOM   2583  HW1 SOL   458      56.200  53.790  -2.250  1.00  0.00            
ATOM   2584  HW2 SOL   458      57.460  52.830  -1.860  1.00  0.00            
ATOM   2585  OW  SOL   459      62.410  67.740  16.870  1.00  0.00            
ATOM   2586  HW1 SOL   459      61.940  67.900  16.000  1.00  0.00            
ATOM   2587  HW2 SOL   459      62.820  66.820  16.860  1.00  0.00            
ATOM   2588  OW  SOL   460      62.640  15.800  20.210  1.00  0.00            
ATOM   2589  HW1 SOL   460      62.040  15.310  19.580  1.00  0.00            
ATOM   2590  HW2 SOL   460      62.100  16.430  20.770  1.00  0.00            
ATOM   2591  OW  SOL   461      66.970  21.360  14.610  1.00  0.00            
ATOM   2592  HW1 SOL   461      67.490  22.180  14.850  1.00  0.00            
ATOM   2593  HW2 SOL   461      67.170  21.110  13.660  1.00  0.00            
ATOM   2594  OW  SOL   462      53.610  29.220  45.650  1.00  0.00            
ATOM   2595  HW1 SOL   462      52.930  29.940  45.810  1.00  0.00            
ATOM   2596  HW2 SOL   462      53.590  28.940  44.690  1.00  0.00            
ATOM   2597  OW  SOL   463      73.190  55.340  29.550  1.00  0.00            
ATOM   2598  HW1 SOL   463      73.450  55.810  30.390  1.00  0.00            
ATOM   2599  HW2 SOL   463      72.360  54.800  29.720  1.00  0.00            
ATOM   2600  OW  SOL   464      34.780  55.220  41.980  1.00  0.00            
ATOM   2601  HW1 SOL   464      34.840  55.400  40.990  1.00  0.00            
ATOM   2602  HW2 SOL   464      34.410  54.310  42.130  1.00  0.00            
ATOM   2603  OW  SOL   465      44.280  51.570  39.330  1.00  0.00            
ATOM   2604  HW1 SOL   465      44.890  50.850  39.660  1.00  0.00            
ATOM   2605  HW2 SOL   465      44.240  51.540  38.330  1.00  0.00            
ATOM   2606  OW  SOL   466      22.500  57.460  15.080  1.00  0.00            
ATOM   2607  HW1 SOL   466      21.980  56.610  15.080  1.00  0.00            
ATOM   2608  HW2 SOL   466      22.370  57.940  15.940  1.00  0.00            
ATOM   2609  OW  SOL   467      46.700  31.820  37.320  1.00  0.00            
ATOM   2610  HW1 SOL   467      47.640  31.960  37.640  1.00  0.00            
ATOM   2611  HW2 SOL   467      46.350  32.670  36.920  1.00  0.00            
ATOM   2612  OW  SOL   468      26.660  63.790  20.700  1.00  0.00            
ATOM   2613  HW1 SOL   468      25.810  64.150  21.090  1.00  0.00            
ATOM   2614  HW2 SOL   468      27.380  64.470  20.810  1.00  0.00            
ATOM   2615  OW  SOL   469      46.040  39.880  39.390  1.00  0.00            
ATOM   2616  HW1 SOL   469      46.560  39.520  40.160  1.00  0.00            
ATOM   2617  HW2 SOL   469      46.330  40.810  39.190  1.00  0.00            
ATOM   2618  OW  SOL   470      42.810  40.380  55.560  1.00  0.00            
ATOM   2619  HW1 SOL   470      42.900  39.980  56.470  1.00  0.00            
ATOM   2620  HW2 SOL   470      43.480  39.960  54.940  1.00  0.00            
ATOM   2621  OW  SOL   471      64.810  69.020  19.490  1.00  0.00            
ATOM   2622  HW1 SOL   471      63.870  69.180  19.200  1.00  0.00            
ATOM   2623  HW2 SOL   471      65.440  69.450  18.830  1.00  0.00            
ATOM   2624  OW  SOL   472      71.440  45.620  39.990  1.00  0.00            
ATOM   2625  HW1 SOL   472      71.100  45.150  40.800  1.00  0.00            
ATOM   2626  HW2 SOL   472      72.050  45.020  39.480  1.00  0.00            
ATOM   2627  OW  SOL   473      44.880  41.980  60.070  1.00  0.00            
ATOM   2628  HW1 SOL   473      45.310  41.160  59.690  1.00  0.00            
ATOM   2629  HW2 SOL   473      44.040  41.720  60.550  1.00  0.00            
ATOM   2630  OW  SOL   474      37.970  50.370   3.580  1.00  0.00            
ATOM   2631  HW1 SOL   474      38.510  51.130   3.220  1.00  0.00            
ATOM   2632  HW2 SOL   474      37.070  50.700   3.850  1.00  0.00            
ATOM   2633  OW  SOL   475      46.670  48.860  50.040  1.00  0.00            
ATOM   2634  HW1 SOL   475      46.210  47.980  49.910  1.00  0.00            
ATOM   2635  HW2 SOL   475      46.240  49.350  50.800  1.00  0.00            
ATOM   2636  OW  SOL   476      64.270  51.760  14.980  1.00  0.00            
ATOM   2637  HW1 SOL   476      63.980  52.080  15.880  1.00  0.00            
ATOM   2638  HW2 SOL   476      64.400  50.770  15.010  1.00  0.00            
ATOM   2639  OW  SOL   477      26.450  66.770  10.570  1.00  0.00            
ATOM   2640  HW1 SOL   477      25.880  67.140   9.840  1.00  0.00            
ATOM   2641  HW2 SOL   477      27.390  67.090  10.450  1.00  0.00            
ATOM   2642  OW  SOL   478      64.730  51.770  33.560  1.00  0.00            
ATOM   2643  HW1 SOL   478      64.800  52.120  34.500  1.00  0.00            
ATOM   2644  HW2 SOL   478      64.770  50.770  33.580  1.00  0.00            
ATOM   2645  OW  SOL   479      18.080  54.430  32.640  1.00  0.00            
ATOM   2646  HW1 SOL   479      17.640  54.350  33.530  1.00  0.00            
ATOM   2647  HW2 SOL   479      18.060  55.390  32.340  1.00  0.00            
ATOM   2648  OW  SOL   480      65.270  66.750  20.870  1.00  0.00            
ATOM   2649  HW1 SOL   480      65.340  66.250  20.010  1.00  0.00            
ATOM   2650  HW2 SOL   480      65.050  67.710  20.680  1.00  0.00            
ATOM   2651  OW  SOL   481      48.800  47.310  -7.790  1.00  0.00            
ATOM   2652  HW1 SOL   481      47.810  47.200  -7.760  1.00  0.00            
ATOM   2653  HW2 SOL   481      49.030  48.260  -8.010  1.00  0.00            
ATOM   2654  OW  SOL   482      40.360  36.740  -7.880  1.00  0.00            
ATOM   2655  HW1 SOL   482      39.840  37.580  -7.770  1.00  0.00            
ATOM   2656  HW2 SOL   482      40.460  36.280  -7.000  1.00  0.00            
ATOM   2657  OW  SOL   483      71.010  33.490  37.430  1.00  0.00            
ATOM   2658  HW1 SOL   483      70.930  33.800  36.490  1.00  0.00            
ATOM   2659  HW2 SOL   483      71.670  32.730  37.480  1.00  0.00            
ATOM   2660  OW  SOL   484      30.060  37.250   8.340  1.00  0.00            
ATOM   2661  HW1 SOL   484      29.730  37.610   9.210  1.00  0.00            
ATOM   2662  HW2 SOL   484      29.680  37.800   7.590  1.00  0.00            
ATOM   2663  OW  SOL   485      17.600  53.380  35.130  1.00  0.00            
ATOM   2664  HW1 SOL   485      18.460  52.890  34.960  1.00  0.00            
ATOM   2665  HW2 SOL   485      16.920  52.750  35.510  1.00  0.00            
ATOM   2666  OW  SOL   486      69.060  26.070  23.580  1.00  0.00            
ATOM   2667  HW1 SOL   486      69.960  26.480  23.720  1.00  0.00            
ATOM   2668  HW2 SOL   486      68.580  26.570  22.860  1.00  0.00            
ATOM   2669  OW  SOL   487      48.470  42.710   5.820  1.00  0.00            
ATOM   2670  HW1 SOL   487      49.340  42.650   6.300  1.00  0.00            
ATOM   2671  HW2 SOL   487      48.480  42.100   5.030  1.00  0.00            
ATOM   2672  OW  SOL   488      71.910  33.190  23.040  1.00  0.00            
ATOM   2673  HW1 SOL   488      71.940  32.210  23.250  1.00  0.00            
ATOM   2674  HW2 SOL   488      70.960  33.450  22.840  1.00  0.00            
ATOM   2675  OW  SOL   489      63.430  65.190  17.120  1.00  0.00            
ATOM   2676  HW1 SOL   489      63.890  64.610  16.450  1.00  0.00            
ATOM   2677  HW2 SOL   489      62.530  64.820  17.320  1.00  0.00            
ATOM   2678  OW  SOL   490      64.030  75.320  14.220  1.00  0.00            
ATOM   2679  HW1 SOL   490      64.630  75.960  13.740  1.00  0.00            
ATOM   2680  HW2 SOL   490      63.870  74.520  13.650  1.00  0.00            
ATOM   2681  OW  SOL   491      65.900  68.990  10.890  1.00  0.00            
ATOM   2682  HW1 SOL   491      66.320  68.290  10.300  1.00  0.00            
ATOM   2683  HW2 SOL   491      66.510  69.200  11.650  1.00  0.00            
ATOM   2684  OW  SOL   492      72.900  67.220  26.430  1.00  0.00            
ATOM   2685  HW1 SOL   492      73.560  67.940  26.630  1.00  0.00            
ATOM   2686  HW2 SOL   492      72.580  66.810  27.280  1.00  0.00            
ATOM   2687  OW  SOL   493      50.300  21.460  23.600  1.00  0.00            
ATOM   2688  HW1 SOL   493      49.360  21.810  23.590  1.00  0.00            
ATOM   2689  HW2 SOL   493      50.820  21.900  22.860  1.00  0.00            
ATOM   2690  OW  SOL   494      44.230  49.280  -9.370  1.00  0.00            
ATOM   2691  HW1 SOL   494      43.700  49.540 -10.180  1.00  0.00            
ATOM   2692  HW2 SOL   494      43.630  48.810  -8.720  1.00  0.00            
ATOM   2693  OW  SOL   495      65.610  17.750  31.130  1.00  0.00            
ATOM   2694  HW1 SOL   495      64.690  17.800  31.530  1.00  0.00            
ATOM   2695  HW2 SOL   495      66.240  18.320  31.660  1.00  0.00            
ATOM   2696  OW  SOL   496      50.410  45.590  59.640  1.00  0.00            
ATOM   2697  HW1 SOL   496      51.300  46.000  59.420  1.00  0.00            
ATOM   2698  HW2 SOL   496      49.890  45.460  58.790  1.00  0.00            
ATOM   2699  OW  SOL   497      29.460  69.200  20.600  1.00  0.00            
ATOM   2700  HW1 SOL   497      29.510  69.820  21.380  1.00  0.00            
ATOM   2701  HW2 SOL   497      29.820  69.670  19.790  1.00  0.00            
ATOM   2702  OW  SOL   498      67.080  70.460  27.610  1.00  0.00            
ATOM   2703  HW1 SOL   498      66.610  69.910  28.300  1.00  0.00            
ATOM   2704  HW2 SOL   498      68.030  70.150  27.530  1.00  0.00            
ATOM   2705  OW  SOL   499      74.190  48.090  17.080  1.00  0.00            
ATOM   2706  HW1 SOL   499      74.930  47.470  17.350  1.00  0.00            
ATOM   2707  HW2 SOL   499      73.460  48.060  17.760  1.00  0.00            
ATOM   2708  OW  SOL   500      67.180  66.100  22.640  1.00  0.00            
ATOM   2709  HW1 SOL   500      66.690  66.190  21.770  1.00  0.00            
ATOM   2710  HW2 SOL   500      66.820  65.320  23.150  1.00  0.00            
ATOM   2711  OW  SOL   501      59.830  63.980  13.190  1.00  0.00            
ATOM   2712  HW1 SOL   501      60.360  63.130  13.200  1.00  0.00            
ATOM   2713  HW2 SOL   501      59.260  64.020  14.010  1.00  0.00            
ATOM   2714  OW  SOL   502      70.240  66.540  21.470  1.00  0.00            
ATOM   2715  HW1 SOL   502      70.600  67.280  22.050  1.00  0.00            
ATOM   2716  HW2 SOL   502      69.500  66.080  21.950  1.00  0.00            
ATOM   2717  OW  SOL   503      16.230  68.270  22.570  1.00  0.00            
ATOM   2718  HW1 SOL   503      16.760  67.430  22.490  1.00  0.00            
ATOM   2719  HW2 SOL   503      16.060  68.470  23.530  1.00  0.00            
ATOM   2720  OW  SOL   504      69.810  65.970  15.670  1.00  0.00            
ATOM   2721  HW1 SOL   504      69.730  65.250  14.980  1.00  0.00            
ATOM   2722  HW2 SOL   504      68.920  66.140  16.080  1.00  0.00            
ATOM   2723  OW  SOL   505      22.700  61.380  28.780  1.00  0.00            
ATOM   2724  HW1 SOL   505      22.870  62.140  29.410  1.00  0.00            
ATOM   2725  HW2 SOL   505      22.440  60.570  29.290  1.00  0.00            
ATOM   2726  OW  SOL   506      48.130  50.120 -11.350  1.00  0.00            
ATOM   2727  HW1 SOL   506      48.290  49.310 -11.920  1.00  0.00            
ATOM   2728  HW2 SOL   506      47.410  49.930 -10.690  1.00  0.00            
ATOM   2729  OW  SOL   507      34.300  38.330  -0.920  1.00  0.00            
ATOM   2730  HW1 SOL   507      35.120  38.830  -1.210  1.00  0.00            
ATOM   2731  HW2 SOL   507      33.670  38.250  -1.690  1.00  0.00            
ATOM   2732  OW  SOL   508      23.260  69.700  29.780  1.00  0.00            
ATOM   2733  HW1 SOL   508      23.240  70.090  28.870  1.00  0.00            
ATOM   2734  HW2 SOL   508      24.190  69.370  29.990  1.00  0.00            
ATOM   2735  OW  SOL   509      25.990  70.650  27.660  1.00  0.00            
ATOM   2736  HW1 SOL   509      25.100  71.100  27.610  1.00  0.00            
ATOM   2737  HW2 SOL   509      25.870  69.700  27.950  1.00  0.00            
ATOM   2738  OW  SOL   510      58.560  60.260  41.900  1.00  0.00            
ATOM   2739  HW1 SOL   510      58.770  59.290  42.010  1.00  0.00            
ATOM   2740  HW2 SOL   510      57.730  60.360  41.340  1.00  0.00            
ATOM   2741  OW  SOL   511      48.160  39.150   1.890  1.00  0.00            
ATOM   2742  HW1 SOL   511      47.550  39.030   1.110  1.00  0.00            
ATOM   2743  HW2 SOL   511      48.680  38.310   2.040  1.00  0.00            
ATOM   2744  OW  SOL   512      65.840  24.600   7.370  1.00  0.00            
ATOM   2745  HW1 SOL   512      65.820  24.260   8.310  1.00  0.00            
ATOM   2746  HW2 SOL   512      66.370  25.450   7.340  1.00  0.00            
ATOM   2747  OW  SOL   513      74.180  54.690  24.210  1.00  0.00            
ATOM   2748  HW1 SOL   513      73.890  53.850  23.760  1.00  0.00            
ATOM   2749  HW2 SOL   513      75.180  54.710  24.260  1.00  0.00            
ATOM   2750  OW  SOL   514      42.920  36.550  53.970  1.00  0.00            
ATOM   2751  HW1 SOL   514      43.530  37.170  54.460  1.00  0.00            
ATOM   2752  HW2 SOL   514      43.020  35.630  54.340  1.00  0.00            
ATOM   2753  OW  SOL   515      42.430  72.500  17.650  1.00  0.00            
ATOM   2754  HW1 SOL   515      43.010  71.780  17.270  1.00  0.00            
ATOM   2755  HW2 SOL   515      42.610  73.360  17.160  1.00  0.00            
ATOM   2756  OW  SOL   516      38.420  52.390  -2.370  1.00  0.00            
ATOM   2757  HW1 SOL   516      38.130  53.340  -2.530  1.00  0.00            
ATOM   2758  HW2 SOL   516      39.280  52.230  -2.850  1.00  0.00            
ATOM   2759  OW  SOL   517      18.270  64.320  17.510  1.00  0.00            
ATOM   2760  HW1 SOL   517      17.340  64.120  17.800  1.00  0.00            
ATOM   2761  HW2 SOL   517      18.320  65.270  17.200  1.00  0.00            
ATOM   2762  OW  SOL   518      54.590  40.330  -3.260  1.00  0.00            
ATOM   2763  HW1 SOL   518      55.150  40.700  -4.000  1.00  0.00            
ATOM   2764  HW2 SOL   518      55.020  40.500  -2.380  1.00  0.00            
ATOM   2765  OW  SOL   519      58.420  69.040   5.640  1.00  0.00            
ATOM   2766  HW1 SOL   519      58.390  70.040   5.560  1.00  0.00            
ATOM   2767  HW2 SOL   519      59.180  68.770   6.240  1.00  0.00            
ATOM   2768  OW  SOL   520      36.610  49.230  -9.390  1.00  0.00            
ATOM   2769  HW1 SOL   520      35.990  48.740  -8.770  1.00  0.00            
ATOM   2770  HW2 SOL   520      37.240  48.580  -9.810  1.00  0.00            
ATOM   2771  OW  SOL   521      18.480  66.820  16.700  1.00  0.00            
ATOM   2772  HW1 SOL   521      18.260  66.990  15.740  1.00  0.00            
ATOM   2773  HW2 SOL   521      19.060  67.560  17.050  1.00  0.00            
ATOM   2774  OW  SOL   522      63.750  21.060  31.950  1.00  0.00            
ATOM   2775  HW1 SOL   522      63.500  20.990  30.990  1.00  0.00            
ATOM   2776  HW2 SOL   522      64.500  21.710  32.070  1.00  0.00            
ATOM   2777  OW  SOL   523      66.890  55.280  30.690  1.00  0.00            
ATOM   2778  HW1 SOL   523      67.520  55.850  31.220  1.00  0.00            
ATOM   2779  HW2 SOL   523      66.840  54.370  31.090  1.00  0.00            
ATOM   2780  OW  SOL   524      74.630  19.070  23.260  1.00  0.00            
ATOM   2781  HW1 SOL   524      75.350  19.440  22.670  1.00  0.00            
ATOM   2782  HW2 SOL   524      73.740  19.380  22.930  1.00  0.00            
ATOM   2783  OW  SOL   525      44.610  27.110  24.170  1.00  0.00            
ATOM   2784  HW1 SOL   525      44.920  27.700  23.430  1.00  0.00            
ATOM   2785  HW2 SOL   525      45.270  26.380  24.310  1.00  0.00            
ATOM   2786  OW  SOL   526      46.420  59.260  44.100  1.00  0.00            
ATOM   2787  HW1 SOL   526      47.250  59.760  43.870  1.00  0.00            
ATOM   2788  HW2 SOL   526      46.010  58.900  43.260  1.00  0.00            
ATOM   2789  OW  SOL   527      65.900  58.260  25.910  1.00  0.00            
ATOM   2790  HW1 SOL   527      66.470  58.720  26.600  1.00  0.00            
ATOM   2791  HW2 SOL   527      64.970  58.170  26.260  1.00  0.00            
ATOM   2792  OW  SOL   528      55.440  15.810  28.740  1.00  0.00            
ATOM   2793  HW1 SOL   528      54.700  15.330  29.210  1.00  0.00            
ATOM   2794  HW2 SOL   528      55.790  15.230  28.000  1.00  0.00            
ATOM   2795  OW  SOL   529      63.080  60.760  37.680  1.00  0.00            
ATOM   2796  HW1 SOL   529      62.700  61.210  38.490  1.00  0.00            
ATOM   2797  HW2 SOL   529      63.710  60.030  37.970  1.00  0.00            
ATOM   2798  OW  SOL   530      72.440  32.090  26.400  1.00  0.00            
ATOM   2799  HW1 SOL   530      72.530  31.470  25.610  1.00  0.00            
ATOM   2800  HW2 SOL   530      71.490  32.090  26.710  1.00  0.00            
ATOM   2801  OW  SOL   531      44.150  19.870  23.280  1.00  0.00            
ATOM   2802  HW1 SOL   531      44.040  18.960  22.860  1.00  0.00            
ATOM   2803  HW2 SOL   531      44.920  20.340  22.840  1.00  0.00            
ATOM   2804  OW  SOL   532      28.150  61.200  20.870  1.00  0.00            
ATOM   2805  HW1 SOL   532      29.010  61.650  20.620  1.00  0.00            
ATOM   2806  HW2 SOL   532      27.470  61.900  21.120  1.00  0.00            
ATOM   2807  OW  SOL   533      30.560  57.380  -2.290  1.00  0.00            
ATOM   2808  HW1 SOL   533      31.000  56.790  -1.620  1.00  0.00            
ATOM   2809  HW2 SOL   533      30.500  58.310  -1.930  1.00  0.00            
ATOM   2810  OW  SOL   534      47.000  72.000  17.760  1.00  0.00            
ATOM   2811  HW1 SOL   534      47.740  72.370  18.320  1.00  0.00            
ATOM   2812  HW2 SOL   534      47.040  72.400  16.840  1.00  0.00            
ATOM   2813  OW  SOL   535      44.510  71.170  32.630  1.00  0.00            
ATOM   2814  HW1 SOL   535      43.660  71.280  33.150  1.00  0.00            
ATOM   2815  HW2 SOL   535      44.620  70.220  32.360  1.00  0.00            
ATOM   2816  OW  SOL   536      68.040  52.670  37.060  1.00  0.00            
ATOM   2817  HW1 SOL   536      67.920  52.470  38.030  1.00  0.00            
ATOM   2818  HW2 SOL   536      68.880  53.190  36.920  1.00  0.00            
ATOM   2819  OW  SOL   537      48.630  72.490  12.990  1.00  0.00            
ATOM   2820  HW1 SOL   537      49.380  72.430  13.650  1.00  0.00            
ATOM   2821  HW2 SOL   537      47.870  71.910  13.290  1.00  0.00            
ATOM   2822  OW  SOL   538      56.510  19.900  37.360  1.00  0.00            
ATOM   2823  HW1 SOL   538      56.540  20.250  38.300  1.00  0.00            
ATOM   2824  HW2 SOL   538      55.660  20.200  36.920  1.00  0.00            
ATOM   2825  OW  SOL   539      49.930  36.750  -4.930  1.00  0.00            
ATOM   2826  HW1 SOL   539      50.130  35.800  -4.730  1.00  0.00            
ATOM   2827  HW2 SOL   539      49.550  36.830  -5.850  1.00  0.00            
ATOM   2828  OW  SOL   540      44.830  33.520  -2.210  1.00  0.00            
ATOM   2829  HW1 SOL   540      44.710  34.370  -1.700  1.00  0.00            
ATOM   2830  HW2 SOL   540      45.620  33.020  -1.840  1.00  0.00            
ATOM   2831  OW  SOL   541      41.970  28.720   5.210  1.00  0.00            
ATOM   2832  HW1 SOL   541      41.880  27.830   5.650  1.00  0.00            
ATOM   2833  HW2 SOL   541      41.750  28.640   4.240  1.00  0.00            
ATOM   2834  OW  SOL   542      27.280  61.890  16.310  1.00  0.00            
ATOM   2835  HW1 SOL   542      26.850  62.090  15.420  1.00  0.00            
ATOM   2836  HW2 SOL   542      26.650  62.150  17.040  1.00  0.00            
ATOM   2837  OW  SOL   543      52.570  62.420  25.700  1.00  0.00            
ATOM   2838  HW1 SOL   543      53.250  63.070  26.030  1.00  0.00            
ATOM   2839  HW2 SOL   543      51.810  62.920  25.280  1.00  0.00            
ATOM   2840  OW  SOL   544      33.030  54.500  21.310  1.00  0.00            
ATOM   2841  HW1 SOL   544      32.200  54.040  20.980  1.00  0.00            
ATOM   2842  HW2 SOL   544      32.800  55.050  22.110  1.00  0.00            
ATOM   2843  OW  SOL   545      21.330  47.320  12.730  1.00  0.00            
ATOM   2844  HW1 SOL   545      21.080  48.110  13.290  1.00  0.00            
ATOM   2845  HW2 SOL   545      20.630  47.160  12.040  1.00  0.00            
ATOM   2846  OW  SOL   546      58.500  71.950  12.180  1.00  0.00            
ATOM   2847  HW1 SOL   546      58.410  71.710  13.150  1.00  0.00            
ATOM   2848  HW2 SOL   546      59.220  71.390  11.770  1.00  0.00            
ATOM   2849  OW  SOL   547      36.480  35.920   0.310  1.00  0.00            
ATOM   2850  HW1 SOL   547      37.210  36.040   0.990  1.00  0.00            
ATOM   2851  HW2 SOL   547      35.630  36.290   0.680  1.00  0.00            
ATOM   2852  OW  SOL   548      35.410  43.470  -3.680  1.00  0.00            
ATOM   2853  HW1 SOL   548      34.930  43.390  -4.560  1.00  0.00            
ATOM   2854  HW2 SOL   548      36.390  43.330  -3.830  1.00  0.00            
ATOM   2855  OW  SOL   549      58.850  68.180  37.360  1.00  0.00            
ATOM   2856  HW1 SOL   549      59.070  67.300  37.770  1.00  0.00            
ATOM   2857  HW2 SOL   549      58.810  68.090  36.360  1.00  0.00            
ATOM   2858  OW  SOL   550      67.850  23.310  27.060  1.00  0.00            
ATOM   2859  HW1 SOL   550      68.780  22.960  27.000  1.00  0.00            
ATOM   2860  HW2 SOL   550      67.230  22.580  27.340  1.00  0.00            
ATOM   2861  OW  SOL   551      63.720  68.840  26.620  1.00  0.00            
ATOM   2862  HW1 SOL   551      64.150  69.420  25.930  1.00  0.00            
ATOM   2863  HW2 SOL   551      64.340  68.730  27.400  1.00  0.00            
ATOM   2864  OW  SOL   552      39.930  32.970  -6.560  1.00  0.00            
ATOM   2865  HW1 SOL   552      39.810  33.810  -6.040  1.00  0.00            
ATOM   2866  HW2 SOL   552      39.160  32.860  -7.190  1.00  0.00            
ATOM   2867  OW  SOL   553      61.580  59.470  35.830  1.00  0.00            
ATOM   2868  HW1 SOL   553      60.870  59.090  36.430  1.00  0.00            
ATOM   2869  HW2 SOL   553      62.330  59.810  36.400  1.00  0.00            
ATOM   2870  OW  SOL   554      75.020  66.610  24.840  1.00  0.00            
ATOM   2871  HW1 SOL   554      74.900  66.500  23.850  1.00  0.00            
ATOM   2872  HW2 SOL   554      74.220  67.060  25.230  1.00  0.00            
ATOM   2873  OW  SOL   555      20.370  45.930  28.550  1.00  0.00            
ATOM   2874  HW1 SOL   555      19.580  46.170  29.120  1.00  0.00            
ATOM   2875  HW2 SOL   555      20.150  45.120  28.000  1.00  0.00            
ATOM   2876  OW  SOL   556      34.390  63.910   1.340  1.00  0.00            
ATOM   2877  HW1 SOL   556      33.850  63.130   1.670  1.00  0.00            
ATOM   2878  HW2 SOL   556      35.280  63.580   1.020  1.00  0.00            
ATOM   2879  OW  SOL   557      59.970  48.600  -7.290  1.00  0.00            
ATOM   2880  HW1 SOL   557      60.740  48.630  -7.930  1.00  0.00            
ATOM   2881  HW2 SOL   557      59.180  48.190  -7.740  1.00  0.00            
ATOM   2882  OW  SOL   558      23.670  72.670  19.730  1.00  0.00            
ATOM   2883  HW1 SOL   558      24.230  72.190  19.050  1.00  0.00            
ATOM   2884  HW2 SOL   558      23.300  72.010  20.380  1.00  0.00            
ATOM   2885  OW  SOL   559      53.270  70.250  16.520  1.00  0.00            
ATOM   2886  HW1 SOL   559      54.110  69.900  16.100  1.00  0.00            
ATOM   2887  HW2 SOL   559      53.390  70.270  17.510  1.00  0.00            
ATOM   2888  OW  SOL   560      24.980  76.450  27.740  1.00  0.00            
ATOM   2889  HW1 SOL   560      25.020  75.480  28.010  1.00  0.00            
ATOM   2890  HW2 SOL   560      25.440  77.000  28.440  1.00  0.00            
ATOM   2891  OW  SOL   561      28.060  63.800  27.070  1.00  0.00            
ATOM   2892  HW1 SOL   561      28.940  63.430  26.770  1.00  0.00            
ATOM   2893  HW2 SOL   561      27.800  64.560  26.480  1.00  0.00            
ATOM   2894  OW  SOL   562      62.610  62.690  28.520  1.00  0.00            
ATOM   2895  HW1 SOL   562      62.850  63.660  28.570  1.00  0.00            
ATOM   2896  HW2 SOL   562      61.850  62.510  29.150  1.00  0.00            
ATOM   2897  OW  SOL   563      49.880  41.080  -9.210  1.00  0.00            
ATOM   2898  HW1 SOL   563      49.040  41.270  -9.730  1.00  0.00            
ATOM   2899  HW2 SOL   563      50.040  41.830  -8.570  1.00  0.00            
ATOM   2900  OW  SOL   564      67.170  76.600  23.160  1.00  0.00            
ATOM   2901  HW1 SOL   564      67.900  76.350  23.780  1.00  0.00            
ATOM   2902  HW2 SOL   564      66.350  76.070  23.370  1.00  0.00            
ATOM   2903  OW  SOL   565      51.270  38.940  -8.170  1.00  0.00            
ATOM   2904  HW1 SOL   565      51.520  38.530  -9.050  1.00  0.00            
ATOM   2905  HW2 SOL   565      50.810  39.810  -8.340  1.00  0.00            
ATOM   2906  OW  SOL   566      48.990  69.160  38.460  1.00  0.00            
ATOM   2907  HW1 SOL   566      49.030  69.180  37.460  1.00  0.00            
ATOM   2908  HW2 SOL   566      49.920  69.110  38.830  1.00  0.00            
ATOM   2909  OW  SOL   567      47.650  38.480  -9.750  1.00  0.00            
ATOM   2910  HW1 SOL   567      48.570  38.330 -10.110  1.00  0.00            
ATOM   2911  HW2 SOL   567      47.420  39.450  -9.830  1.00  0.00            
ATOM   2912  OW  SOL   568      56.970  29.850   9.280  1.00  0.00            
ATOM   2913  HW1 SOL   568      57.800  30.360   9.510  1.00  0.00            
ATOM   2914  HW2 SOL   568      56.660  30.120   8.360  1.00  0.00            
ATOM   2915  OW  SOL   569      56.260  38.390  36.310  1.00  0.00            
ATOM   2916  HW1 SOL   569      56.630  39.130  36.880  1.00  0.00            
ATOM   2917  HW2 SOL   569      55.500  37.960  36.780  1.00  0.00            
ATOM   2918  OW  SOL   570      73.720  66.990  15.860  1.00  0.00            
ATOM   2919  HW1 SOL   570      73.370  66.500  15.050  1.00  0.00            
ATOM   2920  HW2 SOL   570      72.960  67.200  16.470  1.00  0.00            
ATOM   2921  OW  SOL   571      37.760  28.400  12.880  1.00  0.00            
ATOM   2922  HW1 SOL   571      36.780  28.210  12.970  1.00  0.00            
ATOM   2923  HW2 SOL   571      38.090  28.840  13.710  1.00  0.00            
ATOM   2924  OW  SOL   572      64.650  47.660  30.550  1.00  0.00            
ATOM   2925  HW1 SOL   572      65.390  48.170  30.990  1.00  0.00            
ATOM   2926  HW2 SOL   572      65.040  47.040  29.870  1.00  0.00            
ATOM   2927  OW  SOL   573      71.950  23.030  24.360  1.00  0.00            
ATOM   2928  HW1 SOL   573      72.810  22.590  24.610  1.00  0.00            
ATOM   2929  HW2 SOL   573      71.770  22.890  23.390  1.00  0.00            
ATOM   2930  OW  SOL   574      70.840  54.020  29.890  1.00  0.00            
ATOM   2931  HW1 SOL   574      70.450  53.740  29.020  1.00  0.00            
ATOM   2932  HW2 SOL   574      70.490  53.420  30.620  1.00  0.00            
ATOM   2933  OW  SOL   575      69.380  49.720  16.760  1.00  0.00            
ATOM   2934  HW1 SOL   575      69.290  49.710  15.760  1.00  0.00            
ATOM   2935  HW2 SOL   575      68.540  49.360  17.170  1.00  0.00            
ATOM   2936  OW  SOL   576      75.760  62.070  15.490  1.00  0.00            
ATOM   2937  HW1 SOL   576      75.960  61.090  15.420  1.00  0.00            
ATOM   2938  HW2 SOL   576      75.180  62.230  16.290  1.00  0.00            
ATOM   2939  OW  SOL   577      41.090  40.940 -13.060  1.00  0.00            
ATOM   2940  HW1 SOL   577      41.780  40.230 -13.190  1.00  0.00            
ATOM   2941  HW2 SOL   577      40.690  40.860 -12.150  1.00  0.00            
ATOM   2942  OW  SOL   578      65.840  52.180  21.660  1.00  0.00            
ATOM   2943  HW1 SOL   578      65.610  53.160  21.590  1.00  0.00            
ATOM   2944  HW2 SOL   578      66.360  51.900  20.860  1.00  0.00            
ATOM   2945  OW  SOL   579      53.270  61.390  37.840  1.00  0.00            
ATOM   2946  HW1 SOL   579      53.760  62.030  38.430  1.00  0.00            
ATOM   2947  HW2 SOL   579      53.510  61.580  36.880  1.00  0.00            
ATOM   2948  OW  SOL   580      67.790  66.240  35.310  1.00  0.00            
ATOM   2949  HW1 SOL   580      68.650  66.720  35.510  1.00  0.00            
ATOM   2950  HW2 SOL   580      67.850  65.300  35.650  1.00  0.00            
ATOM   2951  OW  SOL   581      50.890  34.190  -3.740  1.00  0.00            
ATOM   2952  HW1 SOL   581      51.130  33.900  -2.810  1.00  0.00            
ATOM   2953  HW2 SOL   581      51.400  33.650  -4.400  1.00  0.00            
ATOM   2954  OW  SOL   582      59.520  71.140  33.250  1.00  0.00            
ATOM   2955  HW1 SOL   582      59.470  70.150  33.090  1.00  0.00            
ATOM   2956  HW2 SOL   582      59.620  71.610  32.370  1.00  0.00            
ATOM   2957  OW  SOL   583      31.900  62.630  32.200  1.00  0.00            
ATOM   2958  HW1 SOL   583      31.410  63.140  31.490  1.00  0.00            
ATOM   2959  HW2 SOL   583      32.770  62.290  31.840  1.00  0.00            
ATOM   2960  OW  SOL   584      69.010  62.570  27.510  1.00  0.00            
ATOM   2961  HW1 SOL   584      69.120  63.570  27.580  1.00  0.00            
ATOM   2962  HW2 SOL   584      69.910  62.150  27.410  1.00  0.00            
ATOM   2963  OW  SOL   585      73.620  64.270  26.640  1.00  0.00            
ATOM   2964  HW1 SOL   585      74.610  64.180  26.510  1.00  0.00            
ATOM   2965  HW2 SOL   585      73.400  65.210  26.880  1.00  0.00            
ATOM   2966  OW  SOL   586      58.540  61.140  16.770  1.00  0.00            
ATOM   2967  HW1 SOL   586      59.400  60.960  17.240  1.00  0.00            
ATOM   2968  HW2 SOL   586      57.990  61.790  17.310  1.00  0.00            
ATOM   2969  OW  SOL   587      68.780  43.300  17.840  1.00  0.00            
ATOM   2970  HW1 SOL   587      67.900  43.710  17.630  1.00  0.00            
ATOM   2971  HW2 SOL   587      69.190  42.940  17.010  1.00  0.00            
ATOM   2972  OW  SOL   588      67.230  66.670  16.710  1.00  0.00            
ATOM   2973  HW1 SOL   588      66.720  66.250  17.460  1.00  0.00            
ATOM   2974  HW2 SOL   588      66.940  67.620  16.610  1.00  0.00            
ATOM   2975  OW  SOL   589      43.680  45.740  -4.900  1.00  0.00            
ATOM   2976  HW1 SOL   589      44.170  45.530  -4.060  1.00  0.00            
ATOM   2977  HW2 SOL   589      44.130  45.280  -5.670  1.00  0.00            
ATOM   2978  OW  SOL   590      19.360  68.230  26.600  1.00  0.00            
ATOM   2979  HW1 SOL   590      20.220  68.650  26.910  1.00  0.00            
ATOM   2980  HW2 SOL   590      18.810  67.980  27.390  1.00  0.00            
ATOM   2981  OW  SOL   591      64.660  50.790  37.910  1.00  0.00            
ATOM   2982  HW1 SOL   591      65.140  51.270  38.650  1.00  0.00            
ATOM   2983  HW2 SOL   591      64.760  51.300  37.060  1.00  0.00            
ATOM   2984  OW  SOL   592      65.700  54.340  16.890  1.00  0.00            
ATOM   2985  HW1 SOL   592      65.710  54.880  17.730  1.00  0.00            
ATOM   2986  HW2 SOL   592      64.760  54.110  16.650  1.00  0.00            
ATOM   2987  OW  SOL   593      75.820  41.430  33.400  1.00  0.00            
ATOM   2988  HW1 SOL   593      75.930  41.540  32.410  1.00  0.00            
ATOM   2989  HW2 SOL   593      76.080  42.290  33.850  1.00  0.00            
ATOM   2990  OW  SOL   594      38.960  54.770   7.480  1.00  0.00            
ATOM   2991  HW1 SOL   594      38.860  53.830   7.810  1.00  0.00            
ATOM   2992  HW2 SOL   594      39.220  55.360   8.240  1.00  0.00            
ATOM   2993  OW  SOL   595      76.970  64.090  23.490  1.00  0.00            
ATOM   2994  HW1 SOL   595      76.040  63.890  23.170  1.00  0.00            
ATOM   2995  HW2 SOL   595      77.440  64.640  22.810  1.00  0.00            
ATOM   2996  OW  SOL   596      66.320  60.120  24.120  1.00  0.00            
ATOM   2997  HW1 SOL   596      66.160  59.840  23.170  1.00  0.00            
ATOM   2998  HW2 SOL   596      66.150  59.340  24.730  1.00  0.00            
ATOM   2999  OW  SOL   597      63.230  67.280  22.800  1.00  0.00            
ATOM   3000  HW1 SOL   597      63.750  66.630  22.240  1.00  0.00            
ATOM   3001  HW2 SOL   597      62.440  67.610  22.280  1.00  0.00            
ATOM   3002  OW  SOL   598      66.830  67.390  32.980  1.00  0.00            
ATOM   3003  HW1 SOL   598      67.000  68.360  32.870  1.00  0.00            
ATOM   3004  HW2 SOL   598      67.130  67.090  33.880  1.00  0.00            
ATOM   3005  OW  SOL   599      20.790  63.540  23.600  1.00  0.00            
ATOM   3006  HW1 SOL   599      20.590  64.350  24.150  1.00  0.00            
ATOM   3007  HW2 SOL   599      19.970  62.960  23.550  1.00  0.00            
ATOM   3008  OW  SOL   600      57.140  65.250  34.250  1.00  0.00            
ATOM   3009  HW1 SOL   600      56.890  64.830  35.120  1.00  0.00            
ATOM   3010  HW2 SOL   600      57.640  66.100  34.420  1.00  0.00            
ATOM   3011  OW  SOL   601      54.950  15.710   7.640  1.00  0.00            
ATOM   3012  HW1 SOL   601      55.170  16.620   8.000  1.00  0.00            
ATOM   3013  HW2 SOL   601      55.480  15.020   8.140  1.00  0.00            
ATOM   3014  OW  SOL   602      57.380  63.290  26.510  1.00  0.00            
ATOM   3015  HW1 SOL   602      56.990  63.690  27.340  1.00  0.00            
ATOM   3016  HW2 SOL   602      58.380  63.380  26.540  1.00  0.00            
ATOM   3017  OW  SOL   603      60.170  67.560  32.020  1.00  0.00            
ATOM   3018  HW1 SOL   603      59.900  66.750  31.490  1.00  0.00            
ATOM   3019  HW2 SOL   603      61.060  67.880  31.710  1.00  0.00            
ATOM   3020  OW  SOL   604      65.910  20.840  26.680  1.00  0.00            
ATOM   3021  HW1 SOL   604      66.030  20.300  27.510  1.00  0.00            
ATOM   3022  HW2 SOL   604      65.190  21.520  26.820  1.00  0.00            
ATOM   3023  OW  SOL   605      36.560  53.430  -7.040  1.00  0.00            
ATOM   3024  HW1 SOL   605      35.580  53.240  -7.130  1.00  0.00            
ATOM   3025  HW2 SOL   605      36.680  54.330  -6.630  1.00  0.00            
ATOM   3026  OW  SOL   606      51.120  74.730  19.020  1.00  0.00            
ATOM   3027  HW1 SOL   606      51.250  74.770  18.030  1.00  0.00            
ATOM   3028  HW2 SOL   606      50.640  75.560  19.330  1.00  0.00            
ATOM   3029  OW  SOL   607      19.980  71.270  16.900  1.00  0.00            
ATOM   3030  HW1 SOL   607      20.360  72.000  16.330  1.00  0.00            
ATOM   3031  HW2 SOL   607      19.950  71.570  17.850  1.00  0.00            
ATOM   3032  OW  SOL   608      48.950  65.290  -3.140  1.00  0.00            
ATOM   3033  HW1 SOL   608      49.660  65.670  -3.740  1.00  0.00            
ATOM   3034  HW2 SOL   608      49.240  65.390  -2.180  1.00  0.00            
ATOM   3035  OW  SOL   609      42.270  67.570  20.450  1.00  0.00            
ATOM   3036  HW1 SOL   609      41.480  68.130  20.200  1.00  0.00            
ATOM   3037  HW2 SOL   609      42.950  67.610  19.720  1.00  0.00            
ATOM   3038  OW  SOL   610      48.190  34.270  -3.120  1.00  0.00            
ATOM   3039  HW1 SOL   610      49.160  34.050  -3.100  1.00  0.00            
ATOM   3040  HW2 SOL   610      48.060  35.240  -2.930  1.00  0.00            
ATOM   3041  OW  SOL   611      62.830  23.690  19.480  1.00  0.00            
ATOM   3042  HW1 SOL   611      62.040  23.630  18.880  1.00  0.00            
ATOM   3043  HW2 SOL   611      62.540  23.570  20.430  1.00  0.00            
ATOM   3044  OW  SOL   612      21.470  59.060  25.430  1.00  0.00            
ATOM   3045  HW1 SOL   612      21.530  59.100  24.430  1.00  0.00            
ATOM   3046  HW2 SOL   612      20.730  59.650  25.740  1.00  0.00            
ATOM   3047  OW  SOL   613      55.970  39.530  -7.150  1.00  0.00            
ATOM   3048  HW1 SOL   613      55.690  40.330  -6.600  1.00  0.00            
ATOM   3049  HW2 SOL   613      55.360  39.430  -7.930  1.00  0.00            
ATOM   3050  OW  SOL   614      57.550  53.170  32.630  1.00  0.00            
ATOM   3051  HW1 SOL   614      57.070  53.390  33.480  1.00  0.00            
ATOM   3052  HW2 SOL   614      57.170  52.340  32.230  1.00  0.00            
ATOM   3053  OW  SOL   615      16.570  67.930  18.700  1.00  0.00            
ATOM   3054  HW1 SOL   615      17.200  67.380  18.160  1.00  0.00            
ATOM   3055  HW2 SOL   615      15.850  67.350  19.080  1.00  0.00            
ATOM   3056  OW  SOL   616      17.730  63.080  15.080  1.00  0.00            
ATOM   3057  HW1 SOL   616      18.530  62.780  14.550  1.00  0.00            
ATOM   3058  HW2 SOL   616      18.040  63.420  15.960  1.00  0.00            
ATOM   3059  OW  SOL   617      50.730  70.950  26.370  1.00  0.00            
ATOM   3060  HW1 SOL   617      49.770  71.220  26.500  1.00  0.00            
ATOM   3061  HW2 SOL   617      50.820  70.480  25.490  1.00  0.00            
ATOM   3062  OW  SOL   618      23.570  23.960  33.240  1.00  0.00            
ATOM   3063  HW1 SOL   618      22.580  24.010  33.380  1.00  0.00            
ATOM   3064  HW2 SOL   618      24.020  24.680  33.780  1.00  0.00            
ATOM   3065  OW  SOL   619      48.190  44.680  50.270  1.00  0.00            
ATOM   3066  HW1 SOL   619      48.940  45.110  49.770  1.00  0.00            
ATOM   3067  HW2 SOL   619      48.240  43.690  50.150  1.00  0.00            
ATOM   3068  OW  SOL   620      21.270  42.850  29.530  1.00  0.00            
ATOM   3069  HW1 SOL   620      21.480  42.240  28.770  1.00  0.00            
ATOM   3070  HW2 SOL   620      21.830  42.610  30.320  1.00  0.00            
ATOM   3071  OW  SOL   621      19.560  64.980  28.830  1.00  0.00            
ATOM   3072  HW1 SOL   621      20.160  64.320  28.390  1.00  0.00            
ATOM   3073  HW2 SOL   621      19.500  64.780  29.810  1.00  0.00            
ATOM   3074  OW  SOL   622      52.570  24.360  35.190  1.00  0.00            
ATOM   3075  HW1 SOL   622      51.910  23.610  35.200  1.00  0.00            
ATOM   3076  HW2 SOL   622      52.240  25.100  35.770  1.00  0.00            
ATOM   3077  OW  SOL   623      54.870  59.120  38.280  1.00  0.00            
ATOM   3078  HW1 SOL   623      54.350  59.950  38.050  1.00  0.00            
ATOM   3079  HW2 SOL   623      54.260  58.480  38.740  1.00  0.00            
ATOM   3080  OW  SOL   624      25.480  60.410  30.720  1.00  0.00            
ATOM   3081  HW1 SOL   624      24.560  60.790  30.750  1.00  0.00            
ATOM   3082  HW2 SOL   624      26.100  61.060  30.260  1.00  0.00            
ATOM   3083  OW  SOL   625      45.270  37.270  -9.720  1.00  0.00            
ATOM   3084  HW1 SOL   625      46.160  37.700  -9.600  1.00  0.00            
ATOM   3085  HW2 SOL   625      45.070  37.160 -10.700  1.00  0.00            
ATOM   3086  OW  SOL   626      33.890  46.390   3.920  1.00  0.00            
ATOM   3087  HW1 SOL   626      34.170  46.870   4.750  1.00  0.00            
ATOM   3088  HW2 SOL   626      34.670  46.270   3.320  1.00  0.00            
ATOM   3089  OW  SOL   627      46.000  75.190   1.860  1.00  0.00            
ATOM   3090  HW1 SOL   627      45.650  76.110   2.030  1.00  0.00            
ATOM   3091  HW2 SOL   627      46.620  75.210   1.080  1.00  0.00            
ATOM   3092  OW  SOL   628      76.990  64.720  26.520  1.00  0.00            
ATOM   3093  HW1 SOL   628      76.350  65.240  27.090  1.00  0.00            
ATOM   3094  HW2 SOL   628      76.600  64.610  25.600  1.00  0.00            
ATOM   3095  OW  SOL   629      59.000  22.840  21.310  1.00  0.00            
ATOM   3096  HW1 SOL   629      59.550  23.550  21.750  1.00  0.00            
ATOM   3097  HW2 SOL   629      59.010  22.020  21.880  1.00  0.00            
ATOM   3098  OW  SOL   630      23.590  72.400  27.270  1.00  0.00            
ATOM   3099  HW1 SOL   630      22.660  72.090  27.450  1.00  0.00            
ATOM   3100  HW2 SOL   630      23.630  72.780  26.340  1.00  0.00            
ATOM   3101  OW  SOL   631      61.060  56.070  34.090  1.00  0.00            
ATOM   3102  HW1 SOL   631      61.780  55.650  33.530  1.00  0.00            
ATOM   3103  HW2 SOL   631      60.800  56.950  33.700  1.00  0.00            
ATOM   3104  OW  SOL   632      70.210  53.520  14.520  1.00  0.00            
ATOM   3105  HW1 SOL   632      70.590  53.160  15.370  1.00  0.00            
ATOM   3106  HW2 SOL   632      69.410  52.980  14.250  1.00  0.00            
ATOM   3107  OW  SOL   633      53.940  40.570 -11.580  1.00  0.00            
ATOM   3108  HW1 SOL   633      54.870  40.920 -11.590  1.00  0.00            
ATOM   3109  HW2 SOL   633      53.820  39.900 -12.310  1.00  0.00            
ATOM   3110  OW  SOL   634      51.090  56.740  29.280  1.00  0.00            
ATOM   3111  HW1 SOL   634      51.190  56.380  28.350  1.00  0.00            
ATOM   3112  HW2 SOL   634      51.290  56.010  29.940  1.00  0.00            
ATOM   3113  OW  SOL   635      37.710  64.240   6.150  1.00  0.00            
ATOM   3114  HW1 SOL   635      38.380  63.900   5.500  1.00  0.00            
ATOM   3115  HW2 SOL   635      38.080  65.040   6.620  1.00  0.00            
ATOM   3116  OW  SOL   636      37.480  59.580  42.480  1.00  0.00            
ATOM   3117  HW1 SOL   636      36.920  59.400  43.280  1.00  0.00            
ATOM   3118  HW2 SOL   636      37.150  60.400  42.010  1.00  0.00            
ATOM   3119  OW  SOL   637      46.420  44.200 -11.470  1.00  0.00            
ATOM   3120  HW1 SOL   637      45.910  44.970 -11.090  1.00  0.00            
ATOM   3121  HW2 SOL   637      45.820  43.680 -12.080  1.00  0.00            
ATOM   3122  OW  SOL   638      34.770  74.480  25.510  1.00  0.00            
ATOM   3123  HW1 SOL   638      34.660  73.940  26.340  1.00  0.00            
ATOM   3124  HW2 SOL   638      33.890  74.890  25.270  1.00  0.00            
ATOM   3125  OW  SOL   639      16.660  70.460  24.570  1.00  0.00            
ATOM   3126  HW1 SOL   639      16.380  69.860  25.320  1.00  0.00            
ATOM   3127  HW2 SOL   639      15.990  71.180  24.450  1.00  0.00            
ATOM   3128  OW  SOL   640      68.260  68.070  25.190  1.00  0.00            
ATOM   3129  HW1 SOL   640      67.880  67.140  25.100  1.00  0.00            
ATOM   3130  HW2 SOL   640      68.630  68.180  26.120  1.00  0.00            
ATOM   3131  OW  SOL   641      63.190  69.860  11.130  1.00  0.00            
ATOM   3132  HW1 SOL   641      63.560  70.650  11.620  1.00  0.00            
ATOM   3133  HW2 SOL   641      63.840  69.100  11.200  1.00  0.00            
ATOM   3134  OW  SOL   642      35.060  16.500  33.300  1.00  0.00            
ATOM   3135  HW1 SOL   642      34.250  16.610  33.870  1.00  0.00            
ATOM   3136  HW2 SOL   642      35.880  16.620  33.870  1.00  0.00            
ATOM   3137  OW  SOL   643      42.330  54.460 -12.510  1.00  0.00            
ATOM   3138  HW1 SOL   643      42.480  55.040 -11.700  1.00  0.00            
ATOM   3139  HW2 SOL   643      42.980  53.700 -12.490  1.00  0.00            
ATOM   3140  OW  SOL   644      32.460  52.540  -3.040  1.00  0.00            
ATOM   3141  HW1 SOL   644      33.460  52.510  -2.970  1.00  0.00            
ATOM   3142  HW2 SOL   644      32.100  53.100  -2.300  1.00  0.00            
ATOM   3143  OW  SOL   645      18.660  48.960  35.350  1.00  0.00            
ATOM   3144  HW1 SOL   645      17.730  48.800  35.020  1.00  0.00            
ATOM   3145  HW2 SOL   645      19.270  48.250  35.000  1.00  0.00            
ATOM   3146  OW  SOL   646      65.940  21.470  18.510  1.00  0.00            
ATOM   3147  HW1 SOL   646      66.400  22.070  19.170  1.00  0.00            
ATOM   3148  HW2 SOL   646      66.310  20.550  18.570  1.00  0.00            
ATOM   3149  OW  SOL   647      44.890  47.290  -0.090  1.00  0.00            
ATOM   3150  HW1 SOL   647      44.980  47.710  -0.990  1.00  0.00            
ATOM   3151  HW2 SOL   647      43.920  47.160   0.130  1.00  0.00            
ATOM   3152  OW  SOL   648      70.790  62.330  20.320  1.00  0.00            
ATOM   3153  HW1 SOL   648      70.340  63.050  20.840  1.00  0.00            
ATOM   3154  HW2 SOL   648      70.140  61.940  19.660  1.00  0.00            
ATOM   3155  OW  SOL   649      61.420  15.710  30.870  1.00  0.00            
ATOM   3156  HW1 SOL   649      61.140  14.800  30.570  1.00  0.00            
ATOM   3157  HW2 SOL   649      60.620  16.310  30.890  1.00  0.00            
ATOM   3158  OW  SOL   650      37.400  42.000 -11.210  1.00  0.00            
ATOM   3159  HW1 SOL   650      38.310  42.380 -11.380  1.00  0.00            
ATOM   3160  HW2 SOL   650      37.260  41.900 -10.220  1.00  0.00            
ATOM   3161  OW  SOL   651      17.070  23.760  22.210  1.00  0.00            
ATOM   3162  HW1 SOL   651      17.330  24.720  22.130  1.00  0.00            
ATOM   3163  HW2 SOL   651      17.400  23.390  23.080  1.00  0.00            
ATOM   3164  OW  SOL   652      49.210  26.980  -0.360  1.00  0.00            
ATOM   3165  HW1 SOL   652      49.440  26.060  -0.690  1.00  0.00            
ATOM   3166  HW2 SOL   652      49.730  27.160   0.480  1.00  0.00            
ATOM   3167  OW  SOL   653      32.300  38.190  -5.550  1.00  0.00            
ATOM   3168  HW1 SOL   653      31.630  38.920  -5.610  1.00  0.00            
ATOM   3169  HW2 SOL   653      33.070  38.380  -6.160  1.00  0.00            
ATOM   3170  OW  SOL   654      34.020  20.900   8.050  1.00  0.00            
ATOM   3171  HW1 SOL   654      34.680  20.320   8.520  1.00  0.00            
ATOM   3172  HW2 SOL   654      33.160  20.920   8.560  1.00  0.00            
ATOM   3173  OW  SOL   655      43.550  30.640  -5.160  1.00  0.00            
ATOM   3174  HW1 SOL   655      44.170  29.860  -5.210  1.00  0.00            
ATOM   3175  HW2 SOL   655      42.850  30.550  -5.860  1.00  0.00            
ATOM   3176  OW  SOL   656      56.750  62.340  24.140  1.00  0.00            
ATOM   3177  HW1 SOL   656      57.570  61.790  23.980  1.00  0.00            
ATOM   3178  HW2 SOL   656      56.830  62.800  25.020  1.00  0.00            
ATOM   3179  OW  SOL   657      23.360  56.010  38.150  1.00  0.00            
ATOM   3180  HW1 SOL   657      23.160  55.170  38.660  1.00  0.00            
ATOM   3181  HW2 SOL   657      22.660  56.700  38.360  1.00  0.00            
ATOM   3182  OW  SOL   658      63.660  38.200  -1.490  1.00  0.00            
ATOM   3183  HW1 SOL   658      64.160  37.730  -2.220  1.00  0.00            
ATOM   3184  HW2 SOL   658      63.730  37.660  -0.650  1.00  0.00            
ATOM   3185  OW  SOL   659      43.870  30.850   5.740  1.00  0.00            
ATOM   3186  HW1 SOL   659      43.370  31.650   6.050  1.00  0.00            
ATOM   3187  HW2 SOL   659      43.270  30.050   5.770  1.00  0.00            
ATOM   3188  OW  SOL   660      17.610  18.560  21.730  1.00  0.00            
ATOM   3189  HW1 SOL   660      17.970  18.470  20.800  1.00  0.00            
ATOM   3190  HW2 SOL   660      16.880  17.880  21.870  1.00  0.00            
ATOM   3191  OW  SOL   661      62.000  67.790  19.580  1.00  0.00            
ATOM   3192  HW1 SOL   661      61.820  68.740  19.830  1.00  0.00            
ATOM   3193  HW2 SOL   661      62.160  67.730  18.590  1.00  0.00            
ATOM   3194  OW  SOL   662      50.170  75.170  10.330  1.00  0.00            
ATOM   3195  HW1 SOL   662      49.890  74.220  10.390  1.00  0.00            
ATOM   3196  HW2 SOL   662      49.550  75.670   9.720  1.00  0.00            
ATOM   3197  OW  SOL   663      28.770  50.090  17.580  1.00  0.00            
ATOM   3198  HW1 SOL   663      28.780  49.270  17.010  1.00  0.00            
ATOM   3199  HW2 SOL   663      28.900  50.900  17.000  1.00  0.00            
ATOM   3200  OW  SOL   664      51.370  41.280 -11.670  1.00  0.00            
ATOM   3201  HW1 SOL   664      50.830  41.420 -10.840  1.00  0.00            
ATOM   3202  HW2 SOL   664      52.340  41.300 -11.430  1.00  0.00            
ATOM   3203  OW  SOL   665      60.000  74.640  29.980  1.00  0.00            
ATOM   3204  HW1 SOL   665      59.090  74.860  30.330  1.00  0.00            
ATOM   3205  HW2 SOL   665      60.050  74.890  29.010  1.00  0.00            
ATOM   3206  OW  SOL   666      66.550  56.370  23.750  1.00  0.00            
ATOM   3207  HW1 SOL   666      66.420  57.080  23.060  1.00  0.00            
ATOM   3208  HW2 SOL   666      66.470  56.770  24.660  1.00  0.00            
ATOM   3209  OW  SOL   667      37.430  62.520   8.260  1.00  0.00            
ATOM   3210  HW1 SOL   667      37.790  63.080   9.010  1.00  0.00            
ATOM   3211  HW2 SOL   667      37.340  63.090   7.440  1.00  0.00            
ATOM   3212  OW  SOL   668      66.140  57.460  40.830  1.00  0.00            
ATOM   3213  HW1 SOL   668      66.450  58.170  41.470  1.00  0.00            
ATOM   3214  HW2 SOL   668      65.490  56.860  41.290  1.00  0.00            
ATOM   3215  OW  SOL   669      71.810  49.800  27.580  1.00  0.00            
ATOM   3216  HW1 SOL   669      72.800  49.950  27.690  1.00  0.00            
ATOM   3217  HW2 SOL   669      71.650  49.150  26.840  1.00  0.00            
ATOM   3218  OW  SOL   670      45.450  39.340  -2.290  1.00  0.00            
ATOM   3219  HW1 SOL   670      44.470  39.420  -2.140  1.00  0.00            
ATOM   3220  HW2 SOL   670      45.650  39.470  -3.260  1.00  0.00            
ATOM   3221  OW  SOL   671      59.210  20.580  26.160  1.00  0.00            
ATOM   3222  HW1 SOL   671      58.860  21.410  26.610  1.00  0.00            
ATOM   3223  HW2 SOL   671      58.880  19.770  26.650  1.00  0.00            
ATOM   3224  OW  SOL   672      73.200  69.160  20.530  1.00  0.00            
ATOM   3225  HW1 SOL   672      72.740  69.860  19.990  1.00  0.00            
ATOM   3226  HW2 SOL   672      73.940  69.570  21.060  1.00  0.00            
ATOM   3227  OW  SOL   673      23.730  60.680  20.330  1.00  0.00            
ATOM   3228  HW1 SOL   673      23.900  61.310  19.570  1.00  0.00            
ATOM   3229  HW2 SOL   673      23.740  61.190  21.190  1.00  0.00            
ATOM   3230  OW  SOL   674      68.730  47.030  23.000  1.00  0.00            
ATOM   3231  HW1 SOL   674      68.560  46.910  22.030  1.00  0.00            
ATOM   3232  HW2 SOL   674      69.620  46.630  23.240  1.00  0.00            
ATOM   3233  OW  SOL   675      42.370  50.820  58.530  1.00  0.00            
ATOM   3234  HW1 SOL   675      42.710  49.920  58.780  1.00  0.00            
ATOM   3235  HW2 SOL   675      42.690  51.490  59.200  1.00  0.00            
ATOM   3236  OW  SOL   676      51.860  38.640  -5.610  1.00  0.00            
ATOM   3237  HW1 SOL   676      51.300  37.930  -5.190  1.00  0.00            
ATOM   3238  HW2 SOL   676      51.740  38.630  -6.600  1.00  0.00            
ATOM   3239  OW  SOL   677      43.660  30.690   1.770  1.00  0.00            
ATOM   3240  HW1 SOL   677      43.510  31.420   2.440  1.00  0.00            
ATOM   3241  HW2 SOL   677      43.080  29.910   2.000  1.00  0.00            
ATOM   3242  OW  SOL   678      60.990  63.600  32.520  1.00  0.00            
ATOM   3243  HW1 SOL   678      61.540  62.810  32.260  1.00  0.00            
ATOM   3244  HW2 SOL   678      60.200  63.290  33.060  1.00  0.00            
ATOM   3245  OW  SOL   679      48.760  37.400  50.940  1.00  0.00            
ATOM   3246  HW1 SOL   679      48.190  37.870  50.270  1.00  0.00            
ATOM   3247  HW2 SOL   679      49.150  36.580  50.520  1.00  0.00            
ATOM   3248  OW  SOL   680      46.110  57.920 -12.910  1.00  0.00            
ATOM   3249  HW1 SOL   680      45.950  57.760 -13.890  1.00  0.00            
ATOM   3250  HW2 SOL   680      45.860  57.090 -12.400  1.00  0.00            
ATOM   3251  OW  SOL   681      47.710  34.470  55.890  1.00  0.00            
ATOM   3252  HW1 SOL   681      48.590  34.020  55.730  1.00  0.00            
ATOM   3253  HW2 SOL   681      47.860  35.290  56.450  1.00  0.00            
ATOM   3254  OW  SOL   682      63.510  72.240  29.570  1.00  0.00            
ATOM   3255  HW1 SOL   682      64.260  72.670  30.060  1.00  0.00            
ATOM   3256  HW2 SOL   682      63.500  72.560  28.630  1.00  0.00            
ATOM   3257  OW  SOL   683      26.180  36.750  11.410  1.00  0.00            
ATOM   3258  HW1 SOL   683      26.340  37.310  12.230  1.00  0.00            
ATOM   3259  HW2 SOL   683      26.280  37.320  10.600  1.00  0.00            
ATOM   3260  OW  SOL   684      62.250  43.030  10.600  1.00  0.00            
ATOM   3261  HW1 SOL   684      63.030  43.230  11.180  1.00  0.00            
ATOM   3262  HW2 SOL   684      62.570  42.670   9.720  1.00  0.00            
ATOM   3263  OW  SOL   685      46.480  31.420   4.930  1.00  0.00            
ATOM   3264  HW1 SOL   685      45.500  31.220   4.920  1.00  0.00            
ATOM   3265  HW2 SOL   685      46.990  30.590   5.130  1.00  0.00            
ATOM   3266  OW  SOL   686      45.660  55.130  -8.900  1.00  0.00            
ATOM   3267  HW1 SOL   686      45.810  54.190  -9.210  1.00  0.00            
ATOM   3268  HW2 SOL   686      45.450  55.130  -7.920  1.00  0.00            
ATOM   3269  OW  SOL   687      45.420  45.330  -2.960  1.00  0.00            
ATOM   3270  HW1 SOL   687      46.340  44.980  -3.100  1.00  0.00            
ATOM   3271  HW2 SOL   687      44.870  44.640  -2.480  1.00  0.00            
ATOM   3272  OW  SOL   688      47.970  40.570   4.200  1.00  0.00            
ATOM   3273  HW1 SOL   688      47.090  40.320   4.610  1.00  0.00            
ATOM   3274  HW2 SOL   688      47.930  40.400   3.220  1.00  0.00            
ATOM   3275  OW  SOL   689      41.850  47.800  -3.950  1.00  0.00            
ATOM   3276  HW1 SOL   689      40.930  47.410  -3.910  1.00  0.00            
ATOM   3277  HW2 SOL   689      42.480  47.130  -4.340  1.00  0.00            
ATOM   3278  OW  SOL   690      59.480  63.780  36.170  1.00  0.00            
ATOM   3279  HW1 SOL   690      60.380  64.180  36.000  1.00  0.00            
ATOM   3280  HW2 SOL   690      59.040  63.550  35.310  1.00  0.00            
ATOM   3281  OW  SOL   691      25.350  53.440  -0.480  1.00  0.00            
ATOM   3282  HW1 SOL   691      25.250  53.350   0.510  1.00  0.00            
ATOM   3283  HW2 SOL   691      24.470  53.270  -0.930  1.00  0.00            
ATOM   3284  OW  SOL   692      66.900  20.110  32.010  1.00  0.00            
ATOM   3285  HW1 SOL   692      66.250  20.860  32.160  1.00  0.00            
ATOM   3286  HW2 SOL   692      67.340  19.880  32.880  1.00  0.00            
ATOM   3287  OW  SOL   693      69.600  61.160  37.750  1.00  0.00            
ATOM   3288  HW1 SOL   693      69.370  62.040  37.340  1.00  0.00            
ATOM   3289  HW2 SOL   693      69.710  60.470  37.040  1.00  0.00            
ATOM   3290  OW  SOL   694      21.750  37.910  30.220  1.00  0.00            
ATOM   3291  HW1 SOL   694      22.320  38.340  30.920  1.00  0.00            
ATOM   3292  HW2 SOL   694      21.640  36.940  30.420  1.00  0.00            
ATOM   3293  OW  SOL   695      28.270  34.680  34.470  1.00  0.00            
ATOM   3294  HW1 SOL   695      28.440  33.700  34.470  1.00  0.00            
ATOM   3295  HW2 SOL   695      27.290  34.850  34.600  1.00  0.00            
ATOM   3296  OW  SOL   696      23.040  50.870  44.440  1.00  0.00            
ATOM   3297  HW1 SOL   696      23.270  50.370  45.270  1.00  0.00            
ATOM   3298  HW2 SOL   696      23.840  50.930  43.850  1.00  0.00            
ATOM   3299  OW  SOL   697      51.490  39.330   7.820  1.00  0.00            
ATOM   3300  HW1 SOL   697      50.680  39.190   7.260  1.00  0.00            
ATOM   3301  HW2 SOL   697      51.560  38.590   8.490  1.00  0.00            
ATOM   3302  OW  SOL   698      56.060  61.740   1.010  1.00  0.00            
ATOM   3303  HW1 SOL   698      56.630  60.920   1.100  1.00  0.00            
ATOM   3304  HW2 SOL   698      55.610  61.930   1.880  1.00  0.00            
ATOM   3305  OW  SOL   699      52.470  64.450  43.420  1.00  0.00            
ATOM   3306  HW1 SOL   699      52.450  65.450  43.400  1.00  0.00            
ATOM   3307  HW2 SOL   699      52.950  64.140  44.250  1.00  0.00            
ATOM   3308  OW  SOL   700      60.290  44.720  -6.750  1.00  0.00            
ATOM   3309  HW1 SOL   700      59.980  45.270  -7.530  1.00  0.00            
ATOM   3310  HW2 SOL   700      60.360  43.760  -7.030  1.00  0.00            
ATOM   3311  OW  SOL   701      60.190  34.520   2.640  1.00  0.00            
ATOM   3312  HW1 SOL   701      60.860  34.470   1.890  1.00  0.00            
ATOM   3313  HW2 SOL   701      60.370  35.320   3.200  1.00  0.00            
ATOM   3314  OW  SOL   702      36.500  31.530  29.870  1.00  0.00            
ATOM   3315  HW1 SOL   702      36.820  31.050  29.050  1.00  0.00            
ATOM   3316  HW2 SOL   702      37.260  31.610  30.510  1.00  0.00            
ATOM   3317  OW  SOL   703      30.060  34.240   4.270  1.00  0.00            
ATOM   3318  HW1 SOL   703      29.360  34.600   3.650  1.00  0.00            
ATOM   3319  HW2 SOL   703      30.530  33.480   3.840  1.00  0.00            
ATOM   3320  OW  SOL   704      34.370  52.430   8.420  1.00  0.00            
ATOM   3321  HW1 SOL   704      34.480  52.140   9.370  1.00  0.00            
ATOM   3322  HW2 SOL   704      34.670  53.390   8.320  1.00  0.00            
ATOM   3323  OW  SOL   705      31.170  38.420  42.230  1.00  0.00            
ATOM   3324  HW1 SOL   705      30.960  37.490  41.940  1.00  0.00            
ATOM   3325  HW2 SOL   705      30.710  38.610  43.100  1.00  0.00            
ATOM   3326  OW  SOL   706      54.920  40.720   5.210  1.00  0.00            
ATOM   3327  HW1 SOL   706      55.240  41.560   5.640  1.00  0.00            
ATOM   3328  HW2 SOL   706      55.650  40.340   4.640  1.00  0.00            
ATOM   3329  OW  SOL   707      39.790  31.770  -3.340  1.00  0.00            
ATOM   3330  HW1 SOL   707      40.780  31.890  -3.230  1.00  0.00            
ATOM   3331  HW2 SOL   707      39.600  31.420  -4.260  1.00  0.00            
ATOM   3332  OW  SOL   708      52.840  76.650  33.150  1.00  0.00            
ATOM   3333  HW1 SOL   708      52.690  77.180  33.990  1.00  0.00            
ATOM   3334  HW2 SOL   708      52.480  77.160  32.370  1.00  0.00            
ATOM   3335  OW  SOL   709      43.010  37.370  -2.750  1.00  0.00            
ATOM   3336  HW1 SOL   709      42.880  38.250  -2.310  1.00  0.00            
ATOM   3337  HW2 SOL   709      43.610  36.800  -2.180  1.00  0.00            
ATOM   3338  OW  SOL   710      56.480  31.980   4.680  1.00  0.00            
ATOM   3339  HW1 SOL   710      56.780  32.310   3.790  1.00  0.00            
ATOM   3340  HW2 SOL   710      55.620  32.420   4.930  1.00  0.00            
ATOM   3341  OW  SOL   711      45.580  48.150  -2.680  1.00  0.00            
ATOM   3342  HW1 SOL   711      46.380  48.580  -3.090  1.00  0.00            
ATOM   3343  HW2 SOL   711      45.720  47.160  -2.640  1.00  0.00            
ATOM   3344  OW  SOL   712      40.560  49.500   4.580  1.00  0.00            
ATOM   3345  HW1 SOL   712      41.400  50.030   4.460  1.00  0.00            
ATOM   3346  HW2 SOL   712      39.770  50.070   4.390  1.00  0.00            
ATOM   3347  OW  SOL   713      72.430  52.900   4.690  1.00  0.00            
ATOM   3348  HW1 SOL   713      72.820  52.140   5.220  1.00  0.00            
ATOM   3349  HW2 SOL   713      71.450  52.750   4.570  1.00  0.00            
ATOM   3350  OW  SOL   714      32.550  23.680   8.030  1.00  0.00            
ATOM   3351  HW1 SOL   714      32.660  22.720   8.300  1.00  0.00            
ATOM   3352  HW2 SOL   714      32.100  24.180   8.770  1.00  0.00            
ATOM   3353  OW  SOL   715      38.090  34.360   7.180  1.00  0.00            
ATOM   3354  HW1 SOL   715      37.840  35.310   7.050  1.00  0.00            
ATOM   3355  HW2 SOL   715      39.040  34.300   7.490  1.00  0.00            
ATOM   3356  OW  SOL   716      46.740  50.420  -8.700  1.00  0.00            
ATOM   3357  HW1 SOL   716      46.580  50.980  -7.880  1.00  0.00            
ATOM   3358  HW2 SOL   716      45.890  49.950  -8.940  1.00  0.00            
ATOM   3359  OW  SOL   717      70.410  23.450  30.590  1.00  0.00            
ATOM   3360  HW1 SOL   717      69.850  23.470  31.420  1.00  0.00            
ATOM   3361  HW2 SOL   717      71.370  23.610  30.840  1.00  0.00            
ATOM   3362  OW  SOL   718      39.610  52.620  -5.690  1.00  0.00            
ATOM   3363  HW1 SOL   718      38.620  52.520  -5.700  1.00  0.00            
ATOM   3364  HW2 SOL   718      39.960  52.600  -6.630  1.00  0.00            
ATOM   3365  OW  SOL   719      41.140  40.700  -0.170  1.00  0.00            
ATOM   3366  HW1 SOL   719      41.240  41.170   0.710  1.00  0.00            
ATOM   3367  HW2 SOL   719      40.390  40.040  -0.120  1.00  0.00            
ATOM   3368  OW  SOL   720      55.770  33.570  46.780  1.00  0.00            
ATOM   3369  HW1 SOL   720      56.170  34.480  46.870  1.00  0.00            
ATOM   3370  HW2 SOL   720      56.510  32.890  46.710  1.00  0.00            
ATOM   3371  OW  SOL   721      44.370  40.830  -5.930  1.00  0.00            
ATOM   3372  HW1 SOL   721      45.210  40.420  -5.590  1.00  0.00            
ATOM   3373  HW2 SOL   721      43.800  40.120  -6.350  1.00  0.00            
ATOM   3374  OW  SOL   722      62.600  50.960  50.130  1.00  0.00            
ATOM   3375  HW1 SOL   722      63.490  50.880  50.580  1.00  0.00            
ATOM   3376  HW2 SOL   722      62.150  51.810  50.410  1.00  0.00            
ATOM   3377  OW  SOL   723      41.260  44.990   4.520  1.00  0.00            
ATOM   3378  HW1 SOL   723      40.360  44.570   4.650  1.00  0.00            
ATOM   3379  HW2 SOL   723      41.380  45.730   5.180  1.00  0.00            
ATOM   3380  OW  SOL   724      37.010  36.210   4.980  1.00  0.00            
ATOM   3381  HW1 SOL   724      37.740  35.960   4.350  1.00  0.00            
ATOM   3382  HW2 SOL   724      36.310  35.490   4.980  1.00  0.00            
ATOM   3383  OW  SOL   725      50.650  56.150  54.020  1.00  0.00            
ATOM   3384  HW1 SOL   725      51.080  56.020  53.120  1.00  0.00            
ATOM   3385  HW2 SOL   725      49.870  55.530  54.100  1.00  0.00            
ATOM   3386  OW  SOL   726      75.040  16.350  23.520  1.00  0.00            
ATOM   3387  HW1 SOL   726      74.680  15.840  24.310  1.00  0.00            
ATOM   3388  HW2 SOL   726      74.730  17.300  23.570  1.00  0.00            
ATOM   3389  OW  SOL   727      40.510  69.860  38.640  1.00  0.00            
ATOM   3390  HW1 SOL   727      41.090  69.060  38.820  1.00  0.00            
ATOM   3391  HW2 SOL   727      40.800  70.300  37.800  1.00  0.00            
ATOM   3392  OW  SOL   728      63.120  65.440  28.820  1.00  0.00            
ATOM   3393  HW1 SOL   728      63.730  65.620  29.590  1.00  0.00            
ATOM   3394  HW2 SOL   728      63.590  65.660  27.970  1.00  0.00            
ATOM   3395  OW  SOL   729      41.470  42.430   1.780  1.00  0.00            
ATOM   3396  HW1 SOL   729      40.560  42.750   2.060  1.00  0.00            
ATOM   3397  HW2 SOL   729      42.140  42.700   2.470  1.00  0.00            
ATOM   3398  OW  SOL   730      58.320  44.650   4.450  1.00  0.00            
ATOM   3399  HW1 SOL   730      58.950  45.410   4.620  1.00  0.00            
ATOM   3400  HW2 SOL   730      58.310  44.440   3.470  1.00  0.00            
ATOM   3401  OW  SOL   731      46.260  54.030 -15.740  1.00  0.00            
ATOM   3402  HW1 SOL   731      47.100  54.400 -15.350  1.00  0.00            
ATOM   3403  HW2 SOL   731      45.660  54.780 -16.010  1.00  0.00            
ATOM   3404  OW  SOL   732      20.820  73.500  21.240  1.00  0.00            
ATOM   3405  HW1 SOL   732      20.560  73.000  22.070  1.00  0.00            
ATOM   3406  HW2 SOL   732      21.760  73.830  21.340  1.00  0.00            
ATOM   3407  OW  SOL   733      66.370  55.850  28.050  1.00  0.00            
ATOM   3408  HW1 SOL   733      66.630  55.840  29.020  1.00  0.00            
ATOM   3409  HW2 SOL   733      66.200  54.910  27.750  1.00  0.00            
ATOM   3410  OW  SOL   734      31.580  30.530   8.490  1.00  0.00            
ATOM   3411  HW1 SOL   734      32.010  30.820   9.350  1.00  0.00            
ATOM   3412  HW2 SOL   734      31.200  31.330   8.030  1.00  0.00            
ATOM   3413  OW  SOL   735      32.640  68.810  31.580  1.00  0.00            
ATOM   3414  HW1 SOL   735      33.380  68.640  30.930  1.00  0.00            
ATOM   3415  HW2 SOL   735      32.420  69.790  31.570  1.00  0.00            
ATOM   3416  OW  SOL   736      46.050  35.700  -7.820  1.00  0.00            
ATOM   3417  HW1 SOL   736      46.840  35.200  -8.190  1.00  0.00            
ATOM   3418  HW2 SOL   736      45.570  36.140  -8.580  1.00  0.00            
ATOM   3419  OW  SOL   737      54.310  61.490   3.300  1.00  0.00            
ATOM   3420  HW1 SOL   737      54.160  60.600   3.750  1.00  0.00            
ATOM   3421  HW2 SOL   737      54.400  62.200   4.000  1.00  0.00            
ATOM   3422  OW  SOL   738      60.230  49.330   4.800  1.00  0.00            
ATOM   3423  HW1 SOL   738      60.840  49.510   5.570  1.00  0.00            
ATOM   3424  HW2 SOL   738      59.290  49.210   5.140  1.00  0.00            
ATOM   3425  OW  SOL   739      53.540  38.560   6.170  1.00  0.00            
ATOM   3426  HW1 SOL   739      52.730  39.020   6.550  1.00  0.00            
ATOM   3427  HW2 SOL   739      54.220  39.240   5.920  1.00  0.00            
ATOM   3428  OW  SOL   740      27.180  33.570   4.290  1.00  0.00            
ATOM   3429  HW1 SOL   740      26.590  33.230   5.020  1.00  0.00            
ATOM   3430  HW2 SOL   740      28.030  33.930   4.700  1.00  0.00            
ATOM   3431  OW  SOL   741      17.740  24.030  29.260  1.00  0.00            
ATOM   3432  HW1 SOL   741      17.570  23.860  30.230  1.00  0.00            
ATOM   3433  HW2 SOL   741      18.190  24.910  29.150  1.00  0.00            
ATOM   3434  OW  SOL   742      46.530  46.710 -15.600  1.00  0.00            
ATOM   3435  HW1 SOL   742      45.570  46.790 -15.850  1.00  0.00            
ATOM   3436  HW2 SOL   742      47.060  47.420 -16.060  1.00  0.00            
ATOM   3437  OW  SOL   743      23.330  26.730  16.290  1.00  0.00            
ATOM   3438  HW1 SOL   743      22.940  26.540  15.390  1.00  0.00            
ATOM   3439  HW2 SOL   743      22.940  26.090  16.960  1.00  0.00            
ATOM   3440  OW  SOL   744      62.810  48.490   3.570  1.00  0.00            
ATOM   3441  HW1 SOL   744      62.550  47.670   4.080  1.00  0.00            
ATOM   3442  HW2 SOL   744      62.350  49.280   3.950  1.00  0.00            
ATOM   3443  OW  SOL   745      47.380  50.750   4.210  1.00  0.00            
ATOM   3444  HW1 SOL   745      47.920  51.580   4.050  1.00  0.00            
ATOM   3445  HW2 SOL   745      47.910  49.950   3.920  1.00  0.00            
ATOM   3446  OW  SOL   746      41.380  35.950 -10.380  1.00  0.00            
ATOM   3447  HW1 SOL   746      41.170  36.370  -9.490  1.00  0.00            
ATOM   3448  HW2 SOL   746      42.320  35.620 -10.370  1.00  0.00            
ATOM   3449  OW  SOL   747      70.170  58.850  39.170  1.00  0.00            
ATOM   3450  HW1 SOL   747      70.100  59.780  38.820  1.00  0.00            
ATOM   3451  HW2 SOL   747      69.840  58.830  40.120  1.00  0.00            
ATOM   3452  OW  SOL   748      25.460  48.470   5.790  1.00  0.00            
ATOM   3453  HW1 SOL   748      25.550  47.950   4.950  1.00  0.00            
ATOM   3454  HW2 SOL   748      26.000  48.030   6.510  1.00  0.00            
ATOM   3455  OW  SOL   749      49.060  59.280  51.260  1.00  0.00            
ATOM   3456  HW1 SOL   749      49.970  58.960  51.520  1.00  0.00            
ATOM   3457  HW2 SOL   749      48.710  59.900  51.960  1.00  0.00            
ATOM   3458  OW  SOL   750      46.390  45.310   0.870  1.00  0.00            
ATOM   3459  HW1 SOL   750      47.370  45.470   0.770  1.00  0.00            
ATOM   3460  HW2 SOL   750      45.890  46.090   0.490  1.00  0.00            
ATOM   3461  OW  SOL   751      27.560  55.670   4.170  1.00  0.00            
ATOM   3462  HW1 SOL   751      27.790  55.400   5.110  1.00  0.00            
ATOM   3463  HW2 SOL   751      26.790  56.310   4.190  1.00  0.00            
ATOM   3464  OW  SOL   752      29.950  54.070  -4.040  1.00  0.00            
ATOM   3465  HW1 SOL   752      30.510  53.860  -3.240  1.00  0.00            
ATOM   3466  HW2 SOL   752      29.700  55.030  -4.030  1.00  0.00            
ATOM   3467  OW  SOL   753      35.920  60.780  13.170  1.00  0.00            
ATOM   3468  HW1 SOL   753      35.230  61.230  13.750  1.00  0.00            
ATOM   3469  HW2 SOL   753      35.580  59.890  12.880  1.00  0.00            
ATOM   3470  OW  SOL   754      35.090  44.020   7.940  1.00  0.00            
ATOM   3471  HW1 SOL   754      34.420  43.630   8.570  1.00  0.00            
ATOM   3472  HW2 SOL   754      35.020  43.550   7.060  1.00  0.00            
ATOM   3473  OW  SOL   755      24.270  28.040  30.380  1.00  0.00            
ATOM   3474  HW1 SOL   755      24.110  28.640  31.160  1.00  0.00            
ATOM   3475  HW2 SOL   755      23.650  28.290  29.640  1.00  0.00            
ATOM   3476  OW  SOL   756      33.930  29.780  26.420  1.00  0.00            
ATOM   3477  HW1 SOL   756      34.490  29.590  25.620  1.00  0.00            
ATOM   3478  HW2 SOL   756      33.870  30.770  26.550  1.00  0.00            
ATOM   3479  OW  SOL   757      56.730  40.920  -1.510  1.00  0.00            
ATOM   3480  HW1 SOL   757      56.450  40.580  -0.610  1.00  0.00            
ATOM   3481  HW2 SOL   757      57.210  40.200  -2.000  1.00  0.00            
ATOM   3482  OW  SOL   758      28.600  30.930  11.780  1.00  0.00            
ATOM   3483  HW1 SOL   758      29.530  30.630  11.950  1.00  0.00            
ATOM   3484  HW2 SOL   758      28.510  31.240  10.830  1.00  0.00            
ATOM   3485  OW  SOL   759      61.060  33.040   8.280  1.00  0.00            
ATOM   3486  HW1 SOL   759      60.130  33.060   7.890  1.00  0.00            
ATOM   3487  HW2 SOL   759      61.330  33.970   8.530  1.00  0.00            
ATOM   3488  OW  SOL   760      30.430  39.830  -2.780  1.00  0.00            
ATOM   3489  HW1 SOL   760      30.070  39.820  -3.710  1.00  0.00            
ATOM   3490  HW2 SOL   760      30.960  39.000  -2.610  1.00  0.00            
ATOM   3491  OW  SOL   761      64.820  33.240  38.030  1.00  0.00            
ATOM   3492  HW1 SOL   761      64.280  32.930  37.250  1.00  0.00            
ATOM   3493  HW2 SOL   761      65.580  32.610  38.190  1.00  0.00            
ATOM   3494  OW  SOL   762      46.110  30.470   0.320  1.00  0.00            
ATOM   3495  HW1 SOL   762      46.060  30.630  -0.660  1.00  0.00            
ATOM   3496  HW2 SOL   762      45.220  30.660   0.740  1.00  0.00            
ATOM   3497  OW  SOL   763      46.650  34.330   2.870  1.00  0.00            
ATOM   3498  HW1 SOL   763      46.690  33.330   2.850  1.00  0.00            
ATOM   3499  HW2 SOL   763      46.840  34.690   1.950  1.00  0.00            
ATOM   3500  OW  SOL   764      49.000  44.940  -2.400  1.00  0.00            
ATOM   3501  HW1 SOL   764      49.370  45.290  -3.260  1.00  0.00            
ATOM   3502  HW2 SOL   764      49.260  43.980  -2.280  1.00  0.00            
ATOM   3503  OW  SOL   765      42.090  30.420  -0.630  1.00  0.00            
ATOM   3504  HW1 SOL   765      42.550  30.880  -1.380  1.00  0.00            
ATOM   3505  HW2 SOL   765      42.760  30.180   0.080  1.00  0.00            
ATOM   3506  OW  SOL   766      45.360  55.870  -3.770  1.00  0.00            
ATOM   3507  HW1 SOL   766      45.710  56.810  -3.770  1.00  0.00            
ATOM   3508  HW2 SOL   766      46.100  55.240  -3.540  1.00  0.00            
ATOM   3509  OW  SOL   767      19.410  41.740   7.610  1.00  0.00            
ATOM   3510  HW1 SOL   767      19.850  42.300   6.920  1.00  0.00            
ATOM   3511  HW2 SOL   767      19.580  40.770   7.410  1.00  0.00            
ATOM   3512  OW  SOL   768      58.910  65.220  38.580  1.00  0.00            
ATOM   3513  HW1 SOL   768      58.080  65.290  39.140  1.00  0.00            
ATOM   3514  HW2 SOL   768      58.720  64.660  37.780  1.00  0.00            
ATOM   3515  OW  SOL   769      71.860  44.840  45.840  1.00  0.00            
ATOM   3516  HW1 SOL   769      71.450  45.620  46.320  1.00  0.00            
ATOM   3517  HW2 SOL   769      71.140  44.260  45.460  1.00  0.00            
ATOM   3518  OW  SOL   770      42.740  36.010   5.690  1.00  0.00            
ATOM   3519  HW1 SOL   770      42.220  36.860   5.620  1.00  0.00            
ATOM   3520  HW2 SOL   770      43.060  35.740   4.790  1.00  0.00            
ATOM   3521  OW  SOL   771      56.100  69.390  15.590  1.00  0.00            
ATOM   3522  HW1 SOL   771      56.480  68.750  14.930  1.00  0.00            
ATOM   3523  HW2 SOL   771      55.900  68.920  16.450  1.00  0.00            
ATOM   3524  OW  SOL   772      53.810  52.940  48.000  1.00  0.00            
ATOM   3525  HW1 SOL   772      53.220  52.600  47.270  1.00  0.00            
ATOM   3526  HW2 SOL   772      54.760  52.720  47.780  1.00  0.00            
ATOM   3527  OW  SOL   773      47.940  27.980  -2.610  1.00  0.00            
ATOM   3528  HW1 SOL   773      47.600  27.280  -3.240  1.00  0.00            
ATOM   3529  HW2 SOL   773      48.480  27.550  -1.890  1.00  0.00            
ATOM   3530  OW  SOL   774      42.130  46.900   0.080  1.00  0.00            
ATOM   3531  HW1 SOL   774      42.020  45.930  -0.130  1.00  0.00            
ATOM   3532  HW2 SOL   774      41.650  47.120   0.930  1.00  0.00            
ATOM   3533  OW  SOL   775      26.820  15.940  20.750  1.00  0.00            
ATOM   3534  HW1 SOL   775      27.730  15.700  20.420  1.00  0.00            
ATOM   3535  HW2 SOL   775      26.330  16.460  20.050  1.00  0.00            
ATOM   3536  OW  SOL   776      26.950  34.430   7.730  1.00  0.00            
ATOM   3537  HW1 SOL   776      27.870  34.650   7.410  1.00  0.00            
ATOM   3538  HW2 SOL   776      26.950  34.340   8.730  1.00  0.00            
ATOM   3539  OW  SOL   777      26.820  34.220  39.930  1.00  0.00            
ATOM   3540  HW1 SOL   777      26.800  34.860  40.690  1.00  0.00            
ATOM   3541  HW2 SOL   777      27.670  34.340  39.410  1.00  0.00            
ATOM   3542  OW  SOL   778      26.050  47.050  10.400  1.00  0.00            
ATOM   3543  HW1 SOL   778      25.940  47.480   9.510  1.00  0.00            
ATOM   3544  HW2 SOL   778      27.010  47.090  10.680  1.00  0.00            
ATOM   3545  OW  SOL   779      38.580  48.190   1.360  1.00  0.00            
ATOM   3546  HW1 SOL   779      39.310  47.730   1.870  1.00  0.00            
ATOM   3547  HW2 SOL   779      38.980  48.890   0.770  1.00  0.00            
ATOM   3548  OW  SOL   780      54.030  65.330  33.920  1.00  0.00            
ATOM   3549  HW1 SOL   780      54.600  66.150  34.010  1.00  0.00            
ATOM   3550  HW2 SOL   780      54.520  64.550  34.300  1.00  0.00            
ATOM   3551  OW  SOL   781      45.530  39.360   4.940  1.00  0.00            
ATOM   3552  HW1 SOL   781      44.990  39.330   4.100  1.00  0.00            
ATOM   3553  HW2 SOL   781      44.920  39.370   5.730  1.00  0.00            
ATOM   3554  OW  SOL   782      39.030  47.150   7.900  1.00  0.00            
ATOM   3555  HW1 SOL   782      38.840  46.180   7.810  1.00  0.00            
ATOM   3556  HW2 SOL   782      38.820  47.460   8.830  1.00  0.00            
ATOM   3557  OW  SOL   783      23.390  35.890   6.290  1.00  0.00            
ATOM   3558  HW1 SOL   783      23.000  36.780   6.520  1.00  0.00            
ATOM   3559  HW2 SOL   783      23.140  35.650   5.350  1.00  0.00            
ATOM   3560  OW  SOL   784      51.050  25.970  40.530  1.00  0.00            
ATOM   3561  HW1 SOL   784      51.050  26.210  41.500  1.00  0.00            
ATOM   3562  HW2 SOL   784      51.860  26.340  40.090  1.00  0.00            
ATOM   3563  OW  SOL   785      32.950  42.370   9.290  1.00  0.00            
ATOM   3564  HW1 SOL   785      33.180  41.430   9.520  1.00  0.00            
ATOM   3565  HW2 SOL   785      32.390  42.770  10.020  1.00  0.00            
ATOM   3566  OW  SOL   786      49.240  72.330  10.340  1.00  0.00            
ATOM   3567  HW1 SOL   786      49.120  72.320  11.330  1.00  0.00            
ATOM   3568  HW2 SOL   786      49.510  71.420  10.020  1.00  0.00            
ATOM   3569  OW  SOL   787      52.140  20.400   4.790  1.00  0.00            
ATOM   3570  HW1 SOL   787      52.470  21.320   4.990  1.00  0.00            
ATOM   3571  HW2 SOL   787      52.310  19.810   5.570  1.00  0.00            
ATOM   3572  OW  SOL   788      36.870  48.690   7.370  1.00  0.00            
ATOM   3573  HW1 SOL   788      36.330  47.920   7.720  1.00  0.00            
ATOM   3574  HW2 SOL   788      37.840  48.490   7.490  1.00  0.00            
ATOM   3575  OW  SOL   789      48.750  55.260   1.630  1.00  0.00            
ATOM   3576  HW1 SOL   789      48.870  54.480   2.250  1.00  0.00            
ATOM   3577  HW2 SOL   789      47.780  55.490   1.580  1.00  0.00            
ATOM   3578  OW  SOL   790      58.390  45.450  49.650  1.00  0.00            
ATOM   3579  HW1 SOL   790      57.720  44.740  49.440  1.00  0.00            
ATOM   3580  HW2 SOL   790      58.020  46.070  50.350  1.00  0.00            
ATOM   3581  OW  SOL   791      66.270  30.250   4.490  1.00  0.00            
ATOM   3582  HW1 SOL   791      65.400  30.090   4.030  1.00  0.00            
ATOM   3583  HW2 SOL   791      66.120  30.230   5.480  1.00  0.00            
ATOM   3584  OW  SOL   792      50.640  55.990  51.000  1.00  0.00            
ATOM   3585  HW1 SOL   792      49.960  56.320  50.350  1.00  0.00            
ATOM   3586  HW2 SOL   792      51.340  55.460  50.510  1.00  0.00            
ATOM   3587  OW  SOL   793      58.190  38.920  -2.320  1.00  0.00            
ATOM   3588  HW1 SOL   793      57.670  38.130  -2.660  1.00  0.00            
ATOM   3589  HW2 SOL   793      59.150  38.670  -2.250  1.00  0.00            
ATOM   3590  OW  SOL   794      64.070  22.610  26.980  1.00  0.00            
ATOM   3591  HW1 SOL   794      63.230  22.360  26.500  1.00  0.00            
ATOM   3592  HW2 SOL   794      64.270  23.580  26.830  1.00  0.00            
ATOM   3593  OW  SOL   795      26.810  28.510  11.700  1.00  0.00            
ATOM   3594  HW1 SOL   795      27.590  29.130  11.710  1.00  0.00            
ATOM   3595  HW2 SOL   795      26.610  28.230  10.760  1.00  0.00            
ATOM   3596  OW  SOL   796      58.560  57.120   9.560  1.00  0.00            
ATOM   3597  HW1 SOL   796      59.250  57.370   8.880  1.00  0.00            
ATOM   3598  HW2 SOL   796      58.250  57.940  10.040  1.00  0.00            
ATOM   3599  OW  SOL   797      42.800  44.850  50.690  1.00  0.00            
ATOM   3600  HW1 SOL   797      43.510  45.550  50.620  1.00  0.00            
ATOM   3601  HW2 SOL   797      42.500  44.600  49.770  1.00  0.00            
ATOM   3602  OW  SOL   798      42.330  54.300  52.360  1.00  0.00            
ATOM   3603  HW1 SOL   798      42.970  53.920  51.690  1.00  0.00            
ATOM   3604  HW2 SOL   798      42.460  53.850  53.240  1.00  0.00            
ATOM   3605  OW  SOL   799      67.890  41.820   0.700  1.00  0.00            
ATOM   3606  HW1 SOL   799      68.460  42.640   0.590  1.00  0.00            
ATOM   3607  HW2 SOL   799      66.930  42.090   0.740  1.00  0.00            
ATOM   3608  OW  SOL   800      73.870  36.230   8.890  1.00  0.00            
ATOM   3609  HW1 SOL   800      74.720  36.710   9.110  1.00  0.00            
ATOM   3610  HW2 SOL   800      73.390  35.990   9.730  1.00  0.00            
ATOM   3611  OW  SOL   801      70.170  21.590  12.920  1.00  0.00            
ATOM   3612  HW1 SOL   801      69.300  21.380  12.490  1.00  0.00            
ATOM   3613  HW2 SOL   801      70.100  22.450  13.420  1.00  0.00            
ATOM   3614  OW  SOL   802      68.410  42.920  23.260  1.00  0.00            
ATOM   3615  HW1 SOL   802      68.010  43.460  24.000  1.00  0.00            
ATOM   3616  HW2 SOL   802      67.950  43.140  22.400  1.00  0.00            
ATOM   3617  OW  SOL   803      20.600  48.580  21.710  1.00  0.00            
ATOM   3618  HW1 SOL   803      21.140  47.730  21.720  1.00  0.00            
ATOM   3619  HW2 SOL   803      19.830  48.470  21.080  1.00  0.00            
ATOM   3620  OW  SOL   804      72.730  74.790  18.730  1.00  0.00            
ATOM   3621  HW1 SOL   804      73.160  73.900  18.830  1.00  0.00            
ATOM   3622  HW2 SOL   804      72.550  74.980  17.760  1.00  0.00            
ATOM   3623  OW  SOL   805      47.410  61.810  44.470  1.00  0.00            
ATOM   3624  HW1 SOL   805      47.840  61.380  45.260  1.00  0.00            
ATOM   3625  HW2 SOL   805      46.520  62.190  44.740  1.00  0.00            
ATOM   3626  OW  SOL   806      57.360  37.000   5.720  1.00  0.00            
ATOM   3627  HW1 SOL   806      56.680  36.610   6.350  1.00  0.00            
ATOM   3628  HW2 SOL   806      57.900  37.690   6.200  1.00  0.00            
ATOM   3629  OW  SOL   807      62.840  28.220  14.220  1.00  0.00            
ATOM   3630  HW1 SOL   807      63.140  27.270  14.320  1.00  0.00            
ATOM   3631  HW2 SOL   807      62.190  28.440  14.950  1.00  0.00            
ATOM   3632  OW  SOL   808      72.770  61.600  33.630  1.00  0.00            
ATOM   3633  HW1 SOL   808      73.660  61.620  33.170  1.00  0.00            
ATOM   3634  HW2 SOL   808      72.350  62.510  33.570  1.00  0.00            
ATOM   3635  OW  SOL   809      44.480  19.740   3.890  1.00  0.00            
ATOM   3636  HW1 SOL   809      45.050  20.550   3.990  1.00  0.00            
ATOM   3637  HW2 SOL   809      44.760  19.230   3.080  1.00  0.00            
ATOM   3638  OW  SOL   810      43.250  62.450  50.160  1.00  0.00            
ATOM   3639  HW1 SOL   810      43.720  63.330  50.250  1.00  0.00            
ATOM   3640  HW2 SOL   810      42.660  62.300  50.960  1.00  0.00            
ATOM   3641  OW  SOL   811      66.750  35.480   3.910  1.00  0.00            
ATOM   3642  HW1 SOL   811      67.670  35.790   4.160  1.00  0.00            
ATOM   3643  HW2 SOL   811      66.720  34.480   3.920  1.00  0.00            
ATOM   3644  OW  SOL   812      37.450  41.820  53.730  1.00  0.00            
ATOM   3645  HW1 SOL   812      36.550  41.770  53.310  1.00  0.00            
ATOM   3646  HW2 SOL   812      37.880  40.920  53.690  1.00  0.00            
ATOM   3647  OW  SOL   813      55.170  34.410  -0.810  1.00  0.00            
ATOM   3648  HW1 SOL   813      54.640  35.010  -1.410  1.00  0.00            
ATOM   3649  HW2 SOL   813      55.030  33.460  -1.080  1.00  0.00            
ATOM   3650  OW  SOL   814      26.980  42.810  -1.000  1.00  0.00            
ATOM   3651  HW1 SOL   814      25.990  42.970  -1.020  1.00  0.00            
ATOM   3652  HW2 SOL   814      27.190  42.070  -0.360  1.00  0.00            
ATOM   3653  OW  SOL   815      36.790  65.750  44.710  1.00  0.00            
ATOM   3654  HW1 SOL   815      36.280  66.500  45.120  1.00  0.00            
ATOM   3655  HW2 SOL   815      36.170  64.980  44.540  1.00  0.00            
ATOM   3656  OW  SOL   816      23.400  24.750  12.820  1.00  0.00            
ATOM   3657  HW1 SOL   816      24.050  25.010  12.110  1.00  0.00            
ATOM   3658  HW2 SOL   816      22.890  25.560  13.120  1.00  0.00            
ATOM   3659  OW  SOL   817      43.470  47.030  52.760  1.00  0.00            
ATOM   3660  HW1 SOL   817      42.510  47.280  52.680  1.00  0.00            
ATOM   3661  HW2 SOL   817      43.540  46.150  53.230  1.00  0.00            
ATOM   3662  OW  SOL   818      54.150  32.840   7.610  1.00  0.00            
ATOM   3663  HW1 SOL   818      53.770  32.040   8.080  1.00  0.00            
ATOM   3664  HW2 SOL   818      54.150  32.670   6.620  1.00  0.00            
ATOM   3665  OW  SOL   819      64.540  46.680  11.000  1.00  0.00            
ATOM   3666  HW1 SOL   819      64.720  47.530  11.510  1.00  0.00            
ATOM   3667  HW2 SOL   819      64.390  45.930  11.650  1.00  0.00            
ATOM   3668  OW  SOL   820      41.630  58.040  45.310  1.00  0.00            
ATOM   3669  HW1 SOL   820      42.490  57.770  44.880  1.00  0.00            
ATOM   3670  HW2 SOL   820      41.040  58.480  44.630  1.00  0.00            
ATOM   3671  OW  SOL   821      34.400  36.570  33.580  1.00  0.00            
ATOM   3672  HW1 SOL   821      35.170  37.140  33.290  1.00  0.00            
ATOM   3673  HW2 SOL   821      34.110  35.990  32.820  1.00  0.00            
ATOM   3674  OW  SOL   822      49.990  27.840  33.350  1.00  0.00            
ATOM   3675  HW1 SOL   822      50.530  27.860  32.510  1.00  0.00            
ATOM   3676  HW2 SOL   822      49.020  27.760  33.130  1.00  0.00            
ATOM   3677  OW  SOL   823      70.370  24.860  13.190  1.00  0.00            
ATOM   3678  HW1 SOL   823      71.240  25.230  13.510  1.00  0.00            
ATOM   3679  HW2 SOL   823      70.410  24.720  12.200  1.00  0.00            
ATOM   3680  OW  SOL   824      21.170  48.700  -0.010  1.00  0.00            
ATOM   3681  HW1 SOL   824      21.390  47.780  -0.340  1.00  0.00            
ATOM   3682  HW2 SOL   824      20.400  48.650   0.630  1.00  0.00            
ATOM   3683  OW  SOL   825      60.810  29.460  11.810  1.00  0.00            
ATOM   3684  HW1 SOL   825      60.940  30.430  12.020  1.00  0.00            
ATOM   3685  HW2 SOL   825      60.930  28.920  12.650  1.00  0.00            
ATOM   3686  OW  SOL   826      18.700  23.610  14.860  1.00  0.00            
ATOM   3687  HW1 SOL   826      18.850  23.830  15.820  1.00  0.00            
ATOM   3688  HW2 SOL   826      19.000  24.380  14.290  1.00  0.00            
ATOM   3689  OW  SOL   827      26.250  51.370   9.730  1.00  0.00            
ATOM   3690  HW1 SOL   827      25.600  51.560   9.000  1.00  0.00            
ATOM   3691  HW2 SOL   827      25.830  51.560  10.620  1.00  0.00            
ATOM   3692  OW  SOL   828      74.230  40.460   8.860  1.00  0.00            
ATOM   3693  HW1 SOL   828      73.530  40.340   8.160  1.00  0.00            
ATOM   3694  HW2 SOL   828      75.130  40.540   8.420  1.00  0.00            
ATOM   3695  OW  SOL   829      57.770  74.420  17.360  1.00  0.00            
ATOM   3696  HW1 SOL   829      57.070  73.700  17.400  1.00  0.00            
ATOM   3697  HW2 SOL   829      58.670  74.010  17.230  1.00  0.00            
ATOM   3698  OW  SOL   830      46.140  73.790  42.810  1.00  0.00            
ATOM   3699  HW1 SOL   830      45.960  74.180  43.720  1.00  0.00            
ATOM   3700  HW2 SOL   830      45.970  72.800  42.840  1.00  0.00            
ATOM   3701  OW  SOL   831      63.380  18.870  26.910  1.00  0.00            
ATOM   3702  HW1 SOL   831      63.600  19.310  26.040  1.00  0.00            
ATOM   3703  HW2 SOL   831      64.200  18.450  27.290  1.00  0.00            
ATOM   3704  OW  SOL   832      34.950  29.050  23.320  1.00  0.00            
ATOM   3705  HW1 SOL   832      35.140  30.030  23.370  1.00  0.00            
ATOM   3706  HW2 SOL   832      33.960  28.900  23.320  1.00  0.00            
ATOM   3707  OW  SOL   833      68.640  16.460  16.240  1.00  0.00            
ATOM   3708  HW1 SOL   833      68.340  15.580  16.590  1.00  0.00            
ATOM   3709  HW2 SOL   833      68.750  16.410  15.250  1.00  0.00            
ATOM   3710  OW  SOL   834      59.500  21.860  11.920  1.00  0.00            
ATOM   3711  HW1 SOL   834      59.350  21.070  11.330  1.00  0.00            
ATOM   3712  HW2 SOL   834      58.840  22.570  11.700  1.00  0.00            
ATOM   3713  OW  SOL   835      68.580  20.680  20.410  1.00  0.00            
ATOM   3714  HW1 SOL   835      68.670  20.200  21.280  1.00  0.00            
ATOM   3715  HW2 SOL   835      67.930  20.200  19.830  1.00  0.00            
ATOM   3716  OW  SOL   836      35.730  65.120  41.730  1.00  0.00            
ATOM   3717  HW1 SOL   836      36.260  64.640  41.030  1.00  0.00            
ATOM   3718  HW2 SOL   836      34.900  64.600  41.940  1.00  0.00            
ATOM   3719  OW  SOL   837      57.260  29.870  27.700  1.00  0.00            
ATOM   3720  HW1 SOL   837      58.220  29.640  27.870  1.00  0.00            
ATOM   3721  HW2 SOL   837      56.940  29.400  26.880  1.00  0.00            
ATOM   3722  OW  SOL   838      32.980  61.110  29.080  1.00  0.00            
ATOM   3723  HW1 SOL   838      33.740  61.130  29.730  1.00  0.00            
ATOM   3724  HW2 SOL   838      33.260  61.530  28.220  1.00  0.00            
ATOM   3725  OW  SOL   839      48.130  44.680 -14.390  1.00  0.00            
ATOM   3726  HW1 SOL   839      47.800  45.520 -14.820  1.00  0.00            
ATOM   3727  HW2 SOL   839      48.560  44.900 -13.510  1.00  0.00            
ATOM   3728  OW  SOL   840      68.380  29.510  16.500  1.00  0.00            
ATOM   3729  HW1 SOL   840      68.960  29.950  15.820  1.00  0.00            
ATOM   3730  HW2 SOL   840      67.530  29.200  16.060  1.00  0.00            
ATOM   3731  OW  SOL   841      66.360  24.910  14.260  1.00  0.00            
ATOM   3732  HW1 SOL   841      66.520  24.570  15.190  1.00  0.00            
ATOM   3733  HW2 SOL   841      67.170  25.400  13.940  1.00  0.00            
ATOM   3734  OW  SOL   842      42.230  42.990  37.890  1.00  0.00            
ATOM   3735  HW1 SOL   842      41.350  43.120  38.350  1.00  0.00            
ATOM   3736  HW2 SOL   842      42.100  42.390  37.100  1.00  0.00            
ATOM   3737  OW  SOL   843      60.540  25.110  22.140  1.00  0.00            
ATOM   3738  HW1 SOL   843      60.520  25.560  21.250  1.00  0.00            
ATOM   3739  HW2 SOL   843      61.280  24.440  22.170  1.00  0.00            
ATOM   3740  OW  SOL   844      66.200  17.570  23.330  1.00  0.00            
ATOM   3741  HW1 SOL   844      66.460  16.640  23.560  1.00  0.00            
ATOM   3742  HW2 SOL   844      66.960  18.020  22.850  1.00  0.00            
ATOM   3743  OW  SOL   845      21.370  46.790  16.370  1.00  0.00            
ATOM   3744  HW1 SOL   845      20.600  47.440  16.330  1.00  0.00            
ATOM   3745  HW2 SOL   845      21.020  45.890  16.620  1.00  0.00            
ATOM   3746  OW  SOL   846      43.120  55.340  37.440  1.00  0.00            
ATOM   3747  HW1 SOL   846      43.280  55.990  36.700  1.00  0.00            
ATOM   3748  HW2 SOL   846      43.020  54.420  37.060  1.00  0.00            
ATOM   3749  OW  SOL   847      70.280  73.610  21.190  1.00  0.00            
ATOM   3750  HW1 SOL   847      70.300  74.540  20.830  1.00  0.00            
ATOM   3751  HW2 SOL   847      69.670  73.050  20.620  1.00  0.00            
ATOM   3752  OW  SOL   848      50.030  24.090   9.960  1.00  0.00            
ATOM   3753  HW1 SOL   848      49.170  24.090   9.460  1.00  0.00            
ATOM   3754  HW2 SOL   848      50.770  24.400   9.360  1.00  0.00            
ATOM   3755  OW  SOL   849      65.180  28.700   9.430  1.00  0.00            
ATOM   3756  HW1 SOL   849      65.570  27.780   9.370  1.00  0.00            
ATOM   3757  HW2 SOL   849      64.250  28.640   9.770  1.00  0.00            
ATOM   3758  OW  SOL   850      74.080  18.720  19.120  1.00  0.00            
ATOM   3759  HW1 SOL   850      73.600  19.580  19.250  1.00  0.00            
ATOM   3760  HW2 SOL   850      73.600  17.990  19.610  1.00  0.00            
ATOM   3761  OW  SOL   851      15.790  42.070  15.570  1.00  0.00            
ATOM   3762  HW1 SOL   851      15.140  42.740  15.220  1.00  0.00            
ATOM   3763  HW2 SOL   851      16.710  42.320  15.280  1.00  0.00            
ATOM   3764  OW  SOL   852      58.250  35.240  22.990  1.00  0.00            
ATOM   3765  HW1 SOL   852      57.820  34.570  23.580  1.00  0.00            
ATOM   3766  HW2 SOL   852      57.790  35.250  22.100  1.00  0.00            
ATOM   3767  OW  SOL   853      46.250  70.530  34.990  1.00  0.00            
ATOM   3768  HW1 SOL   853      45.870  70.880  34.140  1.00  0.00            
ATOM   3769  HW2 SOL   853      46.010  69.560  35.090  1.00  0.00            
ATOM   3770  OW  SOL   854      64.230  33.030   5.270  1.00  0.00            
ATOM   3771  HW1 SOL   854      64.720  32.360   4.720  1.00  0.00            
ATOM   3772  HW2 SOL   854      63.240  32.940   5.100  1.00  0.00            
ATOM   3773  OW  SOL   855      47.530  64.920  42.420  1.00  0.00            
ATOM   3774  HW1 SOL   855      47.330  65.540  41.660  1.00  0.00            
ATOM   3775  HW2 SOL   855      47.530  63.970  42.090  1.00  0.00            
ATOM   3776  OW  SOL   856      18.400  44.670   8.000  1.00  0.00            
ATOM   3777  HW1 SOL   856      18.660  43.700   8.030  1.00  0.00            
ATOM   3778  HW2 SOL   856      19.220  45.230   8.020  1.00  0.00            
ATOM   3779  OW  SOL   857      43.550  31.030  47.720  1.00  0.00            
ATOM   3780  HW1 SOL   857      43.140  30.480  46.990  1.00  0.00            
ATOM   3781  HW2 SOL   857      44.250  30.500  48.190  1.00  0.00            
ATOM   3782  OW  SOL   858      34.690  51.520  47.440  1.00  0.00            
ATOM   3783  HW1 SOL   858      34.740  52.190  48.180  1.00  0.00            
ATOM   3784  HW2 SOL   858      35.550  51.000  47.410  1.00  0.00            
ATOM   3785  OW  SOL   859      56.560  71.060  24.770  1.00  0.00            
ATOM   3786  HW1 SOL   859      56.170  71.770  24.180  1.00  0.00            
ATOM   3787  HW2 SOL   859      56.980  71.490  25.570  1.00  0.00            
ATOM   3788  OW  SOL   860      71.850  76.310  23.350  1.00  0.00            
ATOM   3789  HW1 SOL   860      72.670  76.350  23.930  1.00  0.00            
ATOM   3790  HW2 SOL   860      72.040  75.730  22.560  1.00  0.00            
ATOM   3791  OW  SOL   861      25.810  36.890   7.060  1.00  0.00            
ATOM   3792  HW1 SOL   861      26.150  35.960   7.190  1.00  0.00            
ATOM   3793  HW2 SOL   861      24.880  36.860   6.710  1.00  0.00            
ATOM   3794  OW  SOL   862      44.450  55.450  42.630  1.00  0.00            
ATOM   3795  HW1 SOL   862      44.320  54.790  41.890  1.00  0.00            
ATOM   3796  HW2 SOL   862      44.620  56.360  42.240  1.00  0.00            
ATOM   3797  OW  SOL   863      36.160  45.080  54.310  1.00  0.00            
ATOM   3798  HW1 SOL   863      35.620  44.580  53.630  1.00  0.00            
ATOM   3799  HW2 SOL   863      37.030  44.600  54.460  1.00  0.00            
ATOM   3800  OW  SOL   864      54.780  59.680  46.870  1.00  0.00            
ATOM   3801  HW1 SOL   864      54.480  60.400  47.490  1.00  0.00            
ATOM   3802  HW2 SOL   864      54.200  58.870  47.000  1.00  0.00            
ATOM   3803  OW  SOL   865      74.400  34.340   7.060  1.00  0.00            
ATOM   3804  HW1 SOL   865      74.420  34.580   6.090  1.00  0.00            
ATOM   3805  HW2 SOL   865      74.220  35.160   7.600  1.00  0.00            
ATOM   3806  OW  SOL   866      58.290  71.620   5.720  1.00  0.00            
ATOM   3807  HW1 SOL   866      59.050  72.240   5.550  1.00  0.00            
ATOM   3808  HW2 SOL   866      57.540  71.820   5.090  1.00  0.00            
ATOM   3809  OW  SOL   867      39.260  66.390  44.800  1.00  0.00            
ATOM   3810  HW1 SOL   867      39.540  66.160  45.740  1.00  0.00            
ATOM   3811  HW2 SOL   867      38.280  66.250  44.700  1.00  0.00            
ATOM   3812  OW  SOL   868      58.010  40.530   7.130  1.00  0.00            
ATOM   3813  HW1 SOL   868      57.410  41.310   7.000  1.00  0.00            
ATOM   3814  HW2 SOL   868      58.960  40.850   7.180  1.00  0.00            
ATOM   3815  OW  SOL   869      75.100  30.640  25.040  1.00  0.00            
ATOM   3816  HW1 SOL   869      75.440  30.010  25.740  1.00  0.00            
ATOM   3817  HW2 SOL   869      75.820  31.270  24.780  1.00  0.00            
ATOM   3818  OW  SOL   870      46.610  20.180   7.410  1.00  0.00            
ATOM   3819  HW1 SOL   870      47.370  19.570   7.200  1.00  0.00            
ATOM   3820  HW2 SOL   870      46.750  21.060   6.960  1.00  0.00            
ATOM   3821  OW  SOL   871      69.270  48.310   8.870  1.00  0.00            
ATOM   3822  HW1 SOL   871      69.720  48.760   8.100  1.00  0.00            
ATOM   3823  HW2 SOL   871      68.330  48.070   8.610  1.00  0.00            
ATOM   3824  OW  SOL   872      45.650  51.800  48.790  1.00  0.00            
ATOM   3825  HW1 SOL   872      46.150  52.000  49.640  1.00  0.00            
ATOM   3826  HW2 SOL   872      46.210  51.220  48.200  1.00  0.00            
ATOM   3827  OW  SOL   873      61.050  17.050  28.070  1.00  0.00            
ATOM   3828  HW1 SOL   873      61.880  17.560  27.830  1.00  0.00            
ATOM   3829  HW2 SOL   873      60.940  17.050  29.070  1.00  0.00            
ATOM   3830  OW  SOL   874      61.280  65.540  11.350  1.00  0.00            
ATOM   3831  HW1 SOL   874      60.780  66.410  11.300  1.00  0.00            
ATOM   3832  HW2 SOL   874      60.790  64.900  11.950  1.00  0.00            
ATOM   3833  OW  SOL   875      61.490  73.420   8.920  1.00  0.00            
ATOM   3834  HW1 SOL   875      60.910  73.920   9.560  1.00  0.00            
ATOM   3835  HW2 SOL   875      62.210  74.030   8.580  1.00  0.00            
ATOM   3836  OW  SOL   876      27.340  26.770  19.910  1.00  0.00            
ATOM   3837  HW1 SOL   876      28.160  26.500  19.410  1.00  0.00            
ATOM   3838  HW2 SOL   876      27.480  26.630  20.890  1.00  0.00            
ATOM   3839  OW  SOL   877      31.070  48.510   5.230  1.00  0.00            
ATOM   3840  HW1 SOL   877      30.520  47.700   5.020  1.00  0.00            
ATOM   3841  HW2 SOL   877      31.890  48.230   5.730  1.00  0.00            
ATOM   3842  OW  SOL   878      27.160  27.720   8.980  1.00  0.00            
ATOM   3843  HW1 SOL   878      27.080  26.890   8.430  1.00  0.00            
ATOM   3844  HW2 SOL   878      28.130  27.920   9.150  1.00  0.00            
ATOM   3845  OW  SOL   879      60.560  49.540  52.030  1.00  0.00            
ATOM   3846  HW1 SOL   879      59.750  49.380  51.450  1.00  0.00            
ATOM   3847  HW2 SOL   879      61.340  49.750  51.440  1.00  0.00            
ATOM   3848  OW  SOL   880      49.620  38.870  -3.450  1.00  0.00            
ATOM   3849  HW1 SOL   880      50.210  39.570  -3.840  1.00  0.00            
ATOM   3850  HW2 SOL   880      49.750  38.010  -3.940  1.00  0.00            
ATOM   3851  OW  SOL   881      56.040  64.390  28.650  1.00  0.00            
ATOM   3852  HW1 SOL   881      55.870  65.310  28.980  1.00  0.00            
ATOM   3853  HW2 SOL   881      56.380  63.820  29.400  1.00  0.00            
ATOM   3854  OW  SOL   882      53.930  48.710  55.060  1.00  0.00            
ATOM   3855  HW1 SOL   882      53.770  49.590  55.510  1.00  0.00            
ATOM   3856  HW2 SOL   882      53.100  48.430  54.570  1.00  0.00            
ATOM   3857  OW  SOL   883      33.610  49.930  44.750  1.00  0.00            
ATOM   3858  HW1 SOL   883      34.340  49.340  45.070  1.00  0.00            
ATOM   3859  HW2 SOL   883      33.860  50.890  44.900  1.00  0.00            
ATOM   3860  OW  SOL   884      21.450  40.480  22.550  1.00  0.00            
ATOM   3861  HW1 SOL   884      20.480  40.310  22.720  1.00  0.00            
ATOM   3862  HW2 SOL   884      21.780  39.860  21.840  1.00  0.00            
ATOM   3863  OW  SOL   885      73.460  36.050  11.510  1.00  0.00            
ATOM   3864  HW1 SOL   885      74.120  36.780  11.690  1.00  0.00            
ATOM   3865  HW2 SOL   885      72.890  35.910  12.320  1.00  0.00            
ATOM   3866  OW  SOL   886      20.810  30.970  16.570  1.00  0.00            
ATOM   3867  HW1 SOL   886      20.130  31.050  17.300  1.00  0.00            
ATOM   3868  HW2 SOL   886      21.030  31.880  16.220  1.00  0.00            
ATOM   3869  OW  SOL   887      66.710  18.970  19.090  1.00  0.00            
ATOM   3870  HW1 SOL   887      65.830  18.580  19.360  1.00  0.00            
ATOM   3871  HW2 SOL   887      66.980  18.600  18.200  1.00  0.00            
ATOM   3872  OW  SOL   888      33.710  19.420  24.740  1.00  0.00            
ATOM   3873  HW1 SOL   888      34.170  20.310  24.670  1.00  0.00            
ATOM   3874  HW2 SOL   888      34.040  18.810  24.030  1.00  0.00            
ATOM   3875  OW  SOL   889      65.690  32.290  25.830  1.00  0.00            
ATOM   3876  HW1 SOL   889      65.680  33.270  25.620  1.00  0.00            
ATOM   3877  HW2 SOL   889      65.400  31.780  25.030  1.00  0.00            
ATOM   3878  OW  SOL   890      76.830  29.150  26.690  1.00  0.00            
ATOM   3879  HW1 SOL   890      77.370  29.020  25.860  1.00  0.00            
ATOM   3880  HW2 SOL   890      76.590  28.260  27.080  1.00  0.00            
ATOM   3881  OW  SOL   891      46.050  45.510  45.330  1.00  0.00            
ATOM   3882  HW1 SOL   891      46.340  45.030  46.160  1.00  0.00            
ATOM   3883  HW2 SOL   891      46.360  45.000  44.530  1.00  0.00            
ATOM   3884  OW  SOL   892      58.720  26.360   7.540  1.00  0.00            
ATOM   3885  HW1 SOL   892      58.680  26.080   6.580  1.00  0.00            
ATOM   3886  HW2 SOL   892      59.470  25.880   8.000  1.00  0.00            
ATOM   3887  OW  SOL   893      57.930  29.410  19.900  1.00  0.00            
ATOM   3888  HW1 SOL   893      58.040  28.960  20.780  1.00  0.00            
ATOM   3889  HW2 SOL   893      57.390  28.830  19.290  1.00  0.00            
ATOM   3890  OW  SOL   894      61.610  32.680   4.640  1.00  0.00            
ATOM   3891  HW1 SOL   894      61.460  31.690   4.590  1.00  0.00            
ATOM   3892  HW2 SOL   894      60.890  33.150   4.120  1.00  0.00            
ATOM   3893  OW  SOL   895      25.670  67.710  27.860  1.00  0.00            
ATOM   3894  HW1 SOL   895      24.810  67.220  28.020  1.00  0.00            
ATOM   3895  HW2 SOL   895      26.420  67.210  28.300  1.00  0.00            
ATOM   3896  OW  SOL   896      62.650  23.270  22.080  1.00  0.00            
ATOM   3897  HW1 SOL   896      63.070  23.830  22.790  1.00  0.00            
ATOM   3898  HW2 SOL   896      62.540  22.330  22.410  1.00  0.00            
ATOM   3899  OW  SOL   897      25.170  28.490  19.780  1.00  0.00            
ATOM   3900  HW1 SOL   897      24.930  28.740  18.840  1.00  0.00            
ATOM   3901  HW2 SOL   897      25.870  27.770  19.770  1.00  0.00            
ATOM   3902  OW  SOL   898      19.390  36.920  13.510  1.00  0.00            
ATOM   3903  HW1 SOL   898      20.370  36.730  13.460  1.00  0.00            
ATOM   3904  HW2 SOL   898      18.940  36.520  12.710  1.00  0.00            
ATOM   3905  OW  SOL   899      72.090  47.910  25.550  1.00  0.00            
ATOM   3906  HW1 SOL   899      71.700  47.460  24.750  1.00  0.00            
ATOM   3907  HW2 SOL   899      72.960  48.340  25.300  1.00  0.00            
ATOM   3908  OW  SOL   900      56.520  23.360   8.090  1.00  0.00            
ATOM   3909  HW1 SOL   900      55.530  23.270   7.980  1.00  0.00            
ATOM   3910  HW2 SOL   900      56.980  22.550   7.720  1.00  0.00            
ATOM   3911  OW  SOL   901      57.870  23.810  10.450  1.00  0.00            
ATOM   3912  HW1 SOL   901      57.340  23.620   9.630  1.00  0.00            
ATOM   3913  HW2 SOL   901      58.410  24.640  10.310  1.00  0.00            
ATOM   3914  OW  SOL   902      26.350  74.760  18.810  1.00  0.00            
ATOM   3915  HW1 SOL   902      26.110  75.670  18.490  1.00  0.00            
ATOM   3916  HW2 SOL   902      26.790  74.250  18.070  1.00  0.00            
ATOM   3917  OW  SOL   903      71.430  70.380  18.770  1.00  0.00            
ATOM   3918  HW1 SOL   903      70.540  70.710  19.100  1.00  0.00            
ATOM   3919  HW2 SOL   903      71.280  69.650  18.100  1.00  0.00            
ATOM   3920  OW  SOL   904      47.590  43.120 -17.180  1.00  0.00            
ATOM   3921  HW1 SOL   904      46.850  43.600 -16.710  1.00  0.00            
ATOM   3922  HW2 SOL   904      47.280  42.870 -18.100  1.00  0.00            
ATOM   3923  OW  SOL   905      61.770  29.330  18.960  1.00  0.00            
ATOM   3924  HW1 SOL   905      62.480  30.020  18.850  1.00  0.00            
ATOM   3925  HW2 SOL   905      62.040  28.490  18.490  1.00  0.00            
ATOM   3926  OW  SOL   906      39.650  60.540  34.080  1.00  0.00            
ATOM   3927  HW1 SOL   906      39.880  59.830  34.750  1.00  0.00            
ATOM   3928  HW2 SOL   906      40.410  60.670  33.450  1.00  0.00            
ATOM   3929  OW  SOL   907      42.740  55.010  33.950  1.00  0.00            
ATOM   3930  HW1 SOL   907      42.000  54.770  33.320  1.00  0.00            
ATOM   3931  HW2 SOL   907      42.790  54.320  34.670  1.00  0.00            
ATOM   3932  OW  SOL   908      60.190  70.830  17.460  1.00  0.00            
ATOM   3933  HW1 SOL   908      59.510  70.120  17.280  1.00  0.00            
ATOM   3934  HW2 SOL   908      60.770  70.560  18.230  1.00  0.00            
ATOM   3935  OW  SOL   909      44.140  52.430  53.640  1.00  0.00            
ATOM   3936  HW1 SOL   909      44.200  51.550  53.150  1.00  0.00            
ATOM   3937  HW2 SOL   909      43.930  52.260  54.600  1.00  0.00            
ATOM   3938  OW  SOL   910      43.730  55.080  47.100  1.00  0.00            
ATOM   3939  HW1 SOL   910      44.270  54.250  47.260  1.00  0.00            
ATOM   3940  HW2 SOL   910      44.060  55.520  46.260  1.00  0.00            
ATOM   3941  OW  SOL   911      26.860  24.940  24.460  1.00  0.00            
ATOM   3942  HW1 SOL   911      26.230  24.480  23.830  1.00  0.00            
ATOM   3943  HW2 SOL   911      26.670  24.630  25.400  1.00  0.00            
ATOM   3944  OW  SOL   912      28.850  26.990  32.060  1.00  0.00            
ATOM   3945  HW1 SOL   912      28.050  27.230  31.510  1.00  0.00            
ATOM   3946  HW2 SOL   912      28.670  26.150  32.570  1.00  0.00            
ATOM   3947  OW  SOL   913      30.470  26.670   6.710  1.00  0.00            
ATOM   3948  HW1 SOL   913      30.850  27.150   5.920  1.00  0.00            
ATOM   3949  HW2 SOL   913      30.470  27.280   7.510  1.00  0.00            
ATOM   3950  OW  SOL   914      42.660  52.160  45.060  1.00  0.00            
ATOM   3951  HW1 SOL   914      42.090  52.610  45.750  1.00  0.00            
ATOM   3952  HW2 SOL   914      42.630  51.170  45.200  1.00  0.00            
ATOM   3953  OW  SOL   915      15.850  16.060  22.080  1.00  0.00            
ATOM   3954  HW1 SOL   915      15.020  16.100  22.640  1.00  0.00            
ATOM   3955  HW2 SOL   915      16.620  15.760  22.640  1.00  0.00            
ATOM   3956  OW  SOL   916      45.610  46.480  49.550  1.00  0.00            
ATOM   3957  HW1 SOL   916      45.790  46.120  50.470  1.00  0.00            
ATOM   3958  HW2 SOL   916      46.080  45.930  48.870  1.00  0.00            
ATOM   3959  OW  SOL   917      73.080  36.010  14.090  1.00  0.00            
ATOM   3960  HW1 SOL   917      73.530  36.170  14.960  1.00  0.00            
ATOM   3961  HW2 SOL   917      72.080  36.010  14.220  1.00  0.00            
ATOM   3962  OW  SOL   918      38.360  49.750  54.440  1.00  0.00            
ATOM   3963  HW1 SOL   918      38.790  48.870  54.660  1.00  0.00            
ATOM   3964  HW2 SOL   918      39.000  50.320  53.920  1.00  0.00            
ATOM   3965  OW  SOL   919      60.150  60.970  25.910  1.00  0.00            
ATOM   3966  HW1 SOL   919      59.660  60.970  25.030  1.00  0.00            
ATOM   3967  HW2 SOL   919      59.900  61.790  26.420  1.00  0.00            
ATOM   3968  OW  SOL   920      44.740  69.280  38.870  1.00  0.00            
ATOM   3969  HW1 SOL   920      45.430  68.550  38.870  1.00  0.00            
ATOM   3970  HW2 SOL   920      45.070  70.040  38.320  1.00  0.00            
ATOM   3971  OW  SOL   921      56.020  76.300  10.000  1.00  0.00            
ATOM   3972  HW1 SOL   921      55.730  77.070  10.570  1.00  0.00            
ATOM   3973  HW2 SOL   921      56.710  75.770  10.490  1.00  0.00            
ATOM   3974  OW  SOL   922      53.790  72.500  21.210  1.00  0.00            
ATOM   3975  HW1 SOL   922      53.000  72.400  21.820  1.00  0.00            
ATOM   3976  HW2 SOL   922      54.630  72.530  21.750  1.00  0.00            
ATOM   3977  OW  SOL   923      21.040  76.450  23.240  1.00  0.00            
ATOM   3978  HW1 SOL   923      21.820  77.010  22.960  1.00  0.00            
ATOM   3979  HW2 SOL   923      20.510  76.190  22.430  1.00  0.00            
ATOM   3980  OW  SOL   924      74.860  76.420  21.420  1.00  0.00            
ATOM   3981  HW1 SOL   924      74.720  77.080  22.170  1.00  0.00            
ATOM   3982  HW2 SOL   924      75.640  75.840  21.640  1.00  0.00            
ATOM   3983  OW  SOL   925      53.460  31.120   9.420  1.00  0.00            
ATOM   3984  HW1 SOL   925      52.490  30.880   9.500  1.00  0.00            
ATOM   3985  HW2 SOL   925      53.970  30.710  10.170  1.00  0.00            
ATOM   3986  OW  SOL   926      65.130  74.940  23.670  1.00  0.00            
ATOM   3987  HW1 SOL   926      65.480  74.370  24.410  1.00  0.00            
ATOM   3988  HW2 SOL   926      64.410  75.540  24.010  1.00  0.00            
ATOM   3989  OW  SOL   927      43.990  56.670  44.890  1.00  0.00            
ATOM   3990  HW1 SOL   927      44.840  57.120  45.140  1.00  0.00            
ATOM   3991  HW2 SOL   927      44.090  56.260  43.980  1.00  0.00            
ATOM   3992  OW  SOL   928      53.140  46.820  37.190  1.00  0.00            
ATOM   3993  HW1 SOL   928      53.190  46.610  38.170  1.00  0.00            
ATOM   3994  HW2 SOL   928      52.230  47.180  36.970  1.00  0.00            
ATOM   3995  OW  SOL   929      52.950  36.520   4.170  1.00  0.00            
ATOM   3996  HW1 SOL   929      52.010  36.570   4.520  1.00  0.00            
ATOM   3997  HW2 SOL   929      53.540  37.120   4.700  1.00  0.00            
ATOM   3998  OW  SOL   930      61.920  19.150  16.100  1.00  0.00            
ATOM   3999  HW1 SOL   930      61.710  19.530  17.000  1.00  0.00            
ATOM   4000  HW2 SOL   930      62.840  18.770  16.110  1.00  0.00            
ATOM   4001  OW  SOL   931      18.630  29.870  33.280  1.00  0.00            
ATOM   4002  HW1 SOL   931      18.440  30.740  33.740  1.00  0.00            
ATOM   4003  HW2 SOL   931      19.450  29.970  32.720  1.00  0.00            
ATOM   4004  OW  SOL   932      76.550  50.890   9.010  1.00  0.00            
ATOM   4005  HW1 SOL   932      76.950  50.260   8.350  1.00  0.00            
ATOM   4006  HW2 SOL   932      77.250  51.560   9.280  1.00  0.00            
ATOM   4007  OW  SOL   933      30.150  75.880  30.660  1.00  0.00            
ATOM   4008  HW1 SOL   933      29.940  76.830  30.430  1.00  0.00            
ATOM   4009  HW2 SOL   933      29.310  75.400  30.900  1.00  0.00            
ATOM   4010  OW  SOL   934      51.940  21.720  27.250  1.00  0.00            
ATOM   4011  HW1 SOL   934      52.510  21.110  26.690  1.00  0.00            
ATOM   4012  HW2 SOL   934      51.340  22.250  26.650  1.00  0.00            
ATOM   4013  OW  SOL   935      70.160  41.620  12.940  1.00  0.00            
ATOM   4014  HW1 SOL   935      71.050  41.530  12.510  1.00  0.00            
ATOM   4015  HW2 SOL   935      69.490  41.950  12.270  1.00  0.00            
ATOM   4016  OW  SOL   936      65.120  20.920  10.830  1.00  0.00            
ATOM   4017  HW1 SOL   936      64.290  21.340  11.180  1.00  0.00            
ATOM   4018  HW2 SOL   936      64.960  19.940  10.680  1.00  0.00            
ATOM   4019  OW  SOL   937      62.300  43.830   7.150  1.00  0.00            
ATOM   4020  HW1 SOL   937      62.020  43.580   6.210  1.00  0.00            
ATOM   4021  HW2 SOL   937      62.780  44.700   7.130  1.00  0.00            
ATOM   4022  OW  SOL   938      18.470  21.470  18.690  1.00  0.00            
ATOM   4023  HW1 SOL   938      17.660  21.660  19.250  1.00  0.00            
ATOM   4024  HW2 SOL   938      18.240  20.770  18.010  1.00  0.00            
ATOM   4025  OW  SOL   939      50.180  52.100  50.220  1.00  0.00            
ATOM   4026  HW1 SOL   939      49.290  52.340  50.600  1.00  0.00            
ATOM   4027  HW2 SOL   939      50.900  52.420  50.830  1.00  0.00            
ATOM   4028  OW  SOL   940      72.770  44.560  10.970  1.00  0.00            
ATOM   4029  HW1 SOL   940      71.980  44.450  11.570  1.00  0.00            
ATOM   4030  HW2 SOL   940      73.160  43.660  10.770  1.00  0.00            
ATOM   4031  OW  SOL   941      71.770  50.960  15.380  1.00  0.00            
ATOM   4032  HW1 SOL   941      71.080  50.300  15.070  1.00  0.00            
ATOM   4033  HW2 SOL   941      72.610  50.840  14.840  1.00  0.00            
ATOM   4034  OW  SOL   942      61.340  35.750  19.200  1.00  0.00            
ATOM   4035  HW1 SOL   942      60.980  34.860  18.910  1.00  0.00            
ATOM   4036  HW2 SOL   942      61.490  36.320  18.390  1.00  0.00            
ATOM   4037  OW  SOL   943      65.550  33.420  16.730  1.00  0.00            
ATOM   4038  HW1 SOL   943      65.220  32.480  16.740  1.00  0.00            
ATOM   4039  HW2 SOL   943      66.100  33.580  15.910  1.00  0.00            
ATOM   4040  OW  SOL   944      41.380  50.760  40.610  1.00  0.00            
ATOM   4041  HW1 SOL   944      41.450  50.040  41.300  1.00  0.00            
ATOM   4042  HW2 SOL   944      42.300  51.050  40.340  1.00  0.00            
ATOM   4043  OW  SOL   945      35.110  47.610  42.290  1.00  0.00            
ATOM   4044  HW1 SOL   945      35.920  47.220  41.830  1.00  0.00            
ATOM   4045  HW2 SOL   945      35.390  48.410  42.820  1.00  0.00            
ATOM   4046  OW  SOL   946      24.070  33.940   4.040  1.00  0.00            
ATOM   4047  HW1 SOL   946      24.580  33.580   4.820  1.00  0.00            
ATOM   4048  HW2 SOL   946      24.500  34.780   3.710  1.00  0.00            
ATOM   4049  OW  SOL   947      39.470  63.220  48.060  1.00  0.00            
ATOM   4050  HW1 SOL   947      38.590  63.100  47.610  1.00  0.00            
ATOM   4051  HW2 SOL   947      40.100  62.500  47.780  1.00  0.00            
ATOM   4052  OW  SOL   948      49.460  49.530  49.440  1.00  0.00            
ATOM   4053  HW1 SOL   948      49.710  50.440  49.760  1.00  0.00            
ATOM   4054  HW2 SOL   948      48.630  49.230  49.910  1.00  0.00            
ATOM   4055  OW  SOL   949      45.780  65.720  44.360  1.00  0.00            
ATOM   4056  HW1 SOL   949      45.420  65.010  44.970  1.00  0.00            
ATOM   4057  HW2 SOL   949      46.410  65.300  43.710  1.00  0.00            
ATOM   4058  OW  SOL   950      66.210  44.010  17.720  1.00  0.00            
ATOM   4059  HW1 SOL   950      65.820  43.920  18.640  1.00  0.00            
ATOM   4060  HW2 SOL   950      65.820  43.300  17.130  1.00  0.00            
ATOM   4061  OW  SOL   951      76.970  43.010  11.930  1.00  0.00            
ATOM   4062  HW1 SOL   951      76.710  43.400  12.810  1.00  0.00            
ATOM   4063  HW2 SOL   951      77.970  42.930  11.880  1.00  0.00            
ATOM   4064  OW  SOL   952      48.580  56.310  38.560  1.00  0.00            
ATOM   4065  HW1 SOL   952      47.670  55.930  38.720  1.00  0.00            
ATOM   4066  HW2 SOL   952      49.170  56.090  39.340  1.00  0.00            
ATOM   4067  OW  SOL   953      33.890  45.120  45.050  1.00  0.00            
ATOM   4068  HW1 SOL   953      34.800  45.440  44.780  1.00  0.00            
ATOM   4069  HW2 SOL   953      33.350  44.940  44.240  1.00  0.00            
ATOM   4070  OW  SOL   954      23.180  41.320   6.240  1.00  0.00            
ATOM   4071  HW1 SOL   954      22.360  41.780   6.570  1.00  0.00            
ATOM   4072  HW2 SOL   954      23.040  40.330   6.250  1.00  0.00            
ATOM   4073  OW  SOL   955      58.800  31.820  -0.480  1.00  0.00            
ATOM   4074  HW1 SOL   955      58.530  32.750  -0.710  1.00  0.00            
ATOM   4075  HW2 SOL   955      58.250  31.500   0.300  1.00  0.00            
ATOM   4076  OW  SOL   956      62.310  52.500  40.420  1.00  0.00            
ATOM   4077  HW1 SOL   956      61.720  52.980  39.770  1.00  0.00            
ATOM   4078  HW2 SOL   956      61.850  52.430  41.310  1.00  0.00            
ATOM   4079  OW  SOL   957      15.940  31.340  30.530  1.00  0.00            
ATOM   4080  HW1 SOL   957      15.510  31.570  31.400  1.00  0.00            
ATOM   4081  HW2 SOL   957      16.930  31.440  30.610  1.00  0.00            
ATOM   4082  OW  SOL   958      65.730  36.120  14.980  1.00  0.00            
ATOM   4083  HW1 SOL   958      64.970  36.100  14.320  1.00  0.00            
ATOM   4084  HW2 SOL   958      66.240  36.980  14.890  1.00  0.00            
ATOM   4085  OW  SOL   959      72.410  61.880  10.890  1.00  0.00            
ATOM   4086  HW1 SOL   959      72.910  62.030  11.740  1.00  0.00            
ATOM   4087  HW2 SOL   959      72.210  60.900  10.790  1.00  0.00            
ATOM   4088  OW  SOL   960      15.760  63.030  17.630  1.00  0.00            
ATOM   4089  HW1 SOL   960      15.540  62.740  16.700  1.00  0.00            
ATOM   4090  HW2 SOL   960      14.950  62.930  18.210  1.00  0.00            
ATOM   4091  OW  SOL   961      43.550  51.980  56.400  1.00  0.00            
ATOM   4092  HW1 SOL   961      43.020  51.480  57.080  1.00  0.00            
ATOM   4093  HW2 SOL   961      44.520  51.790  56.540  1.00  0.00            
ATOM   4094  OW  SOL   962      68.120  40.450  19.620  1.00  0.00            
ATOM   4095  HW1 SOL   962      68.200  40.400  20.620  1.00  0.00            
ATOM   4096  HW2 SOL   962      67.180  40.670  19.370  1.00  0.00            
ATOM   4097  OW  SOL   963      25.900  42.240  15.040  1.00  0.00            
ATOM   4098  HW1 SOL   963      26.500  42.020  14.270  1.00  0.00            
ATOM   4099  HW2 SOL   963      25.990  41.540  15.740  1.00  0.00            
ATOM   4100  OW  SOL   964      41.740  58.290  33.580  1.00  0.00            
ATOM   4101  HW1 SOL   964      41.960  59.270  33.670  1.00  0.00            
ATOM   4102  HW2 SOL   964      41.430  58.100  32.650  1.00  0.00            
ATOM   4103  OW  SOL   965      57.260  34.560  20.350  1.00  0.00            
ATOM   4104  HW1 SOL   965      56.370  34.540  19.890  1.00  0.00            
ATOM   4105  HW2 SOL   965      57.580  33.620  20.480  1.00  0.00            
ATOM   4106  OW  SOL   966      45.890  40.100 -16.380  1.00  0.00            
ATOM   4107  HW1 SOL   966      45.430  40.910 -16.750  1.00  0.00            
ATOM   4108  HW2 SOL   966      46.880  40.200 -16.460  1.00  0.00            
ATOM   4109  OW  SOL   967      44.490  49.320  44.490  1.00  0.00            
ATOM   4110  HW1 SOL   967      45.100  48.530  44.530  1.00  0.00            
ATOM   4111  HW2 SOL   967      44.030  49.430  45.370  1.00  0.00            
ATOM   4112  OW  SOL   968      49.890  24.610  15.960  1.00  0.00            
ATOM   4113  HW1 SOL   968      49.650  25.150  16.760  1.00  0.00            
ATOM   4114  HW2 SOL   968      50.110  23.680  16.240  1.00  0.00            
ATOM   4115  OW  SOL   969      51.860  55.770  45.560  1.00  0.00            
ATOM   4116  HW1 SOL   969      51.000  55.530  45.120  1.00  0.00            
ATOM   4117  HW2 SOL   969      52.520  55.030  45.440  1.00  0.00            
ATOM   4118  OW  SOL   970      46.120  70.240  45.270  1.00  0.00            
ATOM   4119  HW1 SOL   970      46.710  70.640  44.560  1.00  0.00            
ATOM   4120  HW2 SOL   970      45.200  70.630  45.190  1.00  0.00            
ATOM   4121  OW  SOL   971      26.790  52.900  41.950  1.00  0.00            
ATOM   4122  HW1 SOL   971      27.680  52.850  42.400  1.00  0.00            
ATOM   4123  HW2 SOL   971      26.920  52.880  40.960  1.00  0.00            
ATOM   4124  OW  SOL   972      67.360  39.380  11.670  1.00  0.00            
ATOM   4125  HW1 SOL   972      66.920  38.520  11.410  1.00  0.00            
ATOM   4126  HW2 SOL   972      68.330  39.230  11.850  1.00  0.00            
ATOM   4127  OW  SOL   973      55.240  28.070  31.970  1.00  0.00            
ATOM   4128  HW1 SOL   973      55.240  28.960  31.500  1.00  0.00            
ATOM   4129  HW2 SOL   973      55.390  28.210  32.950  1.00  0.00            
ATOM   4130  OW  SOL   974      22.570  57.480   3.360  1.00  0.00            
ATOM   4131  HW1 SOL   974      22.660  57.410   4.360  1.00  0.00            
ATOM   4132  HW2 SOL   974      22.630  58.440   3.090  1.00  0.00            
ATOM   4133  OW  SOL   975      17.770  39.090  13.840  1.00  0.00            
ATOM   4134  HW1 SOL   975      18.270  39.950  13.920  1.00  0.00            
ATOM   4135  HW2 SOL   975      18.400  38.350  13.610  1.00  0.00            
ATOM   4136  OW  SOL   976      23.440  45.830  14.000  1.00  0.00            
ATOM   4137  HW1 SOL   976      22.740  46.340  13.500  1.00  0.00            
ATOM   4138  HW2 SOL   976      24.190  46.450  14.240  1.00  0.00            
ATOM   4139  OW  SOL   977      59.120  45.540  41.160  1.00  0.00            
ATOM   4140  HW1 SOL   977      58.350  45.770  40.570  1.00  0.00            
ATOM   4141  HW2 SOL   977      59.680  44.840  40.730  1.00  0.00            
ATOM   4142  OW  SOL   978      72.820  32.990  15.330  1.00  0.00            
ATOM   4143  HW1 SOL   978      71.890  33.190  15.030  1.00  0.00            
ATOM   4144  HW2 SOL   978      73.470  33.230  14.610  1.00  0.00            
ATOM   4145  OW  SOL   979      69.520  36.880  24.730  1.00  0.00            
ATOM   4146  HW1 SOL   979      70.270  37.480  24.990  1.00  0.00            
ATOM   4147  HW2 SOL   979      69.500  36.760  23.740  1.00  0.00            
ATOM   4148  OW  SOL   980      50.530  63.110  46.620  1.00  0.00            
ATOM   4149  HW1 SOL   980      50.660  63.760  47.370  1.00  0.00            
ATOM   4150  HW2 SOL   980      49.670  62.610  46.750  1.00  0.00            
ATOM   4151  OW  SOL   981      43.700  53.280  41.140  1.00  0.00            
ATOM   4152  HW1 SOL   981      43.120  52.790  41.790  1.00  0.00            
ATOM   4153  HW2 SOL   981      43.990  52.660  40.420  1.00  0.00            
ATOM   4154  OW  SOL   982      61.210  20.400   7.870  1.00  0.00            
ATOM   4155  HW1 SOL   982      61.150  19.400   7.880  1.00  0.00            
ATOM   4156  HW2 SOL   982      60.820  20.740   7.010  1.00  0.00            
ATOM   4157  OW  SOL   983      19.620  37.230  19.590  1.00  0.00            
ATOM   4158  HW1 SOL   983      20.130  36.500  19.110  1.00  0.00            
ATOM   4159  HW2 SOL   983      19.270  36.870  20.450  1.00  0.00            
ATOM   4160  OW  SOL   984      68.210  49.690  -2.270  1.00  0.00            
ATOM   4161  HW1 SOL   984      68.950  50.360  -2.250  1.00  0.00            
ATOM   4162  HW2 SOL   984      67.440  50.070  -2.790  1.00  0.00            
ATOM   4163  OW  SOL   985      20.020  47.150  10.330  1.00  0.00            
ATOM   4164  HW1 SOL   985      20.160  47.170   9.340  1.00  0.00            
ATOM   4165  HW2 SOL   985      19.590  48.010  10.620  1.00  0.00            
ATOM   4166  OW  SOL   986      70.150  30.670  14.750  1.00  0.00            
ATOM   4167  HW1 SOL   986      70.210  31.660  14.710  1.00  0.00            
ATOM   4168  HW2 SOL   986      70.450  30.270  13.880  1.00  0.00            
ATOM   4169  OW  SOL   987      66.450  31.200  14.750  1.00  0.00            
ATOM   4170  HW1 SOL   987      66.070  30.860  13.890  1.00  0.00            
ATOM   4171  HW2 SOL   987      66.970  32.040  14.580  1.00  0.00            
ATOM   4172  OW  SOL   988      74.850  43.410  16.490  1.00  0.00            
ATOM   4173  HW1 SOL   988      75.450  43.880  15.840  1.00  0.00            
ATOM   4174  HW2 SOL   988      73.900  43.650  16.290  1.00  0.00            
ATOM   4175  OW  SOL   989      30.700  75.870  12.810  1.00  0.00            
ATOM   4176  HW1 SOL   989      30.740  75.930  11.820  1.00  0.00            
ATOM   4177  HW2 SOL   989      29.870  75.400  13.090  1.00  0.00            
ATOM   4178  OW  SOL   990      23.810  62.650  22.310  1.00  0.00            
ATOM   4179  HW1 SOL   990      24.530  62.400  22.960  1.00  0.00            
ATOM   4180  HW2 SOL   990      23.600  63.620  22.410  1.00  0.00            
ATOM   4181  OW  SOL   991      48.500  17.690  42.990  1.00  0.00            
ATOM   4182  HW1 SOL   991      49.050  17.560  43.820  1.00  0.00            
ATOM   4183  HW2 SOL   991      48.300  16.800  42.580  1.00  0.00            
ATOM   4184  OW  SOL   992      52.780  22.800   5.500  1.00  0.00            
ATOM   4185  HW1 SOL   992      52.770  23.400   4.700  1.00  0.00            
ATOM   4186  HW2 SOL   992      53.540  23.050   6.100  1.00  0.00            
ATOM   4187  OW  SOL   993      15.980  33.800  16.740  1.00  0.00            
ATOM   4188  HW1 SOL   993      16.420  34.220  15.950  1.00  0.00            
ATOM   4189  HW2 SOL   993      15.810  34.500  17.440  1.00  0.00            
ATOM   4190  OW  SOL   994      42.750  36.470  -5.340  1.00  0.00            
ATOM   4191  HW1 SOL   994      42.630  35.470  -5.300  1.00  0.00            
ATOM   4192  HW2 SOL   994      43.000  36.810  -4.440  1.00  0.00            
ATOM   4193  OW  SOL   995      36.530  40.360  41.400  1.00  0.00            
ATOM   4194  HW1 SOL   995      36.440  40.960  40.600  1.00  0.00            
ATOM   4195  HW2 SOL   995      35.780  40.530  42.030  1.00  0.00            
ATOM   4196  OW  SOL   996      62.330  34.480   0.840  1.00  0.00            
ATOM   4197  HW1 SOL   996      63.050  35.150   0.690  1.00  0.00            
ATOM   4198  HW2 SOL   996      61.730  34.450   0.040  1.00  0.00            
ATOM   4199  OW  SOL   997      76.290  48.940  11.010  1.00  0.00            
ATOM   4200  HW1 SOL   997      75.800  48.190  10.550  1.00  0.00            
ATOM   4201  HW2 SOL   997      76.160  49.790  10.500  1.00  0.00            
ATOM   4202  OW  SOL   998      72.540  28.540  18.990  1.00  0.00            
ATOM   4203  HW1 SOL   998      73.220  27.820  19.090  1.00  0.00            
ATOM   4204  HW2 SOL   998      72.380  28.710  18.020  1.00  0.00            
ATOM   4205  OW  SOL   999      75.230  34.450  24.820  1.00  0.00            
ATOM   4206  HW1 SOL   999      74.780  34.040  25.630  1.00  0.00            
ATOM   4207  HW2 SOL   999      74.550  34.940  24.290  1.00  0.00            
ATOM   4208  OW  SOL  1000      19.970  65.820  25.030  1.00  0.00            
ATOM   4209  HW1 SOL  1000      20.810  65.510  25.480  1.00  0.00            
ATOM   4210  HW2 SOL  1000      19.720  66.720  25.400  1.00  0.00            
ATOM   4211  OW  SOL  1001      55.320  45.580  -8.020  1.00  0.00            
ATOM   4212  HW1 SOL  1001      54.880  44.810  -8.490  1.00  0.00            
ATOM   4213  HW2 SOL  1001      54.630  46.250  -7.760  1.00  0.00            
ATOM   4214  OW  SOL  1002      62.880  31.120   8.300  1.00  0.00            
ATOM   4215  HW1 SOL  1002      62.190  31.840   8.250  1.00  0.00            
ATOM   4216  HW2 SOL  1002      63.470  31.280   9.090  1.00  0.00            
ATOM   4217  OW  SOL  1003      68.290  25.990  31.370  1.00  0.00            
ATOM   4218  HW1 SOL  1003      68.540  25.080  31.690  1.00  0.00            
ATOM   4219  HW2 SOL  1003      67.570  26.360  31.950  1.00  0.00            
ATOM   4220  OW  SOL  1004      51.530  54.610 -10.850  1.00  0.00            
ATOM   4221  HW1 SOL  1004      51.200  53.890 -11.460  1.00  0.00            
ATOM   4222  HW2 SOL  1004      51.110  54.510  -9.950  1.00  0.00            
ATOM   4223  OW  SOL  1005      53.710  26.850  20.270  1.00  0.00            
ATOM   4224  HW1 SOL  1005      53.260  27.660  19.900  1.00  0.00            
ATOM   4225  HW2 SOL  1005      53.510  26.060  19.690  1.00  0.00            
ATOM   4226  OW  SOL  1006      61.410  37.070  24.580  1.00  0.00            
ATOM   4227  HW1 SOL  1006      61.180  36.510  25.370  1.00  0.00            
ATOM   4228  HW2 SOL  1006      61.080  36.630  23.750  1.00  0.00            
ATOM   4229  OW  SOL  1007      65.490  37.610  37.410  1.00  0.00            
ATOM   4230  HW1 SOL  1007      66.340  38.090  37.620  1.00  0.00            
ATOM   4231  HW2 SOL  1007      65.510  36.710  37.840  1.00  0.00            
ATOM   4232  OW  SOL  1008      46.780  51.030 -14.820  1.00  0.00            
ATOM   4233  HW1 SOL  1008      46.930  50.430 -15.600  1.00  0.00            
ATOM   4234  HW2 SOL  1008      46.580  51.950 -15.140  1.00  0.00            
ATOM   4235  OW  SOL  1009      69.760  20.840  17.200  1.00  0.00            
ATOM   4236  HW1 SOL  1009      70.200  20.220  17.850  1.00  0.00            
ATOM   4237  HW2 SOL  1009      70.450  21.210  16.570  1.00  0.00            
ATOM   4238  OW  SOL  1010      43.560  54.380  -0.100  1.00  0.00            
ATOM   4239  HW1 SOL  1010      43.080  53.740   0.510  1.00  0.00            
ATOM   4240  HW2 SOL  1010      43.190  54.290  -1.030  1.00  0.00            
ATOM   4241  OW  SOL  1011      30.270  19.290  23.260  1.00  0.00            
ATOM   4242  HW1 SOL  1011      30.670  19.440  24.170  1.00  0.00            
ATOM   4243  HW2 SOL  1011      29.380  18.840  23.360  1.00  0.00            
ATOM   4244  OW  SOL  1012      75.840  72.100  19.990  1.00  0.00            
ATOM   4245  HW1 SOL  1012      75.890  71.410  20.710  1.00  0.00            
ATOM   4246  HW2 SOL  1012      76.270  71.760  19.160  1.00  0.00            
ATOM   4247  OW  SOL  1013      76.980  38.390  28.070  1.00  0.00            
ATOM   4248  HW1 SOL  1013      77.430  37.840  28.770  1.00  0.00            
ATOM   4249  HW2 SOL  1013      76.450  39.120  28.500  1.00  0.00            
ATOM   4250  OW  SOL  1014      35.250  47.560  -7.970  1.00  0.00            
ATOM   4251  HW1 SOL  1014      35.070  47.750  -7.010  1.00  0.00            
ATOM   4252  HW2 SOL  1014      34.520  46.990  -8.340  1.00  0.00            
ATOM   4253  OW  SOL  1015      56.340  41.900  -9.350  1.00  0.00            
ATOM   4254  HW1 SOL  1015      57.110  42.510  -9.510  1.00  0.00            
ATOM   4255  HW2 SOL  1015      56.600  41.210  -8.680  1.00  0.00            
ATOM   4256  OW  SOL  1016      50.910  24.980  26.390  1.00  0.00            
ATOM   4257  HW1 SOL  1016      50.140  25.620  26.380  1.00  0.00            
ATOM   4258  HW2 SOL  1016      51.770  25.480  26.340  1.00  0.00            
ATOM   4259  OW  SOL  1017      40.410  45.560 -14.940  1.00  0.00            
ATOM   4260  HW1 SOL  1017      41.210  44.980 -15.080  1.00  0.00            
ATOM   4261  HW2 SOL  1017      39.640  45.010 -14.620  1.00  0.00            
ATOM   4262  OW  SOL  1018      68.280  34.720  25.510  1.00  0.00            
ATOM   4263  HW1 SOL  1018      68.710  35.550  25.150  1.00  0.00            
ATOM   4264  HW2 SOL  1018      68.990  34.060  25.770  1.00  0.00            
ATOM   4265  OW  SOL  1019      46.310  64.110   3.450  1.00  0.00            
ATOM   4266  HW1 SOL  1019      45.420  64.330   3.850  1.00  0.00            
ATOM   4267  HW2 SOL  1019      46.490  63.130   3.550  1.00  0.00            
ATOM   4268  OW  SOL  1020      38.020  41.500  -8.060  1.00  0.00            
ATOM   4269  HW1 SOL  1020      38.290  40.550  -7.870  1.00  0.00            
ATOM   4270  HW2 SOL  1020      38.790  42.110  -7.870  1.00  0.00            
ATOM   4271  OW  SOL  1021      56.150  29.340  34.270  1.00  0.00            
ATOM   4272  HW1 SOL  1021      55.790  30.280  34.260  1.00  0.00            
ATOM   4273  HW2 SOL  1021      55.830  28.870  35.090  1.00  0.00            
ATOM   4274  OW  SOL  1022      71.680  42.070  34.970  1.00  0.00            
ATOM   4275  HW1 SOL  1022      71.740  42.940  34.470  1.00  0.00            
ATOM   4276  HW2 SOL  1022      71.680  41.310  34.320  1.00  0.00            
ATOM   4277  OW  SOL  1023      61.270  27.230  30.650  1.00  0.00            
ATOM   4278  HW1 SOL  1023      61.840  26.540  30.210  1.00  0.00            
ATOM   4279  HW2 SOL  1023      61.830  28.030  30.870  1.00  0.00            
ATOM   4280  OW  SOL  1024      44.200  45.430 -13.710  1.00  0.00            
ATOM   4281  HW1 SOL  1024      44.950  46.050 -13.520  1.00  0.00            
ATOM   4282  HW2 SOL  1024      43.470  45.560 -13.030  1.00  0.00            
ATOM   4283  OW  SOL  1025      60.420  18.700  33.000  1.00  0.00            
ATOM   4284  HW1 SOL  1025      59.670  19.110  32.480  1.00  0.00            
ATOM   4285  HW2 SOL  1025      60.490  19.160  33.890  1.00  0.00            
ATOM   4286  OW  SOL  1026      71.520  45.130   4.010  1.00  0.00            
ATOM   4287  HW1 SOL  1026      71.340  45.600   4.880  1.00  0.00            
ATOM   4288  HW2 SOL  1026      70.660  45.010   3.510  1.00  0.00            
ATOM   4289  OW  SOL  1027      54.620  35.100  22.130  1.00  0.00            
ATOM   4290  HW1 SOL  1027      54.870  35.970  22.550  1.00  0.00            
ATOM   4291  HW2 SOL  1027      54.140  34.530  22.800  1.00  0.00            
ATOM   4292  OW  SOL  1028      72.250  25.060  17.890  1.00  0.00            
ATOM   4293  HW1 SOL  1028      72.600  25.490  17.060  1.00  0.00            
ATOM   4294  HW2 SOL  1028      71.340  25.400  18.090  1.00  0.00            
ATOM   4295  OW  SOL  1029      25.340  15.430  17.760  1.00  0.00            
ATOM   4296  HW1 SOL  1029      25.180  15.660  16.800  1.00  0.00            
ATOM   4297  HW2 SOL  1029      25.300  16.260  18.310  1.00  0.00            
ATOM   4298  OW  SOL  1030      50.320  29.110  37.250  1.00  0.00            
ATOM   4299  HW1 SOL  1030      49.610  29.280  36.570  1.00  0.00            
ATOM   4300  HW2 SOL  1030      50.070  29.550  38.120  1.00  0.00            
ATOM   4301  OW  SOL  1031      35.260  43.610  -8.470  1.00  0.00            
ATOM   4302  HW1 SOL  1031      34.320  43.890  -8.700  1.00  0.00            
ATOM   4303  HW2 SOL  1031      35.310  43.350  -7.510  1.00  0.00            
ATOM   4304  OW  SOL  1032      51.170  42.660   6.860  1.00  0.00            
ATOM   4305  HW1 SOL  1032      51.850  43.390   6.880  1.00  0.00            
ATOM   4306  HW2 SOL  1032      51.110  42.230   7.760  1.00  0.00            
ATOM   4307  OW  SOL  1033      58.210  63.640  15.440  1.00  0.00            
ATOM   4308  HW1 SOL  1033      58.470  62.670  15.490  1.00  0.00            
ATOM   4309  HW2 SOL  1033      58.240  64.040  16.350  1.00  0.00            
ATOM   4310  OW  SOL  1034      26.970  45.770  -4.790  1.00  0.00            
ATOM   4311  HW1 SOL  1034      27.470  45.370  -5.550  1.00  0.00            
ATOM   4312  HW2 SOL  1034      27.330  46.680  -4.590  1.00  0.00            
ATOM   4313  OW  SOL  1035      55.660  61.100  33.660  1.00  0.00            
ATOM   4314  HW1 SOL  1035      54.960  61.170  34.360  1.00  0.00            
ATOM   4315  HW2 SOL  1035      55.230  61.130  32.750  1.00  0.00            
ATOM   4316  OW  SOL  1036      37.350  55.430  -2.900  1.00  0.00            
ATOM   4317  HW1 SOL  1036      37.130  55.950  -2.090  1.00  0.00            
ATOM   4318  HW2 SOL  1036      37.570  56.060  -3.650  1.00  0.00            
ATOM   4319  OW  SOL  1037      59.610  70.300  28.050  1.00  0.00            
ATOM   4320  HW1 SOL  1037      60.530  70.230  28.430  1.00  0.00            
ATOM   4321  HW2 SOL  1037      59.240  69.390  27.900  1.00  0.00            
ATOM   4322  OW  SOL  1038      61.770  38.650  35.850  1.00  0.00            
ATOM   4323  HW1 SOL  1038      61.220  37.810  35.830  1.00  0.00            
ATOM   4324  HW2 SOL  1038      62.670  38.470  35.470  1.00  0.00            
ATOM   4325  OW  SOL  1039      73.310  35.660  23.430  1.00  0.00            
ATOM   4326  HW1 SOL  1039      72.780  34.830  23.220  1.00  0.00            
ATOM   4327  HW2 SOL  1039      72.700  36.390  23.720  1.00  0.00            
ATOM   4328  OW  SOL  1040      64.310  24.880  31.690  1.00  0.00            
ATOM   4329  HW1 SOL  1040      63.720  25.340  32.350  1.00  0.00            
ATOM   4330  HW2 SOL  1040      64.030  25.130  30.760  1.00  0.00            
ATOM   4331  OW  SOL  1041      42.020  45.210 -12.000  1.00  0.00            
ATOM   4332  HW1 SOL  1041      41.890  45.760 -11.180  1.00  0.00            
ATOM   4333  HW2 SOL  1041      41.360  44.460 -12.010  1.00  0.00            
ATOM   4334  OW  SOL  1042      20.820  16.490  18.580  1.00  0.00            
ATOM   4335  HW1 SOL  1042      21.630  16.170  19.070  1.00  0.00            
ATOM   4336  HW2 SOL  1042      20.140  15.760  18.550  1.00  0.00            
ATOM   4337  OW  SOL  1043      19.280  34.830  33.970  1.00  0.00            
ATOM   4338  HW1 SOL  1043      20.220  34.930  34.310  1.00  0.00            
ATOM   4339  HW2 SOL  1043      18.670  35.390  34.520  1.00  0.00            
ATOM   4340  OW  SOL  1044      46.340  51.540  -3.530  1.00  0.00            
ATOM   4341  HW1 SOL  1044      47.250  51.980  -3.520  1.00  0.00            
ATOM   4342  HW2 SOL  1044      46.030  51.390  -2.590  1.00  0.00            
ATOM   4343  OW  SOL  1045      36.790  42.110  -0.630  1.00  0.00            
ATOM   4344  HW1 SOL  1045      35.890  42.490  -0.840  1.00  0.00            
ATOM   4345  HW2 SOL  1045      36.900  42.020   0.360  1.00  0.00            
ATOM   4346  OW  SOL  1046      63.460  29.050  24.620  1.00  0.00            
ATOM   4347  HW1 SOL  1046      64.070  29.780  24.290  1.00  0.00            
ATOM   4348  HW2 SOL  1046      62.900  28.720  23.860  1.00  0.00            
ATOM   4349  OW  SOL  1047      72.410  31.130  20.120  1.00  0.00            
ATOM   4350  HW1 SOL  1047      71.500  31.240  20.510  1.00  0.00            
ATOM   4351  HW2 SOL  1047      72.470  30.250  19.650  1.00  0.00            
ATOM   4352  OW  SOL  1048      57.740  26.820  31.420  1.00  0.00            
ATOM   4353  HW1 SOL  1048      57.000  27.380  31.790  1.00  0.00            
ATOM   4354  HW2 SOL  1048      58.520  26.830  32.050  1.00  0.00            
ATOM   4355  OW  SOL  1049      69.170  29.150  25.020  1.00  0.00            
ATOM   4356  HW1 SOL  1049      68.810  28.260  25.290  1.00  0.00            
ATOM   4357  HW2 SOL  1049      69.460  29.100  24.060  1.00  0.00            
ATOM   4358  OW  SOL  1050      55.980  68.310  18.200  1.00  0.00            
ATOM   4359  HW1 SOL  1050      56.320  68.900  18.940  1.00  0.00            
ATOM   4360  HW2 SOL  1050      55.410  67.590  18.590  1.00  0.00            
ATOM   4361  OW  SOL  1051      23.780  44.300  37.430  1.00  0.00            
ATOM   4362  HW1 SOL  1051      22.960  44.290  36.870  1.00  0.00            
ATOM   4363  HW2 SOL  1051      24.420  44.980  37.080  1.00  0.00            
ATOM   4364  OW  SOL  1052      26.580  24.080  29.680  1.00  0.00            
ATOM   4365  HW1 SOL  1052      25.950  24.660  30.190  1.00  0.00            
ATOM   4366  HW2 SOL  1052      27.370  23.860  30.260  1.00  0.00            
ATOM   4367  OW  SOL  1053      76.880  25.460  25.530  1.00  0.00            
ATOM   4368  HW1 SOL  1053      76.040  25.520  24.990  1.00  0.00            
ATOM   4369  HW2 SOL  1053      77.460  24.740  25.150  1.00  0.00            
ATOM   4370  OW  SOL  1054      58.970  20.740  23.330  1.00  0.00            
ATOM   4371  HW1 SOL  1054      58.980  20.980  24.300  1.00  0.00            
ATOM   4372  HW2 SOL  1054      59.660  20.040  23.150  1.00  0.00            
ATOM   4373  OW  SOL  1055      64.530  31.510  23.410  1.00  0.00            
ATOM   4374  HW1 SOL  1055      63.990  32.330  23.590  1.00  0.00            
ATOM   4375  HW2 SOL  1055      64.690  31.430  22.430  1.00  0.00            
ATOM   4376  OW  SOL  1056      33.390  27.570  32.480  1.00  0.00            
ATOM   4377  HW1 SOL  1056      32.630  27.230  31.930  1.00  0.00            
ATOM   4378  HW2 SOL  1056      34.080  27.980  31.880  1.00  0.00            
ATOM   4379  OW  SOL  1057      36.480  51.310   6.850  1.00  0.00            
ATOM   4380  HW1 SOL  1057      35.740  51.690   7.410  1.00  0.00            
ATOM   4381  HW2 SOL  1057      36.600  50.350   7.080  1.00  0.00            
ATOM   4382  OW  SOL  1058      73.570  63.100  16.930  1.00  0.00            
ATOM   4383  HW1 SOL  1058      72.850  63.620  17.380  1.00  0.00            
ATOM   4384  HW2 SOL  1058      73.160  62.400  16.340  1.00  0.00            
ATOM   4385  OW  SOL  1059      48.460  50.470  60.210  1.00  0.00            
ATOM   4386  HW1 SOL  1059      49.150  50.160  59.560  1.00  0.00            
ATOM   4387  HW2 SOL  1059      47.540  50.330  59.820  1.00  0.00            
ATOM   4388  OW  SOL  1060      53.040  19.310  41.320  1.00  0.00            
ATOM   4389  HW1 SOL  1060      52.890  18.590  41.990  1.00  0.00            
ATOM   4390  HW2 SOL  1060      52.390  19.200  40.560  1.00  0.00            
ATOM   4391  OW  SOL  1061      64.660  41.510  36.540  1.00  0.00            
ATOM   4392  HW1 SOL  1061      64.990  42.380  36.880  1.00  0.00            
ATOM   4393  HW2 SOL  1061      64.130  41.050  37.250  1.00  0.00            
ATOM   4394  OW  SOL  1062      37.890  40.580  -4.650  1.00  0.00            
ATOM   4395  HW1 SOL  1062      38.660  40.610  -5.290  1.00  0.00            
ATOM   4396  HW2 SOL  1062      37.680  41.500  -4.330  1.00  0.00            
ATOM   4397  OW  SOL  1063      25.390  72.040  22.990  1.00  0.00            
ATOM   4398  HW1 SOL  1063      25.310  72.980  23.320  1.00  0.00            
ATOM   4399  HW2 SOL  1063      25.660  72.050  22.030  1.00  0.00            
ATOM   4400  OW  SOL  1064      63.290  31.390  20.770  1.00  0.00            
ATOM   4401  HW1 SOL  1064      62.460  30.860  20.880  1.00  0.00            
ATOM   4402  HW2 SOL  1064      63.200  32.270  21.220  1.00  0.00            
ATOM   4403  OW  SOL  1065      17.890  69.650  20.940  1.00  0.00            
ATOM   4404  HW1 SOL  1065      17.610  69.340  20.030  1.00  0.00            
ATOM   4405  HW2 SOL  1065      17.270  69.270  21.630  1.00  0.00            
ATOM   4406  OW  SOL  1066      69.030  38.960  35.890  1.00  0.00            
ATOM   4407  HW1 SOL  1066      69.000  39.950  36.020  1.00  0.00            
ATOM   4408  HW2 SOL  1066      69.010  38.750  34.920  1.00  0.00            
ATOM   4409  OW  SOL  1067      20.880  32.980   5.800  1.00  0.00            
ATOM   4410  HW1 SOL  1067      21.520  32.480   5.220  1.00  0.00            
ATOM   4411  HW2 SOL  1067      20.750  32.470   6.650  1.00  0.00            
ATOM   4412  OW  SOL  1068      42.750  59.370  -6.220  1.00  0.00            
ATOM   4413  HW1 SOL  1068      42.930  59.490  -5.250  1.00  0.00            
ATOM   4414  HW2 SOL  1068      43.520  58.900  -6.650  1.00  0.00            
ATOM   4415  OW  SOL  1069      31.880  44.750  -1.440  1.00  0.00            
ATOM   4416  HW1 SOL  1069      31.810  43.870  -0.980  1.00  0.00            
ATOM   4417  HW2 SOL  1069      31.330  44.740  -2.280  1.00  0.00            
ATOM   4418  OW  SOL  1070      16.520  25.410  18.440  1.00  0.00            
ATOM   4419  HW1 SOL  1070      17.350  25.940  18.610  1.00  0.00            
ATOM   4420  HW2 SOL  1070      15.720  25.980  18.590  1.00  0.00            
ATOM   4421  OW  SOL  1071      65.690  23.760  29.300  1.00  0.00            
ATOM   4422  HW1 SOL  1071      64.690  23.850  29.240  1.00  0.00            
ATOM   4423  HW2 SOL  1071      66.110  24.650  29.150  1.00  0.00            
ATOM   4424  OW  SOL  1072      36.730  63.240   0.310  1.00  0.00            
ATOM   4425  HW1 SOL  1072      37.250  64.080   0.440  1.00  0.00            
ATOM   4426  HW2 SOL  1072      37.370  62.480   0.150  1.00  0.00            
ATOM   4427  OW  SOL  1073      56.540  57.220  -3.160  1.00  0.00            
ATOM   4428  HW1 SOL  1073      56.260  57.760  -3.950  1.00  0.00            
ATOM   4429  HW2 SOL  1073      55.920  56.450  -3.040  1.00  0.00            
ATOM   4430  OW  SOL  1074      59.560  28.940  25.120  1.00  0.00            
ATOM   4431  HW1 SOL  1074      59.630  29.640  25.830  1.00  0.00            
ATOM   4432  HW2 SOL  1074      58.970  29.270  24.390  1.00  0.00            
ATOM   4433  OW  SOL  1075      42.300  55.580   2.890  1.00  0.00            
ATOM   4434  HW1 SOL  1075      41.770  56.210   3.460  1.00  0.00            
ATOM   4435  HW2 SOL  1075      41.680  55.100   2.260  1.00  0.00            
ATOM   4436  OW  SOL  1076      53.820  57.710  48.520  1.00  0.00            
ATOM   4437  HW1 SOL  1076      54.770  57.660  48.830  1.00  0.00            
ATOM   4438  HW2 SOL  1076      53.360  56.840  48.720  1.00  0.00            
ATOM   4439  OW  SOL  1077      41.610  42.310  42.030  1.00  0.00            
ATOM   4440  HW1 SOL  1077      42.530  42.040  41.760  1.00  0.00            
ATOM   4441  HW2 SOL  1077      40.940  41.690  41.620  1.00  0.00            
ATOM   4442  OW  SOL  1078      67.660  73.030  28.750  1.00  0.00            
ATOM   4443  HW1 SOL  1078      67.570  72.330  28.040  1.00  0.00            
ATOM   4444  HW2 SOL  1078      67.200  72.710  29.590  1.00  0.00            
ATOM   4445  OW  SOL  1079      75.510  73.640  22.320  1.00  0.00            
ATOM   4446  HW1 SOL  1079      74.600  74.000  22.150  1.00  0.00            
ATOM   4447  HW2 SOL  1079      75.840  73.180  21.490  1.00  0.00            
ATOM   4448  OW  SOL  1080      20.640  29.430  20.590  1.00  0.00            
ATOM   4449  HW1 SOL  1080      21.020  29.810  21.430  1.00  0.00            
ATOM   4450  HW2 SOL  1080      21.100  28.570  20.370  1.00  0.00            
ATOM   4451  OW  SOL  1081      19.790  42.690  19.450  1.00  0.00            
ATOM   4452  HW1 SOL  1081      18.860  42.400  19.660  1.00  0.00            
ATOM   4453  HW2 SOL  1081      20.090  43.360  20.120  1.00  0.00            
ATOM   4454  OW  SOL  1082      44.990  31.240  11.560  1.00  0.00            
ATOM   4455  HW1 SOL  1082      45.480  31.150  10.690  1.00  0.00            
ATOM   4456  HW2 SOL  1082      44.400  30.450  11.700  1.00  0.00            
ATOM   4457  OW  SOL  1083      73.550  38.740  19.420  1.00  0.00            
ATOM   4458  HW1 SOL  1083      72.990  38.320  18.710  1.00  0.00            
ATOM   4459  HW2 SOL  1083      74.020  38.040  19.940  1.00  0.00            
ATOM   4460  OW  SOL  1084      64.940  33.700  19.210  1.00  0.00            
ATOM   4461  HW1 SOL  1084      65.490  33.080  19.760  1.00  0.00            
ATOM   4462  HW2 SOL  1084      65.190  33.620  18.250  1.00  0.00            
ATOM   4463  OW  SOL  1085      32.410  51.710   4.220  1.00  0.00            
ATOM   4464  HW1 SOL  1085      32.350  52.550   3.680  1.00  0.00            
ATOM   4465  HW2 SOL  1085      32.960  51.880   5.030  1.00  0.00            
ATOM   4466  OW  SOL  1086      62.400  73.260  19.390  1.00  0.00            
ATOM   4467  HW1 SOL  1086      62.740  73.920  20.070  1.00  0.00            
ATOM   4468  HW2 SOL  1086      62.760  73.500  18.490  1.00  0.00            
ATOM   4469  OW  SOL  1087      58.480  18.180  27.010  1.00  0.00            
ATOM   4470  HW1 SOL  1087      58.450  17.580  26.220  1.00  0.00            
ATOM   4471  HW2 SOL  1087      59.330  18.040  27.510  1.00  0.00            
ATOM   4472  OW  SOL  1088      59.390  65.090  31.000  1.00  0.00            
ATOM   4473  HW1 SOL  1088      60.030  64.620  31.610  1.00  0.00            
ATOM   4474  HW2 SOL  1088      58.500  64.640  31.040  1.00  0.00            
ATOM   4475  OW  SOL  1089      23.690  23.210  28.830  1.00  0.00            
ATOM   4476  HW1 SOL  1089      24.610  23.150  29.200  1.00  0.00            
ATOM   4477  HW2 SOL  1089      23.040  22.780  29.460  1.00  0.00            
ATOM   4478  OW  SOL  1090      69.820  32.960   7.160  1.00  0.00            
ATOM   4479  HW1 SOL  1090      69.950  32.740   6.200  1.00  0.00            
ATOM   4480  HW2 SOL  1090      69.050  32.420   7.520  1.00  0.00            
ATOM   4481  OW  SOL  1091      69.590  75.570  24.720  1.00  0.00            
ATOM   4482  HW1 SOL  1091      70.460  75.870  24.330  1.00  0.00            
ATOM   4483  HW2 SOL  1091      69.370  74.650  24.390  1.00  0.00            
ATOM   4484  OW  SOL  1092      48.090  28.970  14.040  1.00  0.00            
ATOM   4485  HW1 SOL  1092      48.980  28.960  14.500  1.00  0.00            
ATOM   4486  HW2 SOL  1092      47.500  28.280  14.460  1.00  0.00            
ATOM   4487  OW  SOL  1093      67.190  43.620  33.630  1.00  0.00            
ATOM   4488  HW1 SOL  1093      66.540  44.250  34.050  1.00  0.00            
ATOM   4489  HW2 SOL  1093      68.020  43.580  34.180  1.00  0.00            
ATOM   4490  OW  SOL  1094      19.860  39.020   6.920  1.00  0.00            
ATOM   4491  HW1 SOL  1094      19.460  39.090   6.000  1.00  0.00            
ATOM   4492  HW2 SOL  1094      19.130  38.870   7.590  1.00  0.00            
ATOM   4493  OW  SOL  1095      52.460  26.570  14.260  1.00  0.00            
ATOM   4494  HW1 SOL  1095      51.670  26.110  13.850  1.00  0.00            
ATOM   4495  HW2 SOL  1095      53.080  25.870  14.620  1.00  0.00            
ATOM   4496  OW  SOL  1096      26.570  31.320  39.800  1.00  0.00            
ATOM   4497  HW1 SOL  1096      27.460  30.870  39.860  1.00  0.00            
ATOM   4498  HW2 SOL  1096      26.690  32.300  39.980  1.00  0.00            
ATOM   4499  OW  SOL  1097      71.500  19.750  28.020  1.00  0.00            
ATOM   4500  HW1 SOL  1097      71.880  18.880  28.330  1.00  0.00            
ATOM   4501  HW2 SOL  1097      70.650  19.930  28.510  1.00  0.00            
ATOM   4502  OW  SOL  1098      62.780  35.290  35.430  1.00  0.00            
ATOM   4503  HW1 SOL  1098      62.310  34.490  35.810  1.00  0.00            
ATOM   4504  HW2 SOL  1098      63.500  35.580  36.060  1.00  0.00            
ATOM   4505  OW  SOL  1099      70.150  55.050  23.860  1.00  0.00            
ATOM   4506  HW1 SOL  1099      70.900  55.710  23.900  1.00  0.00            
ATOM   4507  HW2 SOL  1099      69.890  54.780  24.790  1.00  0.00            
ATOM   4508  OW  SOL  1100      38.630  38.790  -7.470  1.00  0.00            
ATOM   4509  HW1 SOL  1100      39.150  39.470  -6.940  1.00  0.00            
ATOM   4510  HW2 SOL  1100      37.750  38.630  -7.020  1.00  0.00            
ATOM   4511  OW  SOL  1101      68.730  23.990  15.640  1.00  0.00            
ATOM   4512  HW1 SOL  1101      69.060  23.670  16.530  1.00  0.00            
ATOM   4513  HW2 SOL  1101      69.490  24.360  15.110  1.00  0.00            
ATOM   4514  OW  SOL  1102      29.800  23.660  25.730  1.00  0.00            
ATOM   4515  HW1 SOL  1102      29.270  22.830  25.560  1.00  0.00            
ATOM   4516  HW2 SOL  1102      29.540  24.370  25.080  1.00  0.00            
ATOM   4517  OW  SOL  1103      73.560  34.400  19.340  1.00  0.00            
ATOM   4518  HW1 SOL  1103      72.690  34.060  18.980  1.00  0.00            
ATOM   4519  HW2 SOL  1103      74.260  33.690  19.240  1.00  0.00            
ATOM   4520  OW  SOL  1104      49.160  57.420  -1.940  1.00  0.00            
ATOM   4521  HW1 SOL  1104      49.220  56.430  -2.130  1.00  0.00            
ATOM   4522  HW2 SOL  1104      50.080  57.780  -1.770  1.00  0.00            
ATOM   4523  OW  SOL  1105      17.100  33.070  27.530  1.00  0.00            
ATOM   4524  HW1 SOL  1105      17.740  32.300  27.490  1.00  0.00            
ATOM   4525  HW2 SOL  1105      16.210  32.750  27.860  1.00  0.00            
ATOM   4526  OW  SOL  1106      30.700  32.300  28.630  1.00  0.00            
ATOM   4527  HW1 SOL  1106      31.110  31.720  27.930  1.00  0.00            
ATOM   4528  HW2 SOL  1106      30.040  32.920  28.210  1.00  0.00            
ATOM   4529  OW  SOL  1107      18.390  29.240  22.740  1.00  0.00            
ATOM   4530  HW1 SOL  1107      18.390  28.390  22.210  1.00  0.00            
ATOM   4531  HW2 SOL  1107      17.620  29.810  22.460  1.00  0.00            
ATOM   4532  OW  SOL  1108      63.200  15.820  15.700  1.00  0.00            
ATOM   4533  HW1 SOL  1108      63.390  14.970  15.210  1.00  0.00            
ATOM   4534  HW2 SOL  1108      62.210  15.920  15.800  1.00  0.00            
ATOM   4535  OW  SOL  1109      44.890  41.710 -13.430  1.00  0.00            
ATOM   4536  HW1 SOL  1109      45.830  42.010 -13.630  1.00  0.00            
ATOM   4537  HW2 SOL  1109      44.250  42.340 -13.860  1.00  0.00            
ATOM   4538  OW  SOL  1110      69.830  27.740  29.610  1.00  0.00            
ATOM   4539  HW1 SOL  1110      70.330  28.490  30.050  1.00  0.00            
ATOM   4540  HW2 SOL  1110      69.320  27.230  30.300  1.00  0.00            
ATOM   4541  OW  SOL  1111      29.550  46.850  -0.180  1.00  0.00            
ATOM   4542  HW1 SOL  1111      28.850  46.340  -0.670  1.00  0.00            
ATOM   4543  HW2 SOL  1111      30.290  47.100  -0.800  1.00  0.00            
ATOM   4544  OW  SOL  1112      61.320  33.880  37.470  1.00  0.00            
ATOM   4545  HW1 SOL  1112      62.070  33.250  37.250  1.00  0.00            
ATOM   4546  HW2 SOL  1112      61.060  33.750  38.430  1.00  0.00            
ATOM   4547  OW  SOL  1113      45.570  55.610 -11.610  1.00  0.00            
ATOM   4548  HW1 SOL  1113      45.730  55.370 -10.650  1.00  0.00            
ATOM   4549  HW2 SOL  1113      44.890  54.980 -12.000  1.00  0.00            
ATOM   4550  OW  SOL  1114      28.550  44.590   1.530  1.00  0.00            
ATOM   4551  HW1 SOL  1114      28.770  45.560   1.430  1.00  0.00            
ATOM   4552  HW2 SOL  1114      29.380  44.050   1.390  1.00  0.00            
ATOM   4553  OW  SOL  1115      58.510  51.460  -1.180  1.00  0.00            
ATOM   4554  HW1 SOL  1115      59.330  50.890  -1.300  1.00  0.00            
ATOM   4555  HW2 SOL  1115      57.710  50.950  -1.500  1.00  0.00            
ATOM   4556  OW  SOL  1116      57.360  74.760  35.530  1.00  0.00            
ATOM   4557  HW1 SOL  1116      58.040  75.380  35.900  1.00  0.00            
ATOM   4558  HW2 SOL  1116      56.770  74.410  36.260  1.00  0.00            
ATOM   4559  OW  SOL  1117      40.790  41.890  -8.730  1.00  0.00            
ATOM   4560  HW1 SOL  1117      41.120  41.150  -9.310  1.00  0.00            
ATOM   4561  HW2 SOL  1117      40.780  42.750  -9.240  1.00  0.00            
ATOM   4562  OW  SOL  1118      74.740  27.820  20.820  1.00  0.00            
ATOM   4563  HW1 SOL  1118      74.780  28.680  21.330  1.00  0.00            
ATOM   4564  HW2 SOL  1118      73.920  27.310  21.090  1.00  0.00            
ATOM   4565  OW  SOL  1119      43.460  60.300  48.570  1.00  0.00            
ATOM   4566  HW1 SOL  1119      43.490  61.240  48.930  1.00  0.00            
ATOM   4567  HW2 SOL  1119      43.950  60.270  47.700  1.00  0.00            
ATOM   4568  OW  SOL  1120      45.930  67.890  35.110  1.00  0.00            
ATOM   4569  HW1 SOL  1120      45.290  67.230  35.510  1.00  0.00            
ATOM   4570  HW2 SOL  1120      46.170  67.600  34.180  1.00  0.00            
ATOM   4571  OW  SOL  1121      76.470  31.400  28.040  1.00  0.00            
ATOM   4572  HW1 SOL  1121      76.730  31.240  28.990  1.00  0.00            
ATOM   4573  HW2 SOL  1121      76.450  30.520  27.550  1.00  0.00            
ATOM   4574  OW  SOL  1122      58.690  26.090  28.760  1.00  0.00            
ATOM   4575  HW1 SOL  1122      59.420  25.420  28.910  1.00  0.00            
ATOM   4576  HW2 SOL  1122      58.390  26.450  29.650  1.00  0.00            
ATOM   4577  OW  SOL  1123      47.740  62.480  -4.320  1.00  0.00            
ATOM   4578  HW1 SOL  1123      47.440  62.540  -3.370  1.00  0.00            
ATOM   4579  HW2 SOL  1123      48.580  63.010  -4.440  1.00  0.00            
ATOM   4580  OW  SOL  1124      63.150  17.440  22.610  1.00  0.00            
ATOM   4581  HW1 SOL  1124      64.090  17.600  22.300  1.00  0.00            
ATOM   4582  HW2 SOL  1124      63.140  16.700  23.270  1.00  0.00            
ATOM   4583  OW  SOL  1125      25.290  75.050  23.420  1.00  0.00            
ATOM   4584  HW1 SOL  1125      26.180  74.930  22.980  1.00  0.00            
ATOM   4585  HW2 SOL  1125      25.200  76.000  23.730  1.00  0.00            
ATOM   4586  OW  SOL  1126      38.460  39.350   3.040  1.00  0.00            
ATOM   4587  HW1 SOL  1126      38.640  38.410   2.750  1.00  0.00            
ATOM   4588  HW2 SOL  1126      38.600  39.430   4.030  1.00  0.00            
ATOM   4589  OW  SOL  1127      51.590  65.260  -1.000  1.00  0.00            
ATOM   4590  HW1 SOL  1127      51.720  64.320  -1.330  1.00  0.00            
ATOM   4591  HW2 SOL  1127      50.620  65.430  -0.830  1.00  0.00            
ATOM   4592  OW  SOL  1128      22.670  38.860  25.740  1.00  0.00            
ATOM   4593  HW1 SOL  1128      22.760  38.460  26.650  1.00  0.00            
ATOM   4594  HW2 SOL  1128      21.700  39.010  25.530  1.00  0.00            
ATOM   4595  OW  SOL  1129      32.560  44.110  -9.180  1.00  0.00            
ATOM   4596  HW1 SOL  1129      32.130  45.000  -9.300  1.00  0.00            
ATOM   4597  HW2 SOL  1129      32.560  43.630 -10.060  1.00  0.00            
ATOM   4598  OW  SOL  1130      68.840  35.780  28.090  1.00  0.00            
ATOM   4599  HW1 SOL  1130      68.930  36.770  27.970  1.00  0.00            
ATOM   4600  HW2 SOL  1130      68.460  35.370  27.260  1.00  0.00            
ATOM   4601  OW  SOL  1131      76.430  30.130  17.640  1.00  0.00            
ATOM   4602  HW1 SOL  1131      77.110  30.330  16.940  1.00  0.00            
ATOM   4603  HW2 SOL  1131      75.510  30.130  17.230  1.00  0.00            
ATOM   4604  OW  SOL  1132      42.590  59.870  -9.200  1.00  0.00            
ATOM   4605  HW1 SOL  1132      42.650  59.020  -8.670  1.00  0.00            
ATOM   4606  HW2 SOL  1132      43.340  59.900  -9.860  1.00  0.00            
ATOM   4607  OW  SOL  1133      66.000  30.640  29.560  1.00  0.00            
ATOM   4608  HW1 SOL  1133      66.490  31.260  28.960  1.00  0.00            
ATOM   4609  HW2 SOL  1133      65.010  30.750  29.420  1.00  0.00            
ATOM   4610  OW  SOL  1134      37.390  59.940  -2.150  1.00  0.00            
ATOM   4611  HW1 SOL  1134      38.110  59.780  -1.470  1.00  0.00            
ATOM   4612  HW2 SOL  1134      37.640  59.510  -3.010  1.00  0.00            
ATOM   4613  OW  SOL  1135      36.980  74.900  34.130  1.00  0.00            
ATOM   4614  HW1 SOL  1135      37.140  75.160  35.080  1.00  0.00            
ATOM   4615  HW2 SOL  1135      37.780  75.140  33.580  1.00  0.00            
ATOM   4616  OW  SOL  1136      42.850  59.930  -3.690  1.00  0.00            
ATOM   4617  HW1 SOL  1136      42.110  60.580  -3.810  1.00  0.00            
ATOM   4618  HW2 SOL  1136      43.390  60.180  -2.890  1.00  0.00            
ATOM   4619  OW  SOL  1137      54.060  24.480  16.160  1.00  0.00            
ATOM   4620  HW1 SOL  1137      53.470  24.640  16.960  1.00  0.00            
ATOM   4621  HW2 SOL  1137      54.940  24.930  16.300  1.00  0.00            
ATOM   4622  OW  SOL  1138      63.930  31.170  27.920  1.00  0.00            
ATOM   4623  HW1 SOL  1138      63.180  31.810  27.780  1.00  0.00            
ATOM   4624  HW2 SOL  1138      64.700  31.420  27.330  1.00  0.00            
ATOM   4625  OW  SOL  1139      72.420  44.050  15.990  1.00  0.00            
ATOM   4626  HW1 SOL  1139      72.070  43.130  15.830  1.00  0.00            
ATOM   4627  HW2 SOL  1139      71.820  44.720  15.560  1.00  0.00            
ATOM   4628  OW  SOL  1140      55.540  58.250  -5.530  1.00  0.00            
ATOM   4629  HW1 SOL  1140      54.750  58.000  -6.090  1.00  0.00            
ATOM   4630  HW2 SOL  1140      56.120  58.880  -6.030  1.00  0.00            
ATOM   4631  OW  SOL  1141      35.110  40.800  -8.850  1.00  0.00            
ATOM   4632  HW1 SOL  1141      35.920  40.420  -9.310  1.00  0.00            
ATOM   4633  HW2 SOL  1141      35.270  41.770  -8.650  1.00  0.00            
ATOM   4634  OW  SOL  1142      46.510  62.200  28.800  1.00  0.00            
ATOM   4635  HW1 SOL  1142      46.650  62.330  27.820  1.00  0.00            
ATOM   4636  HW2 SOL  1142      46.940  61.340  29.090  1.00  0.00            
ATOM   4637  OW  SOL  1143      46.400  52.800 -10.450  1.00  0.00            
ATOM   4638  HW1 SOL  1143      47.160  53.290 -10.880  1.00  0.00            
ATOM   4639  HW2 SOL  1143      46.770  52.060  -9.890  1.00  0.00            
ATOM   4640  OW  SOL  1144      59.610  23.260  33.390  1.00  0.00            
ATOM   4641  HW1 SOL  1144      59.510  23.550  32.440  1.00  0.00            
ATOM   4642  HW2 SOL  1144      60.500  22.820  33.520  1.00  0.00            
ATOM   4643  OW  SOL  1145      30.060  61.890  17.110  1.00  0.00            
ATOM   4644  HW1 SOL  1145      29.150  61.770  16.720  1.00  0.00            
ATOM   4645  HW2 SOL  1145      30.300  62.860  17.120  1.00  0.00            
ATOM   4646  OW  SOL  1146      71.670  33.030  30.690  1.00  0.00            
ATOM   4647  HW1 SOL  1146      72.220  32.990  31.530  1.00  0.00            
ATOM   4648  HW2 SOL  1146      71.220  32.150  30.550  1.00  0.00            
ATOM   4649  OW  SOL  1147      43.240  47.690  -7.140  1.00  0.00            
ATOM   4650  HW1 SOL  1147      43.360  47.120  -6.330  1.00  0.00            
ATOM   4651  HW2 SOL  1147      42.820  48.560  -6.870  1.00  0.00            
ATOM   4652  OW  SOL  1148      72.440  43.360  31.170  1.00  0.00            
ATOM   4653  HW1 SOL  1148      72.550  43.390  30.170  1.00  0.00            
ATOM   4654  HW2 SOL  1148      73.330  43.510  31.600  1.00  0.00            
ATOM   4655  OW  SOL  1149      55.670  20.950  17.040  1.00  0.00            
ATOM   4656  HW1 SOL  1149      56.520  20.870  16.530  1.00  0.00            
ATOM   4657  HW2 SOL  1149      55.850  21.420  17.910  1.00  0.00            
ATOM   4658  OW  SOL  1150      55.440  23.780  36.620  1.00  0.00            
ATOM   4659  HW1 SOL  1150      54.740  23.610  35.920  1.00  0.00            
ATOM   4660  HW2 SOL  1150      56.300  24.030  36.180  1.00  0.00            
ATOM   4661  OW  SOL  1151      44.870  15.870  11.230  1.00  0.00            
ATOM   4662  HW1 SOL  1151      43.950  15.480  11.300  1.00  0.00            
ATOM   4663  HW2 SOL  1151      44.890  16.530  10.470  1.00  0.00            
ATOM   4664  OW  SOL  1152      64.370  38.190  27.170  1.00  0.00            
ATOM   4665  HW1 SOL  1152      65.350  37.960  27.110  1.00  0.00            
ATOM   4666  HW2 SOL  1152      64.260  39.180  27.180  1.00  0.00            
ATOM   4667  OW  SOL  1153      76.540  41.320  30.820  1.00  0.00            
ATOM   4668  HW1 SOL  1153      77.520  41.250  30.620  1.00  0.00            
ATOM   4669  HW2 SOL  1153      76.030  40.670  30.260  1.00  0.00            
ATOM   4670  OW  SOL  1154      66.570  33.530  31.640  1.00  0.00            
ATOM   4671  HW1 SOL  1154      66.830  34.090  30.860  1.00  0.00            
ATOM   4672  HW2 SOL  1154      65.580  33.490  31.720  1.00  0.00            
ATOM   4673  OW  SOL  1155      54.840  31.700  33.890  1.00  0.00            
ATOM   4674  HW1 SOL  1155      54.320  31.950  33.070  1.00  0.00            
ATOM   4675  HW2 SOL  1155      55.360  32.490  34.200  1.00  0.00            
ATOM   4676  OW  SOL  1156      63.210  43.810  33.250  1.00  0.00            
ATOM   4677  HW1 SOL  1156      62.400  44.040  33.780  1.00  0.00            
ATOM   4678  HW2 SOL  1156      63.300  42.810  33.190  1.00  0.00            
ATOM   4679  OW  SOL  1157      76.140  26.880  28.050  1.00  0.00            
ATOM   4680  HW1 SOL  1157      76.280  26.430  27.160  1.00  0.00            
ATOM   4681  HW2 SOL  1157      75.450  26.380  28.570  1.00  0.00            
ATOM   4682  OW  SOL  1158      73.590  36.290  26.960  1.00  0.00            
ATOM   4683  HW1 SOL  1158      72.880  35.680  27.300  1.00  0.00            
ATOM   4684  HW2 SOL  1158      73.990  36.800  27.720  1.00  0.00            
ATOM   4685  OW  SOL  1159      39.970  58.700   2.460  1.00  0.00            
ATOM   4686  HW1 SOL  1159      39.890  59.260   3.290  1.00  0.00            
ATOM   4687  HW2 SOL  1159      40.890  58.780   2.090  1.00  0.00            
ATOM   4688  OW  SOL  1160      64.550  32.170  10.670  1.00  0.00            
ATOM   4689  HW1 SOL  1160      63.870  32.870  10.890  1.00  0.00            
ATOM   4690  HW2 SOL  1160      64.770  31.650  11.490  1.00  0.00            
ATOM   4691  OW  SOL  1161      18.870  31.120  27.540  1.00  0.00            
ATOM   4692  HW1 SOL  1161      18.670  30.940  28.510  1.00  0.00            
ATOM   4693  HW2 SOL  1161      19.060  30.250  27.080  1.00  0.00            
ATOM   4694  OW  SOL  1162      60.970  18.930  22.530  1.00  0.00            
ATOM   4695  HW1 SOL  1162      61.690  18.320  22.860  1.00  0.00            
ATOM   4696  HW2 SOL  1162      60.260  18.400  22.070  1.00  0.00            
ATOM   4697  OW  SOL  1163      28.460  33.930  28.200  1.00  0.00            
ATOM   4698  HW1 SOL  1163      28.830  34.840  28.420  1.00  0.00            
ATOM   4699  HW2 SOL  1163      28.350  33.840  27.220  1.00  0.00            
ATOM   4700  OW  SOL  1164      23.150  35.660  38.970  1.00  0.00            
ATOM   4701  HW1 SOL  1164      23.900  35.150  38.550  1.00  0.00            
ATOM   4702  HW2 SOL  1164      22.410  35.780  38.310  1.00  0.00            
ATOM   4703  OW  SOL  1165      57.290  72.930  20.540  1.00  0.00            
ATOM   4704  HW1 SOL  1165      56.990  73.860  20.290  1.00  0.00            
ATOM   4705  HW2 SOL  1165      58.260  72.830  20.350  1.00  0.00            
ATOM   4706  OW  SOL  1166      59.770  32.590  23.290  1.00  0.00            
ATOM   4707  HW1 SOL  1166      60.100  32.100  22.480  1.00  0.00            
ATOM   4708  HW2 SOL  1166      60.340  32.350  24.080  1.00  0.00            
ATOM   4709  OW  SOL  1167      38.250  58.850  -4.390  1.00  0.00            
ATOM   4710  HW1 SOL  1167      37.260  58.790  -4.540  1.00  0.00            
ATOM   4711  HW2 SOL  1167      38.720  58.890  -5.270  1.00  0.00            
ATOM   4712  OW  SOL  1168      64.230  18.100  16.510  1.00  0.00            
ATOM   4713  HW1 SOL  1168      64.220  17.810  17.470  1.00  0.00            
ATOM   4714  HW2 SOL  1168      64.150  17.300  15.920  1.00  0.00            
ATOM   4715  OW  SOL  1169      16.660  42.080  22.830  1.00  0.00            
ATOM   4716  HW1 SOL  1169      16.510  43.070  22.800  1.00  0.00            
ATOM   4717  HW2 SOL  1169      17.020  41.770  21.950  1.00  0.00            
ATOM   4718  OW  SOL  1170      67.550  27.050  26.050  1.00  0.00            
ATOM   4719  HW1 SOL  1170      67.630  26.920  27.040  1.00  0.00            
ATOM   4720  HW2 SOL  1170      68.050  26.330  25.580  1.00  0.00            
ATOM   4721  OW  SOL  1171      76.820  34.380  31.630  1.00  0.00            
ATOM   4722  HW1 SOL  1171      75.990  34.600  31.120  1.00  0.00            
ATOM   4723  HW2 SOL  1171      76.700  33.500  32.090  1.00  0.00            
ATOM   4724  OW  SOL  1172      54.930  54.440  -6.480  1.00  0.00            
ATOM   4725  HW1 SOL  1172      54.550  55.340  -6.300  1.00  0.00            
ATOM   4726  HW2 SOL  1172      55.860  54.540  -6.840  1.00  0.00            
ATOM   4727  OW  SOL  1173      66.160  32.440  21.260  1.00  0.00            
ATOM   4728  HW1 SOL  1173      66.540  31.690  21.800  1.00  0.00            
ATOM   4729  HW2 SOL  1173      66.430  33.310  21.660  1.00  0.00            
ATOM   4730  OW  SOL  1174      40.780  17.390   9.790  1.00  0.00            
ATOM   4731  HW1 SOL  1174      39.840  17.500  10.110  1.00  0.00            
ATOM   4732  HW2 SOL  1174      40.880  17.830   8.890  1.00  0.00            
ATOM   4733  OW  SOL  1175      33.260  25.930  26.950  1.00  0.00            
ATOM   4734  HW1 SOL  1175      32.510  25.390  26.580  1.00  0.00            
ATOM   4735  HW2 SOL  1175      33.310  25.810  27.940  1.00  0.00            
ATOM   4736  OW  SOL  1176      37.490  52.900  48.110  1.00  0.00            
ATOM   4737  HW1 SOL  1176      38.320  53.440  48.100  1.00  0.00            
ATOM   4738  HW2 SOL  1176      37.470  52.310  47.300  1.00  0.00            
ATOM   4739  OW  SOL  1177      50.500  51.690  47.380  1.00  0.00            
ATOM   4740  HW1 SOL  1177      49.590  51.960  47.060  1.00  0.00            
ATOM   4741  HW2 SOL  1177      50.650  52.070  48.300  1.00  0.00            
ATOM   4742  OW  SOL  1178      36.570  46.090  -2.310  1.00  0.00            
ATOM   4743  HW1 SOL  1178      36.910  45.720  -1.440  1.00  0.00            
ATOM   4744  HW2 SOL  1178      35.570  45.980  -2.350  1.00  0.00            
ATOM   4745  OW  SOL  1179      58.860  72.090   8.570  1.00  0.00            
ATOM   4746  HW1 SOL  1179      59.840  72.050   8.360  1.00  0.00            
ATOM   4747  HW2 SOL  1179      58.340  72.050   7.710  1.00  0.00            
ATOM   4748  OW  SOL  1180      31.910  31.060  32.860  1.00  0.00            
ATOM   4749  HW1 SOL  1180      32.640  30.890  32.190  1.00  0.00            
ATOM   4750  HW2 SOL  1180      31.510  30.180  33.130  1.00  0.00            
ATOM   4751  OW  SOL  1181      52.580  19.270  19.480  1.00  0.00            
ATOM   4752  HW1 SOL  1181      53.290  18.920  18.870  1.00  0.00            
ATOM   4753  HW2 SOL  1181      53.010  19.630  20.310  1.00  0.00            
ATOM   4754  OW  SOL  1182      22.150  32.170   8.690  1.00  0.00            
ATOM   4755  HW1 SOL  1182      21.350  31.740   8.290  1.00  0.00            
ATOM   4756  HW2 SOL  1182      22.730  31.470   9.110  1.00  0.00            
ATOM   4757  OW  SOL  1183      21.180  42.810  24.140  1.00  0.00            
ATOM   4758  HW1 SOL  1183      20.610  42.620  24.930  1.00  0.00            
ATOM   4759  HW2 SOL  1183      21.190  42.010  23.540  1.00  0.00            
ATOM   4760  OW  SOL  1184      65.470  57.570  34.510  1.00  0.00            
ATOM   4761  HW1 SOL  1184      66.370  57.170  34.650  1.00  0.00            
ATOM   4762  HW2 SOL  1184      65.060  57.200  33.680  1.00  0.00            
ATOM   4763  OW  SOL  1185      18.120  32.440  34.640  1.00  0.00            
ATOM   4764  HW1 SOL  1185      18.170  32.560  35.640  1.00  0.00            
ATOM   4765  HW2 SOL  1185      18.630  33.180  34.200  1.00  0.00            
ATOM   4766  OW  SOL  1186      47.250  26.160  -4.500  1.00  0.00            
ATOM   4767  HW1 SOL  1186      48.200  26.180  -4.810  1.00  0.00            
ATOM   4768  HW2 SOL  1186      46.950  25.210  -4.420  1.00  0.00            
ATOM   4769  OW  SOL  1187      62.320  33.330  27.470  1.00  0.00            
ATOM   4770  HW1 SOL  1187      62.760  34.150  27.100  1.00  0.00            
ATOM   4771  HW2 SOL  1187      62.080  33.490  28.430  1.00  0.00            
ATOM   4772  OW  SOL  1188      20.490  65.440  31.550  1.00  0.00            
ATOM   4773  HW1 SOL  1188      21.390  65.870  31.460  1.00  0.00            
ATOM   4774  HW2 SOL  1188      20.490  64.820  32.330  1.00  0.00            
ATOM   4775  OW  SOL  1189      70.690  67.010  31.050  1.00  0.00            
ATOM   4776  HW1 SOL  1189      71.390  66.810  31.740  1.00  0.00            
ATOM   4777  HW2 SOL  1189      69.940  66.360  31.140  1.00  0.00            
ATOM   4778  OW  SOL  1190      52.130  32.830  35.980  1.00  0.00            
ATOM   4779  HW1 SOL  1190      52.420  32.080  36.580  1.00  0.00            
ATOM   4780  HW2 SOL  1190      51.670  32.460  35.180  1.00  0.00            
ATOM   4781  OW  SOL  1191      71.040  69.230  22.560  1.00  0.00            
ATOM   4782  HW1 SOL  1191      71.690  69.250  21.800  1.00  0.00            
ATOM   4783  HW2 SOL  1191      71.520  69.470  23.410  1.00  0.00            
ATOM   4784  OW  SOL  1192      50.270  44.940  -8.980  1.00  0.00            
ATOM   4785  HW1 SOL  1192      50.220  44.120  -8.410  1.00  0.00            
ATOM   4786  HW2 SOL  1192      49.780  45.690  -8.540  1.00  0.00            
ATOM   4787  OW  SOL  1193      76.620  25.140  15.340  1.00  0.00            
ATOM   4788  HW1 SOL  1193      75.670  25.430  15.410  1.00  0.00            
ATOM   4789  HW2 SOL  1193      77.200  25.770  15.860  1.00  0.00            
ATOM   4790  OW  SOL  1194      61.480  22.010  25.640  1.00  0.00            
ATOM   4791  HW1 SOL  1194      60.620  21.530  25.800  1.00  0.00            
ATOM   4792  HW2 SOL  1194      61.990  21.550  24.900  1.00  0.00            
ATOM   4793  OW  SOL  1195      64.200  41.060  27.510  1.00  0.00            
ATOM   4794  HW1 SOL  1195      63.900  41.120  28.460  1.00  0.00            
ATOM   4795  HW2 SOL  1195      63.550  41.540  26.920  1.00  0.00            
ATOM   4796  OW  SOL  1196      62.570  32.060  18.100  1.00  0.00            
ATOM   4797  HW1 SOL  1196      63.020  31.390  17.520  1.00  0.00            
ATOM   4798  HW2 SOL  1196      63.150  32.260  18.890  1.00  0.00            
ATOM   4799  OW  SOL  1197      17.800  35.930  10.410  1.00  0.00            
ATOM   4800  HW1 SOL  1197      16.930  35.910  10.890  1.00  0.00            
ATOM   4801  HW2 SOL  1197      17.910  36.810   9.950  1.00  0.00            
ATOM   4802  OW  SOL  1198      60.930  36.080  44.050  1.00  0.00            
ATOM   4803  HW1 SOL  1198      61.200  37.040  44.030  1.00  0.00            
ATOM   4804  HW2 SOL  1198      60.440  35.890  44.910  1.00  0.00            
ATOM   4805  OW  SOL  1199      51.350  75.100  24.250  1.00  0.00            
ATOM   4806  HW1 SOL  1199      51.760  74.930  25.140  1.00  0.00            
ATOM   4807  HW2 SOL  1199      51.300  74.240  23.740  1.00  0.00            
ATOM   4808  OW  SOL  1200      48.020  54.070  -6.180  1.00  0.00            
ATOM   4809  HW1 SOL  1200      47.870  55.060  -6.130  1.00  0.00            
ATOM   4810  HW2 SOL  1200      48.620  53.790  -5.430  1.00  0.00            
ATOM   4811  OW  SOL  1201      27.600  64.360  33.380  1.00  0.00            
ATOM   4812  HW1 SOL  1201      28.530  63.990  33.370  1.00  0.00            
ATOM   4813  HW2 SOL  1201      27.150  64.100  34.240  1.00  0.00            
ATOM   4814  OW  SOL  1202      62.770  31.940  36.390  1.00  0.00            
ATOM   4815  HW1 SOL  1202      63.250  31.660  35.550  1.00  0.00            
ATOM   4816  HW2 SOL  1202      62.440  31.120  36.870  1.00  0.00            
ATOM   4817  OW  SOL  1203      33.060  17.730  34.980  1.00  0.00            
ATOM   4818  HW1 SOL  1203      33.760  18.380  34.670  1.00  0.00            
ATOM   4819  HW2 SOL  1203      32.150  18.080  34.750  1.00  0.00            
ATOM   4820  OW  SOL  1204      37.180  55.110  11.350  1.00  0.00            
ATOM   4821  HW1 SOL  1204      36.800  55.340  12.240  1.00  0.00            
ATOM   4822  HW2 SOL  1204      38.090  55.510  11.260  1.00  0.00            
ATOM   4823  OW  SOL  1205      20.110  39.420  25.290  1.00  0.00            
ATOM   4824  HW1 SOL  1205      19.740  39.000  26.110  1.00  0.00            
ATOM   4825  HW2 SOL  1205      19.460  39.310  24.530  1.00  0.00            
ATOM   4826  OW  SOL  1206      33.320  46.890  -0.350  1.00  0.00            
ATOM   4827  HW1 SOL  1206      34.120  46.710   0.230  1.00  0.00            
ATOM   4828  HW2 SOL  1206      32.800  46.040  -0.460  1.00  0.00            
ATOM   4829  OW  SOL  1207      64.550  65.070  35.950  1.00  0.00            
ATOM   4830  HW1 SOL  1207      64.270  64.100  35.930  1.00  0.00            
ATOM   4831  HW2 SOL  1207      65.480  65.150  35.590  1.00  0.00            
ATOM   4832  OW  SOL  1208      19.190  49.190  24.240  1.00  0.00            
ATOM   4833  HW1 SOL  1208      18.890  49.040  25.180  1.00  0.00            
ATOM   4834  HW2 SOL  1208      20.070  48.730  24.100  1.00  0.00            
ATOM   4835  OW  SOL  1209      58.810  19.250  30.690  1.00  0.00            
ATOM   4836  HW1 SOL  1209      57.980  19.740  30.980  1.00  0.00            
ATOM   4837  HW2 SOL  1209      58.560  18.370  30.290  1.00  0.00            
ATOM   4838  OW  SOL  1210      22.020  51.350  16.870  1.00  0.00            
ATOM   4839  HW1 SOL  1210      22.090  52.310  17.120  1.00  0.00            
ATOM   4840  HW2 SOL  1210      22.880  50.880  17.080  1.00  0.00            
ATOM   4841  OW  SOL  1211      16.740  27.970  24.840  1.00  0.00            
ATOM   4842  HW1 SOL  1211      17.250  27.970  23.980  1.00  0.00            
ATOM   4843  HW2 SOL  1211      16.260  27.100  24.950  1.00  0.00            
ATOM   4844  OW  SOL  1212      36.440  73.170  31.600  1.00  0.00            
ATOM   4845  HW1 SOL  1212      35.770  73.770  31.160  1.00  0.00            
ATOM   4846  HW2 SOL  1212      37.270  73.690  31.800  1.00  0.00            
ATOM   4847  OW  SOL  1213      66.140  22.410  23.010  1.00  0.00            
ATOM   4848  HW1 SOL  1213      65.630  21.600  23.310  1.00  0.00            
ATOM   4849  HW2 SOL  1213      66.140  23.090  23.740  1.00  0.00            
ATOM   4850  OW  SOL  1214      58.080  27.830  22.130  1.00  0.00            
ATOM   4851  HW1 SOL  1214      57.670  27.110  21.570  1.00  0.00            
ATOM   4852  HW2 SOL  1214      58.400  27.440  23.000  1.00  0.00            
ATOM   4853  OW  SOL  1215      61.930  25.780  33.700  1.00  0.00            
ATOM   4854  HW1 SOL  1215      61.980  25.210  34.520  1.00  0.00            
ATOM   4855  HW2 SOL  1215      62.360  26.660  33.880  1.00  0.00            
ATOM   4856  OW  SOL  1216      56.180  29.840  46.410  1.00  0.00            
ATOM   4857  HW1 SOL  1216      57.000  29.370  46.080  1.00  0.00            
ATOM   4858  HW2 SOL  1216      55.440  29.740  45.750  1.00  0.00            
ATOM   4859  OW  SOL  1217      51.020  61.200  -2.810  1.00  0.00            
ATOM   4860  HW1 SOL  1217      50.760  61.550  -3.710  1.00  0.00            
ATOM   4861  HW2 SOL  1217      51.530  61.900  -2.310  1.00  0.00            
ATOM   4862  OW  SOL  1218      38.610  60.300   5.840  1.00  0.00            
ATOM   4863  HW1 SOL  1218      38.580  59.500   6.450  1.00  0.00            
ATOM   4864  HW2 SOL  1218      37.680  60.590   5.630  1.00  0.00            
ATOM   4865  OW  SOL  1219      42.240  66.450   0.850  1.00  0.00            
ATOM   4866  HW1 SOL  1219      41.860  66.200  -0.040  1.00  0.00            
ATOM   4867  HW2 SOL  1219      43.130  66.000   0.970  1.00  0.00            
ATOM   4868  OW  SOL  1220      52.350  54.650  39.580  1.00  0.00            
ATOM   4869  HW1 SOL  1220      52.760  54.060  40.280  1.00  0.00            
ATOM   4870  HW2 SOL  1220      51.460  54.280  39.310  1.00  0.00            
ATOM   4871  OW  SOL  1221      32.410  52.860   1.240  1.00  0.00            
ATOM   4872  HW1 SOL  1221      32.780  53.790   1.200  1.00  0.00            
ATOM   4873  HW2 SOL  1221      31.990  52.630   0.360  1.00  0.00            
ATOM   4874  OW  SOL  1222      16.770  55.790  36.100  1.00  0.00            
ATOM   4875  HW1 SOL  1222      16.550  54.850  35.840  1.00  0.00            
ATOM   4876  HW2 SOL  1222      16.270  56.020  36.930  1.00  0.00            
ATOM   4877  OW  SOL  1223      56.020  48.860  53.470  1.00  0.00            
ATOM   4878  HW1 SOL  1223      55.270  48.840  54.130  1.00  0.00            
ATOM   4879  HW2 SOL  1223      56.890  48.910  53.960  1.00  0.00            
ATOM   4880  OW  SOL  1224      62.880  32.620  40.430  1.00  0.00            
ATOM   4881  HW1 SOL  1224      63.150  32.250  41.320  1.00  0.00            
ATOM   4882  HW2 SOL  1224      63.690  32.840  39.890  1.00  0.00            
ATOM   4883  OW  SOL  1225      49.390  51.590 -13.560  1.00  0.00            
ATOM   4884  HW1 SOL  1225      49.280  51.020 -12.740  1.00  0.00            
ATOM   4885  HW2 SOL  1225      48.590  51.480 -14.150  1.00  0.00            
ATOM   4886  OW  SOL  1226      31.030  60.110  10.940  1.00  0.00            
ATOM   4887  HW1 SOL  1226      30.710  59.260  11.360  1.00  0.00            
ATOM   4888  HW2 SOL  1226      30.240  60.640  10.610  1.00  0.00            
ATOM   4889  OW  SOL  1227      24.850  43.530  32.610  1.00  0.00            
ATOM   4890  HW1 SOL  1227      24.940  44.500  32.850  1.00  0.00            
ATOM   4891  HW2 SOL  1227      24.400  43.050  33.370  1.00  0.00            
ATOM   4892  OW  SOL  1228      61.430  58.160  43.320  1.00  0.00            
ATOM   4893  HW1 SOL  1228      61.920  58.050  44.190  1.00  0.00            
ATOM   4894  HW2 SOL  1228      61.630  57.380  42.730  1.00  0.00            
ATOM   4895  OW  SOL  1229      45.340  46.390 -10.450  1.00  0.00            
ATOM   4896  HW1 SOL  1229      45.580  46.970 -11.220  1.00  0.00            
ATOM   4897  HW2 SOL  1229      44.820  46.910  -9.780  1.00  0.00            
ATOM   4898  OW  SOL  1230      22.010  32.920  35.800  1.00  0.00            
ATOM   4899  HW1 SOL  1230      21.620  33.160  36.680  1.00  0.00            
ATOM   4900  HW2 SOL  1230      22.420  33.730  35.380  1.00  0.00            
ATOM   4901  OW  SOL  1231      19.100  43.460  35.720  1.00  0.00            
ATOM   4902  HW1 SOL  1231      18.370  42.790  35.890  1.00  0.00            
ATOM   4903  HW2 SOL  1231      18.920  44.290  36.230  1.00  0.00            
ATOM   4904  OW  SOL  1232      41.640  54.600  17.970  1.00  0.00            
ATOM   4905  HW1 SOL  1232      42.570  54.840  17.690  1.00  0.00            
ATOM   4906  HW2 SOL  1232      41.300  55.280  18.620  1.00  0.00            
ATOM   4907  OW  SOL  1233      46.720  66.190  -4.560  1.00  0.00            
ATOM   4908  HW1 SOL  1233      47.580  66.020  -4.090  1.00  0.00            
ATOM   4909  HW2 SOL  1233      46.490  65.400  -5.130  1.00  0.00            
ATOM   4910  OW  SOL  1234      52.210  52.970   1.110  1.00  0.00            
ATOM   4911  HW1 SOL  1234      51.660  53.800   0.970  1.00  0.00            
ATOM   4912  HW2 SOL  1234      51.590  52.200   1.260  1.00  0.00            
ATOM   4913  OW  SOL  1235      28.660  41.950  43.420  1.00  0.00            
ATOM   4914  HW1 SOL  1235      29.270  41.220  43.750  1.00  0.00            
ATOM   4915  HW2 SOL  1235      28.540  42.630  44.150  1.00  0.00            
ATOM   4916  OW  SOL  1236      42.370  53.430   5.260  1.00  0.00            
ATOM   4917  HW1 SOL  1236      42.420  54.090   4.500  1.00  0.00            
ATOM   4918  HW2 SOL  1236      42.560  53.900   6.120  1.00  0.00            
ATOM   4919  OW  SOL  1237      46.420  49.640   0.390  1.00  0.00            
ATOM   4920  HW1 SOL  1237      47.200  49.200  -0.050  1.00  0.00            
ATOM   4921  HW2 SOL  1237      45.670  48.980   0.480  1.00  0.00            
ATOM   4922  OW  SOL  1238      44.890  60.350 -10.800  1.00  0.00            
ATOM   4923  HW1 SOL  1238      45.670  59.780 -10.560  1.00  0.00            
ATOM   4924  HW2 SOL  1238      44.750  60.320 -11.790  1.00  0.00            
ATOM   4925  OW  SOL  1239      18.910  28.050  17.010  1.00  0.00            
ATOM   4926  HW1 SOL  1239      19.270  28.920  17.340  1.00  0.00            
ATOM   4927  HW2 SOL  1239      19.200  27.910  16.060  1.00  0.00            
ATOM   4928  OW  SOL  1240      29.530  66.730   6.080  1.00  0.00            
ATOM   4929  HW1 SOL  1240      28.730  66.660   6.670  1.00  0.00            
ATOM   4930  HW2 SOL  1240      30.290  66.210   6.470  1.00  0.00            
ATOM   4931  OW  SOL  1241      24.360  68.390  32.620  1.00  0.00            
ATOM   4932  HW1 SOL  1241      24.340  68.970  33.440  1.00  0.00            
ATOM   4933  HW2 SOL  1241      24.940  68.830  31.930  1.00  0.00            
ATOM   4934  OW  SOL  1242      43.390  68.810  -3.300  1.00  0.00            
ATOM   4935  HW1 SOL  1242      43.170  69.350  -2.480  1.00  0.00            
ATOM   4936  HW2 SOL  1242      43.380  67.840  -3.070  1.00  0.00            
ATOM   4937  OW  SOL  1243      32.060  50.500   9.180  1.00  0.00            
ATOM   4938  HW1 SOL  1243      31.790  51.140   9.900  1.00  0.00            
ATOM   4939  HW2 SOL  1243      31.270  50.320   8.590  1.00  0.00            
ATOM   4940  OW  SOL  1244      33.070  27.950   3.490  1.00  0.00            
ATOM   4941  HW1 SOL  1244      33.770  27.290   3.760  1.00  0.00            
ATOM   4942  HW2 SOL  1244      32.290  27.470   3.080  1.00  0.00            
ATOM   4943  OW  SOL  1245      39.110  70.430  12.940  1.00  0.00            
ATOM   4944  HW1 SOL  1245      38.420  69.960  12.380  1.00  0.00            
ATOM   4945  HW2 SOL  1245      39.210  69.970  13.820  1.00  0.00            
ATOM   4946  OW  SOL  1246      56.740  60.000  15.090  1.00  0.00            
ATOM   4947  HW1 SOL  1246      57.100  59.830  16.010  1.00  0.00            
ATOM   4948  HW2 SOL  1246      57.440  60.450  14.540  1.00  0.00            
ATOM   4949  OW  SOL  1247      56.240  26.570  27.370  1.00  0.00            
ATOM   4950  HW1 SOL  1247      57.120  26.530  27.830  1.00  0.00            
ATOM   4951  HW2 SOL  1247      55.500  26.500  28.040  1.00  0.00            
ATOM   4952  OW  SOL  1248      49.340  55.080   5.700  1.00  0.00            
ATOM   4953  HW1 SOL  1248      48.820  55.610   5.030  1.00  0.00            
ATOM   4954  HW2 SOL  1248      49.380  55.590   6.560  1.00  0.00            
ATOM   4955  OW  SOL  1249      29.440  70.550  11.850  1.00  0.00            
ATOM   4956  HW1 SOL  1249      28.600  70.880  12.280  1.00  0.00            
ATOM   4957  HW2 SOL  1249      29.350  70.620  10.860  1.00  0.00            
ATOM   4958  OW  SOL  1250      60.560  32.040  34.110  1.00  0.00            
ATOM   4959  HW1 SOL  1250      60.090  31.160  33.990  1.00  0.00            
ATOM   4960  HW2 SOL  1250      61.040  32.040  34.980  1.00  0.00            
ATOM   4961  OW  SOL  1251      36.580  55.930  -5.860  1.00  0.00            
ATOM   4962  HW1 SOL  1251      36.430  56.670  -5.210  1.00  0.00            
ATOM   4963  HW2 SOL  1251      36.210  56.180  -6.750  1.00  0.00            
ATOM   4964  OW  SOL  1252      34.260  39.260  -7.030  1.00  0.00            
ATOM   4965  HW1 SOL  1252      34.560  39.680  -7.880  1.00  0.00            
ATOM   4966  HW2 SOL  1252      35.060  38.970  -6.500  1.00  0.00            
ATOM   4967  OW  SOL  1253      33.840  66.870  15.390  1.00  0.00            
ATOM   4968  HW1 SOL  1253      33.670  66.670  16.360  1.00  0.00            
ATOM   4969  HW2 SOL  1253      32.980  66.830  14.890  1.00  0.00            
ATOM   4970  OW  SOL  1254      67.370  31.580  39.140  1.00  0.00            
ATOM   4971  HW1 SOL  1254      67.350  31.120  38.250  1.00  0.00            
ATOM   4972  HW2 SOL  1254      67.540  30.900  39.860  1.00  0.00            
ATOM   4973  OW  SOL  1255      60.740  15.610  25.880  1.00  0.00            
ATOM   4974  HW1 SOL  1255      60.000  16.000  25.340  1.00  0.00            
ATOM   4975  HW2 SOL  1255      60.800  16.090  26.760  1.00  0.00            
ATOM   4976  OW  SOL  1256      21.690  26.420  32.360  1.00  0.00            
ATOM   4977  HW1 SOL  1256      21.230  25.530  32.380  1.00  0.00            
ATOM   4978  HW2 SOL  1256      21.680  26.770  31.420  1.00  0.00            
ATOM   4979  OW  SOL  1257      19.450  19.750  26.900  1.00  0.00            
ATOM   4980  HW1 SOL  1257      20.440  19.860  26.840  1.00  0.00            
ATOM   4981  HW2 SOL  1257      19.150  19.920  27.840  1.00  0.00            
ATOM   4982  OW  SOL  1258      37.450  32.780   1.170  1.00  0.00            
ATOM   4983  HW1 SOL  1258      36.970  33.270   0.450  1.00  0.00            
ATOM   4984  HW2 SOL  1258      37.980  32.030   0.780  1.00  0.00            
ATOM   4985  OW  SOL  1259      53.440  58.590   6.800  1.00  0.00            
ATOM   4986  HW1 SOL  1259      53.200  59.380   7.360  1.00  0.00            
ATOM   4987  HW2 SOL  1259      52.900  57.790   7.090  1.00  0.00            
ATOM   4988  OW  SOL  1260      56.690  63.800  32.020  1.00  0.00            
ATOM   4989  HW1 SOL  1260      55.810  63.360  31.850  1.00  0.00            
ATOM   4990  HW2 SOL  1260      56.550  64.650  32.530  1.00  0.00            
ATOM   4991  OW  SOL  1261      41.970  52.080 -10.180  1.00  0.00            
ATOM   4992  HW1 SOL  1261      42.570  52.710 -10.670  1.00  0.00            
ATOM   4993  HW2 SOL  1261      42.330  51.150 -10.240  1.00  0.00            
ATOM   4994  OW  SOL  1262      35.090  60.890  -1.200  1.00  0.00            
ATOM   4995  HW1 SOL  1262      36.010  60.580  -1.430  1.00  0.00            
ATOM   4996  HW2 SOL  1262      34.920  61.770  -1.660  1.00  0.00            
ATOM   4997  OW  SOL  1263      36.310  66.330  27.340  1.00  0.00            
ATOM   4998  HW1 SOL  1263      36.020  67.050  26.710  1.00  0.00            
ATOM   4999  HW2 SOL  1263      36.970  66.700  27.990  1.00  0.00            
ATOM   5000  OW  SOL  1264      43.940  60.370  -0.940  1.00  0.00            
ATOM   5001  HW1 SOL  1264      43.340  59.900  -0.300  1.00  0.00            
ATOM   5002  HW2 SOL  1264      44.330  61.190  -0.500  1.00  0.00            
ATOM   5003  OW  SOL  1265      69.790  21.000  29.500  1.00  0.00            
ATOM   5004  HW1 SOL  1265      70.280  21.810  29.800  1.00  0.00            
ATOM   5005  HW2 SOL  1265      68.840  21.230  29.280  1.00  0.00            
ATOM   5006  OW  SOL  1266      71.190  57.110  35.240  1.00  0.00            
ATOM   5007  HW1 SOL  1266      71.500  57.380  34.330  1.00  0.00            
ATOM   5008  HW2 SOL  1266      71.060  57.930  35.800  1.00  0.00            
ATOM   5009  OW  SOL  1267      42.770  41.980  -3.880  1.00  0.00            
ATOM   5010  HW1 SOL  1267      41.940  42.370  -4.290  1.00  0.00            
ATOM   5011  HW2 SOL  1267      43.400  41.710  -4.610  1.00  0.00            
ATOM   5012  OW  SOL  1268      56.310  70.120   7.280  1.00  0.00            
ATOM   5013  HW1 SOL  1268      56.950  70.150   8.050  1.00  0.00            
ATOM   5014  HW2 SOL  1268      56.680  69.530   6.570  1.00  0.00            
ATOM   5015  OW  SOL  1269      44.480  41.300   8.570  1.00  0.00            
ATOM   5016  HW1 SOL  1269      44.890  41.720   9.370  1.00  0.00            
ATOM   5017  HW2 SOL  1269      44.880  41.710   7.740  1.00  0.00            
ATOM   5018  OW  SOL  1270      64.780  29.300  38.100  1.00  0.00            
ATOM   5019  HW1 SOL  1270      65.270  30.010  37.600  1.00  0.00            
ATOM   5020  HW2 SOL  1270      63.810  29.540  38.160  1.00  0.00            
ATOM   5021  OW  SOL  1271      60.190  55.040   6.350  1.00  0.00            
ATOM   5022  HW1 SOL  1271      59.790  54.640   7.180  1.00  0.00            
ATOM   5023  HW2 SOL  1271      60.270  54.340   5.650  1.00  0.00            
ATOM   5024  OW  SOL  1272      22.460  17.690  24.200  1.00  0.00            
ATOM   5025  HW1 SOL  1272      22.790  18.540  24.610  1.00  0.00            
ATOM   5026  HW2 SOL  1272      22.150  17.870  23.260  1.00  0.00            
ATOM   5027  OW  SOL  1273      72.490  26.600  30.390  1.00  0.00            
ATOM   5028  HW1 SOL  1273      72.210  26.450  31.340  1.00  0.00            
ATOM   5029  HW2 SOL  1273      71.690  26.850  29.850  1.00  0.00            
ATOM   5030  OW  SOL  1274      44.360  65.850  -3.200  1.00  0.00            
ATOM   5031  HW1 SOL  1274      45.110  65.850  -3.860  1.00  0.00            
ATOM   5032  HW2 SOL  1274      43.910  64.960  -3.200  1.00  0.00            
ATOM   5033  OW  SOL  1275      29.960  38.850  44.490  1.00  0.00            
ATOM   5034  HW1 SOL  1275      29.010  38.570  44.590  1.00  0.00            
ATOM   5035  HW2 SOL  1275      30.160  39.590  45.130  1.00  0.00            
ATOM   5036  OW  SOL  1276      34.780  51.390   0.640  1.00  0.00            
ATOM   5037  HW1 SOL  1276      34.860  50.430   0.900  1.00  0.00            
ATOM   5038  HW2 SOL  1276      33.970  51.780   1.080  1.00  0.00            
ATOM   5039  OW  SOL  1277      52.470  51.160  -4.810  1.00  0.00            
ATOM   5040  HW1 SOL  1277      53.440  51.280  -4.640  1.00  0.00            
ATOM   5041  HW2 SOL  1277      51.950  51.400  -3.980  1.00  0.00            
ATOM   5042  OW  SOL  1278      20.330  35.430  24.170  1.00  0.00            
ATOM   5043  HW1 SOL  1278      19.810  34.660  24.540  1.00  0.00            
ATOM   5044  HW2 SOL  1278      20.940  35.780  24.870  1.00  0.00            
ATOM   5045  OW  SOL  1279      41.860  49.930  -6.730  1.00  0.00            
ATOM   5046  HW1 SOL  1279      41.100  50.360  -7.220  1.00  0.00            
ATOM   5047  HW2 SOL  1279      42.380  50.640  -6.240  1.00  0.00            
ATOM   5048  OW  SOL  1280      52.550  45.340  -1.690  1.00  0.00            
ATOM   5049  HW1 SOL  1280      52.810  44.380  -1.770  1.00  0.00            
ATOM   5050  HW2 SOL  1280      52.480  45.750  -2.600  1.00  0.00            
ATOM   5051  OW  SOL  1281      38.430  45.320   4.760  1.00  0.00            
ATOM   5052  HW1 SOL  1281      38.180  44.980   5.670  1.00  0.00            
ATOM   5053  HW2 SOL  1281      38.030  46.220   4.620  1.00  0.00            
ATOM   5054  OW  SOL  1282      57.180  47.610  -2.100  1.00  0.00            
ATOM   5055  HW1 SOL  1282      56.720  46.890  -1.590  1.00  0.00            
ATOM   5056  HW2 SOL  1282      56.890  48.510  -1.760  1.00  0.00            
ATOM   5057  OW  SOL  1283      45.010  61.270  -7.770  1.00  0.00            
ATOM   5058  HW1 SOL  1283      44.170  60.790  -8.010  1.00  0.00            
ATOM   5059  HW2 SOL  1283      44.940  62.230  -8.060  1.00  0.00            
ATOM   5060  OW  SOL  1284      37.820  58.430   7.600  1.00  0.00
[truncated: 933,081 more chars]
