# Supplementary material for: Comparative Molecular Dynamics Study of the Thermal Stability of CheY Proteins from Hyperthermophilic and Mesophilic Organisms
Source: J Chem Inf Model. 2026 Mar 10;66(6):3259–75. doi: 10.1021/acs.jcim.5c02944 (PMC13014450; doi:10.1021/acs.jcim.5c02944)
Supplement: Supplementary file 1 [file ci5c02944_si_001.zip › 12.Data_Availability_Statement_Alas_etal_JCIM/3CHY/3CHY.pdb]

HEADER    SIGNAL TRANSDUCTION PROTEIN             22-APR-91   3CHY              
TITLE     CRYSTAL STRUCTURE OF ESCHERICHIA COLI CHEY REFINED AT 1.7-ANGSTROM    
TITLE    2 RESOLUTION                                                           
COMPND    MOL_ID: 1;                                                            
COMPND   2 MOLECULE: CHEY;                                                      
COMPND   3 CHAIN: A;                                                            
COMPND   4 ENGINEERED: YES                                                      
SOURCE    MOL_ID: 1;                                                            
SOURCE   2 ORGANISM_SCIENTIFIC: ESCHERICHIA COLI;                               
SOURCE   3 ORGANISM_TAXID: 562;                                                 
SOURCE   4 EXPRESSION_SYSTEM_PLASMID: CHEY                                      
KEYWDS    SIGNAL TRANSDUCTION PROTEIN                                           
EXPDTA    X-RAY DIFFRACTION                                                     
AUTHOR    K.VOLZ,P.MATSUMURA                                                    
REVDAT   5   21-FEB-24 3CHY    1       REMARK                                   
REVDAT   4   29-NOV-17 3CHY    1       HELIX                                    
REVDAT   3   24-FEB-09 3CHY    1       VERSN                                    
REVDAT   2   01-APR-03 3CHY    1       JRNL                                     
REVDAT   1   15-JAN-93 3CHY    0                                                
JRNL        AUTH   K.VOLZ,P.MATSUMURA                                           
JRNL        TITL   CRYSTAL STRUCTURE OF ESCHERICHIA COLI CHEY REFINED AT 1.7-A  
JRNL        TITL 2 RESOLUTION.                                                  
JRNL        REF    J.BIOL.CHEM.                  V. 266 15511 1991              
JRNL        REFN                   ISSN 0021-9258                               
JRNL        PMID   1869568                                                      
REMARK   2                                                                      
REMARK   2 RESOLUTION.    1.66 ANGSTROMS.                                       
REMARK   3                                                                      
REMARK   3 REFINEMENT.                                                          
REMARK   3   PROGRAM     : PROFFT                                               
REMARK   3   AUTHORS     : KONNERT,HENDRICKSON,FINZEL                           
REMARK   3                                                                      
REMARK   3  DATA USED IN REFINEMENT.                                            
REMARK   3   RESOLUTION RANGE HIGH (ANGSTROMS) : 1.66                           
REMARK   3   RESOLUTION RANGE LOW  (ANGSTROMS) : 10.00                          
REMARK   3   DATA CUTOFF            (SIGMA(F)) : NULL                           
REMARK   3   COMPLETENESS FOR RANGE        (%) : NULL                           
REMARK   3   NUMBER OF REFLECTIONS             : 11428                          
REMARK   3                                                                      
REMARK   3  FIT TO DATA USED IN REFINEMENT.                                     
REMARK   3   CROSS-VALIDATION METHOD          : NULL                            
REMARK   3   FREE R VALUE TEST SET SELECTION  : NULL                            
REMARK   3   R VALUE     (WORKING + TEST SET) : 0.151                           
REMARK   3   R VALUE            (WORKING SET) : NULL                            
REMARK   3   FREE R VALUE                     : NULL                            
REMARK   3   FREE R VALUE TEST SET SIZE   (%) : NULL                            
REMARK   3   FREE R VALUE TEST SET COUNT      : NULL                            
REMARK   3                                                                      
REMARK   3  FIT/AGREEMENT OF MODEL WITH ALL DATA.                               
REMARK   3   R VALUE   (WORKING + TEST SET, NO CUTOFF) : NULL                   
REMARK   3   R VALUE          (WORKING SET, NO CUTOFF) : NULL                   
REMARK   3   FREE R VALUE                  (NO CUTOFF) : NULL                   
REMARK   3   FREE R VALUE TEST SET SIZE (%, NO CUTOFF) : NULL                   
REMARK   3   FREE R VALUE TEST SET COUNT   (NO CUTOFF) : NULL                   
REMARK   3   TOTAL NUMBER OF REFLECTIONS   (NO CUTOFF) : NULL                   
REMARK   3                                                                      
REMARK   3  NUMBER OF NON-HYDROGEN ATOMS USED IN REFINEMENT.                    
REMARK   3   PROTEIN ATOMS            : 979                                     
REMARK   3   NUCLEIC ACID ATOMS       : 0                                       
REMARK   3   HETEROGEN ATOMS          : 15                                      
REMARK   3   SOLVENT ATOMS            : 147                                     
REMARK   3                                                                      
REMARK   3  B VALUES.                                                           
REMARK   3   FROM WILSON PLOT           (A**2) : NULL                           
REMARK   3   MEAN B VALUE      (OVERALL, A**2) : NULL                           
REMARK   3   OVERALL ANISOTROPIC B VALUE.                                       
REMARK   3    B11 (A**2) : NULL                                                 
REMARK   3    B22 (A**2) : NULL                                                 
REMARK   3    B33 (A**2) : NULL                                                 
REMARK   3    B12 (A**2) : NULL                                                 
REMARK   3    B13 (A**2) : NULL                                                 
REMARK   3    B23 (A**2) : NULL                                                 
REMARK   3                                                                      
REMARK   3  ESTIMATED COORDINATE ERROR.                                         
REMARK   3   ESD FROM LUZZATI PLOT        (A) : NULL                            
REMARK   3   ESD FROM SIGMAA              (A) : NULL                            
REMARK   3   LOW RESOLUTION CUTOFF        (A) : NULL                            
REMARK   3                                                                      
REMARK   3  RMS DEVIATIONS FROM IDEAL VALUES.                                   
REMARK   3   DISTANCE RESTRAINTS.                    RMS    SIGMA               
REMARK   3    BOND LENGTH                     (A) : 0.018 ; 0.020               
REMARK   3    ANGLE DISTANCE                  (A) : 0.049 ; 0.040               
REMARK   3    INTRAPLANAR 1-4 DISTANCE        (A) : 0.051 ; 0.050               
REMARK   3    H-BOND OR METAL COORDINATION    (A) : NULL  ; NULL                
REMARK   3                                                                      
REMARK   3   PLANE RESTRAINT                  (A) : 0.012 ; 0.020               
REMARK   3   CHIRAL-CENTER RESTRAINT       (A**3) : 0.160 ; 0.150               
REMARK   3                                                                      
REMARK   3   NON-BONDED CONTACT RESTRAINTS.                                     
REMARK   3    SINGLE TORSION                  (A) : 0.186 ; 0.500               
REMARK   3    MULTIPLE TORSION                (A) : 0.202 ; 0.500               
REMARK   3    H-BOND (X...Y)                  (A) : NULL  ; NULL                
REMARK   3    H-BOND (X-H...Y)                (A) : 0.224 ; 0.500               
REMARK   3                                                                      
REMARK   3   CONFORMATIONAL TORSION ANGLE RESTRAINTS.                           
REMARK   3    SPECIFIED                 (DEGREES) : NULL  ; NULL                
REMARK   3    PLANAR                    (DEGREES) : 2.300 ; 3.000               
REMARK   3    STAGGERED                 (DEGREES) : 14.600; 15.000              
REMARK   3    TRANSVERSE                (DEGREES) : NULL  ; NULL                
REMARK   3                                                                      
REMARK   3  ISOTROPIC THERMAL FACTOR RESTRAINTS.    RMS    SIGMA                
REMARK   3   MAIN-CHAIN BOND               (A**2) : 0.997 ; 1.000               
REMARK   3   MAIN-CHAIN ANGLE              (A**2) : 1.586 ; 1.500               
REMARK   3   SIDE-CHAIN BOND               (A**2) : 1.455 ; 1.000               
REMARK   3   SIDE-CHAIN ANGLE              (A**2) : 2.452 ; 1.500               
REMARK   3                                                                      
REMARK   3  OTHER REFINEMENT REMARKS:                                           
REMARK   3  SOLVENT. MOST WATER MOLECULES ARE WELL BEHAVED.  A FEW              
REMARK   3  WATERS WITH HIGH TEMPERATURE FACTORS AND CLOSE CONTACTS             
REMARK   3  WITH OTHER WATERS MAY BE PARTIAL SITES.  SOLVENT MOLECULE           
REMARK   3  HOH 202 IS PROBABLY AN AMMONIUM ION.                                
REMARK   3                                                                      
REMARK   3  MODELLED ATOMS. THE FOLLOWING ATOMS ARE MODELS FOR THE              
REMARK   3  HYPOTHETICAL BINDING POSITIONS OF MG ION AND PHOSPHORYL             
REMARK   3  GROUP TO THE CHEY MOLECULE AND ARE NOT BASED UPON ELECTRON          
REMARK   3  DENSITY:                                                            
REMARK   3    N   ASP    57      28.900   2.872  10.690  1.00 10.00             
REMARK   3    CA  ASP    57      27.660   2.298  10.194  1.00 10.00             
REMARK   3    C   ASP    57      26.663   2.175  11.347  1.00 10.00             
REMARK   3    O   ASP    57      27.055   1.915  12.485  1.00 10.00             
REMARK   3    CB  ASP    57      27.891   0.899   9.617  1.00 10.00             
REMARK   3    CG  ASP    57      26.840   0.435   8.608  1.00 10.00             
REMARK   3    OD1 ASP    57      26.936   0.853   7.123  1.00 10.00             
REMARK   3    OD2 ASP    57      25.892  -0.286   9.103  1.00 10.00             
REMARK   3    P   PO3    57      27.058  -0.293   6.063  1.00 10.00             
REMARK   3    O3P PO3    57      27.145   0.067   4.652  1.00 10.00             
REMARK   3    O2P PO3    57      25.962  -1.249   6.351  1.00 10.00             
REMARK   3    O4P PO3    57      28.483  -0.924   6.407  1.00 10.00             
REMARK   3    MG   MG   501      27.472  -3.123   8.987  1.00 10.00             
REMARK   3                                                                      
REMARK   3  ANOTHER POSSIBLE BINDING POSITION FOR THE PHOSPHORYL                
REMARK   3  GROUP IS:                                                           
REMARK   3    N   ASP    57      28.900   2.872  10.690  1.00 10.00             
REMARK   3    CA  ASP    57      27.660   2.298  10.194  1.00 10.00             
REMARK   3    C   ASP    57      26.663   2.175  11.347  1.00 10.00             
REMARK   3    O   ASP    57      27.055   1.915  12.485  1.00 10.00             
REMARK   3    CB  ASP    57      27.891   0.899   9.617  1.00 10.00             
REMARK   3    CG  ASP    57      26.840   0.435   8.608  1.00 10.00             
REMARK   3    OD1 ASP    57      26.936   0.853   7.123  1.00 10.00             
REMARK   3    OD2 ASP    57      25.892  -0.286   9.103  1.00 10.00             
REMARK   3    P   PO3    57      25.817   0.332   6.159  1.00 10.00             
REMARK   3    O3P PO3    57      24.535   0.863   6.679  1.00 10.00             
REMARK   3    O2P PO3    57      25.980   0.539   4.724  1.00 10.00             
REMARK   3    O4P PO3    57      25.911  -1.249   6.352  1.00 10.00             
REMARK   4                                                                      
REMARK   4 3CHY COMPLIES WITH FORMAT V. 3.30, 13-JUL-11                         
REMARK 100                                                                      
REMARK 100 THIS ENTRY HAS BEEN PROCESSED BY BNL.                                
REMARK 100 THE DEPOSITION ID IS D_1000178911.                                   
REMARK 200                                                                      
REMARK 200 EXPERIMENTAL DETAILS                                                 
REMARK 200  EXPERIMENT TYPE                : X-RAY DIFFRACTION                  
REMARK 200  DATE OF DATA COLLECTION        : NULL                               
REMARK 200  TEMPERATURE           (KELVIN) : NULL                               
REMARK 200  PH                             : NULL                               
REMARK 200  NUMBER OF CRYSTALS USED        : NULL                               
REMARK 200                                                                      
REMARK 200  SYNCHROTRON              (Y/N) : NULL                               
REMARK 200  RADIATION SOURCE               : NULL                               
REMARK 200  BEAMLINE                       : NULL                               
REMARK 200  X-RAY GENERATOR MODEL          : NULL                               
REMARK 200  MONOCHROMATIC OR LAUE    (M/L) : NULL                               
REMARK 200  WAVELENGTH OR RANGE        (A) : NULL                               
REMARK 200  MONOCHROMATOR                  : NULL                               
REMARK 200  OPTICS                         : NULL                               
REMARK 200                                                                      
REMARK 200  DETECTOR TYPE                  : NULL                               
REMARK 200  DETECTOR MANUFACTURER          : NULL                               
REMARK 200  INTENSITY-INTEGRATION SOFTWARE : NULL                               
REMARK 200  DATA SCALING SOFTWARE          : NULL                               
REMARK 200                                                                      
REMARK 200  NUMBER OF UNIQUE REFLECTIONS   : NULL                               
REMARK 200  RESOLUTION RANGE HIGH      (A) : NULL                               
REMARK 200  RESOLUTION RANGE LOW       (A) : NULL                               
REMARK 200  REJECTION CRITERIA  (SIGMA(I)) : NULL                               
REMARK 200                                                                      
REMARK 200 OVERALL.                                                             
REMARK 200  COMPLETENESS FOR RANGE     (%) : NULL                               
REMARK 200  DATA REDUNDANCY                : NULL                               
REMARK 200  R MERGE                    (I) : NULL                               
REMARK 200  R SYM                      (I) : NULL                               
REMARK 200  <I/SIGMA(I)> FOR THE DATA SET  : NULL                               
REMARK 200                                                                      
REMARK 200 IN THE HIGHEST RESOLUTION SHELL.                                     
REMARK 200  HIGHEST RESOLUTION SHELL, RANGE HIGH (A) : NULL                     
REMARK 200  HIGHEST RESOLUTION SHELL, RANGE LOW  (A) : NULL                     
REMARK 200  COMPLETENESS FOR SHELL     (%) : NULL                               
REMARK 200  DATA REDUNDANCY IN SHELL       : NULL                               
REMARK 200  R MERGE FOR SHELL          (I) : NULL                               
REMARK 200  R SYM FOR SHELL            (I) : NULL                               
REMARK 200  <I/SIGMA(I)> FOR SHELL         : NULL                               
REMARK 200                                                                      
REMARK 200 DIFFRACTION PROTOCOL: NULL                                           
REMARK 200 METHOD USED TO DETERMINE THE STRUCTURE: NULL                         
REMARK 200 SOFTWARE USED: NULL                                                  
REMARK 200 STARTING MODEL: NULL                                                 
REMARK 200                                                                      
REMARK 200 REMARK: NULL                                                         
REMARK 280                                                                      
REMARK 280 CRYSTAL                                                              
REMARK 280 SOLVENT CONTENT, VS   (%): 40.96                                     
REMARK 280 MATTHEWS COEFFICIENT, VM (ANGSTROMS**3/DA): 2.08                     
REMARK 280                                                                      
REMARK 280 CRYSTALLIZATION CONDITIONS: NULL                                     
REMARK 290                                                                      
REMARK 290 CRYSTALLOGRAPHIC SYMMETRY                                            
REMARK 290 SYMMETRY OPERATORS FOR SPACE GROUP: P 21 21 21                       
REMARK 290                                                                      
REMARK 290      SYMOP   SYMMETRY                                                
REMARK 290     NNNMMM   OPERATOR                                                
REMARK 290       1555   X,Y,Z                                                   
REMARK 290       2555   -X+1/2,-Y,Z+1/2                                         
REMARK 290       3555   -X,Y+1/2,-Z+1/2                                         
REMARK 290       4555   X+1/2,-Y+1/2,-Z                                         
REMARK 290                                                                      
REMARK 290     WHERE NNN -> OPERATOR NUMBER                                     
REMARK 290           MMM -> TRANSLATION VECTOR                                  
REMARK 290                                                                      
REMARK 290 CRYSTALLOGRAPHIC SYMMETRY TRANSFORMATIONS                            
REMARK 290 THE FOLLOWING TRANSFORMATIONS OPERATE ON THE ATOM/HETATM             
REMARK 290 RECORDS IN THIS ENTRY TO PRODUCE CRYSTALLOGRAPHICALLY                
REMARK 290 RELATED MOLECULES.                                                   
REMARK 290   SMTRY1   1  1.000000  0.000000  0.000000        0.00000            
REMARK 290   SMTRY2   1  0.000000  1.000000  0.000000        0.00000            
REMARK 290   SMTRY3   1  0.000000  0.000000  1.000000        0.00000            
REMARK 290   SMTRY1   2 -1.000000  0.000000  0.000000       22.92500            
REMARK 290   SMTRY2   2  0.000000 -1.000000  0.000000        0.00000            
REMARK 290   SMTRY3   2  0.000000  0.000000  1.000000       27.02000            
REMARK 290   SMTRY1   3 -1.000000  0.000000  0.000000        0.00000            
REMARK 290   SMTRY2   3  0.000000  1.000000  0.000000       23.51500            
REMARK 290   SMTRY3   3  0.000000  0.000000 -1.000000       27.02000            
REMARK 290   SMTRY1   4  1.000000  0.000000  0.000000       22.92500            
REMARK 290   SMTRY2   4  0.000000 -1.000000  0.000000       23.51500            
REMARK 290   SMTRY3   4  0.000000  0.000000 -1.000000        0.00000            
REMARK 290                                                                      
REMARK 290 REMARK: NULL                                                         
REMARK 300                                                                      
REMARK 300 BIOMOLECULE: 1                                                       
REMARK 300 SEE REMARK 350 FOR THE AUTHOR PROVIDED AND/OR PROGRAM                
REMARK 300 GENERATED ASSEMBLY INFORMATION FOR THE STRUCTURE IN                  
REMARK 300 THIS ENTRY. THE REMARK MAY ALSO PROVIDE INFORMATION ON               
REMARK 300 BURIED SURFACE AREA.                                                 
REMARK 350                                                                      
REMARK 350 COORDINATES FOR A COMPLETE MULTIMER REPRESENTING THE KNOWN           
REMARK 350 BIOLOGICALLY SIGNIFICANT OLIGOMERIZATION STATE OF THE                
REMARK 350 MOLECULE CAN BE GENERATED BY APPLYING BIOMT TRANSFORMATIONS          
REMARK 350 GIVEN BELOW.  BOTH NON-CRYSTALLOGRAPHIC AND                          
REMARK 350 CRYSTALLOGRAPHIC OPERATIONS ARE GIVEN.                               
REMARK 350                                                                      
REMARK 350 BIOMOLECULE: 1                                                       
REMARK 350 AUTHOR DETERMINED BIOLOGICAL UNIT: MONOMERIC                         
REMARK 350 APPLY THE FOLLOWING TO CHAINS: A                                     
REMARK 350   BIOMT1   1  1.000000  0.000000  0.000000        0.00000            
REMARK 350   BIOMT2   1  0.000000  1.000000  0.000000        0.00000            
REMARK 350   BIOMT3   1  0.000000  0.000000  1.000000        0.00000            
REMARK 500                                                                      
REMARK 500 GEOMETRY AND STEREOCHEMISTRY                                         
REMARK 500 SUBTOPIC: CLOSE CONTACTS IN SAME ASYMMETRIC UNIT                     
REMARK 500                                                                      
REMARK 500 THE FOLLOWING ATOMS ARE IN CLOSE CONTACT.                            
REMARK 500                                                                      
REMARK 500  ATM1  RES C  SSEQI   ATM2  RES C  SSEQI           DISTANCE          
REMARK 500   OE1  GLU A    37     O    HOH A   244              1.85            
REMARK 500   O    HOH A   254     O    HOH A   293              2.13            
REMARK 500                                                                      
REMARK 500 REMARK: NULL                                                         
REMARK 500                                                                      
REMARK 500 GEOMETRY AND STEREOCHEMISTRY                                         
REMARK 500 SUBTOPIC: CLOSE CONTACTS                                             
REMARK 500                                                                      
REMARK 500 THE FOLLOWING ATOMS THAT ARE RELATED BY CRYSTALLOGRAPHIC             
REMARK 500 SYMMETRY ARE IN CLOSE CONTACT.  AN ATOM LOCATED WITHIN 0.15          
REMARK 500 ANGSTROMS OF A SYMMETRY RELATED ATOM IS ASSUMED TO BE ON A           
REMARK 500 SPECIAL POSITION AND IS, THEREFORE, LISTED IN REMARK 375             
REMARK 500 INSTEAD OF REMARK 500.  ATOMS WITH NON-BLANK ALTERNATE               
REMARK 500 LOCATION INDICATORS ARE NOT INCLUDED IN THE CALCULATIONS.            
REMARK 500                                                                      
REMARK 500 DISTANCE CUTOFF:                                                     
REMARK 500 2.2 ANGSTROMS FOR CONTACTS NOT INVOLVING HYDROGEN ATOMS              
REMARK 500 1.6 ANGSTROMS FOR CONTACTS INVOLVING HYDROGEN ATOMS                  
REMARK 500                                                                      
REMARK 500  ATM1  RES C  SSEQI   ATM2  RES C  SSEQI  SSYMOP   DISTANCE          
REMARK 500   O    HOH A   261     O    HOH A   300     3645     2.14            
REMARK 500                                                                      
REMARK 500 REMARK: NULL                                                         
REMARK 500                                                                      
REMARK 500 GEOMETRY AND STEREOCHEMISTRY                                         
REMARK 500 SUBTOPIC: COVALENT BOND ANGLES                                       
REMARK 500                                                                      
REMARK 500 THE STEREOCHEMICAL PARAMETERS OF THE FOLLOWING RESIDUES              
REMARK 500 HAVE VALUES WHICH DEVIATE FROM EXPECTED VALUES BY MORE               
REMARK 500 THAN 6*RMSD (M=MODEL NUMBER; RES=RESIDUE NAME; C=CHAIN               
REMARK 500 IDENTIFIER; SSEQ=SEQUENCE NUMBER; I=INSERTION CODE).                 
REMARK 500                                                                      
REMARK 500 STANDARD TABLE:                                                      
REMARK 500 FORMAT: (10X,I3,1X,A3,1X,A1,I4,A1,3(1X,A4,2X),12X,F5.1)              
REMARK 500                                                                      
REMARK 500 EXPECTED VALUES PROTEIN: ENGH AND HUBER, 1999                        
REMARK 500 EXPECTED VALUES NUCLEIC ACID: CLOWNEY ET AL 1996                     
REMARK 500                                                                      
REMARK 500  M RES CSSEQI ATM1   ATM2   ATM3                                     
REMARK 500    ASP A   3   CB  -  CG  -  OD2 ANGL. DEV. =  -6.8 DEGREES          
REMARK 500    LYS A   7   CD  -  CE  -  NZ  ANGL. DEV. = -14.1 DEGREES          
REMARK 500    ASP A  12   CB  -  CG  -  OD1 ANGL. DEV. =   7.3 DEGREES          
REMARK 500    ASP A  13   CB  -  CG  -  OD2 ANGL. DEV. =   5.5 DEGREES          
REMARK 500    ARG A  18   NE  -  CZ  -  NH1 ANGL. DEV. =   4.5 DEGREES          
REMARK 500    ARG A  19   NE  -  CZ  -  NH2 ANGL. DEV. =   3.8 DEGREES          
REMARK 500    ARG A  22   NE  -  CZ  -  NH2 ANGL. DEV. =   4.1 DEGREES          
REMARK 500    GLU A  27   CG  -  CD  -  OE1 ANGL. DEV. =  14.2 DEGREES          
REMARK 500    GLU A  27   CG  -  CD  -  OE2 ANGL. DEV. = -17.3 DEGREES          
REMARK 500    PHE A  30   CB  -  CG  -  CD2 ANGL. DEV. =  -4.5 DEGREES          
REMARK 500    ASP A  41   CB  -  CG  -  OD2 ANGL. DEV. =   6.9 DEGREES          
REMARK 500    ASP A  57   CB  -  CG  -  OD2 ANGL. DEV. =   5.5 DEGREES          
REMARK 500    ASP A  64   CB  -  CG  -  OD1 ANGL. DEV. =   6.9 DEGREES          
REMARK 500    ASP A  75   CB  -  CG  -  OD1 ANGL. DEV. =   8.1 DEGREES          
REMARK 500    TYR A 106   CA  -  CB  -  CG  ANGL. DEV. =  21.9 DEGREES          
REMARK 500    TYR A 106   CB  -  CG  -  CD2 ANGL. DEV. =  -6.6 DEGREES          
REMARK 500    TYR A 106   CB  -  CG  -  CD2 ANGL. DEV. =   4.8 DEGREES          
REMARK 500    TYR A 106   CB  -  CG  -  CD1 ANGL. DEV. =   4.7 DEGREES          
REMARK 500    TYR A 106   CB  -  CG  -  CD1 ANGL. DEV. =  -5.5 DEGREES          
REMARK 500    GLU A 118   OE1 -  CD  -  OE2 ANGL. DEV. =  10.5 DEGREES          
REMARK 500    GLU A 118   CG  -  CD  -  OE2 ANGL. DEV. = -13.1 DEGREES          
REMARK 500    GLU A 125   OE1 -  CD  -  OE2 ANGL. DEV. =  11.8 DEGREES          
REMARK 500                                                                      
REMARK 500 REMARK: NULL                                                         
REMARK 500                                                                      
REMARK 500 GEOMETRY AND STEREOCHEMISTRY                                         
REMARK 500 SUBTOPIC: TORSION ANGLES                                             
REMARK 500                                                                      
REMARK 500 TORSION ANGLES OUTSIDE THE EXPECTED RAMACHANDRAN REGIONS:            
REMARK 500 (M=MODEL NUMBER; RES=RESIDUE NAME; C=CHAIN IDENTIFIER;               
REMARK 500 SSEQ=SEQUENCE NUMBER; I=INSERTION CODE).                             
REMARK 500                                                                      
REMARK 500 STANDARD TABLE:                                                      
REMARK 500 FORMAT:(10X,I3,1X,A3,1X,A1,I4,A1,4X,F7.2,3X,F7.2)                    
REMARK 500                                                                      
REMARK 500 EXPECTED VALUES: GJ KLEYWEGT AND TA JONES (1996). PHI/PSI-           
REMARK 500 CHOLOGY: RAMACHANDRAN REVISITED. STRUCTURE 4, 1395 - 1400            
REMARK 500                                                                      
REMARK 500  M RES CSSEQI        PSI       PHI                                   
REMARK 500    ASN A  62      -63.46     71.98                                   
REMARK 500                                                                      
REMARK 500 REMARK: NULL                                                         
REMARK 800                                                                      
REMARK 800 SITE                                                                 
REMARK 800 SITE_IDENTIFIER: AC1                                                 
REMARK 800 EVIDENCE_CODE: SOFTWARE                                              
REMARK 800 SITE_DESCRIPTION: BINDING SITE FOR RESIDUE SO4 A 401                 
REMARK 800                                                                      
REMARK 800 SITE_IDENTIFIER: AC2                                                 
REMARK 800 EVIDENCE_CODE: SOFTWARE                                              
REMARK 800 SITE_DESCRIPTION: BINDING SITE FOR RESIDUE SO4 A 402                 
REMARK 800                                                                      
REMARK 800 SITE_IDENTIFIER: AC3                                                 
REMARK 800 EVIDENCE_CODE: SOFTWARE                                              
REMARK 800 SITE_DESCRIPTION: BINDING SITE FOR RESIDUE SO4 A 403                 
DBREF  3CHY A    2   129  UNP    P06143   CHEY_ECOLI       1    128             
SEQRES   1 A  128  ALA ASP LYS GLU LEU LYS PHE LEU VAL VAL ASP ASP PHE          
SEQRES   2 A  128  SER THR MET ARG ARG ILE VAL ARG ASN LEU LEU LYS GLU          
SEQRES   3 A  128  LEU GLY PHE ASN ASN VAL GLU GLU ALA GLU ASP GLY VAL          
SEQRES   4 A  128  ASP ALA LEU ASN LYS LEU GLN ALA GLY GLY TYR GLY PHE          
SEQRES   5 A  128  VAL ILE SER ASP TRP ASN MET PRO ASN MET ASP GLY LEU          
SEQRES   6 A  128  GLU LEU LEU LYS THR ILE ARG ALA ASP GLY ALA MET SER          
SEQRES   7 A  128  ALA LEU PRO VAL LEU MET VAL THR ALA GLU ALA LYS LYS          
SEQRES   8 A  128  GLU ASN ILE ILE ALA ALA ALA GLN ALA GLY ALA SER GLY          
SEQRES   9 A  128  TYR VAL VAL LYS PRO PHE THR ALA ALA THR LEU GLU GLU          
SEQRES  10 A  128  LYS LEU ASN LYS ILE PHE GLU LYS LEU GLY MET                  
HET    SO4  A 401       5                                                       
HET    SO4  A 402       5                                                       
HET    SO4  A 403       5                                                       
HETNAM     SO4 SULFATE ION                                                      
FORMUL   2  SO4    3(O4 S 2-)                                                   
FORMUL   5  HOH   *147(H2 O)                                                    
HELIX    1   A SER A   15  LYS A   26  1                                  12    
HELIX    2   B GLY A   39  LEU A   46  1                                   8    
HELIX    3   C GLY A   65  ARG A   73  1                                   9    
HELIX    4   D LYS A   92  ALA A   99  1                                   8    
HELIX    5   E ALA A  113  GLU A  125  1                                  13    
SHEET    1  S1 5 LYS A   7  VAL A  11  0                                        
SHEET    2  S1 5 ASN A  32  ALA A  36  1                                        
SHEET    3  S1 5 PHE A  53  ASP A  57  1                                        
SHEET    4  S1 5 PRO A  82  THR A  87  1                                        
SHEET    5  S1 5 TYR A 106  VAL A 108  1                                        
CISPEP   1 LYS A  109    PRO A  110          0         0.27                     
SITE     1 AC1  7 PHE A  14  ASN A  59  LYS A 109  HOH A 202                    
SITE     2 AC1  7 HOH A 203  HOH A 261  HOH A 305                               
SITE     1 AC2 11 PRO A  61  ASN A  62  GLY A 105  TYR A 106                    
SITE     2 AC2 11 LYS A 119  LYS A 122  HOH A 218  HOH A 234                    
SITE     3 AC2 11 HOH A 254  HOH A 258  HOH A 293                               
SITE     1 AC3  5 ASP A  13  SER A  15  GLY A  76  GLN A 100                    
SITE     2 AC3  5 HOH A 213                                                     
CRYST1   45.850   47.030   54.040  90.00  90.00  90.00 P 21 21 21    4          
ORIGX1      1.000000  0.000000  0.000000        0.00000                         
ORIGX2      0.000000  1.000000  0.000000        0.00000                         
ORIGX3      0.000000  0.000000  1.000000        0.00000                         
SCALE1      0.021810  0.000000  0.000000        0.00000                         
SCALE2      0.000000  0.021263  0.000000        0.00000                         
SCALE3      0.000000  0.000000  0.018505        0.00000                         
ATOM      1  N   ALA A   2      39.362  22.441   8.844  1.00 30.41           N  
ATOM      2  CA  ALA A   2      39.866  21.059   8.959  1.00 29.93           C  
ATOM      3  C   ALA A   2      41.199  20.759   8.249  1.00 29.21           C  
ATOM      4  O   ALA A   2      41.543  20.967   7.074  1.00 30.60           O  
ATOM      5  CB  ALA A   2      38.795  20.064   8.507  1.00 29.58           C  
ATOM      6  N   ASP A   3      42.080  20.206   9.027  1.00 27.65           N  
ATOM      7  CA  ASP A   3      43.425  19.735   8.836  1.00 26.30           C  
ATOM      8  C   ASP A   3      43.389  18.455   7.985  1.00 24.41           C  
ATOM      9  O   ASP A   3      42.585  17.614   8.424  1.00 23.56           O  
ATOM     10  CB  ASP A   3      43.857  19.448  10.276  1.00 27.97           C  
ATOM     11  CG  ASP A   3      45.222  18.808  10.310  1.00 29.84           C  
ATOM     12  OD1 ASP A   3      46.006  18.839   9.346  1.00 30.93           O  
ATOM     13  OD2 ASP A   3      45.451  18.260  11.429  1.00 31.76           O  
ATOM     14  N   LYS A   4      44.159  18.342   6.916  1.00 22.09           N  
ATOM     15  CA  LYS A   4      44.119  17.105   6.147  1.00 21.23           C  
ATOM     16  C   LYS A   4      44.704  15.915   6.915  1.00 20.16           C  
ATOM     17  O   LYS A   4      44.551  14.758   6.475  1.00 19.21           O  
ATOM     18  CB  LYS A   4      44.883  17.235   4.852  1.00 22.39           C  
ATOM     19  CG  LYS A   4      44.216  18.382   4.082  1.00 23.77           C  
ATOM     20  CD  LYS A   4      42.941  17.882   3.423  1.00 25.16           C  
ATOM     21  CE  LYS A   4      42.954  18.515   2.027  1.00 26.05           C  
ATOM     22  NZ  LYS A   4      41.520  18.368   1.626  1.00 28.09           N  
ATOM     23  N   GLU A   5      45.355  16.227   8.047  1.00 18.24           N  
ATOM     24  CA  GLU A   5      45.918  15.101   8.820  1.00 16.83           C  
ATOM     25  C   GLU A   5      44.994  14.653   9.949  1.00 14.93           C  
ATOM     26  O   GLU A   5      45.443  13.788  10.711  1.00 14.94           O  
ATOM     27  CB  GLU A   5      47.299  15.384   9.392  1.00 17.57           C  
ATOM     28  CG  GLU A   5      48.293  15.599   8.241  1.00 18.60           C  
ATOM     29  CD  GLU A   5      48.405  14.534   7.198  1.00 19.05           C  
ATOM     30  OE1 GLU A   5      48.708  13.453   7.785  1.00 20.64           O  
ATOM     31  OE2 GLU A   5      48.272  14.603   6.002  1.00 18.75           O  
ATOM     32  N   LEU A   6      43.784  15.167   9.988  1.00 13.30           N  
ATOM     33  CA  LEU A   6      42.800  14.764  10.998  1.00 13.31           C  
ATOM     34  C   LEU A   6      42.770  13.224  10.991  1.00 13.26           C  
ATOM     35  O   LEU A   6      42.647  12.618   9.899  1.00 12.81           O  
ATOM     36  CB  LEU A   6      41.439  15.279  10.505  1.00 14.68           C  
ATOM     37  CG  LEU A   6      40.297  15.367  11.499  1.00 16.48           C  
ATOM     38  CD1 LEU A   6      40.759  16.176  12.719  1.00 17.11           C  
ATOM     39  CD2 LEU A   6      39.106  16.035  10.823  1.00 17.07           C  
ATOM     40  N   LYS A   7      42.807  12.585  12.143  1.00 12.83           N  
ATOM     41  CA  LYS A   7      42.788  11.087  12.105  1.00 12.56           C  
ATOM     42  C   LYS A   7      41.367  10.497  12.113  1.00 11.72           C  
ATOM     43  O   LYS A   7      40.644  10.758  13.107  1.00 11.89           O  
ATOM     44  CB  LYS A   7      43.507  10.595  13.325  1.00 14.38           C  
ATOM     45  CG  LYS A   7      43.640   9.054  13.183  1.00 16.61           C  
ATOM     46  CD  LYS A   7      44.582   8.769  14.330  1.00 19.17           C  
ATOM     47  CE  LYS A   7      45.070   7.333  14.306  1.00 21.88           C  
ATOM     48  NZ  LYS A   7      45.590   7.265  15.789  1.00 25.31           N  
ATOM     49  N   PHE A   8      40.966   9.773  11.112  1.00  9.99           N  
ATOM     50  CA  PHE A   8      39.620   9.225  11.057  1.00  9.01           C  
ATOM     51  C   PHE A   8      39.548   7.793  11.557  1.00  9.20           C  
ATOM     52  O   PHE A   8      40.526   7.087  11.313  1.00 10.53           O  
ATOM     53  CB  PHE A   8      39.117   9.201   9.592  1.00  8.87           C  
ATOM     54  CG  PHE A   8      38.705  10.530   9.047  1.00  8.84           C  
ATOM     55  CD1 PHE A   8      39.688  11.457   8.702  1.00  8.85           C  
ATOM     56  CD2 PHE A   8      37.399  10.854   8.804  1.00  8.77           C  
ATOM     57  CE1 PHE A   8      39.382  12.717   8.186  1.00  9.69           C  
ATOM     58  CE2 PHE A   8      37.058  12.108   8.278  1.00  9.18           C  
ATOM     59  CZ  PHE A   8      38.047  13.052   7.944  1.00  9.74           C  
ATOM     60  N   LEU A   9      38.438   7.363  12.131  1.00  7.59           N  
ATOM     61  CA  LEU A   9      38.249   5.964  12.522  1.00  7.65           C  
ATOM     62  C   LEU A   9      37.025   5.532  11.651  1.00  7.31           C  
ATOM     63  O   LEU A   9      35.999   6.216  11.790  1.00  6.92           O  
ATOM     64  CB  LEU A   9      37.999   5.788  14.010  1.00  8.19           C  
ATOM     65  CG  LEU A   9      37.780   4.283  14.376  1.00  8.65           C  
ATOM     66  CD1 LEU A   9      39.088   3.520  14.103  1.00  8.63           C  
ATOM     67  CD2 LEU A   9      37.376   4.261  15.824  1.00  8.73           C  
ATOM     68  N   VAL A  10      37.175   4.546  10.771  1.00  6.50           N  
ATOM     69  CA  VAL A  10      36.051   4.078   9.925  1.00  6.86           C  
ATOM     70  C   VAL A  10      35.540   2.750  10.572  1.00  6.49           C  
ATOM     71  O   VAL A  10      36.331   1.796  10.630  1.00  7.24           O  
ATOM     72  CB  VAL A  10      36.549   3.976   8.488  1.00  7.20           C  
ATOM     73  CG1 VAL A  10      35.408   3.339   7.688  1.00  7.10           C  
ATOM     74  CG2 VAL A  10      36.979   5.356   7.949  1.00  7.29           C  
ATOM     75  N   VAL A  11      34.309   2.680  10.936  1.00  5.09           N  
ATOM     76  CA  VAL A  11      33.741   1.537  11.645  1.00  6.39           C  
ATOM     77  C   VAL A  11      32.622   0.890  10.850  1.00  6.86           C  
ATOM     78  O   VAL A  11      31.598   1.575  10.569  1.00  6.32           O  
ATOM     79  CB  VAL A  11      33.185   2.022  13.049  1.00  6.41           C  
ATOM     80  CG1 VAL A  11      32.871   0.770  13.942  1.00  5.68           C  
ATOM     81  CG2 VAL A  11      34.131   2.950  13.790  1.00  6.14           C  
ATOM     82  N   ASP A  12      32.870  -0.392  10.518  1.00  7.34           N  
ATOM     83  CA  ASP A  12      31.811  -1.156   9.804  1.00  7.85           C  
ATOM     84  C   ASP A  12      32.151  -2.673   9.908  1.00  8.98           C  
ATOM     85  O   ASP A  12      33.379  -2.849  10.028  1.00  8.37           O  
ATOM     86  CB  ASP A  12      31.669  -0.730   8.350  1.00  9.45           C  
ATOM     87  CG  ASP A  12      30.416  -1.262   7.705  1.00 11.92           C  
ATOM     88  OD1 ASP A  12      29.573  -1.993   8.255  1.00 12.46           O  
ATOM     89  OD2 ASP A  12      30.211  -0.797   6.600  1.00 13.65           O  
ATOM     90  N   ASP A  13      31.125  -3.526   9.812  1.00  9.48           N  
ATOM     91  CA  ASP A  13      31.552  -4.975   9.930  1.00 11.12           C  
ATOM     92  C   ASP A  13      31.881  -5.497   8.543  1.00 11.56           C  
ATOM     93  O   ASP A  13      32.194  -6.716   8.428  1.00 14.09           O  
ATOM     94  CB  ASP A  13      30.521  -5.758  10.761  1.00 11.47           C  
ATOM     95  CG  ASP A  13      29.169  -5.675  10.146  1.00 13.03           C  
ATOM     96  OD1 ASP A  13      28.799  -4.688   9.467  1.00 13.48           O  
ATOM     97  OD2 ASP A  13      28.281  -6.568  10.274  1.00 14.87           O  
ATOM     98  N   PHE A  14      31.794  -4.730   7.494  1.00 10.82           N  
ATOM     99  CA  PHE A  14      32.160  -5.228   6.162  1.00 11.00           C  
ATOM    100  C   PHE A  14      33.489  -4.570   5.761  1.00 11.37           C  
ATOM    101  O   PHE A  14      33.542  -3.331   5.611  1.00  9.93           O  
ATOM    102  CB  PHE A  14      31.133  -4.899   5.108  1.00 12.12           C  
ATOM    103  CG  PHE A  14      29.904  -5.705   5.256  1.00 14.20           C  
ATOM    104  CD1 PHE A  14      28.855  -5.243   6.052  1.00 14.81           C  
ATOM    105  CD2 PHE A  14      29.819  -6.928   4.541  1.00 15.12           C  
ATOM    106  CE1 PHE A  14      27.675  -5.994   6.143  1.00 16.09           C  
ATOM    107  CE2 PHE A  14      28.586  -7.672   4.631  1.00 15.95           C  
ATOM    108  CZ  PHE A  14      27.530  -7.208   5.425  1.00 15.56           C  
ATOM    109  N   SER A  15      34.513  -5.419   5.627  1.00 11.49           N  
ATOM    110  CA  SER A  15      35.826  -4.868   5.227  1.00 12.20           C  
ATOM    111  C   SER A  15      35.731  -4.168   3.854  1.00 10.82           C  
ATOM    112  O   SER A  15      36.451  -3.151   3.664  1.00 10.41           O  
ATOM    113  CB  SER A  15      36.922  -5.940   5.284  1.00 13.75           C  
ATOM    114  OG  SER A  15      36.566  -6.775   4.160  1.00 16.38           O  
ATOM    115  N   THR A  16      34.923  -4.589   2.911  1.00  9.81           N  
ATOM    116  CA  THR A  16      34.876  -3.922   1.618  1.00 10.43           C  
ATOM    117  C   THR A  16      34.343  -2.493   1.777  1.00  9.27           C  
ATOM    118  O   THR A  16      34.903  -1.568   1.134  1.00  8.07           O  
ATOM    119  CB  THR A  16      34.047  -4.777   0.576  1.00 11.68           C  
ATOM    120  OG1 THR A  16      34.841  -5.981   0.481  1.00 12.23           O  
ATOM    121  CG2 THR A  16      33.772  -3.984  -0.683  1.00 12.67           C  
ATOM    122  N   MET A  17      33.333  -2.345   2.624  1.00  9.06           N  
ATOM    123  CA  MET A  17      32.758  -0.963   2.790  1.00  9.62           C  
ATOM    124  C   MET A  17      33.811  -0.101   3.472  1.00  9.31           C  
ATOM    125  O   MET A  17      33.937   1.070   3.053  1.00  9.14           O  
ATOM    126  CB  MET A  17      31.480  -0.940   3.581  1.00 10.53           C  
ATOM    127  CG  MET A  17      30.910   0.467   3.705  1.00 12.92           C  
ATOM    128  SD  MET A  17      30.380   1.143   2.084  1.00 14.90           S  
ATOM    129  CE  MET A  17      29.745   2.757   2.668  1.00 16.26           C  
ATOM    130  N   ARG A  18      34.540  -0.670   4.417  1.00  9.63           N  
ATOM    131  CA  ARG A  18      35.630   0.118   5.108  1.00  9.21           C  
ATOM    132  C   ARG A  18      36.665   0.560   4.066  1.00  9.81           C  
ATOM    133  O   ARG A  18      37.153   1.694   4.152  1.00  9.37           O  
ATOM    134  CB  ARG A  18      36.348  -0.538   6.247  1.00  8.55           C  
ATOM    135  CG  ARG A  18      35.435  -1.019   7.345  1.00  8.84           C  
ATOM    136  CD  ARG A  18      36.203  -1.245   8.647  1.00  8.59           C  
ATOM    137  NE  ARG A  18      37.160  -2.293   8.393  1.00 10.91           N  
ATOM    138  CZ  ARG A  18      36.927  -3.616   8.481  1.00 11.98           C  
ATOM    139  NH1 ARG A  18      35.743  -4.172   8.852  1.00 10.84           N  
ATOM    140  NH2 ARG A  18      37.926  -4.485   8.175  1.00 12.34           N  
ATOM    141  N   ARG A  19      37.013  -0.284   3.113  1.00  9.40           N  
ATOM    142  CA  ARG A  19      37.960   0.012   2.052  1.00  9.65           C  
ATOM    143  C   ARG A  19      37.457   1.148   1.139  1.00  8.28           C  
ATOM    144  O   ARG A  19      38.208   2.013   0.704  1.00  8.34           O  
ATOM    145  CB  ARG A  19      38.279  -1.247   1.179  1.00 11.02           C  
ATOM    146  CG  ARG A  19      39.519  -0.990   0.308  0.50 13.86           C  
ATOM    147  CD  ARG A  19      40.762  -1.427   1.008  0.50 16.05           C  
ATOM    148  NE  ARG A  19      41.862  -0.477   0.835  0.50 18.36           N  
ATOM    149  CZ  ARG A  19      43.007  -0.672   1.540  0.50 19.34           C  
ATOM    150  NH1 ARG A  19      43.181  -1.835   2.182  0.50 19.99           N  
ATOM    151  NH2 ARG A  19      44.010   0.212   1.603  0.50 20.11           N  
ATOM    152  N   ILE A  20      36.162   1.090   0.828  1.00  7.04           N  
ATOM    153  CA  ILE A  20      35.480   2.111   0.006  1.00  7.53           C  
ATOM    154  C   ILE A  20      35.620   3.493   0.667  1.00  7.30           C  
ATOM    155  O   ILE A  20      36.065   4.465   0.005  1.00  8.40           O  
ATOM    156  CB  ILE A  20      33.974   1.814  -0.240  1.00  6.51           C  
ATOM    157  CG1 ILE A  20      33.878   0.610  -1.237  1.00  7.94           C  
ATOM    158  CG2 ILE A  20      33.205   3.053  -0.838  1.00  7.08           C  
ATOM    159  CD1 ILE A  20      32.406   0.044  -1.313  1.00  7.88           C  
ATOM    160  N   VAL A  21      35.218   3.523   1.946  1.00  7.57           N  
ATOM    161  CA  VAL A  21      35.304   4.818   2.693  1.00  7.90           C  
ATOM    162  C   VAL A  21      36.745   5.384   2.742  1.00  8.41           C  
ATOM    163  O   VAL A  21      37.048   6.587   2.562  1.00  8.17           O  
ATOM    164  CB  VAL A  21      34.608   4.708   4.061  1.00  8.08           C  
ATOM    165  CG1 VAL A  21      34.757   5.984   4.895  1.00  7.19           C  
ATOM    166  CG2 VAL A  21      33.122   4.312   3.865  1.00  7.84           C  
ATOM    167  N   ARG A  22      37.664   4.462   3.055  1.00  8.45           N  
ATOM    168  CA  ARG A  22      39.075   4.807   3.161  1.00 10.12           C  
ATOM    169  C   ARG A  22      39.502   5.372   1.801  1.00  9.69           C  
ATOM    170  O   ARG A  22      40.188   6.408   1.805  1.00  9.22           O  
ATOM    171  CB  ARG A  22      39.965   3.636   3.535  1.00 12.55           C  
ATOM    172  CG  ARG A  22      41.444   3.993   3.427  1.00 16.19           C  
ATOM    173  CD  ARG A  22      42.316   2.749   3.443  1.00 19.81           C  
ATOM    174  NE  ARG A  22      42.139   2.106   4.765  1.00 22.28           N  
ATOM    175  CZ  ARG A  22      43.010   2.406   5.779  1.00 23.86           C  
ATOM    176  NH1 ARG A  22      43.963   3.346   5.531  1.00 24.50           N  
ATOM    177  NH2 ARG A  22      43.027   1.784   6.983  1.00 23.36           N  
ATOM    178  N   ASN A  23      39.114   4.765   0.711  1.00  8.41           N  
ATOM    179  CA  ASN A  23      39.513   5.290  -0.613  1.00  9.19           C  
ATOM    180  C   ASN A  23      38.894   6.621  -0.959  1.00  8.38           C  
ATOM    181  O   ASN A  23      39.549   7.463  -1.596  1.00  8.21           O  
ATOM    182  CB  ASN A  23      39.381   4.136  -1.635  1.00 10.15           C  
ATOM    183  CG AASN A  23      40.688   3.321  -1.582  0.50 10.81           C  
ATOM    184  CG BASN A  23      39.806   4.419  -3.045  0.50 10.58           C  
ATOM    185  OD1AASN A  23      41.628   3.654  -2.326  0.50 11.99           O  
ATOM    186  OD1BASN A  23      39.114   5.154  -3.787  0.50 11.59           O  
ATOM    187  ND2AASN A  23      40.855   2.309  -0.752  0.50 10.96           N  
ATOM    188  ND2BASN A  23      40.911   3.795  -3.430  0.50 10.84           N  
ATOM    189  N   LEU A  24      37.648   6.793  -0.551  1.00  8.42           N  
ATOM    190  CA  LEU A  24      36.972   8.106  -0.812  1.00  8.46           C  
ATOM    191  C   LEU A  24      37.692   9.168   0.080  1.00  8.52           C  
ATOM    192  O   LEU A  24      37.897  10.237  -0.519  1.00  9.01           O  
ATOM    193  CB  LEU A  24      35.484   7.960  -0.504  1.00  8.66           C  
ATOM    194  CG  LEU A  24      34.701   7.028  -1.417  1.00  8.35           C  
ATOM    195  CD1 LEU A  24      33.215   7.019  -1.009  1.00  8.88           C  
ATOM    196  CD2 LEU A  24      34.748   7.565  -2.847  1.00  8.57           C  
ATOM    197  N   LEU A  25      38.076   8.874   1.316  1.00  7.86           N  
ATOM    198  CA  LEU A  25      38.729   9.936   2.089  1.00  9.34           C  
ATOM    199  C   LEU A  25      40.062  10.286   1.425  1.00 10.90           C  
ATOM    200  O   LEU A  25      40.446  11.454   1.383  1.00  9.48           O  
ATOM    201  CB  LEU A  25      38.983   9.447   3.521  1.00  9.32           C  
ATOM    202  CG  LEU A  25      37.697   9.293   4.354  1.00  9.38           C  
ATOM    203  CD1 LEU A  25      37.971   8.486   5.613  1.00  8.37           C  
ATOM    204  CD2 LEU A  25      37.222  10.721   4.717  1.00  9.82           C  
ATOM    205  N   LYS A  26      40.693   9.191   0.947  1.00 12.20           N  
ATOM    206  CA  LYS A  26      42.030   9.394   0.304  1.00 13.99           C  
ATOM    207  C   LYS A  26      41.913  10.303  -0.900  1.00 13.51           C  
ATOM    208  O   LYS A  26      42.791  11.175  -1.098  1.00 13.38           O  
ATOM    209  CB  LYS A  26      42.666   8.071  -0.082  1.00 15.91           C  
ATOM    210  CG  LYS A  26      44.072   8.088  -0.675  1.00 18.91           C  
ATOM    211  CD  LYS A  26      44.423   6.574  -0.860  1.00 20.85           C  
ATOM    212  CE  LYS A  26      44.282   5.950   0.542  1.00 22.54           C  
ATOM    213  NZ  LYS A  26      45.594   5.926   1.290  1.00 24.60           N  
ATOM    214  N   GLU A  27      40.858  10.160  -1.652  1.00 13.20           N  
ATOM    215  CA  GLU A  27      40.600  11.001  -2.853  1.00 14.28           C  
ATOM    216  C   GLU A  27      40.427  12.446  -2.433  1.00 14.32           C  
ATOM    217  O   GLU A  27      40.868  13.367  -3.183  1.00 16.16           O  
ATOM    218  CB  GLU A  27      39.352  10.429  -3.461  1.00 14.91           C  
ATOM    219  CG  GLU A  27      38.700  11.077  -4.601  1.00 16.52           C  
ATOM    220  CD  GLU A  27      37.720  10.124  -5.274  1.00 16.63           C  
ATOM    221  OE1 GLU A  27      37.502   8.962  -5.132  1.00 17.13           O  
ATOM    222  OE2 GLU A  27      37.163  10.903  -6.116  1.00 18.69           O  
ATOM    223  N   LEU A  28      39.876  12.711  -1.257  1.00 12.27           N  
ATOM    224  CA  LEU A  28      39.697  14.104  -0.801  1.00 11.86           C  
ATOM    225  C   LEU A  28      40.993  14.628  -0.176  1.00 11.66           C  
ATOM    226  O   LEU A  28      40.941  15.839   0.062  1.00 13.58           O  
ATOM    227  CB  LEU A  28      38.526  14.188   0.186  1.00 11.49           C  
ATOM    228  CG  LEU A  28      37.186  13.698  -0.369  1.00 11.89           C  
ATOM    229  CD1 LEU A  28      36.076  13.743   0.658  1.00 12.04           C  
ATOM    230  CD2 LEU A  28      36.810  14.497  -1.634  1.00 12.61           C  
ATOM    231  N   GLY A  29      42.011  13.875   0.101  1.00 10.32           N  
ATOM    232  CA  GLY A  29      43.214  14.364   0.729  1.00 10.36           C  
ATOM    233  C   GLY A  29      43.365  14.003   2.196  1.00 10.90           C  
ATOM    234  O   GLY A  29      44.308  14.435   2.864  1.00 11.59           O  
ATOM    235  N   PHE A  30      42.515  13.097   2.689  1.00  9.99           N  
ATOM    236  CA  PHE A  30      42.513  12.608   4.071  1.00 10.27           C  
ATOM    237  C   PHE A  30      43.092  11.179   4.090  1.00 10.92           C  
ATOM    238  O   PHE A  30      42.423  10.214   3.709  1.00 11.55           O  
ATOM    239  CB  PHE A  30      41.187  12.617   4.831  1.00 10.33           C  
ATOM    240  CG  PHE A  30      40.593  13.985   4.941  1.00 10.89           C  
ATOM    241  CD1 PHE A  30      41.017  14.932   5.868  1.00 10.91           C  
ATOM    242  CD2 PHE A  30      39.583  14.300   4.023  1.00 11.03           C  
ATOM    243  CE1 PHE A  30      40.396  16.180   5.883  1.00 11.34           C  
ATOM    244  CE2 PHE A  30      38.940  15.528   4.082  1.00 11.22           C  
ATOM    245  CZ  PHE A  30      39.352  16.472   5.000  1.00 11.33           C  
ATOM    246  N   ASN A  31      44.347  11.108   4.510  1.00 11.67           N  
ATOM    247  CA  ASN A  31      45.055   9.819   4.499  1.00 12.46           C  
ATOM    248  C   ASN A  31      45.270   9.231   5.872  1.00 12.51           C  
ATOM    249  O   ASN A  31      45.763   8.084   5.853  1.00 13.65           O  
ATOM    250  CB  ASN A  31      46.422  10.064   3.849  1.00 13.83           C  
ATOM    251  CG  ASN A  31      46.281  10.521   2.395  1.00 15.27           C  
ATOM    252  OD1 ASN A  31      46.134   9.585   1.574  1.00 16.86           O  
ATOM    253  ND2 ASN A  31      46.349  11.822   2.150  1.00 15.60           N  
ATOM    254  N   ASN A  32      44.961   9.864   6.940  1.00 11.61           N  
ATOM    255  CA  ASN A  32      45.240   9.226   8.268  1.00 12.69           C  
ATOM    256  C   ASN A  32      43.925   8.527   8.652  1.00 11.67           C  
ATOM    257  O   ASN A  32      43.141   9.235   9.320  1.00 11.27           O  
ATOM    258  CB  ASN A  32      45.614  10.341   9.217  1.00 13.12           C  
ATOM    259  CG AASN A  32      46.230  10.068  10.533  0.55 12.67           C  
ATOM    260  CG BASN A  32      46.979  10.900   9.093  0.45 14.20           C  
ATOM    261  OD1AASN A  32      46.608   8.937  10.795  0.55 13.10           O  
ATOM    262  OD1BASN A  32      47.831  10.138   8.621  0.45 15.21           O  
ATOM    263  ND2AASN A  32      46.292  11.151  11.318  0.55 13.12           N  
ATOM    264  ND2BASN A  32      47.125  12.149   9.518  0.45 15.00           N  
ATOM    265  N   VAL A  33      43.802   7.288   8.270  1.00 11.63           N  
ATOM    266  CA  VAL A  33      42.571   6.524   8.529  1.00 11.96           C  
ATOM    267  C   VAL A  33      42.890   5.207   9.195  1.00 12.16           C  
ATOM    268  O   VAL A  33      43.799   4.518   8.787  1.00 12.54           O  
ATOM    269  CB  VAL A  33      41.792   6.281   7.192  1.00 11.59           C  
ATOM    270  CG1 VAL A  33      40.538   5.456   7.341  1.00 11.63           C  
ATOM    271  CG2 VAL A  33      41.516   7.609   6.493  1.00 11.89           C  
ATOM    272  N   GLU A  34      42.136   4.822  10.188  1.00 12.45           N  
ATOM    273  CA  GLU A  34      42.217   3.555  10.885  1.00 12.97           C  
ATOM    274  C   GLU A  34      40.799   2.956  10.757  1.00 11.13           C  
ATOM    275  O   GLU A  34      39.847   3.703  10.521  1.00  9.07           O  
ATOM    276  CB  GLU A  34      42.528   3.675  12.368  1.00 17.19           C  
ATOM    277  CG  GLU A  34      43.894   4.370  12.561  1.00 23.39           C  
ATOM    278  CD  GLU A  34      44.998   3.379  12.228  1.00 27.17           C  
ATOM    279  OE1 GLU A  34      44.838   2.138  12.262  1.00 29.09           O  
ATOM    280  OE2 GLU A  34      46.079   3.958  11.916  1.00 29.71           O  
ATOM    281  N   GLU A  35      40.678   1.692  10.972  1.00  9.46           N  
ATOM    282  CA  GLU A  35      39.459   0.922  10.870  1.00  9.59           C  
ATOM    283  C   GLU A  35      39.140   0.115  12.116  1.00  9.41           C  
ATOM    284  O   GLU A  35      40.005  -0.339  12.837  1.00  8.37           O  
ATOM    285  CB  GLU A  35      39.683  -0.156   9.763  1.00 10.55           C  
ATOM    286  CG  GLU A  35      39.781   0.528   8.404  1.00 12.27           C  
ATOM    287  CD  GLU A  35      40.034  -0.375   7.258  1.00 14.61           C  
ATOM    288  OE1 GLU A  35      39.482  -1.492   7.235  1.00 14.38           O  
ATOM    289  OE2 GLU A  35      40.782  -0.025   6.322  1.00 17.18           O  
ATOM    290  N   ALA A  36      37.839  -0.126  12.307  1.00  9.44           N  
ATOM    291  CA  ALA A  36      37.315  -0.941  13.444  1.00  9.11           C  
ATOM    292  C   ALA A  36      36.177  -1.773  12.840  1.00  9.52           C  
ATOM    293  O   ALA A  36      35.490  -1.334  11.894  1.00  8.43           O  
ATOM    294  CB  ALA A  36      36.985  -0.164  14.705  1.00  7.53           C  
ATOM    295  N   GLU A  37      35.932  -2.955  13.464  1.00  9.65           N  
ATOM    296  CA  GLU A  37      34.899  -3.826  12.928  1.00 10.26           C  
ATOM    297  C   GLU A  37      33.590  -3.875  13.618  1.00  9.70           C  
ATOM    298  O   GLU A  37      32.622  -4.474  13.059  1.00  9.50           O  
ATOM    299  CB  GLU A  37      35.482  -5.249  12.773  1.00 12.82           C  
ATOM    300  CG AGLU A  37      35.801  -5.995  14.045  0.55 13.27           C  
ATOM    301  CG BGLU A  37      36.771  -5.210  11.959  0.45 14.48           C  
ATOM    302  CD AGLU A  37      36.291  -7.420  13.858  0.55 14.21           C  
ATOM    303  CD BGLU A  37      37.221  -6.484  11.338  0.45 16.04           C  
ATOM    304  OE1AGLU A  37      36.975  -7.686  12.904  0.55 14.32           O  
ATOM    305  OE1BGLU A  37      36.831  -6.765  10.206  0.45 17.20           O  
ATOM    306  OE2AGLU A  37      35.861  -8.183  14.755  0.55 15.13           O  
ATOM    307  OE2BGLU A  37      37.999  -7.138  12.079  0.45 16.33           O  
ATOM    308  N   ASP A  38      33.412  -3.214  14.726  1.00  8.84           N  
ATOM    309  CA  ASP A  38      32.148  -3.146  15.498  1.00  9.90           C  
ATOM    310  C   ASP A  38      32.288  -2.046  16.576  1.00  8.50           C  
ATOM    311  O   ASP A  38      33.421  -1.544  16.671  1.00  8.18           O  
ATOM    312  CB  ASP A  38      31.650  -4.542  15.930  1.00 10.08           C  
ATOM    313  CG  ASP A  38      32.443  -5.041  17.112  1.00 11.78           C  
ATOM    314  OD1 ASP A  38      33.109  -4.283  17.833  1.00 11.41           O  
ATOM    315  OD2 ASP A  38      32.333  -6.263  17.345  1.00 12.87           O  
ATOM    316  N   GLY A  39      31.193  -1.703  17.245  1.00  8.25           N  
ATOM    317  CA  GLY A  39      31.258  -0.630  18.251  1.00  9.20           C  
ATOM    318  C   GLY A  39      32.303  -0.843  19.344  1.00 10.13           C  
ATOM    319  O   GLY A  39      33.030   0.066  19.825  1.00  9.38           O  
ATOM    320  N   VAL A  40      32.387  -2.138  19.762  1.00 10.28           N  
ATOM    321  CA  VAL A  40      33.368  -2.487  20.841  1.00 10.86           C  
ATOM    322  C   VAL A  40      34.819  -2.342  20.414  1.00 10.18           C  
ATOM    323  O   VAL A  40      35.656  -1.755  21.094  1.00 10.53           O  
ATOM    324  CB  VAL A  40      33.022  -3.872  21.484  1.00 11.63           C  
ATOM    325  CG1 VAL A  40      34.216  -4.170  22.406  1.00 13.28           C  
ATOM    326  CG2 VAL A  40      31.655  -3.938  22.120  1.00 12.72           C  
ATOM    327  N   ASP A  41      35.170  -2.804  19.236  1.00 10.91           N  
ATOM    328  CA  ASP A  41      36.476  -2.684  18.631  1.00 10.72           C  
ATOM    329  C   ASP A  41      36.825  -1.173  18.519  1.00 10.99           C  
ATOM    330  O   ASP A  41      37.913  -0.665  18.806  1.00 10.11           O  
ATOM    331  CB  ASP A  41      36.445  -3.380  17.267  1.00 11.90           C  
ATOM    332  CG  ASP A  41      37.798  -3.445  16.592  1.00 12.84           C  
ATOM    333  OD1 ASP A  41      38.813  -3.545  17.329  1.00 13.68           O  
ATOM    334  OD2 ASP A  41      37.985  -3.428  15.380  1.00 13.30           O  
ATOM    335  N   ALA A  42      35.772  -0.428  18.112  1.00  9.75           N  
ATOM    336  CA  ALA A  42      36.037   1.042  17.955  1.00  9.45           C  
ATOM    337  C   ALA A  42      36.410   1.713  19.270  1.00 10.04           C  
ATOM    338  O   ALA A  42      37.293   2.564  19.275  1.00  9.91           O  
ATOM    339  CB  ALA A  42      34.808   1.656  17.288  1.00  8.97           C  
ATOM    340  N   LEU A  43      35.662   1.376  20.338  1.00 11.11           N  
ATOM    341  CA  LEU A  43      35.960   2.015  21.658  1.00 11.48           C  
ATOM    342  C   LEU A  43      37.354   1.596  22.129  1.00 11.92           C  
ATOM    343  O   LEU A  43      38.031   2.411  22.719  1.00 12.03           O  
ATOM    344  CB  LEU A  43      34.849   1.659  22.602  1.00 11.59           C  
ATOM    345  CG  LEU A  43      33.459   2.225  22.388  1.00 11.34           C  
ATOM    346  CD1 LEU A  43      32.478   1.593  23.381  1.00 11.53           C  
ATOM    347  CD2 LEU A  43      33.550   3.744  22.597  1.00 11.30           C  
ATOM    348  N   ASN A  44      37.755   0.352  21.832  1.00 12.78           N  
ATOM    349  CA  ASN A  44      39.113  -0.160  22.223  1.00 14.21           C  
ATOM    350  C   ASN A  44      40.124   0.800  21.626  1.00 15.25           C  
ATOM    351  O   ASN A  44      41.037   1.309  22.303  1.00 16.40           O  
ATOM    352  CB  ASN A  44      39.333  -1.636  21.879  1.00 13.55           C  
ATOM    353  CG  ASN A  44      38.881  -2.544  23.010  1.00 13.15           C  
ATOM    354  OD1 ASN A  44      38.879  -2.190  24.192  1.00 13.32           O  
ATOM    355  ND2 ASN A  44      38.535  -3.752  22.628  1.00 13.93           N  
ATOM    356  N   LYS A  45      39.897   1.092  20.343  1.00 15.91           N  
ATOM    357  CA  LYS A  45      40.793   2.038  19.631  1.00 17.14           C  
ATOM    358  C   LYS A  45      40.685   3.490  20.033  1.00 17.31           C  
ATOM    359  O   LYS A  45      41.718   4.143  20.206  1.00 17.96           O  
ATOM    360  CB  LYS A  45      40.468   1.918  18.115  1.00 18.67           C  
ATOM    361  CG  LYS A  45      40.961   0.610  17.633  1.00 20.89           C  
ATOM    362  CD  LYS A  45      41.004   0.266  16.186  1.00 23.38           C  
ATOM    363  CE  LYS A  45      41.406  -1.247  16.137  1.00 25.16           C  
ATOM    364  NZ  LYS A  45      42.005  -1.565  14.796  1.00 27.16           N  
ATOM    365  N   LEU A  46      39.522   4.072  20.168  1.00 16.99           N  
ATOM    366  CA  LEU A  46      39.387   5.473  20.520  1.00 18.29           C  
ATOM    367  C   LEU A  46      40.033   5.733  21.874  1.00 21.04           C  
ATOM    368  O   LEU A  46      40.452   6.868  22.159  1.00 20.78           O  
ATOM    369  CB  LEU A  46      37.874   5.712  20.574  1.00 16.12           C  
ATOM    370  CG  LEU A  46      37.197   5.857  19.215  1.00 14.77           C  
ATOM    371  CD1 LEU A  46      35.689   6.010  19.457  1.00 14.13           C  
ATOM    372  CD2 LEU A  46      37.754   7.035  18.445  1.00 13.74           C  
ATOM    373  N   GLN A  47      39.995   4.685  22.683  1.00 23.96           N  
ATOM    374  CA  GLN A  47      40.603   4.807  24.034  1.00 27.84           C  
ATOM    375  C   GLN A  47      42.076   5.125  23.841  1.00 28.03           C  
ATOM    376  O   GLN A  47      42.603   5.874  24.667  1.00 29.26           O  
ATOM    377  CB  GLN A  47      40.444   3.596  24.972  1.00 30.26           C  
ATOM    378  CG  GLN A  47      38.993   3.306  25.269  1.00 32.82           C  
ATOM    379  CD  GLN A  47      38.534   3.890  26.582  1.00 35.07           C  
ATOM    380  OE1 GLN A  47      38.208   3.068  27.494  1.00 36.42           O  
ATOM    381  NE2 GLN A  47      38.507   5.228  26.733  1.00 35.65           N  
ATOM    382  N   ALA A  48      42.735   4.632  22.830  1.00 28.92           N  
ATOM    383  CA  ALA A  48      44.152   4.938  22.563  1.00 28.91           C  
ATOM    384  C   ALA A  48      44.381   6.466  22.524  1.00 29.18           C  
ATOM    385  O   ALA A  48      45.489   6.973  22.854  1.00 30.09           O  
ATOM    386  CB  ALA A  48      44.595   4.437  21.187  1.00 29.12           C  
ATOM    387  N   GLY A  49      43.333   7.179  22.113  1.00 27.89           N  
ATOM    388  CA  GLY A  49      43.361   8.629  21.957  1.00 25.97           C  
ATOM    389  C   GLY A  49      43.953   8.910  20.549  1.00 25.16           C  
ATOM    390  O   GLY A  49      44.469   8.079  19.765  1.00 25.43           O  
ATOM    391  N   GLY A  50      43.849  10.202  20.265  1.00 23.85           N  
ATOM    392  CA  GLY A  50      44.325  10.838  19.043  1.00 22.12           C  
ATOM    393  C   GLY A  50      43.362  10.945  17.870  1.00 20.09           C  
ATOM    394  O   GLY A  50      43.806  11.546  16.864  1.00 20.68           O  
ATOM    395  N   TYR A  51      42.147  10.469  17.958  1.00 17.18           N  
ATOM    396  CA  TYR A  51      41.220  10.545  16.803  1.00 15.24           C  
ATOM    397  C   TYR A  51      40.524  11.895  16.659  1.00 13.78           C  
ATOM    398  O   TYR A  51      40.238  12.565  17.695  1.00 14.48           O  
ATOM    399  CB  TYR A  51      40.175   9.389  16.958  1.00 15.12           C  
ATOM    400  CG  TYR A  51      40.866   8.048  16.751  1.00 14.77           C  
ATOM    401  CD1 TYR A  51      40.961   7.551  15.451  1.00 15.29           C  
ATOM    402  CD2 TYR A  51      41.412   7.303  17.781  1.00 15.05           C  
ATOM    403  CE1 TYR A  51      41.580   6.334  15.182  1.00 15.55           C  
ATOM    404  CE2 TYR A  51      42.023   6.074  17.564  1.00 14.84           C  
ATOM    405  CZ  TYR A  51      42.122   5.636  16.270  1.00 16.20           C  
ATOM    406  OH  TYR A  51      42.727   4.431  15.938  1.00 18.01           O  
ATOM    407  N   GLY A  52      40.269  12.259  15.415  1.00 11.73           N  
ATOM    408  CA  GLY A  52      39.540  13.518  15.178  1.00 10.48           C  
ATOM    409  C   GLY A  52      38.156  13.369  14.601  1.00  9.51           C  
ATOM    410  O   GLY A  52      37.432  14.375  14.569  1.00  9.03           O  
ATOM    411  N   PHE A  53      37.824  12.155  14.113  1.00  8.86           N  
ATOM    412  CA  PHE A  53      36.472  12.087  13.481  1.00  8.10           C  
ATOM    413  C   PHE A  53      36.126  10.619  13.393  1.00  8.59           C  
ATOM    414  O   PHE A  53      37.084   9.845  13.111  1.00  9.23           O  
ATOM    415  CB  PHE A  53      36.699  12.681  12.064  1.00  7.86           C  
ATOM    416  CG  PHE A  53      35.458  13.161  11.375  1.00  8.28           C  
ATOM    417  CD1 PHE A  53      34.499  12.250  10.927  1.00  7.69           C  
ATOM    418  CD2 PHE A  53      35.237  14.524  11.219  1.00  8.52           C  
ATOM    419  CE1 PHE A  53      33.313  12.715  10.320  1.00  7.99           C  
ATOM    420  CE2 PHE A  53      34.068  14.997  10.621  1.00  8.61           C  
ATOM    421  CZ  PHE A  53      33.108  14.116  10.174  1.00  7.83           C  
ATOM    422  N   VAL A  54      34.908  10.230  13.553  1.00  7.86           N  
ATOM    423  CA  VAL A  54      34.446   8.846  13.444  1.00  7.85           C  
ATOM    424  C   VAL A  54      33.362   8.735  12.352  1.00  7.52           C  
ATOM    425  O   VAL A  54      32.463   9.597  12.285  1.00  7.92           O  
ATOM    426  CB  VAL A  54      33.785   8.390  14.775  1.00  7.70           C  
ATOM    427  CG1 VAL A  54      33.239   6.971  14.624  1.00  8.08           C  
ATOM    428  CG2 VAL A  54      34.769   8.483  15.910  1.00  8.44           C  
ATOM    429  N   ILE A  55      33.462   7.726  11.540  1.00  6.50           N  
ATOM    430  CA  ILE A  55      32.425   7.428  10.502  1.00  6.22           C  
ATOM    431  C   ILE A  55      31.961   6.023  10.934  1.00  6.77           C  
ATOM    432  O   ILE A  55      32.862   5.119  10.953  1.00  7.70           O  
ATOM    433  CB  ILE A  55      32.971   7.447   9.057  1.00  6.06           C  
ATOM    434  CG1 ILE A  55      33.435   8.933   8.780  1.00  5.27           C  
ATOM    435  CG2 ILE A  55      31.864   6.935   8.094  1.00  6.23           C  
ATOM    436  CD1 ILE A  55      34.257   9.085   7.490  1.00  5.60           C  
ATOM    437  N   SER A  56      30.725   5.832  11.232  1.00  6.27           N  
ATOM    438  CA  SER A  56      30.294   4.516  11.687  1.00  6.05           C  
ATOM    439  C   SER A  56      29.008   4.129  11.043  1.00  5.87           C  
ATOM    440  O   SER A  56      28.099   4.946  10.856  1.00  5.95           O  
ATOM    441  CB  SER A  56      30.146   4.618  13.208  1.00  6.53           C  
ATOM    442  OG ASER A  56      29.436   3.497  13.709  0.60  6.02           O  
ATOM    443  OG BSER A  56      29.245   5.586  13.557  0.40  6.17           O  
ATOM    444  N   ASP A  57      28.933   2.833  10.740  1.00  6.55           N  
ATOM    445  CA  ASP A  57      27.670   2.307  10.177  1.00  7.11           C  
ATOM    446  C   ASP A  57      26.708   2.177  11.360  1.00  7.73           C  
ATOM    447  O   ASP A  57      27.013   1.925  12.520  1.00  7.98           O  
ATOM    448  CB  ASP A  57      27.913   0.882   9.591  1.00  8.24           C  
ATOM    449  CG  ASP A  57      26.779   0.572   8.663  1.00 10.36           C  
ATOM    450  OD1 ASP A  57      26.818   1.084   7.530  1.00 10.28           O  
ATOM    451  OD2 ASP A  57      25.743  -0.028   9.011  1.00 10.95           O  
ATOM    452  N   TRP A  58      25.423   2.309  11.030  1.00  7.78           N  
ATOM    453  CA  TRP A  58      24.332   2.152  11.998  1.00  9.41           C  
ATOM    454  C   TRP A  58      24.194   0.680  12.438  1.00  9.48           C  
ATOM    455  O   TRP A  58      23.880   0.479  13.618  1.00  9.83           O  
ATOM    456  CB  TRP A  58      23.053   2.601  11.280  1.00 10.67           C  
ATOM    457  CG  TRP A  58      21.771   2.566  12.033  1.00 12.47           C  
ATOM    458  CD1 TRP A  58      20.725   1.655  11.856  1.00 12.87           C  
ATOM    459  CD2 TRP A  58      21.327   3.542  13.000  1.00 12.74           C  
ATOM    460  NE1 TRP A  58      19.682   1.983  12.733  1.00 13.64           N  
ATOM    461  CE2 TRP A  58      20.024   3.152  13.416  1.00 13.31           C  
ATOM    462  CE3 TRP A  58      21.895   4.685  13.522  1.00 13.80           C  
ATOM    463  CZ2 TRP A  58      19.312   3.854  14.375  1.00 12.81           C  
ATOM    464  CZ3 TRP A  58      21.170   5.406  14.490  1.00 14.07           C  
ATOM    465  CH2 TRP A  58      19.893   4.977  14.881  1.00 13.42           C  
ATOM    466  N   ASN A  59      24.373  -0.250  11.484  1.00  9.07           N  
ATOM    467  CA  ASN A  59      24.127  -1.669  11.869  1.00  9.33           C  
ATOM    468  C   ASN A  59      25.385  -2.481  12.035  1.00  8.81           C  
ATOM    469  O   ASN A  59      26.003  -2.812  11.008  1.00  9.35           O  
ATOM    470  CB  ASN A  59      23.278  -2.196  10.714  1.00 10.27           C  
ATOM    471  CG  ASN A  59      22.856  -3.634  10.957  1.00 11.44           C  
ATOM    472  OD1 ASN A  59      22.752  -4.063  12.105  1.00 12.62           O  
ATOM    473  ND2 ASN A  59      22.631  -4.270   9.811  1.00 13.12           N  
ATOM    474  N   MET A  60      25.713  -2.871  13.261  1.00  8.37           N  
ATOM    475  CA  MET A  60      26.937  -3.652  13.507  1.00  8.46           C  
ATOM    476  C   MET A  60      26.585  -4.598  14.663  1.00  9.08           C  
ATOM    477  O   MET A  60      25.770  -4.130  15.440  1.00  9.28           O  
ATOM    478  CB  MET A  60      28.160  -2.800  13.911  1.00  8.00           C  
ATOM    479  CG  MET A  60      28.481  -1.800  12.803  1.00  8.44           C  
ATOM    480  SD  MET A  60      29.899  -0.730  13.316  1.00  9.77           S  
ATOM    481  CE  MET A  60      29.141   0.206  14.616  1.00  6.82           C  
ATOM    482  N   PRO A  61      27.194  -5.761  14.684  1.00  9.09           N  
ATOM    483  CA  PRO A  61      26.951  -6.667  15.808  1.00  9.29           C  
ATOM    484  C   PRO A  61      27.632  -6.220  17.066  1.00  9.20           C  
ATOM    485  O   PRO A  61      28.553  -5.385  17.046  1.00  8.99           O  
ATOM    486  CB  PRO A  61      27.556  -7.983  15.267  1.00 10.38           C  
ATOM    487  CG  PRO A  61      28.683  -7.540  14.321  1.00  9.81           C  
ATOM    488  CD  PRO A  61      28.147  -6.278  13.718  1.00  8.95           C  
ATOM    489  N   ASN A  62      27.210  -6.737  18.198  1.00  9.57           N  
ATOM    490  CA  ASN A  62      27.809  -6.494  19.527  1.00 10.15           C  
ATOM    491  C   ASN A  62      27.507  -5.076  20.013  1.00 10.71           C  
ATOM    492  O   ASN A  62      26.842  -5.038  21.088  1.00 12.01           O  
ATOM    493  CB  ASN A  62      29.294  -6.852  19.567  1.00  9.51           C  
ATOM    494  CG  ASN A  62      29.540  -8.276  19.004  1.00 10.68           C  
ATOM    495  OD1 ASN A  62      28.850  -9.201  19.481  1.00 10.58           O  
ATOM    496  ND2 ASN A  62      30.499  -8.417  18.068  1.00 10.54           N  
ATOM    497  N   MET A  63      27.979  -4.076  19.335  1.00  9.17           N  
ATOM    498  CA  MET A  63      27.643  -2.689  19.746  1.00  9.70           C  
ATOM    499  C   MET A  63      27.302  -1.965  18.445  1.00  8.67           C  
ATOM    500  O   MET A  63      28.275  -1.871  17.652  1.00  8.02           O  
ATOM    501  CB  MET A  63      28.784  -2.049  20.488  1.00 11.27           C  
ATOM    502  CG  MET A  63      28.324  -0.646  20.882  1.00 14.02           C  
ATOM    503  SD  MET A  63      29.704   0.218  21.814  1.00 16.12           S  
ATOM    504  CE  MET A  63      29.755  -0.943  23.196  1.00 13.80           C  
ATOM    505  N   ASP A  64      26.052  -1.593  18.263  1.00  7.80           N  
ATOM    506  CA  ASP A  64      25.684  -0.919  16.971  1.00  8.87           C  
ATOM    507  C   ASP A  64      26.082   0.570  16.926  1.00  8.38           C  
ATOM    508  O   ASP A  64      26.697   1.065  17.865  1.00  7.97           O  
ATOM    509  CB  ASP A  64      24.238  -1.181  16.614  1.00  9.55           C  
ATOM    510  CG  ASP A  64      23.245  -0.586  17.586  1.00 10.71           C  
ATOM    511  OD1 ASP A  64      23.493   0.333  18.400  1.00 10.66           O  
ATOM    512  OD2 ASP A  64      22.084  -1.027  17.502  1.00 12.19           O  
ATOM    513  N   GLY A  65      25.734   1.221  15.805  1.00  8.33           N  
ATOM    514  CA  GLY A  65      26.101   2.638  15.628  1.00  8.45           C  
ATOM    515  C   GLY A  65      25.529   3.554  16.676  1.00  8.93           C  
ATOM    516  O   GLY A  65      26.321   4.409  17.160  1.00  8.41           O  
ATOM    517  N   LEU A  66      24.277   3.445  17.072  1.00  8.54           N  
ATOM    518  CA  LEU A  66      23.667   4.297  18.071  1.00  8.84           C  
ATOM    519  C   LEU A  66      24.308   4.080  19.452  1.00  9.82           C  
ATOM    520  O   LEU A  66      24.544   5.062  20.197  1.00  8.93           O  
ATOM    521  CB  LEU A  66      22.180   4.026  18.050  1.00  9.75           C  
ATOM    522  CG  LEU A  66      21.368   4.865  19.016  1.00 11.19           C  
ATOM    523  CD1 LEU A  66      21.484   6.309  18.584  1.00 11.20           C  
ATOM    524  CD2 LEU A  66      19.930   4.348  18.916  1.00 11.69           C  
ATOM    525  N   GLU A  67      24.612   2.795  19.750  1.00  9.49           N  
ATOM    526  CA  GLU A  67      25.256   2.486  21.052  1.00 11.39           C  
ATOM    527  C   GLU A  67      26.651   3.057  21.124  1.00  9.93           C  
ATOM    528  O   GLU A  67      27.053   3.662  22.138  1.00 10.14           O  
ATOM    529  CB  GLU A  67      25.292   0.998  21.366  1.00 14.27           C  
ATOM    530  CG  GLU A  67      25.720   0.911  22.856  1.00 19.89           C  
ATOM    531  CD  GLU A  67      25.550  -0.415  23.546  1.00 23.54           C  
ATOM    532  OE1 GLU A  67      24.997  -1.339  22.826  1.00 26.15           O  
ATOM    533  OE2 GLU A  67      25.957  -0.521  24.716  1.00 25.62           O  
ATOM    534  N   LEU A  68      27.437   2.943  20.046  1.00  8.63           N  
ATOM    535  CA  LEU A  68      28.768   3.536  19.955  1.00  7.89           C  
ATOM    536  C   LEU A  68      28.672   5.066  20.136  1.00  7.03           C  
ATOM    537  O   LEU A  68      29.438   5.670  20.902  1.00  7.18           O  
ATOM    538  CB  LEU A  68      29.373   3.168  18.594  1.00  7.49           C  
ATOM    539  CG  LEU A  68      30.698   3.901  18.332  1.00  8.32           C  
ATOM    540  CD1 LEU A  68      31.737   3.556  19.385  1.00  8.35           C  
ATOM    541  CD2 LEU A  68      31.228   3.432  16.972  1.00  8.64           C  
ATOM    542  N   LEU A  69      27.775   5.724  19.410  1.00  6.52           N  
ATOM    543  CA  LEU A  69      27.608   7.185  19.503  1.00  7.32           C  
ATOM    544  C   LEU A  69      27.226   7.630  20.932  1.00  8.24           C  
ATOM    545  O   LEU A  69      27.806   8.595  21.448  1.00  8.69           O  
ATOM    546  CB  LEU A  69      26.480   7.599  18.524  1.00  6.93           C  
ATOM    547  CG  LEU A  69      25.952   9.021  18.585  1.00  7.17           C  
ATOM    548  CD1 LEU A  69      27.089   9.974  18.156  1.00  7.10           C  
ATOM    549  CD2 LEU A  69      24.724   9.166  17.686  1.00  7.53           C  
ATOM    550  N   LYS A  70      26.294   6.967  21.578  1.00  9.06           N  
ATOM    551  CA  LYS A  70      25.897   7.338  22.948  1.00 10.32           C  
ATOM    552  C   LYS A  70      27.072   7.225  23.885  1.00 10.79           C  
ATOM    553  O   LYS A  70      27.280   8.034  24.803  1.00 11.72           O  
ATOM    554  CB  LYS A  70      24.771   6.462  23.446  1.00 11.58           C  
ATOM    555  CG  LYS A  70      23.490   6.774  22.714  1.00 14.35           C  
ATOM    556  CD  LYS A  70      22.385   5.912  23.358  1.00 17.02           C  
ATOM    557  CE  LYS A  70      21.036   6.277  22.772  1.00 19.60           C  
ATOM    558  NZ  LYS A  70      19.936   5.271  23.171  1.00 21.60           N  
ATOM    559  N   THR A  71      27.912   6.218  23.696  1.00 10.46           N  
ATOM    560  CA  THR A  71      29.090   5.952  24.525  1.00 10.55           C  
ATOM    561  C   THR A  71      30.134   7.062  24.330  1.00 10.16           C  
ATOM    562  O   THR A  71      30.717   7.489  25.330  1.00 10.20           O  
ATOM    563  CB  THR A  71      29.671   4.487  24.352  1.00 10.19           C  
ATOM    564  OG1 THR A  71      28.594   3.530  24.517  1.00  9.78           O  
ATOM    565  CG2 THR A  71      30.820   4.218  25.331  1.00 10.42           C  
ATOM    566  N   ILE A  72      30.325   7.459  23.070  1.00  9.46           N  
ATOM    567  CA  ILE A  72      31.273   8.514  22.765  1.00 10.09           C  
ATOM    568  C   ILE A  72      30.775   9.833  23.380  1.00 10.09           C  
ATOM    569  O   ILE A  72      31.630  10.512  23.999  1.00 10.23           O  
ATOM    570  CB  ILE A  72      31.434   8.706  21.218  1.00  9.57           C  
ATOM    571  CG1 ILE A  72      32.216   7.544  20.608  1.00  9.90           C  
ATOM    572  CG2 ILE A  72      32.070  10.115  20.922  1.00 10.08           C  
ATOM    573  CD1 ILE A  72      32.178   7.461  19.056  1.00  9.00           C  
ATOM    574  N   ARG A  73      29.502  10.137  23.271  1.00 11.04           N  
ATOM    575  CA  ARG A  73      28.941  11.406  23.792  1.00 11.85           C  
ATOM    576  C   ARG A  73      28.970  11.466  25.316  1.00 13.61           C  
ATOM    577  O   ARG A  73      29.039  12.580  25.874  1.00 13.97           O  
ATOM    578  CB  ARG A  73      27.540  11.668  23.235  1.00 11.22           C  
ATOM    579  CG  ARG A  73      27.584  12.014  21.740  1.00 10.74           C  
ATOM    580  CD  ARG A  73      28.079  13.416  21.520  1.00 10.25           C  
ATOM    581  NE  ARG A  73      28.139  13.632  20.017  1.00  9.78           N  
ATOM    582  CZ  ARG A  73      29.242  13.490  19.288  1.00  9.06           C  
ATOM    583  NH1 ARG A  73      30.427  13.226  19.883  1.00  8.98           N  
ATOM    584  NH2 ARG A  73      29.264  13.635  17.980  1.00  9.00           N  
ATOM    585  N   ALA A  74      28.916  10.312  25.973  1.00 14.22           N  
ATOM    586  CA  ALA A  74      28.966  10.261  27.456  1.00 15.60           C  
ATOM    587  C   ALA A  74      30.392  10.283  27.990  1.00 16.57           C  
ATOM    588  O   ALA A  74      30.513  10.540  29.193  1.00 18.66           O  
ATOM    589  CB  ALA A  74      28.283   9.011  27.971  1.00 15.42           C  
ATOM    590  N   ASP A  75      31.404  10.066  27.267  1.00 16.61           N  
ATOM    591  CA  ASP A  75      32.796   9.988  27.646  1.00 18.81           C  
ATOM    592  C   ASP A  75      33.303  11.406  27.763  1.00 21.22           C  
ATOM    593  O   ASP A  75      33.240  12.171  26.773  1.00 22.05           O  
ATOM    594  CB  ASP A  75      33.668   9.213  26.673  1.00 18.48           C  
ATOM    595  CG  ASP A  75      35.104   9.099  27.094  1.00 19.24           C  
ATOM    596  OD1 ASP A  75      35.919  10.026  27.184  1.00 19.95           O  
ATOM    597  OD2 ASP A  75      35.526   7.951  27.370  1.00 18.88           O  
ATOM    598  N   GLY A  76      33.879  11.647  28.917  1.00 23.04           N  
ATOM    599  CA  GLY A  76      34.415  13.024  29.080  1.00 24.45           C  
ATOM    600  C   GLY A  76      35.474  13.461  28.063  1.00 25.23           C  
ATOM    601  O   GLY A  76      35.384  14.615  27.509  1.00 27.35           O  
ATOM    602  N   ALA A  77      36.458  12.611  27.818  1.00 23.99           N  
ATOM    603  CA  ALA A  77      37.496  12.997  26.889  1.00 23.48           C  
ATOM    604  C   ALA A  77      37.030  13.085  25.459  1.00 23.60           C  
ATOM    605  O   ALA A  77      37.563  13.995  24.780  1.00 25.09           O  
ATOM    606  CB  ALA A  77      38.697  12.057  27.020  1.00 23.93           C  
ATOM    607  N   MET A  78      36.172  12.282  24.934  1.00 22.38           N  
ATOM    608  CA  MET A  78      35.767  12.334  23.531  1.00 22.02           C  
ATOM    609  C   MET A  78      34.415  12.898  23.277  1.00 20.03           C  
ATOM    610  O   MET A  78      34.045  12.684  22.128  1.00 19.71           O  
ATOM    611  CB  MET A  78      35.530  10.854  23.133  1.00 24.54           C  
ATOM    612  CG  MET A  78      36.723  10.053  23.619  1.00 27.78           C  
ATOM    613  SD  MET A  78      36.472   8.406  22.894  1.00 31.05           S  
ATOM    614  CE  MET A  78      35.922   7.333  24.214  1.00 29.72           C  
ATOM    615  N   SER A  79      33.721  13.428  24.236  1.00 18.93           N  
ATOM    616  CA  SER A  79      32.348  13.830  23.987  1.00 18.70           C  
ATOM    617  C   SER A  79      32.155  14.759  22.811  1.00 17.61           C  
ATOM    618  O   SER A  79      30.981  14.746  22.414  1.00 18.76           O  
ATOM    619  CB  SER A  79      31.628  14.371  25.205  1.00 18.86           C  
ATOM    620  OG  SER A  79      32.326  15.572  25.531  1.00 21.24           O  
ATOM    621  N   ALA A  80      33.138  15.444  22.324  1.00 16.54           N  
ATOM    622  CA  ALA A  80      32.904  16.357  21.214  1.00 16.71           C  
ATOM    623  C   ALA A  80      33.317  15.765  19.866  1.00 16.14           C  
ATOM    624  O   ALA A  80      33.183  16.450  18.813  1.00 16.75           O  
ATOM    625  CB  ALA A  80      33.768  17.618  21.533  1.00 17.01           C  
ATOM    626  N   LEU A  81      33.858  14.547  19.842  1.00 13.99           N  
ATOM    627  CA  LEU A  81      34.280  14.026  18.537  1.00 13.26           C  
ATOM    628  C   LEU A  81      33.151  13.992  17.500  1.00 11.66           C  
ATOM    629  O   LEU A  81      32.079  13.374  17.823  1.00 11.39           O  
ATOM    630  CB  LEU A  81      34.685  12.602  18.918  1.00 15.02           C  
ATOM    631  CG  LEU A  81      35.737  11.885  18.160  1.00 16.71           C  
ATOM    632  CD1 LEU A  81      37.006  12.710  18.102  1.00 17.47           C  
ATOM    633  CD2 LEU A  81      36.028  10.669  19.061  1.00 16.89           C  
ATOM    634  N   PRO A  82      33.402  14.490  16.312  1.00 10.45           N  
ATOM    635  CA  PRO A  82      32.378  14.433  15.241  1.00  9.79           C  
ATOM    636  C   PRO A  82      32.116  12.951  14.861  1.00  8.99           C  
ATOM    637  O   PRO A  82      33.070  12.138  14.777  1.00  8.28           O  
ATOM    638  CB  PRO A  82      32.967  15.117  14.019  1.00 10.59           C  
ATOM    639  CG  PRO A  82      34.104  15.864  14.632  1.00 11.69           C  
ATOM    640  CD  PRO A  82      34.603  15.209  15.923  1.00 10.45           C  
ATOM    641  N   VAL A  83      30.834  12.648  14.720  1.00  7.67           N  
ATOM    642  CA  VAL A  83      30.413  11.263  14.328  1.00  7.28           C  
ATOM    643  C   VAL A  83      29.491  11.346  13.119  1.00  6.94           C  
ATOM    644  O   VAL A  83      28.431  12.024  13.254  1.00  7.09           O  
ATOM    645  CB  VAL A  83      29.712  10.498  15.447  1.00  6.68           C  
ATOM    646  CG1 VAL A  83      29.235   9.151  14.938  1.00  7.21           C  
ATOM    647  CG2 VAL A  83      30.640  10.345  16.641  1.00  6.57           C  
ATOM    648  N   LEU A  84      29.882  10.725  12.031  1.00  6.44           N  
ATOM    649  CA  LEU A  84      29.014  10.711  10.844  1.00  7.01           C  
ATOM    650  C   LEU A  84      28.466   9.248  10.782  1.00  7.07           C  
ATOM    651  O   LEU A  84      29.268   8.298  10.782  1.00  6.80           O  
ATOM    652  CB  LEU A  84      29.811  11.027   9.577  1.00  7.33           C  
ATOM    653  CG  LEU A  84      29.060  10.716   8.280  1.00  7.52           C  
ATOM    654  CD1 LEU A  84      27.884  11.657   8.073  1.00  7.31           C  
ATOM    655  CD2 LEU A  84      30.077  10.793   7.136  1.00  7.99           C  
ATOM    656  N   MET A  85      27.177   9.196  10.824  1.00  6.76           N  
ATOM    657  CA  MET A  85      26.454   7.897  10.823  1.00  7.80           C  
ATOM    658  C   MET A  85      26.181   7.489   9.372  1.00  8.21           C  
ATOM    659  O   MET A  85      25.660   8.324   8.595  1.00  8.19           O  
ATOM    660  CB  MET A  85      25.156   8.008  11.635  1.00  7.78           C  
ATOM    661  CG AMET A  85      24.593   6.610  11.830  0.70  8.99           C  
ATOM    662  CG BMET A  85      25.395   8.203  13.120  0.30  8.28           C  
ATOM    663  SD AMET A  85      25.457   5.756  13.215  0.70  9.83           S  
ATOM    664  SD BMET A  85      25.068   6.896  14.377  0.30  9.87           S  
ATOM    665  CE AMET A  85      26.252   7.191  13.978  0.70  8.90           C  
ATOM    666  CE BMET A  85      26.195   5.632  13.785  0.30  9.22           C  
ATOM    667  N   VAL A  86      26.453   6.253   9.029  1.00  8.32           N  
ATOM    668  CA  VAL A  86      26.201   5.679   7.693  1.00  7.46           C  
ATOM    669  C   VAL A  86      25.054   4.634   7.821  1.00  8.03           C  
ATOM    670  O   VAL A  86      25.146   3.832   8.758  1.00  7.66           O  
ATOM    671  CB  VAL A  86      27.471   5.042   7.082  1.00  7.39           C  
ATOM    672  CG1 VAL A  86      27.219   4.440   5.701  1.00  6.81           C  
ATOM    673  CG2 VAL A  86      28.599   6.070   7.134  1.00  6.13           C  
ATOM    674  N   THR A  87      24.156   4.731   6.867  1.00  7.43           N  
ATOM    675  CA  THR A  87      23.034   3.754   6.917  1.00  9.34           C  
ATOM    676  C   THR A  87      22.658   3.286   5.495  1.00 10.52           C  
ATOM    677  O   THR A  87      22.918   3.990   4.532  1.00  9.78           O  
ATOM    678  CB  THR A  87      21.796   4.419   7.626  1.00  9.90           C  
ATOM    679  OG1 THR A  87      20.843   3.326   7.752  1.00 10.63           O  
ATOM    680  CG2 THR A  87      21.199   5.550   6.729  1.00 10.32           C  
ATOM    681  N   ALA A  88      22.081   2.084   5.389  1.00 11.31           N  
ATOM    682  CA  ALA A  88      21.651   1.535   4.103  1.00 12.71           C  
ATOM    683  C   ALA A  88      20.289   2.152   3.707  1.00 14.33           C  
ATOM    684  O   ALA A  88      19.923   2.184   2.516  1.00 13.73           O  
ATOM    685  CB  ALA A  88      21.559   0.018   4.161  1.00 12.51           C  
ATOM    686  N   GLU A  89      19.557   2.631   4.676  1.00 16.74           N  
ATOM    687  CA  GLU A  89      18.256   3.232   4.304  1.00 20.18           C  
ATOM    688  C   GLU A  89      17.839   4.225   5.345  1.00 19.91           C  
ATOM    689  O   GLU A  89      17.866   3.852   6.558  1.00 20.18           O  
ATOM    690  CB  GLU A  89      17.285   2.075   4.257  1.00 24.57           C  
ATOM    691  CG  GLU A  89      15.827   2.277   3.823  1.00 30.01           C  
ATOM    692  CD  GLU A  89      14.941   1.044   4.077  1.00 33.40           C  
ATOM    693  OE1 GLU A  89      15.342   0.330   5.074  1.00 34.97           O  
ATOM    694  OE2 GLU A  89      13.934   0.751   3.374  1.00 35.86           O  
ATOM    695  N   ALA A  90      17.467   5.396   4.880  1.00 19.31           N  
ATOM    696  CA  ALA A  90      17.033   6.429   5.834  1.00 19.72           C  
ATOM    697  C   ALA A  90      15.637   6.134   6.401  1.00 19.51           C  
ATOM    698  O   ALA A  90      14.762   5.723   5.599  1.00 21.09           O  
ATOM    699  CB  ALA A  90      17.028   7.757   5.077  1.00 19.90           C  
ATOM    700  N   LYS A  91      15.418   6.298   7.677  1.00 18.12           N  
ATOM    701  CA  LYS A  91      14.116   6.101   8.296  1.00 17.62           C  
ATOM    702  C   LYS A  91      14.018   7.299   9.256  1.00 16.60           C  
ATOM    703  O   LYS A  91      14.956   7.453  10.028  1.00 15.03           O  
ATOM    704  CB  LYS A  91      13.854   4.880   9.165  1.00 19.56           C  
ATOM    705  CG  LYS A  91      14.230   3.620   8.415  1.00 22.28           C  
ATOM    706  CD  LYS A  91      14.013   2.307   9.188  1.00 24.62           C  
ATOM    707  CE  LYS A  91      14.401   1.180   8.204  1.00 26.10           C  
ATOM    708  NZ  LYS A  91      14.808  -0.143   8.710  1.00 26.76           N  
ATOM    709  N   LYS A  92      12.914   8.000   9.175  1.00 15.72           N  
ATOM    710  CA  LYS A  92      12.736   9.158  10.050  1.00 16.30           C  
ATOM    711  C   LYS A  92      13.114   8.919  11.517  1.00 15.20           C  
ATOM    712  O   LYS A  92      13.796   9.749  12.145  1.00 14.39           O  
ATOM    713  CB  LYS A  92      11.226   9.475   9.930  1.00 17.32           C  
ATOM    714  CG  LYS A  92      10.833  10.539  10.946  1.00 19.42           C  
ATOM    715  CD  LYS A  92       9.330  10.804  10.866  1.00 21.22           C  
ATOM    716  CE  LYS A  92       9.036  12.295  10.904  1.00 23.35           C  
ATOM    717  NZ  LYS A  92       8.020  12.665  11.967  1.00 25.31           N  
ATOM    718  N   GLU A  93      12.639   7.796  12.068  1.00 15.02           N  
ATOM    719  CA  GLU A  93      12.939   7.544  13.491  1.00 15.84           C  
ATOM    720  C   GLU A  93      14.427   7.355  13.743  1.00 13.02           C  
ATOM    721  O   GLU A  93      14.817   7.763  14.813  1.00 11.49           O  
ATOM    722  CB  GLU A  93      12.316   6.241  14.042  1.00 19.30           C  
ATOM    723  CG  GLU A  93      10.821   6.311  13.809  1.00 24.64           C  
ATOM    724  CD  GLU A  93      10.361   6.098  12.387  1.00 28.46           C  
ATOM    725  OE1 GLU A  93      11.030   5.586  11.414  1.00 30.24           O  
ATOM    726  OE2 GLU A  93       9.170   6.426  12.136  1.00 31.12           O  
ATOM    727  N   ASN A  94      15.071   6.695  12.784  1.00 11.42           N  
ATOM    728  CA  ASN A  94      16.507   6.453  12.916  1.00 11.42           C  
ATOM    729  C   ASN A  94      17.280   7.793  12.913  1.00 10.83           C  
ATOM    730  O   ASN A  94      18.175   7.957  13.766  1.00 10.44           O  
ATOM    731  CB  ASN A  94      16.982   5.567  11.769  1.00 11.44           C  
ATOM    732  CG  ASN A  94      16.584   4.098  11.917  1.00 12.08           C  
ATOM    733  OD1 ASN A  94      15.897   3.726  12.898  1.00 13.59           O  
ATOM    734  ND2 ASN A  94      17.013   3.330  10.962  1.00 11.57           N  
ATOM    735  N   ILE A  95      16.880   8.670  11.992  1.00 10.60           N  
ATOM    736  CA  ILE A  95      17.505  10.019  11.844  1.00  9.93           C  
ATOM    737  C   ILE A  95      17.314  10.847  13.133  1.00  9.87           C  
ATOM    738  O   ILE A  95      18.317  11.396  13.652  1.00 10.22           O  
ATOM    739  CB  ILE A  95      16.895  10.731  10.618  1.00 10.58           C  
ATOM    740  CG1 ILE A  95      17.312   9.981   9.314  1.00 10.60           C  
ATOM    741  CG2 ILE A  95      17.386  12.224  10.526  1.00 10.53           C  
ATOM    742  CD1 ILE A  95      16.412  10.475   8.138  1.00 12.03           C  
ATOM    743  N   ILE A  96      16.111  10.817  13.651  1.00  9.22           N  
ATOM    744  CA  ILE A  96      15.883  11.572  14.942  1.00 10.41           C  
ATOM    745  C   ILE A  96      16.639  10.938  16.108  1.00 10.04           C  
ATOM    746  O   ILE A  96      17.268  11.715  16.876  1.00  9.97           O  
ATOM    747  CB  ILE A  96      14.340  11.644  15.196  1.00 11.51           C  
ATOM    748  CG1 ILE A  96      13.728  12.430  13.976  1.00 12.85           C  
ATOM    749  CG2 ILE A  96      14.007  12.181  16.593  1.00 11.80           C  
ATOM    750  CD1 ILE A  96      12.158  12.321  14.018  1.00 13.17           C  
ATOM    751  N   ALA A  97      16.566   9.597  16.226  1.00  8.69           N  
ATOM    752  CA  ALA A  97      17.298   8.962  17.327  1.00  8.70           C  
ATOM    753  C   ALA A  97      18.774   9.298  17.207  1.00  8.32           C  
ATOM    754  O   ALA A  97      19.402   9.658  18.235  1.00  8.84           O  
ATOM    755  CB  ALA A  97      17.146   7.412  17.258  1.00  8.44           C  
ATOM    756  N   ALA A  98      19.375   9.208  16.028  1.00  8.40           N  
ATOM    757  CA  ALA A  98      20.792   9.548  15.924  1.00  8.34           C  
ATOM    758  C   ALA A  98      21.058  11.040  16.252  1.00  8.48           C  
ATOM    759  O   ALA A  98      22.019  11.369  16.944  1.00  7.81           O  
ATOM    760  CB  ALA A  98      21.223   9.237  14.503  1.00  8.57           C  
ATOM    761  N   ALA A  99      20.256  11.930  15.721  1.00  8.48           N  
ATOM    762  CA  ALA A  99      20.455  13.373  15.977  1.00  9.09           C  
ATOM    763  C   ALA A  99      20.370  13.724  17.476  1.00  9.42           C  
ATOM    764  O   ALA A  99      21.255  14.448  17.993  1.00  9.07           O  
ATOM    765  CB  ALA A  99      19.374  14.124  15.168  1.00  9.36           C  
ATOM    766  N   GLN A 100      19.309  13.173  18.072  1.00 10.64           N  
ATOM    767  CA  GLN A 100      19.086  13.446  19.513  1.00 12.11           C  
ATOM    768  C   GLN A 100      20.214  12.833  20.355  1.00 12.28           C  
ATOM    769  O   GLN A 100      20.523  13.388  21.444  1.00 13.30           O  
ATOM    770  CB  GLN A 100      17.737  13.019  20.032  1.00 13.43           C  
ATOM    771  CG  GLN A 100      16.612  13.781  19.395  1.00 14.57           C  
ATOM    772  CD  GLN A 100      15.290  13.347  19.975  1.00 16.02           C  
ATOM    773  OE1 GLN A 100      15.141  12.236  20.465  1.00 16.78           O  
ATOM    774  NE2 GLN A 100      14.288  14.207  19.868  1.00 15.92           N  
ATOM    775  N   ALA A 101      20.803  11.735  19.892  1.00 10.31           N  
ATOM    776  CA  ALA A 101      21.935  11.165  20.645  1.00 10.07           C  
ATOM    777  C   ALA A 101      23.258  11.878  20.359  1.00 10.53           C  
ATOM    778  O   ALA A 101      24.294  11.471  20.961  1.00 11.57           O  
ATOM    779  CB  ALA A 101      22.008   9.672  20.391  1.00 10.07           C  
ATOM    780  N   GLY A 102      23.302  12.888  19.434  1.00  9.82           N  
ATOM    781  CA  GLY A 102      24.604  13.559  19.226  1.00  9.13           C  
ATOM    782  C   GLY A 102      25.294  13.413  17.883  1.00  8.91           C  
ATOM    783  O   GLY A 102      26.436  13.918  17.765  1.00  8.61           O  
ATOM    784  N   ALA A 103      24.707  12.715  16.941  1.00  8.92           N  
ATOM    785  CA  ALA A 103      25.343  12.484  15.626  1.00  8.67           C  
ATOM    786  C   ALA A 103      25.588  13.829  14.937  1.00  8.95           C  
ATOM    787  O   ALA A 103      24.666  14.688  14.993  1.00  9.51           O  
ATOM    788  CB  ALA A 103      24.449  11.688  14.669  1.00  8.82           C  
ATOM    789  N   SER A 104      26.740  13.952  14.352  1.00  8.53           N  
ATOM    790  CA  SER A 104      27.087  15.187  13.619  1.00  8.77           C  
ATOM    791  C   SER A 104      26.380  15.218  12.260  1.00  8.76           C  
ATOM    792  O   SER A 104      26.112  16.337  11.757  1.00  8.47           O  
ATOM    793  CB  SER A 104      28.588  15.306  13.443  1.00  9.32           C  
ATOM    794  OG  SER A 104      29.218  15.022  14.682  1.00  9.66           O  
ATOM    795  N   GLY A 105      26.078  14.086  11.652  1.00  7.70           N  
ATOM    796  CA  GLY A 105      25.382  14.046  10.337  1.00  7.43           C  
ATOM    797  C   GLY A 105      25.113  12.523  10.086  1.00  8.60           C  
ATOM    798  O   GLY A 105      25.485  11.656  10.909  1.00  7.83           O  
ATOM    799  N   TYR A 106      24.447  12.337   8.976  1.00  9.59           N  
ATOM    800  CA  TYR A 106      24.071  10.948   8.560  1.00 11.49           C  
ATOM    801  C   TYR A 106      24.075  10.997   7.041  1.00 12.45           C  
ATOM    802  O   TYR A 106      23.737  12.036   6.407  1.00 12.38           O  
ATOM    803  CB  TYR A 106      22.733  10.726   9.199  1.00 12.74           C  
ATOM    804  CG ATYR A 106      21.618  11.205   8.279  0.50 12.40           C  
ATOM    805  CG BTYR A 106      21.750   9.607   9.237  0.50 12.77           C  
ATOM    806  CD1ATYR A 106      21.187  10.559   7.112  0.50 12.39           C  
ATOM    807  CD1BTYR A 106      21.034   9.384   8.035  0.50 12.69           C  
ATOM    808  CD2ATYR A 106      20.997  12.383   8.693  0.50 12.90           C  
ATOM    809  CD2BTYR A 106      21.454   8.815  10.351  0.50 12.64           C  
ATOM    810  CE1ATYR A 106      20.144  11.084   6.299  0.50 12.33           C  
ATOM    811  CE1BTYR A 106      20.077   8.373   7.956  0.50 13.01           C  
ATOM    812  CE2ATYR A 106      19.958  12.934   7.931  0.50 12.83           C  
ATOM    813  CE2BTYR A 106      20.511   7.785  10.281  0.50 12.86           C  
ATOM    814  CZ ATYR A 106      19.577  12.288   6.765  0.50 12.78           C  
ATOM    815  CZ BTYR A 106      19.826   7.589   9.086  0.50 12.99           C  
ATOM    816  OH ATYR A 106      18.565  12.932   6.170  0.50 12.78           O  
ATOM    817  OH BTYR A 106      18.834   6.641   8.873  0.50 13.66           O  
ATOM    818  N   VAL A 107      24.445   9.854   6.432  1.00 12.05           N  
ATOM    819  CA  VAL A 107      24.577   9.675   4.999  1.00 10.96           C  
ATOM    820  C   VAL A 107      24.059   8.270   4.629  1.00 10.96           C  
ATOM    821  O   VAL A 107      24.289   7.345   5.424  1.00 10.58           O  
ATOM    822  CB  VAL A 107      26.018   9.947   4.540  1.00 11.31           C  
ATOM    823  CG1 VAL A 107      27.015   8.934   5.066  1.00 11.58           C  
ATOM    824  CG2 VAL A 107      26.160   9.954   2.997  1.00 12.35           C  
ATOM    825  N   VAL A 108      23.413   8.184   3.453  1.00  9.45           N  
ATOM    826  CA  VAL A 108      22.876   6.865   3.039  1.00  8.50           C  
ATOM    827  C   VAL A 108      23.880   6.352   2.040  1.00  9.25           C  
ATOM    828  O   VAL A 108      24.335   7.132   1.146  1.00 11.39           O  
ATOM    829  CB  VAL A 108      21.519   7.017   2.377  1.00  8.72           C  
ATOM    830  CG1 VAL A 108      21.017   5.792   1.655  1.00  8.83           C  
ATOM    831  CG2 VAL A 108      20.476   7.522   3.363  1.00  9.30           C  
ATOM    832  N   LYS A 109      24.219   5.100   2.225  1.00  8.86           N  
ATOM    833  CA  LYS A 109      25.156   4.401   1.313  1.00  9.34           C  
ATOM    834  C   LYS A 109      24.337   3.685   0.216  1.00  9.64           C  
ATOM    835  O   LYS A 109      23.129   3.333   0.380  1.00  9.72           O  
ATOM    836  CB  LYS A 109      26.032   3.467   2.192  1.00 10.09           C  
ATOM    837  CG  LYS A 109      25.203   2.328   2.757  1.00 11.17           C  
ATOM    838  CD  LYS A 109      26.051   1.421   3.666  1.00 12.23           C  
ATOM    839  CE  LYS A 109      25.184   0.397   4.370  1.00 12.51           C  
ATOM    840  NZ  LYS A 109      26.083  -0.315   5.339  1.00 11.34           N  
ATOM    841  N   PRO A 110      24.885   3.493  -0.970  1.00  9.34           N  
ATOM    842  CA  PRO A 110      26.216   3.868  -1.426  1.00  9.03           C  
ATOM    843  C   PRO A 110      26.317   5.356  -1.715  1.00  8.69           C  
ATOM    844  O   PRO A 110      25.312   5.973  -2.095  1.00  9.40           O  
ATOM    845  CB  PRO A 110      26.350   3.082  -2.734  1.00  9.66           C  
ATOM    846  CG  PRO A 110      24.951   2.766  -3.218  1.00  9.02           C  
ATOM    847  CD  PRO A 110      24.078   2.810  -2.005  1.00  9.27           C  
ATOM    848  N   PHE A 111      27.491   5.923  -1.562  1.00  8.51           N  
ATOM    849  CA  PHE A 111      27.723   7.352  -1.804  1.00  9.63           C  
ATOM    850  C   PHE A 111      29.048   7.516  -2.533  1.00 10.00           C  
ATOM    851  O   PHE A 111      29.906   6.619  -2.480  1.00 10.06           O  
ATOM    852  CB  PHE A 111      27.604   8.227  -0.541  1.00  9.69           C  
ATOM    853  CG  PHE A 111      28.476   7.761   0.582  1.00 10.64           C  
ATOM    854  CD1 PHE A 111      29.848   8.021   0.590  1.00 11.97           C  
ATOM    855  CD2 PHE A 111      27.975   7.053   1.676  1.00 11.51           C  
ATOM    856  CE1 PHE A 111      30.689   7.602   1.629  1.00 12.03           C  
ATOM    857  CE2 PHE A 111      28.805   6.569   2.727  1.00 11.43           C  
ATOM    858  CZ  PHE A 111      30.188   6.849   2.683  1.00 11.72           C  
ATOM    859  N   THR A 112      29.184   8.632  -3.157  1.00 10.53           N  
ATOM    860  CA  THR A 112      30.360   9.032  -3.940  1.00 11.19           C  
ATOM    861  C   THR A 112      31.255   9.987  -3.166  1.00 12.10           C  
ATOM    862  O   THR A 112      30.894  10.429  -2.040  1.00 11.59           O  
ATOM    863  CB  THR A 112      29.825   9.742  -5.259  1.00 12.06           C  
ATOM    864  OG1 THR A 112      29.216  10.966  -4.690  1.00 12.39           O  
ATOM    865  CG2 THR A 112      28.879   8.902  -6.147  1.00 12.26           C  
ATOM    866  N   ALA A 113      32.436  10.259  -3.751  1.00 12.50           N  
ATOM    867  CA  ALA A 113      33.347  11.198  -3.055  1.00 12.25           C  
ATOM    868  C   ALA A 113      32.704  12.573  -2.872  1.00 12.02           C  
ATOM    869  O   ALA A 113      32.800  13.201  -1.800  1.00 11.76           O  
ATOM    870  CB  ALA A 113      34.612  11.365  -3.864  1.00 12.97           C  
ATOM    871  N   ALA A 114      32.020  13.057  -3.879  1.00 11.26           N  
ATOM    872  CA  ALA A 114      31.404  14.377  -3.800  1.00 11.18           C  
ATOM    873  C   ALA A 114      30.399  14.456  -2.664  1.00 10.55           C  
ATOM    874  O   ALA A 114      30.346  15.504  -2.029  1.00 11.16           O  
ATOM    875  CB  ALA A 114      30.791  14.706  -5.173  1.00 11.78           C  
ATOM    876  N   THR A 115      29.619  13.396  -2.500  1.00 10.52           N  
ATOM    877  CA  THR A 115      28.582  13.391  -1.467  1.00 10.31           C  
ATOM    878  C   THR A 115      29.288  13.358  -0.085  1.00 10.56           C  
ATOM    879  O   THR A 115      28.871  14.081   0.843  1.00 10.17           O  
ATOM    880  CB  THR A 115      27.567  12.198  -1.559  1.00 10.41           C  
ATOM    881  OG1 THR A 115      26.891  12.333  -2.847  1.00 11.14           O  
ATOM    882  CG2 THR A 115      26.722  12.065  -0.287  1.00 10.52           C  
ATOM    883  N   LEU A 116      30.342  12.550   0.005  1.00  8.68           N  
ATOM    884  CA  LEU A 116      31.042  12.508   1.312  1.00  9.41           C  
ATOM    885  C   LEU A 116      31.648  13.879   1.635  1.00 10.65           C  
ATOM    886  O   LEU A 116      31.647  14.341   2.794  1.00  9.83           O  
ATOM    887  CB  LEU A 116      32.149  11.409   1.275  1.00  9.23           C  
ATOM    888  CG  LEU A 116      33.020  11.243   2.526  1.00  9.44           C  
ATOM    889  CD1 LEU A 116      32.186  10.770   3.731  1.00  8.66           C  
ATOM    890  CD2 LEU A 116      34.070  10.132   2.308  1.00  9.77           C  
ATOM    891  N   GLU A 117      32.202  14.520   0.561  1.00 11.61           N  
ATOM    892  CA  GLU A 117      32.856  15.808   0.769  1.00 13.47           C  
ATOM    893  C   GLU A 117      31.881  16.853   1.285  1.00 13.23           C  
ATOM    894  O   GLU A 117      32.180  17.670   2.148  1.00 13.80           O  
ATOM    895  CB  GLU A 117      33.398  16.328  -0.553  1.00 15.06           C  
ATOM    896  CG  GLU A 117      34.047  17.696  -0.370  1.00 18.22           C  
ATOM    897  CD  GLU A 117      34.612  18.088  -1.703  1.00 20.14           C  
ATOM    898  OE1 GLU A 117      34.016  17.903  -2.754  1.00 21.11           O  
ATOM    899  OE2 GLU A 117      35.757  18.571  -1.548  1.00 22.58           O  
ATOM    900  N   GLU A 118      30.714  16.736   0.732  1.00 13.84           N  
ATOM    901  CA  GLU A 118      29.605  17.588   1.072  1.00 15.73           C  
ATOM    902  C   GLU A 118      29.205  17.388   2.512  1.00 14.28           C  
ATOM    903  O   GLU A 118      28.988  18.393   3.220  1.00 13.90           O  
ATOM    904  CB  GLU A 118      28.361  17.164   0.306  1.00 19.43           C  
ATOM    905  CG  GLU A 118      27.372  18.352   0.293  1.00 25.64           C  
ATOM    906  CD  GLU A 118      26.138  17.858  -0.451  1.00 29.47           C  
ATOM    907  OE1 GLU A 118      26.220  17.465  -1.633  1.00 31.91           O  
ATOM    908  OE2 GLU A 118      25.205  17.864   0.410  1.00 32.08           O  
ATOM    909  N   LYS A 119      29.112  16.170   2.931  1.00 13.26           N  
ATOM    910  CA  LYS A 119      28.739  15.856   4.301  1.00 13.63           C  
ATOM    911  C   LYS A 119      29.837  16.373   5.241  1.00 13.08           C  
ATOM    912  O   LYS A 119      29.481  16.972   6.273  1.00 13.40           O  
ATOM    913  CB  LYS A 119      28.603  14.358   4.634  1.00 15.44           C  
ATOM    914  CG  LYS A 119      27.543  13.567   3.902  1.00 17.25           C  
ATOM    915  CD  LYS A 119      26.207  14.289   3.892  1.00 19.03           C  
ATOM    916  CE  LYS A 119      25.716  14.347   5.343  1.00 20.29           C  
ATOM    917  NZ  LYS A 119      24.229  14.628   5.218  1.00 21.84           N  
ATOM    918  N   LEU A 120      31.088  16.119   4.924  1.00 11.15           N  
ATOM    919  CA  LEU A 120      32.181  16.552   5.780  1.00 11.79           C  
ATOM    920  C   LEU A 120      32.194  18.073   5.884  1.00 12.46           C  
ATOM    921  O   LEU A 120      32.384  18.555   7.024  1.00 11.99           O  
ATOM    922  CB  LEU A 120      33.542  16.083   5.200  1.00 12.00           C  
ATOM    923  CG  LEU A 120      33.742  14.586   5.187  1.00 12.42           C  
ATOM    924  CD1 LEU A 120      35.169  14.304   4.736  1.00 12.25           C  
ATOM    925  CD2 LEU A 120      33.500  14.009   6.574  1.00 12.93           C  
ATOM    926  N   ASN A 121      32.086  18.744   4.731  1.00 13.52           N  
ATOM    927  CA  ASN A 121      32.096  20.222   4.803  1.00 14.63           C  
ATOM    928  C   ASN A 121      30.973  20.816   5.677  1.00 15.00           C  
ATOM    929  O   ASN A 121      31.186  21.802   6.436  1.00 13.92           O  
ATOM    930  CB  ASN A 121      31.965  20.657   3.350  1.00 16.52           C  
ATOM    931  CG  ASN A 121      33.363  20.590   2.759  1.00 18.59           C  
ATOM    932  OD1 ASN A 121      34.428  20.485   3.405  1.00 20.58           O  
ATOM    933  ND2 ASN A 121      33.417  20.692   1.454  1.00 19.22           N  
ATOM    934  N   LYS A 122      29.789  20.219   5.556  1.00 15.39           N  
ATOM    935  CA  LYS A 122      28.602  20.659   6.335  1.00 17.03           C  
ATOM    936  C   LYS A 122      28.847  20.454   7.814  1.00 15.93           C  
ATOM    937  O   LYS A 122      28.548  21.334   8.669  1.00 15.77           O  
ATOM    938  CB  LYS A 122      27.342  19.992   5.808  1.00 20.20           C  
ATOM    939  CG  LYS A 122      26.077  20.248   6.643  1.00 23.80           C  
ATOM    940  CD  LYS A 122      24.725  19.944   6.003  1.00 26.00           C  
ATOM    941  CE  LYS A 122      23.592  19.730   7.042  1.00 27.53           C  
ATOM    942  NZ  LYS A 122      22.414  18.991   6.375  1.00 29.14           N  
ATOM    943  N   ILE A 123      29.518  19.342   8.208  1.00 13.86           N  
ATOM    944  CA  ILE A 123      29.836  19.118   9.608  1.00 12.61           C  
ATOM    945  C   ILE A 123      30.899  20.078  10.089  1.00 12.96           C  
ATOM    946  O   ILE A 123      30.764  20.653  11.175  1.00 13.40           O  
ATOM    947  CB  ILE A 123      30.269  17.612   9.815  1.00 11.61           C  
ATOM    948  CG1 ILE A 123      28.971  16.789   9.683  1.00 11.75           C  
ATOM    949  CG2 ILE A 123      31.057  17.411  11.108  1.00 11.99           C  
ATOM    950  CD1 ILE A 123      29.258  15.243   9.569  1.00 11.56           C  
ATOM    951  N   PHE A 124      31.925  20.248   9.298  1.00 13.51           N  
ATOM    952  CA  PHE A 124      33.045  21.152   9.650  1.00 15.07           C  
ATOM    953  C   PHE A 124      32.452  22.557   9.908  1.00 16.19           C  
ATOM    954  O   PHE A 124      32.782  23.243  10.886  1.00 16.51           O  
ATOM    955  CB  PHE A 124      34.165  21.206   8.625  1.00 15.15           C  
ATOM    956  CG  PHE A 124      34.958  19.947   8.414  1.00 15.33           C  
ATOM    957  CD1 PHE A 124      35.202  19.044   9.466  1.00 15.57           C  
ATOM    958  CD2 PHE A 124      35.429  19.681   7.120  1.00 15.83           C  
ATOM    959  CE1 PHE A 124      35.937  17.845   9.194  1.00 15.87           C  
ATOM    960  CE2 PHE A 124      36.143  18.509   6.832  1.00 15.43           C  
ATOM    961  CZ  PHE A 124      36.391  17.646   7.872  1.00 15.16           C  
ATOM    962  N   GLU A 125      31.593  22.968   9.002  1.00 17.29           N  
ATOM    963  CA  GLU A 125      30.917  24.274   9.124  1.00 18.45           C  
ATOM    964  C   GLU A 125      29.976  24.326  10.348  1.00 17.83           C  
ATOM    965  O   GLU A 125      29.940  25.358  11.070  1.00 17.18           O  
ATOM    966  CB  GLU A 125      30.227  24.628   7.816  1.00 20.81           C  
ATOM    967  CG  GLU A 125      29.233  25.814   7.970  1.00 24.77           C  
ATOM    968  CD  GLU A 125      28.964  26.570   6.668  1.00 26.59           C  
ATOM    969  OE1 GLU A 125      28.171  25.909   5.930  1.00 27.45           O  
ATOM    970  OE2 GLU A 125      29.565  27.670   6.569  1.00 28.39           O  
ATOM    971  N   LYS A 126      29.196  23.279  10.622  1.00 16.87           N  
ATOM    972  CA  LYS A 126      28.302  23.283  11.765  1.00 16.32           C  
ATOM    973  C   LYS A 126      29.118  23.360  13.055  1.00 17.01           C  
ATOM    974  O   LYS A 126      28.822  24.079  14.079  1.00 16.18           O  
ATOM    975  CB  LYS A 126      27.414  22.052  11.704  1.00 16.29           C  
ATOM    976  CG  LYS A 126      26.386  22.156  12.792  1.00 17.26           C  
ATOM    977  CD  LYS A 126      25.309  21.079  12.696  1.00 18.45           C  
ATOM    978  CE  LYS A 126      25.906  19.675  12.686  1.00 18.60           C  
ATOM    979  NZ  LYS A 126      24.742  18.702  12.709  1.00 18.28           N  
ATOM    980  N   LEU A 127      30.247  22.638  13.085  1.00 16.89           N  
ATOM    981  CA  LEU A 127      31.094  22.603  14.304  1.00 18.05           C  
ATOM    982  C   LEU A 127      32.139  23.710  14.403  1.00 18.77           C  
ATOM    983  O   LEU A 127      32.860  23.696  15.448  1.00 18.41           O  
ATOM    984  CB  LEU A 127      31.738  21.195  14.457  1.00 17.78           C  
ATOM    985  CG ALEU A 127      30.744  20.078  14.757  0.50 17.85           C  
ATOM    986  CG BLEU A 127      30.772  20.042  14.247  0.50 17.53           C  
ATOM    987  CD1ALEU A 127      29.779  19.832  13.600  0.50 18.24           C  
ATOM    988  CD1BLEU A 127      31.468  18.679  14.359  0.50 17.43           C  
ATOM    989  CD2ALEU A 127      31.520  18.778  15.046  0.50 17.75           C  
ATOM    990  CD2BLEU A 127      29.680  20.134  15.306  0.50 17.33           C  
ATOM    991  N   GLY A 128      32.185  24.536  13.371  1.00 19.02           N  
ATOM    992  CA  GLY A 128      33.194  25.622  13.408  1.00 21.64           C  
ATOM    993  C   GLY A 128      34.620  25.111  13.212  1.00 22.82           C  
ATOM    994  O   GLY A 128      35.509  25.762  13.739  1.00 22.99           O  
ATOM    995  N   MET A 129      34.868  24.049  12.482  1.00 24.58           N  
ATOM    996  CA  MET A 129      36.197  23.497  12.226  1.00 26.60           C  
ATOM    997  C   MET A 129      36.652  23.893  10.823  1.00 28.20           C  
ATOM    998  O   MET A 129      37.834  23.543  10.459  1.00 30.12           O  
ATOM    999  CB  MET A 129      36.158  21.981  12.324  1.00 27.43           C  
ATOM   1000  CG  MET A 129      35.853  21.331  13.619  1.00 28.62           C  
ATOM   1001  SD  MET A 129      35.359  19.578  13.370  1.00 30.17           S  
ATOM   1002  CE  MET A 129      36.974  18.799  13.090  1.00 29.91           C  
ATOM   1003  OXT MET A 129      35.903  24.524  10.052  1.00 29.02           O  
TER    1004      MET A 129                                                      
HETATM 1005  S   SO4 A 401      23.925  -3.428   6.383  1.00 35.88           S  
HETATM 1006  O1  SO4 A 401      24.709  -4.359   7.275  1.00 37.19           O  
HETATM 1007  O2  SO4 A 401      23.433  -4.282   5.270  1.00 37.40           O  
HETATM 1008  O3  SO4 A 401      22.736  -2.914   7.160  1.00 36.74           O  
HETATM 1009  O4  SO4 A 401      24.780  -2.306   5.947  1.00 37.08           O  
HETATM 1010  S   SO4 A 402      22.214  15.738   8.260  1.00 39.60           S  
HETATM 1011  O1  SO4 A 402      21.149  15.021   9.051  1.00 39.06           O  
HETATM 1012  O2  SO4 A 402      23.462  14.907   7.944  1.00 38.26           O  
HETATM 1013  O3  SO4 A 402      21.685  16.282   6.925  1.00 39.20           O  
HETATM 1014  O4  SO4 A 402      22.706  16.910   9.124  1.00 39.69           O  
HETATM 1015  S   SO4 A 403      34.187   9.439  32.376  1.00 60.41           S  
HETATM 1016  O1  SO4 A 403      35.007   9.343  31.107  1.00 60.53           O  
HETATM 1017  O2  SO4 A 403      34.378   8.317  33.355  1.00 60.26           O  
HETATM 1018  O3  SO4 A 403      34.624  10.704  33.093  1.00 60.93           O  
HETATM 1019  O4  SO4 A 403      32.736   9.578  31.991  1.00 60.64           O  
HETATM 1020  O   HOH A 201      43.504  12.365   7.284  1.00  8.71           O  
HETATM 1021  O   HOH A 202      27.003  -2.892   8.368  1.00 11.69           O  
HETATM 1022  O   HOH A 203      23.465  -0.041   7.508  1.00 12.59           O  
HETATM 1023  O   HOH A 204      22.282   1.684  15.604  1.00 12.89           O  
HETATM 1024  O   HOH A 205      49.074  13.723   3.427  1.00 13.01           O  
HETATM 1025  O   HOH A 206      24.681  -6.064  12.452  1.00 13.07           O  
HETATM 1026  O   HOH A 207      29.440   1.885   6.525  1.00 13.39           O  
HETATM 1027  O   HOH A 208      32.001 -10.742  16.714  1.00 14.18           O  
HETATM 1028  O   HOH A 209      46.243  13.341   4.864  1.00 14.49           O  
HETATM 1029  O   HOH A 210      31.446   3.426   8.083  1.00 15.70           O  
HETATM 1030  O   HOH A 211      25.793   6.470  -4.955  1.00 15.86           O  
HETATM 1031  O   HOH A 212      29.731   3.958  -0.799  1.00 15.88           O  
HETATM 1032  O   HOH A 213      35.545   7.073  30.055  1.00 15.88           O  
HETATM 1033  O   HOH A 214      28.256  -1.932   4.980  1.00 16.13           O  
HETATM 1034  O   HOH A 215      22.297  -7.391   9.957  1.00 16.21           O  
HETATM 1035  O   HOH A 216      33.064   8.484  -5.986  1.00 16.21           O  
HETATM 1036  O   HOH A 217      46.560  13.657  -0.435  1.00 16.69           O  
HETATM 1037  O   HOH A 218      25.518  17.373   9.131  1.00 16.74           O  
HETATM 1038  O   HOH A 219      24.097  10.860  23.534  1.00 16.87           O  
HETATM 1039  O   HOH A 220      15.305   4.433  15.515  1.00 16.93           O  
HETATM 1040  O   HOH A 221      28.447  16.696  16.635  1.00 17.81           O  
HETATM 1041  O   HOH A 222      32.381  -7.364  12.731  1.00 17.82           O  
HETATM 1042  O   HOH A 223      47.060  14.832   2.104  1.00 18.43           O  
HETATM 1043  O   HOH A 224      32.782  -8.282  15.414  1.00 18.51           O  
HETATM 1044  O   HOH A 225      25.929  -6.020   9.682  1.00 18.66           O  
HETATM 1045  O   HOH A 226      24.426  -1.928  20.604  1.00 18.82           O  
HETATM 1046  O   HOH A 227      18.402   8.893  20.829  1.00 19.18           O  
HETATM 1047  O   HOH A 228      25.495   9.755  25.545  1.00 19.35           O  
HETATM 1048  O   HOH A 229      31.139   6.584  28.099  1.00 19.42           O  
HETATM 1049  O   HOH A 230      38.014  16.673  16.088  1.00 19.53           O  
HETATM 1050  O   HOH A 231      40.552   9.352  20.439  1.00 20.15           O  
HETATM 1051  O   HOH A 232      43.145  13.748  14.777  1.00 20.17           O  
HETATM 1052  O   HOH A 233       9.287  11.365   6.846  1.00 20.19           O  
HETATM 1053  O   HOH A 234      20.425  14.866   4.740  1.00 21.08           O  
HETATM 1054  O   HOH A 235      41.709   6.963  -3.657  1.00 21.93           O  
HETATM 1055  O   HOH A 236      22.547  15.587  13.382  1.00 22.71           O  
HETATM 1056  O   HOH A 237      19.203   4.213   9.701  1.00 23.46           O  
HETATM 1057  O   HOH A 238      50.248  11.378   6.509  1.00 23.86           O  
HETATM 1058  O   HOH A 239      44.367   5.505   3.699  1.00 24.06           O  
HETATM 1059  O   HOH A 240      17.412   0.313  10.184  1.00 24.40           O  
HETATM 1060  O   HOH A 241      43.435   0.235  11.043  1.00 24.94           O  
HETATM 1061  O   HOH A 242      12.579  12.650   8.105  1.00 25.22           O  
HETATM 1062  O   HOH A 243      19.350   0.033  19.197  1.00 25.43           O  
HETATM 1063  O   HOH A 244      35.508  -6.839   8.908  1.00 25.59           O  
HETATM 1064  O   HOH A 245      29.780   5.063  -7.087  1.00 25.75           O  
HETATM 1065  O   HOH A 246      21.195   0.556   8.224  1.00 26.96           O  
HETATM 1066  O   HOH A 247      26.537  16.396   7.036  1.00 26.98           O  
HETATM 1067  O   HOH A 248      30.403  17.368  18.066  1.00 27.04           O  
HETATM 1068  O   HOH A 249      22.607  13.433   3.875  1.00 27.59           O  
HETATM 1069  O   HOH A 250      33.814  -7.967  10.633  1.00 28.57           O  
HETATM 1070  O   HOH A 251      30.935  17.977  -2.840  1.00 29.34           O  
HETATM 1071  O   HOH A 252      10.768   6.736   7.401  1.00 29.61           O  
HETATM 1072  O   HOH A 253      32.981  10.153  -8.127  1.00 29.66           O  
HETATM 1073  O   HOH A 254      23.070  -4.932  16.261  1.00 30.05           O  
HETATM 1074  O   HOH A 255      42.565   7.549   3.312  1.00 31.04           O  
HETATM 1075  O   HOH A 256      35.912   7.705  -6.561  1.00 31.41           O  
HETATM 1076  O   HOH A 257      20.728  12.323  12.302  1.00 31.74           O  
HETATM 1077  O   HOH A 258      22.136  14.428  11.351  1.00 32.09           O  
HETATM 1078  O   HOH A 259      49.835   8.865   4.390  1.00 32.43           O  
HETATM 1079  O   HOH A 260      34.814  15.910  -4.527  1.00 32.48           O  
HETATM 1080  O   HOH A 261      24.189  -6.691   7.695  1.00 32.59           O  
HETATM 1081  O   HOH A 262      40.161  17.613  -2.078  1.00 32.94           O  
HETATM 1082  O   HOH A 263      21.777  10.993   2.911  1.00 33.78           O  
HETATM 1083  O   HOH A 264      41.265  20.110  -0.433  1.00 33.86           O  
HETATM 1084  O   HOH A 265      33.916  14.172  -6.512  1.00 34.38           O  
HETATM 1085  O   HOH A 266      39.775  -5.159   1.980  1.00 34.43           O  
HETATM 1086  O   HOH A 267      39.140  -3.046   4.722  1.00 34.68           O  
HETATM 1087  O   HOH A 268      12.853   8.224  17.244  1.00 35.25           O  
HETATM 1088  O   HOH A 269      22.740   2.251  -5.819  1.00 35.80           O  
HETATM 1089  O   HOH A 270      20.692  -6.418   7.717  1.00 37.67           O  
HETATM 1090  O   HOH A 271      21.798   9.951  24.396  1.00 37.82           O  
HETATM 1091  O   HOH A 272      19.899  -5.208  11.293  1.00 38.14           O  
HETATM 1092  O   HOH A 273      36.042  15.799  23.028  1.00 38.17           O  
HETATM 1093  O   HOH A 274      18.287   1.261   7.987  1.00 38.65           O  
HETATM 1094  O   HOH A 275      21.271   1.716   0.137  1.00 40.34           O  
HETATM 1095  O   HOH A 276      49.519  18.461   9.470  1.00 41.47           O  
HETATM 1096  O   HOH A 277      27.697   4.780  -6.046  1.00 41.75           O  
HETATM 1097  O   HOH A 278      24.522   7.360  27.329  1.00 42.10           O  
HETATM 1098  O   HOH A 279      46.123  14.601  13.438  1.00 42.25           O  
HETATM 1099  O   HOH A 280      46.352  10.540  -1.052  1.00 42.41           O  
HETATM 1100  O   HOH A 281      39.991  -4.583  14.114  1.00 42.47           O  
HETATM 1101  O   HOH A 282      46.448   5.603   8.189  1.00 43.03           O  
HETATM 1102  O   HOH A 283      29.813  12.217  -7.734  1.00 43.04           O  
HETATM 1103  O   HOH A 284      44.007   3.596  17.771  1.00 43.26           O  
HETATM 1104  O   HOH A 285      43.822   0.850  21.435  1.00 43.47           O  
HETATM 1105  O   HOH A 286      14.809   9.553  19.743  1.00 43.56           O  
HETATM 1106  O   HOH A 287      17.945   6.869  21.718  1.00 43.74           O  
HETATM 1107  O   HOH A 288      33.147  23.436   5.485  1.00 44.19           O  
HETATM 1108  O   HOH A 289      31.871   6.453  -6.976  1.00 44.26           O  
HETATM 1109  O   HOH A 290      26.903  10.159 -10.417  1.00 44.79           O  
HETATM 1110  O   HOH A 291      36.411  18.836   3.272  1.00 44.91           O  
HETATM 1111  O   HOH A 292      23.638  -2.220   2.891  1.00 44.94           O  
HETATM 1112  O   HOH A 293      24.214  -4.026  17.818  1.00 44.98           O  
HETATM 1113  O   HOH A 294      24.744  15.209  22.691  1.00 46.74           O  
HETATM 1114  O   HOH A 295      37.659  10.020  29.474  1.00 47.43           O  
HETATM 1115  O   HOH A 296      15.771  10.693  22.759  1.00 47.66           O  
HETATM 1116  O   HOH A 297      21.238   2.584  22.216  1.00 47.86           O  
HETATM 1117  O   HOH A 298      34.326  26.848  10.562  1.00 47.91           O  
HETATM 1118  O   HOH A 299      21.687  20.127   2.527  1.00 47.94           O  
HETATM 1119  O   HOH A 300      21.534  15.757  21.171  1.00 48.23           O  
HETATM 1120  O   HOH A 301      29.043  21.513   1.853  1.00 48.49           O  
HETATM 1121  O   HOH A 302      39.963  -3.690  11.259  1.00 48.65           O  
HETATM 1122  O   HOH A 303      27.785  15.388  24.868  1.00 48.95           O  
HETATM 1123  O   HOH A 304      29.956   7.707  -9.244  1.00 49.69           O  
HETATM 1124  O   HOH A 305      25.940  -4.266   3.777  1.00 49.88           O  
HETATM 1125  O   HOH A 306      19.190  -2.199   9.981  1.00 50.43           O  
HETATM 1126  O   HOH A 307      36.324  13.625  -5.874  1.00 50.58           O  
HETATM 1127  O   HOH A 308      25.687  14.986   1.175  1.00 51.13           O  
HETATM 1128  O   HOH A 309      21.862   0.587  20.683  1.00 51.19           O  
HETATM 1129  O   HOH A 310      29.757  14.036  28.816  1.00 51.22           O  
HETATM 1130  O   HOH A 311       8.571   6.790   8.443  1.00 52.38           O  
HETATM 1131  O   HOH A 312      40.909  20.575  11.877  1.00 52.98           O  
HETATM 1132  O   HOH A 313      10.557  12.872  17.436  1.00 53.16           O  
HETATM 1133  O   HOH A 314      29.115  17.176  21.510  1.00 53.73           O  
HETATM 1134  O   HOH A 315      28.924   0.525  -0.510  1.00 54.10           O  
HETATM 1135  O   HOH A 316      17.072  -2.520   8.071  1.00 54.23           O  
HETATM 1136  O   HOH A 317      45.412   1.259   9.227  1.00 55.13           O  
HETATM 1137  O   HOH A 318      19.885   1.209  17.046  1.00 55.34           O  
HETATM 1138  O   HOH A 319      38.264   8.672  26.844  1.00 55.46           O  
HETATM 1139  O   HOH A 320      33.096  25.100   7.961  1.00 56.46           O  
HETATM 1140  O   HOH A 321      26.049  -0.610  -1.642  1.00 57.07           O  
HETATM 1141  O   HOH A 322      37.804  26.539  13.429  1.00 57.38           O  
HETATM 1142  O   HOH A 323      22.938  -0.449   0.594  1.00 57.44           O  
HETATM 1143  O   HOH A 324      45.588  17.360   1.750  1.00 57.86           O  
HETATM 1144  O   HOH A 325      37.341  27.627   9.986  1.00 58.09           O  
HETATM 1145  O   HOH A 326      19.651  -2.731   6.418  1.00 58.15           O  
HETATM 1146  O   HOH A 327       9.009   2.961   4.825  1.00 58.89           O  
HETATM 1147  O   HOH A 328      24.295  17.314   3.359  1.00 59.80           O  
HETATM 1148  O   HOH A 329      35.536  -7.217  17.565  1.00 59.87           O  
HETATM 1149  O   HOH A 330      29.899  18.621  -5.751  1.00 61.81           O  
HETATM 1150  O   HOH A 331      10.846   3.666   6.595  1.00 61.88           O  
HETATM 1151  O   HOH A 332      37.966   6.584  29.174  1.00 62.04           O  
HETATM 1152  O   HOH A 333      13.566   4.608  17.285  1.00 62.10           O  
HETATM 1153  O   HOH A 334      47.306   5.866   5.056  1.00 63.09           O  
HETATM 1154  O   HOH A 335      22.638   2.493  25.146  1.00 64.29           O  
HETATM 1155  O   HOH A 336      33.531  19.534  18.093  1.00 64.37           O  
HETATM 1156  O   HOH A 337      47.804  10.697  13.713  1.00 65.27           O  
HETATM 1157  O   HOH A 338      40.107   9.311  24.665  1.00 65.29           O  
HETATM 1158  O   HOH A 339      25.621   2.307  -7.276  1.00 65.43           O  
HETATM 1159  O   HOH A 340      38.847  22.561  -0.512  1.00 66.54           O  
HETATM 1160  O   HOH A 341      25.805   3.963  26.600  1.00 66.84           O  
HETATM 1161  O   HOH A 342      24.227   4.098  -6.257  1.00 67.54           O  
HETATM 1162  O   HOH A 343      40.444  12.040  21.661  1.00 67.59           O  
HETATM 1163  O   HOH A 344      48.820  16.745  12.321  1.00 70.14           O  
HETATM 1164  O   HOH A 345      30.921  20.647  -0.927  1.00 70.50           O  
HETATM 1165  O   HOH A 346      25.265  12.272  28.016  1.00 79.45           O  
HETATM 1166  O   HOH A 347      27.996  -3.067   2.287  1.00 80.05           O  
CONECT 1005 1006 1007 1008 1009                                                 
CONECT 1006 1005                                                                
CONECT 1007 1005                                                                
CONECT 1008 1005                                                                
CONECT 1009 1005                                                                
CONECT 1010 1011 1012 1013 1014                                                 
CONECT 1011 1010                                                                
CONECT 1012 1010                                                                
CONECT 1013 1010                                                                
CONECT 1014 1010                                                                
CONECT 1015 1016 1017 1018 1019                                                 
CONECT 1016 1015                                                                
CONECT 1017 1015                                                                
CONECT 1018 1015                                                                
CONECT 1019 1015                                                                
MASTER      331    0    3    5    5    0    7    6 1141    1   15   10          
END                                                                             
