# Supplementary material for: Comparative Molecular Dynamics Study of the Thermal Stability of CheY Proteins from Hyperthermophilic and Mesophilic Organisms
Source: J Chem Inf Model. 2026 Mar 10;66(6):3259–75. doi: 10.1021/acs.jcim.5c02944 (PMC13014450; doi:10.1021/acs.jcim.5c02944)
Supplement: Supplementary file 1 [file ci5c02944_si_001.zip › 12.Data_Availability_Statement_Alas_etal_JCIM/3CHY/md_1ms.log]

                  :-) GROMACS - gmx mdrun, 2020.3-MODIFIED (-:

                            GROMACS is written by:
     Emile Apol      Rossen Apostolov      Paul Bauer     Herman J.C. Berendsen
    Par Bjelkmar      Christian Blau   Viacheslav Bolnykh     Kevin Boyd    
 Aldert van Buuren   Rudi van Drunen     Anton Feenstra       Alan Gray     
  Gerrit Groenhof     Anca Hamuraru    Vincent Hindriksen  M. Eric Irrgang  
  Aleksei Iupinov   Christoph Junghans     Joe Jordan     Dimitrios Karkoulis
    Peter Kasson        Jiri Kraus      Carsten Kutzner      Per Larsson    
  Justin A. Lemkul    Viveca Lindahl    Magnus Lundborg     Erik Marklund   
    Pascal Merz     Pieter Meulenhoff    Teemu Murtola       Szilard Pall   
    Sander Pronk      Roland Schulz      Michael Shirts    Alexey Shvetsov  
   Alfons Sijbers     Peter Tieleman      Jon Vincent      Teemu Virolainen 
 Christian Wennberg    Maarten Wolf      Artem Zhmurov   
                           and the project leaders:
        Mark Abraham, Berk Hess, Erik Lindahl, and David van der Spoel

Copyright (c) 1991-2000, University of Groningen, The Netherlands.
Copyright (c) 2001-2019, The GROMACS development team at
Uppsala University, Stockholm University and
the Royal Institute of Technology, Sweden.
check out http://www.gromacs.org for more information.

GROMACS is free software; you can redistribute it and/or modify it
under the terms of the GNU Lesser General Public License
as published by the Free Software Foundation; either version 2.1
of the License, or (at your option) any later version.

GROMACS:      gmx mdrun, version 2020.3-MODIFIED
Executable:   /opt/lufac/gromacs-gpu/bin/gmx
Data prefix:  /opt/lufac/gromacs-gpu
Working dir:  /STORAGE/sujey/3chy_T302_1ms
Process ID:   13639
Command line:
  gmx mdrun -v -deffnm md_1ms -gpu_id 0 -ntomp 5

GROMACS version:    2020.3-MODIFIED
This program has been built from source code that has been altered and does not match the code released as part of the official GROMACS version 2020.3-MODIFIED. If you did not intend to use an altered GROMACS version, make sure to download an intact source distribution and compile that before proceeding.
If you have modified the source code, you are strongly encouraged to set your custom version suffix (using -DGMX_VERSION_STRING_OF_FORK) which will can help later with scientific reproducibility but also when reporting bugs.
Release checksum: c0599e547549c2d0ef4fc678dc5a26ad0000eab045e938fed756f9ff5b99a197
Computed checksum: 6b681f351f37b1314c60aa5326b80c1a3015f95152310b77f801b02e2e72dba3
Precision:          single
Memory model:       64 bit
MPI library:        thread_mpi
OpenMP support:     enabled (GMX_OPENMP_MAX_THREADS = 64)
GPU support:        CUDA
SIMD instructions:  AVX2_256
FFT library:        fftw-3.3.8-sse2-avx-avx2-avx2_128
RDTSCP usage:       enabled
TNG support:        enabled
Hwloc support:      hwloc-1.11.8
Tracing support:    disabled
C compiler:         /opt/rh/devtoolset-7/root/usr/bin/gcc GNU 7.3.1
C compiler flags:   -mavx2 -mfma -fexcess-precision=fast -funroll-all-loops -O2 -DNDEBUG
C++ compiler:       /opt/rh/devtoolset-7/root/usr/bin/g++ GNU 7.3.1
C++ compiler flags: -mavx2 -mfma -fexcess-precision=fast -funroll-all-loops -fopenmp -O2 -DNDEBUG
CUDA compiler:      /usr/local/cuda/bin/nvcc nvcc: NVIDIA (R) Cuda compiler driver;Copyright (c) 2005-2019 NVIDIA Corporation;Built on Wed_Oct_23_19:24:38_PDT_2019;Cuda compilation tools, release 10.2, V10.2.89
CUDA compiler flags:-gencode;arch=compute_30,code=sm_30;-gencode;arch=compute_35,code=sm_35;-gencode;arch=compute_37,code=sm_37;-gencode;arch=compute_50,code=sm_50;-gencode;arch=compute_52,code=sm_52;-gencode;arch=compute_60,code=sm_60;-gencode;arch=compute_61,code=sm_61;-gencode;arch=compute_70,code=sm_70;-gencode;arch=compute_35,code=compute_35;-gencode;arch=compute_50,code=compute_50;-gencode;arch=compute_52,code=compute_52;-gencode;arch=compute_60,code=compute_60;-gencode;arch=compute_61,code=compute_61;-gencode;arch=compute_70,code=compute_70;-gencode;arch=compute_75,code=compute_75;-use_fast_math;;-mavx2 -mfma -fexcess-precision=fast -funroll-all-loops -fopenmp -O2 -DNDEBUG
CUDA driver:        10.20
CUDA runtime:       10.20


Running on 1 node with total 20 cores, 20 logical cores, 4 compatible GPUs
Hardware detected:
  CPU info:
    Vendor: Intel
    Brand:  Intel(R) Xeon(R) Silver 4210R CPU @ 2.40GHz
    Family: 6   Model: 85   Stepping: 7
    Features: aes apic avx avx2 avx512f avx512cd avx512bw avx512vl clfsh cmov cx8 cx16 f16c fma hle htt intel lahf mmx msr nonstop_tsc pcid pclmuldq pdcm pdpe1gb popcnt pse rdrnd rdtscp rtm sse2 sse3 sse4.1 sse4.2 ssse3 tdt x2apic
    Number of AVX-512 FMA units: 1 (AVX2 is faster w/o 2 AVX-512 FMA units)
  Hardware topology: Full, with devices
    Sockets, cores, and logical processors:
      Socket  0: [   0] [   1] [   2] [   3] [   4] [   5] [   6] [   7] [   8] [   9]
      Socket  1: [  10] [  11] [  12] [  13] [  14] [  15] [  16] [  17] [  18] [  19]
    Numa nodes:
      Node  0 (33989996544 bytes mem):   0   1   2   3   4   5   6   7   8   9
      Node  1 (34359738368 bytes mem):  10  11  12  13  14  15  16  17  18  19
      Latency:
               0     1
         0  1.00  2.10
         1  2.10  1.00
    Caches:
      L1: 32768 bytes, linesize 64 bytes, assoc. 8, shared 1 ways
      L2: 1048576 bytes, linesize 64 bytes, assoc. 16, shared 1 ways
      L3: 14417920 bytes, linesize 64 bytes, assoc. 11, shared 10 ways
    PCI devices:
      0000:00:11.5  Id: 8086:a1d2  Class: 0x0106  Numa: 0
      0000:00:17.0  Id: 8086:a182  Class: 0x0106  Numa: 0
      0000:01:00.0  Id: 8086:1563  Class: 0x0200  Numa: 0
      0000:01:00.1  Id: 8086:1563  Class: 0x0200  Numa: 0
      0000:04:00.0  Id: 1a03:2000  Class: 0x0300  Numa: 0
      0000:18:00.0  Id: 10de:1e04  Class: 0x0300  Numa: 0
      0000:3b:00.0  Id: 10de:1e04  Class: 0x0300  Numa: 0
      0000:86:00.0  Id: 10de:1e04  Class: 0x0300  Numa: 1
      0000:af:00.0  Id: 10de:1e04  Class: 0x0300  Numa: 1
  GPU info:
    Number of GPUs detected: 4
    #0: NVIDIA GeForce RTX 2080 Ti, compute cap.: 7.5, ECC:  no, stat: compatible
    #1: NVIDIA GeForce RTX 2080 Ti, compute cap.: 7.5, ECC:  no, stat: compatible
    #2: NVIDIA GeForce RTX 2080 Ti, compute cap.: 7.5, ECC:  no, stat: compatible
    #3: NVIDIA GeForce RTX 2080 Ti, compute cap.: 7.5, ECC:  no, stat: compatible


++++ PLEASE READ AND CITE THE FOLLOWING REFERENCE ++++
M. J. Abraham, T. Murtola, R. Schulz, S. Páll, J. C. Smith, B. Hess, E.
Lindahl
GROMACS: High performance molecular simulations through multi-level
parallelism from laptops to supercomputers
SoftwareX 1 (2015) pp. 19-25
-------- -------- --- Thank You --- -------- --------


++++ PLEASE READ AND CITE THE FOLLOWING REFERENCE ++++
S. Páll, M. J. Abraham, C. Kutzner, B. Hess, E. Lindahl
Tackling Exascale Software Challenges in Molecular Dynamics Simulations with
GROMACS
In S. Markidis & E. Laure (Eds.), Solving Software Challenges for Exascale 8759 (2015) pp. 3-27
-------- -------- --- Thank You --- -------- --------


++++ PLEASE READ AND CITE THE FOLLOWING REFERENCE ++++
S. Pronk, S. Páll, R. Schulz, P. Larsson, P. Bjelkmar, R. Apostolov, M. R.
Shirts, J. C. Smith, P. M. Kasson, D. van der Spoel, B. Hess, and E. Lindahl
GROMACS 4.5: a high-throughput and highly parallel open source molecular
simulation toolkit
Bioinformatics 29 (2013) pp. 845-54
-------- -------- --- Thank You --- -------- --------


++++ PLEASE READ AND CITE THE FOLLOWING REFERENCE ++++
B. Hess and C. Kutzner and D. van der Spoel and E. Lindahl
GROMACS 4: Algorithms for highly efficient, load-balanced, and scalable
molecular simulation
J. Chem. Theory Comput. 4 (2008) pp. 435-447
-------- -------- --- Thank You --- -------- --------


++++ PLEASE READ AND CITE THE FOLLOWING REFERENCE ++++
D. van der Spoel, E. Lindahl, B. Hess, G. Groenhof, A. E. Mark and H. J. C.
Berendsen
GROMACS: Fast, Flexible and Free
J. Comp. Chem. 26 (2005) pp. 1701-1719
-------- -------- --- Thank You --- -------- --------


++++ PLEASE READ AND CITE THE FOLLOWING REFERENCE ++++
E. Lindahl and B. Hess and D. van der Spoel
GROMACS 3.0: A package for molecular simulation and trajectory analysis
J. Mol. Mod. 7 (2001) pp. 306-317
-------- -------- --- Thank You --- -------- --------


++++ PLEASE READ AND CITE THE FOLLOWING REFERENCE ++++
H. J. C. Berendsen, D. van der Spoel and R. van Drunen
GROMACS: A message-passing parallel molecular dynamics implementation
Comp. Phys. Comm. 91 (1995) pp. 43-56
-------- -------- --- Thank You --- -------- --------


++++ PLEASE CITE THE DOI FOR THIS VERSION OF GROMACS ++++
https://doi.org/10.5281/zenodo.3923645
-------- -------- --- Thank You --- -------- --------

Input Parameters:
   integrator                     = md
   tinit                          = 0
   dt                             = 0.002
   nsteps                         = 500000000
   init-step                      = 0
   simulation-part                = 1
   comm-mode                      = Linear
   nstcomm                        = 100
   bd-fric                        = 0
   ld-seed                        = 2087813229
   emtol                          = 10
   emstep                         = 0.01
   niter                          = 20
   fcstep                         = 0
   nstcgsteep                     = 1000
   nbfgscorr                      = 10
   rtpi                           = 0.05
   nstxout                        = 0
   nstvout                        = 0
   nstfout                        = 0
   nstlog                         = 50000
   nstcalcenergy                  = 100
   nstenergy                      = 50000
   nstxout-compressed             = 50000
   compressed-x-precision         = 1000
   cutoff-scheme                  = Verlet
   nstlist                        = 10
   pbc                            = xyz
   periodic-molecules             = false
   verlet-buffer-tolerance        = 0.005
   rlist                          = 1
   coulombtype                    = PME
   coulomb-modifier               = Potential-shift
   rcoulomb-switch                = 0
   rcoulomb                       = 1
   epsilon-r                      = 1
   epsilon-rf                     = inf
   vdw-type                       = Cut-off
   vdw-modifier                   = Potential-shift
   rvdw-switch                    = 0
   rvdw                           = 1
   DispCorr                       = EnerPres
   table-extension                = 1
   fourierspacing                 = 0.16
   fourier-nx                     = 40
   fourier-ny                     = 40
   fourier-nz                     = 40
   pme-order                      = 4
   ewald-rtol                     = 1e-05
   ewald-rtol-lj                  = 0.001
   lj-pme-comb-rule               = Geometric
   ewald-geometry                 = 0
   epsilon-surface                = 0
   tcoupl                         = V-rescale
   nsttcouple                     = 10
   nh-chain-length                = 0
   print-nose-hoover-chain-variables = false
   pcoupl                         = Parrinello-Rahman
   pcoupltype                     = Isotropic
   nstpcouple                     = 10
   tau-p                          = 2
   compressibility (3x3):
      compressibility[    0]={ 4.50000e-05,  0.00000e+00,  0.00000e+00}
      compressibility[    1]={ 0.00000e+00,  4.50000e-05,  0.00000e+00}
      compressibility[    2]={ 0.00000e+00,  0.00000e+00,  4.50000e-05}
   ref-p (3x3):
      ref-p[    0]={ 1.00000e+00,  0.00000e+00,  0.00000e+00}
      ref-p[    1]={ 0.00000e+00,  1.00000e+00,  0.00000e+00}
      ref-p[    2]={ 0.00000e+00,  0.00000e+00,  1.00000e+00}
   refcoord-scaling               = No
   posres-com (3):
      posres-com[0]= 0.00000e+00
      posres-com[1]= 0.00000e+00
      posres-com[2]= 0.00000e+00
   posres-comB (3):
      posres-comB[0]= 0.00000e+00
      posres-comB[1]= 0.00000e+00
      posres-comB[2]= 0.00000e+00
   QMMM                           = false
   QMconstraints                  = 0
   QMMMscheme                     = 0
   MMChargeScaleFactor            = 1
qm-opts:
   ngQM                           = 0
   constraint-algorithm           = Lincs
   continuation                   = true
   Shake-SOR                      = false
   shake-tol                      = 0.0001
   lincs-order                    = 4
   lincs-iter                     = 1
   lincs-warnangle                = 30
   nwall                          = 0
   wall-type                      = 9-3
   wall-r-linpot                  = -1
   wall-atomtype[0]               = -1
   wall-atomtype[1]               = -1
   wall-density[0]                = 0
   wall-density[1]                = 0
   wall-ewald-zfac                = 3
   pull                           = false
   awh                            = false
   rotation                       = false
   interactiveMD                  = false
   disre                          = No
   disre-weighting                = Conservative
   disre-mixed                    = false
   dr-fc                          = 1000
   dr-tau                         = 0
   nstdisreout                    = 100
   orire-fc                       = 0
   orire-tau                      = 0
   nstorireout                    = 100
   free-energy                    = no
   cos-acceleration               = 0
   deform (3x3):
      deform[    0]={ 0.00000e+00,  0.00000e+00,  0.00000e+00}
      deform[    1]={ 0.00000e+00,  0.00000e+00,  0.00000e+00}
      deform[    2]={ 0.00000e+00,  0.00000e+00,  0.00000e+00}
   simulated-tempering            = false
   swapcoords                     = no
   userint1                       = 0
   userint2                       = 0
   userint3                       = 0
   userint4                       = 0
   userreal1                      = 0
   userreal2                      = 0
   userreal3                      = 0
   userreal4                      = 0
   applied-forces:
     electric-field:
       x:
         E0                       = 0
         omega                    = 0
         t0                       = 0
         sigma                    = 0
       y:
         E0                       = 0
         omega                    = 0
         t0                       = 0
         sigma                    = 0
       z:
         E0                       = 0
         omega                    = 0
         t0                       = 0
         sigma                    = 0
     density-guided-simulation:
       active                     = false
       group                      = protein
       similarity-measure         = inner-product
       atom-spreading-weight      = unity
       force-constant             = 1e+09
       gaussian-transform-spreading-width = 0.2
       gaussian-transform-spreading-range-in-multiples-of-width = 4
       reference-density-filename = reference.mrc
       nst                        = 1
       normalize-densities        = true
       adaptive-force-scaling     = false
       adaptive-force-scaling-time-constant = 4
grpopts:
   nrdf:     4940.57     29781.4
   ref-t:         302         302
   tau-t:         0.1         0.1
annealing:          No          No
annealing-npoints:           0           0
   acc:	           0           0           0
   nfreeze:           N           N           N
   energygrp-flags[  0]: 0

Changing nstlist from 10 to 100, rlist from 1 to 1.163

1 GPU selected for this run.
Mapping of GPU IDs to the 2 GPU tasks in the 1 rank on this node:
  PP:0,PME:0
PP tasks will do (non-perturbed) short-ranged interactions on the GPU
PP task will update and constrain coordinates on the CPU
PME tasks will do all aspects on the GPU
Using 1 MPI thread

Non-default thread affinity set, disabling internal thread affinity

Using 5 OpenMP threads 

System total charge: 0.000
Will do PME sum in reciprocal space for electrostatic interactions.

++++ PLEASE READ AND CITE THE FOLLOWING REFERENCE ++++
U. Essmann, L. Perera, M. L. Berkowitz, T. Darden, H. Lee and L. G. Pedersen 
A smooth particle mesh Ewald method
J. Chem. Phys. 103 (1995) pp. 8577-8592
-------- -------- --- Thank You --- -------- --------

Using a Gaussian width (1/beta) of 0.320163 nm for Ewald
Potential shift: LJ r^-12: -1.000e+00 r^-6: -1.000e+00, Ewald -1.000e-05
Initialized non-bonded Ewald tables, spacing: 9.33e-04 size: 1073

Generated table with 1081 data points for 1-4 COUL.
Tabscale = 500 points/nm
Generated table with 1081 data points for 1-4 LJ6.
Tabscale = 500 points/nm
Generated table with 1081 data points for 1-4 LJ12.
Tabscale = 500 points/nm

Using GPU 8x8 nonbonded short-range kernels

Using a dual 8x8 pair-list setup updated with dynamic, rolling pruning:
  outer list: updated every 100 steps, buffer 0.163 nm, rlist 1.163 nm
  inner list: updated every  10 steps, buffer 0.001 nm, rlist 1.001 nm
At tolerance 0.005 kJ/mol/ps per atom, equivalent classical 1x1 list would be:
  outer list: updated every 100 steps, buffer 0.316 nm, rlist 1.316 nm
  inner list: updated every  10 steps, buffer 0.042 nm, rlist 1.042 nm

Using Lorentz-Berthelot Lennard-Jones combination rule

Long Range LJ corr.: <C6> 3.4327e-04


Initializing LINear Constraint Solver

++++ PLEASE READ AND CITE THE FOLLOWING REFERENCE ++++
B. Hess and H. Bekker and H. J. C. Berendsen and J. G. E. M. Fraaije
LINCS: A Linear Constraint Solver for molecular simulations
J. Comp. Chem. 18 (1997) pp. 1463-1472
-------- -------- --- Thank You --- -------- --------

The number of constraints is 1002

++++ PLEASE READ AND CITE THE FOLLOWING REFERENCE ++++
S. Miyamoto and P. A. Kollman
SETTLE: An Analytical Version of the SHAKE and RATTLE Algorithms for Rigid
Water Models
J. Comp. Chem. 13 (1992) pp. 952-962
-------- -------- --- Thank You --- -------- --------


++++ PLEASE READ AND CITE THE FOLLOWING REFERENCE ++++
G. Bussi, D. Donadio and M. Parrinello
Canonical sampling through velocity rescaling
J. Chem. Phys. 126 (2007) pp. 014101
-------- -------- --- Thank You --- -------- --------

There are: 16871 Atoms
Center of mass motion removal mode is Linear
We have the following groups for center of mass motion removal:
  0:  rest

Started mdrun on rank 0 Mon Mar  7 15:46:46 2022

           Step           Time
              0        0.00000

   Energies (kJ/mol)
           Bond          Angle    Proper Dih.  Improper Dih.          LJ-14
    1.50555e+03    3.68144e+03    5.20841e+03    2.23759e+02    1.93260e+03
     Coulomb-14        LJ (SR)  Disper. corr.   Coulomb (SR)   Coul. recip.
    2.64632e+04    4.07967e+04   -2.47121e+03   -3.28039e+05    1.52964e+03
      Potential    Kinetic En.   Total Energy  Conserved En.    Temperature
   -2.49169e+05    4.35845e+04   -2.05585e+05   -2.05575e+05    3.01941e+02
 Pres. DC (bar) Pressure (bar)   Constr. rmsd
   -2.48361e+02    1.10555e+02    3.19994e-06

step 10500: timed with pme grid 40 40 40, coulomb cutoff 1.000: 113.7 M-cycles
step 10700: timed with pme grid 32 32 32, coulomb cutoff 1.203: 125.9 M-cycles
step 10900: timed with pme grid 28 28 28, coulomb cutoff 1.375: 141.7 M-cycles
step 11100: timed with pme grid 32 32 32, coulomb cutoff 1.203: 129.1 M-cycles
step 11300: timed with pme grid 36 36 36, coulomb cutoff 1.070: 126.4 M-cycles
step 11500: timed with pme grid 40 40 40, coulomb cutoff 1.000: 121.6 M-cycles
              optimal pme grid 40 40 40, coulomb cutoff 1.000
           Step           Time
          50000      100.00000

   Energies (kJ/mol)
           Bond          Angle    Proper Dih.  Improper Dih.          LJ-14
    1.47635e+03    3.84473e+03    5.18354e+03    2.32908e+02    1.87849e+03
     Coulomb-14        LJ (SR)  Disper. corr.   Coulomb (SR)   Coul. recip.
    2.62973e+04    4.06297e+04   -2.46194e+03   -3.26834e+05    1.55290e+03
      Potential    Kinetic En.   Total Energy  Conserved En.    Temperature
   -2.48200e+05    4.39997e+04   -2.04201e+05   -2.05443e+05    3.04818e+02
 Pres. DC (bar) Pressure (bar)   Constr. rmsd
   -2.46504e+02   -1.20484e+02    3.23250e-06

           Step           Time
         100000      200.00000

   Energies (kJ/mol)
           Bond          Angle    Proper Dih.  Improper Dih.          LJ-14
    1.49412e+03    3.95040e+03    5.22673e+03    2.39057e+02    1.98880e+03
     Coulomb-14        LJ (SR)  Disper. corr.   Coulomb (SR)   Coul. recip.
    2.63408e+04    4.12730e+04   -2.45775e+03   -3.28380e+05    1.55568e+03
      Potential    Kinetic En.   Total Energy  Conserved En.    Temperature
   -2.48769e+05    4.35614e+04   -2.05208e+05   -2.05325e+05    3.01782e+02
 Pres. DC (bar) Pressure (bar)   Constr. rmsd
   -2.45666e+02    2.42463e+02    3.09422e-06

           Step           Time
         150000      300.00000

   Energies (kJ/mol)
           Bond          Angle    Proper Dih.  Improper Dih.          LJ-14
    1.55185e+03    3.85586e+03    5.21379e+03    2.07172e+02    1.87421e+03
     Coulomb-14        LJ (SR)  Disper. corr.   Coulomb (SR)   Coul. recip.
    2.63193e+04    4.15668e+04   -2.45668e+03   -3.28346e+05    1.56075e+03
      Potential    Kinetic En.   Total Energy  Conserved En.    Temperature
   -2.48653e+05    4.38617e+04   -2.04792e+05   -2.05247e+05    3.03862e+02
 Pres. DC (bar) Pressure (bar)   Constr. rmsd
   -2.45453e+02   -1.12079e+02    3.28108e-06

           Step           Time
         200000      400.00000

   Energies (kJ/mol)
           Bond          Angle    Proper Dih.  Improper Dih.          LJ-14
    1.46845e+03    3.76325e+03    5.24030e+03    2.87675e+02    1.94993e+03
     Coulomb-14        LJ (SR)  Disper. corr.   Coulomb (SR)   Coul. recip.
    2.64362e+04    4.06366e+04   -2.46712e+03   -3.26708e+05    1.63311e+03
      Potential    Kinetic En.   Total Energy  Conserved En.    Temperature
   -2.47760e+05    4.37146e+04   -2.04045e+05   -2.05167e+05    3.02843e+02
 Pres. DC (bar) Pressure (bar)   Constr. rmsd
   -2.47539e+02    2.05074e+02    3.13430e-06

           Step           Time
         250000      500.00000

   Energies (kJ/mol)
           Bond          Angle    Proper Dih.  Improper Dih.          LJ-14
    1.55086e+03    3.82794e+03    5.27139e+03    2.52215e+02    1.90740e+03
     Coulomb-14        LJ (SR)  Disper. corr.   Coulomb (SR)   Coul. recip.
    2.62786e+04    4.13011e+04   -2.46589e+03   -3.27901e+05    1.62661e+03
      Potential    Kinetic En.   Total Energy  Conserved En.    Temperature
   -2.48351e+05    4.34586e+04   -2.04893e+05   -2.05078e+05    3.01070e+02
 Pres. DC (bar) Pressure (bar)   Constr. rmsd
   -2.47294e+02   -1.57844e+02    3.40442e-06

           Step           Time
         300000      600.00000

   Energies (kJ/mol)
           Bond          Angle    Proper Dih.  Improper Dih.          LJ-14
    1.51009e+03    4.07133e+03    5.23840e+03    2.29042e+02    1.89294e+03
     Coulomb-14        LJ (SR)  Disper. corr.   Coulomb (SR)   Coul. recip.
    2.63998e+04    4.16605e+04   -2.46094e+03   -3.28933e+05    1.60277e+03
      Potential    Kinetic En.   Total Energy  Conserved En.    Temperature
   -2.48789e+05    4.41943e+04   -2.04595e+05   -2.04980e+05    3.06167e+02
 Pres. DC (bar) Pressure (bar)   Constr. rmsd
   -2.46303e+02    1.00545e+02    3.50243e-06

           Step           Time
         350000      700.00000

   Energies (kJ/mol)
           Bond          Angle    Proper Dih.  Improper Dih.          LJ-14
    1.49160e+03    3.65198e+03    5.24290e+03    2.62882e+02    1.92522e+03
     Coulomb-14        LJ (SR)  Disper. corr.   Coulomb (SR)   Coul. recip.
    2.63918e+04    4.01965e+04   -2.46407e+03   -3.26981e+05    1.51081e+03
      Potential    Kinetic En.   Total Energy  Conserved En.    Temperature
   -2.48771e+05    4.35915e+04   -2.05180e+05   -2.04878e+05    3.01990e+02
 Pres. DC (bar) Pressure (bar)   Constr. rmsd
   -2.46928e+02   -3.20302e+02    3.06455e-06

           Step           Time
         400000      800.00000

   Energies (kJ/mol)
           Bond          Angle    Proper Dih.  Improper Dih.          LJ-14
    1.45971e+03    3.93818e+03    5.15099e+03    2.53597e+02    1.89817e+03
     Coulomb-14        LJ (SR)  Disper. corr.   Coulomb (SR)   Coul. recip.
    2.64678e+04    4.18289e+04   -2.45063e+03   -3.29306e+05    1.54941e+03
      Potential    Kinetic En.   Total Energy  Conserved En.    Temperature
   -2.49210e+05    4.33027e+04   -2.05907e+05   -2.04755e+05    2.99990e+02
 Pres. DC (bar) Pressure (bar)   Constr. rmsd
   -2.44246e+02    5.93347e+01    2.92668e-06

           Step           Time
         450000      900.00000

   Energies (kJ/mol)
           Bond          Angle    Proper Dih.  Improper Dih.          LJ-14
    1.57973e+03    3.75043e+03    5.19547e+03    2.55478e+02    1.90678e+03
     Coulomb-14        LJ (SR)  Disper. corr.   Coulomb (SR)   Coul. recip.
    2.66489e+04    4.04579e+04   -2.47873e+03   -3.26897e+05    1.57347e+03
      Potential    Kinetic En.   Total Energy  Conserved En.    Temperature
   -2.48007e+05    4.33726e+04   -2.04635e+05   -2.04646e+05    3.00474e+02
 Pres. DC (bar) Pressure (bar)   Constr. rmsd
   -2.49873e+02   -1.54881e+02    3.15089e-06

           Step           Time
         500000     1000.00000

   Energies (kJ/mol)
           Bond          Angle    Proper Dih.  Improper Dih.          LJ-14
    1.35178e+03    4.02445e+03    5.22534e+03    2.29949e+02    1.93989e+03
     Coulomb-14        LJ (SR)  Disper. corr.   Coulomb (SR)   Coul. recip.
    2.64490e+04    4.10096e+04   -2.47010e+03   -3.27645e+05    1.60540e+03
      Potential    Kinetic En.   Total Energy  Conserved En.    Temperature
   -2.48280e+05    4.38531e+04   -2.04427e+05   -2.04521e+05    3.03802e+02
 Pres. DC (bar) Pressure (bar)   Constr. rmsd
   -2.48139e+02    1.43416e+02    3.46819e-06

           Step           Time
         550000     1100.00000

   Energies (kJ/mol)
           Bond          Angle    Proper Dih.  Improper Dih.          LJ-14
    1.58220e+03    3.95722e+03    5.20920e+03    2.74520e+02    1.94324e+03
     Coulomb-14        LJ (SR)  Disper. corr.   Coulomb (SR)   Coul. recip.
    2.63021e+04    4.25391e+04   -2.46373e+03   -3.29720e+05    1.60278e+03
      Potential    Kinetic En.   Total Energy  Conserved En.    Temperature
   -2.48773e+05    4.40751e+04   -2.04698e+05   -2.04397e+05    3.05340e+02
 Pres. DC (bar) Pressure (bar)   Constr. rmsd
   -2.46862e+02    4.50770e+02    2.89134e-06

           Step           Time
         600000     1200.00000

   Energies (kJ/mol)
           Bond          Angle    Proper Dih.  Improper Dih.          LJ-14
    1.49332e+03    4.03556e+03    5.19923e+03    2.63967e+02    1.91939e+03
     Coulomb-14        LJ (SR)  Disper. corr.   Coulomb (SR)   Coul. recip.
    2.63487e+04    4.09083e+04   -2.47371e+03   -3.27001e+05    1.56803e+03
      Potential    Kinetic En.   Total Energy  Conserved En.    Temperature
   -2.47738e+05    4.37831e+04   -2.03955e+05   -2.04349e+05    3.03318e+02
 Pres. DC (bar) Pressure (bar)   Constr. rmsd
   -2.48863e+02    1.31356e+02    3.74170e-06

           Step           Time
         650000     1300.00000

   Energies (kJ/mol)
           Bond          Angle    Proper Dih.  Improper Dih.          LJ-14
    1.50908e+03    3.93435e+03    5.27949e+03    2.62726e+02    1.88443e+03
     Coulomb-14        LJ (SR)  Disper. corr.   Coulomb (SR)   Coul. recip.
    2.65006e+04    4.03252e+04   -2.45573e+03   -3.27509e+05    1.46572e+03
      Potential    Kinetic En.   Total Energy  Conserved En.    Temperature
   -2.48803e+05    4.38658e+04   -2.04937e+05   -2.04212e+05    3.03891e+02
 Pres. DC (bar) Pressure (bar)   Constr. rmsd
   -2.45262e+02   -4.90950e+02    2.90455e-06

           Step           Time
         700000     1400.00000

   Energies (kJ/mol)
           Bond          Angle    Proper Dih.  Improper Dih.          LJ-14
    1.42642e+03    3.86777e+03    5.24811e+03    2.56676e+02    1.89261e+03
     Coulomb-14        LJ (SR)  Disper. corr.   Coulomb (SR)   Coul. recip.
    2.63864e+04    4.12753e+04   -2.46248e+03   -3.27916e+05    1.64537e+03
      Potential    Kinetic En.   Total Energy  Conserved En.    Temperature
   -2.48380e+05    4.38258e+04   -2.04554e+05   -2.04077e+05    3.03613e+02
 Pres. DC (bar) Pressure (bar)   Constr. rmsd
   -2.46611e+02    5.38867e+01    3.24991e-06

           Step           Time
         750000     1500.00000

   Energies (kJ/mol)
           Bond          Angle    Proper Dih.  Improper Dih.          LJ-14
    1.48901e+03    3.93182e+03    5.20481e+03    2.44958e+02    1.87566e+03
     Coulomb-14        LJ (SR)  Disper. corr.   Coulomb (SR)   Coul. recip.
    2.63961e+04    4.06484e+04   -2.45294e+03   -3.26994e+05    1.60259e+03
      Potential    Kinetic En.   Total Energy  Conserved En.    Temperature
   -2.48054e+05    4.34704e+04   -2.04583e+05   -2.03854e+05    3.01151e+02
 Pres. DC (bar) Pressure (bar)   Constr. rmsd
   -2.44706e+02   -2.22911e+02    3.33888e-06

           Step           Time
         800000     1600.00000

   Energies (kJ/mol)
           Bond          Angle    Proper Dih.  Improper Dih.          LJ-14
    1.49840e+03    4.09950e+03    5.19312e+03    2.91483e+02    1.85871e+03
     Coulomb-14        LJ (SR)  Disper. corr.   Coulomb (SR)   Coul. recip.
    2.63954e+04    4.08547e+04   -2.46072e+03   -3.27705e+05    1.55031e+03
      Potential    Kinetic En.   Total Energy  Conserved En.    Temperature
   -2.48424e+05    4.34833e+04   -2.04941e+05   -2.03723e+05    3.01241e+02
 Pres. DC (bar) Pressure (bar)   Constr. rmsd
   -2.46259e+02   -5.55060e+01    2.84891e-06

           Step           Time
         850000     1700.00000

   Energies (kJ/mol)
           Bond          Angle    Proper Dih.  Improper Dih.          LJ-14
    1.38694e+03    3.95477e+03    5.25251e+03    2.45750e+02    1.84536e+03
     Coulomb-14        LJ (SR)  Disper. corr.   Coulomb (SR)   Coul. recip.
    2.66008e+04    4.16222e+04   -2.47325e+03   -3.29315e+05    1.51244e+03
      Potential    Kinetic En.   Total Energy  Conserved En.    Temperature
   -2.49368e+05    4.35814e+04   -2.05786e+05   -2.03572e+05    3.01920e+02
 Pres. DC (bar) Pressure (bar)   Constr. rmsd
   -2.48770e+02    2.49675e+02    3.04655e-06

           Step           Time
         900000     1800.00000

   Energies (kJ/mol)
           Bond          Angle    Proper Dih.  Improper Dih.          LJ-14
    1.34806e+03    3.83852e+03    5.23640e+03    2.48952e+02    2.01536e+03
     Coulomb-14        LJ (SR)  Disper. corr.   Coulomb (SR)   Coul. recip.
    2.65829e+04    4.21108e+04   -2.47946e+03   -3.30664e+05    1.54306e+03
      Potential    Kinetic En.   Total Energy  Conserved En.    Temperature
   -2.50220e+05    4.39277e+04   -2.06292e+05   -2.03476e+05    3.04319e+02
 Pres. DC (bar) Pressure (bar)   Constr. rmsd
   -2.50019e+02    3.79276e+02    3.19166e-06

           Step           Time
         950000     1900.00000

   Energies (kJ/mol)
           Bond          Angle    Proper Dih.  Improper Dih.          LJ-14
    1.38244e+03    3.82605e+03    5.24031e+03    2.72779e+02    1.90626e+03
     Coulomb-14        LJ (SR)  Disper. corr.   Coulomb (SR)   Coul. recip.
    2.66476e+04    4.07046e+04   -2.45708e+03   -3.27037e+05    1.55005e+03
      Potential    Kinetic En.   Total Energy  Conserved En.    Temperature
   -2.47964e+05    4.38632e+04   -2.04101e+05   -2.03384e+05    3.03872e+02
 Pres. DC (bar) Pressure (bar)   Constr. rmsd
   -2.45532e+02   -7.39922e+01    3.18715e-06

           Step           Time
        1000000     2000.00000

   Energies (kJ/mol)
           Bond          Angle    Proper Dih.  Improper Dih.          LJ-14
    1.56729e+03    3.85093e+03    5.15133e+03    2.33312e+02    1.87711e+03
     Coulomb-14        LJ (SR)  Disper. corr.   Coulomb (SR)   Coul. recip.
    2.63346e+04    4.08550e+04   -2.46152e+03   -3.27916e+05    1.56725e+03
      Potential    Kinetic En.   Total Energy  Conserved En.    Temperature
   -2.48941e+05    4.32594e+04   -2.05681e+05   -2.03341e+05    2.99690e+02
 Pres. DC (bar) Pressure (bar)   Constr. rmsd
   -2.46420e+02   -1.79114e+02    3.05641e-06

           Step           Time
        1050000     2100.00000

   Energies (kJ/mol)
           Bond          Angle    Proper Dih.  Improper Dih.          LJ-14
    1.45960e+03    3.81631e+03    5.27201e+03    2.58447e+02    1.87203e+03
     Coulomb-14        LJ (SR)  Disper. corr.   Coulomb (SR)   Coul. recip.
    2.65204e+04    4.11208e+04   -2.46137e+03   -3.27369e+05    1.54109e+03
      Potential    Kinetic En.   Total Energy  Conserved En.    Temperature
   -2.47970e+05    4.36590e+04   -2.04311e+05   -2.03264e+05    3.02458e+02
 Pres. DC (bar) Pressure (bar)   Constr. rmsd
   -2.46390e+02    4.16085e+01    2.84877e-06

           Step           Time
        1100000     2200.00000

   Energies (kJ/mol)
           Bond          Angle    Proper Dih.  Improper Dih.          LJ-14
    1.43412e+03    3.99977e+03    5.24492e+03    2.75320e+02    1.93507e+03
     Coulomb-14        LJ (SR)  Disper. corr.   Coulomb (SR)   Coul. recip.
    2.65297e+04    4.12772e+04   -2.47295e+03   -3.28560e+05    1.59911e+03
      Potential    Kinetic En.   Total Energy  Conserved En.    Temperature
   -2.48737e+05    4.34505e+04   -2.05287e+05   -2.03122e+05    3.01013e+02
 Pres. DC (bar) Pressure (bar)   Constr. rmsd
   -2.48710e+02    1.19105e+02    2.62349e-06

           Step           Time
        1150000     2300.00000

   Energies (kJ/mol)
           Bond          Angle    Proper Dih.  Improper Dih.          LJ-14
    1.46727e+03    3.80311e+03    5.18941e+03    2.46439e+02    1.86068e+03
     Coulomb-14        LJ (SR)  Disper. corr.   Coulomb (SR)   Coul. recip.
    2.63288e+04    4.11527e+04   -2.46789e+03   -3.28945e+05    1.54156e+03
      Potential    Kinetic En.   Total Energy  Conserved En.    Temperature
   -2.49823e+05    4.39476e+04   -2.05875e+05   -2.03073e+05    3.04457e+02
 Pres. DC (bar) Pressure (bar)   Constr. rmsd
   -2.47696e+02   -2.35136e+02    3.08013e-06

           Step           Time
        1200000     2400.00000

   Energies (kJ/mol)
           Bond          Angle    Proper Dih.  Improper Dih.          LJ-14
    1.47959e+03    3.81168e+03    5.17384e+03    2.53010e+02    1.92261e+03
     Coulomb-14        LJ (SR)  Disper. corr.   Coulomb (SR)   Coul. recip.
    2.63565e+04    4.16513e+04   -2.46119e+03   -3.29003e+05    1.52094e+03
      Potential    Kinetic En.   Total Energy  Conserved En.    Temperature
   -2.49295e+05    4.39722e+04   -2.05323e+05   -2.03006e+05    3.04627e+02
 Pres. DC (bar) Pressure (bar)   Constr. rmsd
   -2.46354e+02    1.89046e+02    2.90746e-06

           Step           Time
        1250000     2500.00000

   Energies (kJ/mol)
           Bond          Angle    Proper Dih.  Improper Dih.          LJ-14
    1.57130e+03    3.79957e+03    5.31452e+03    2.59534e+02    1.88489e+03
     Coulomb-14        LJ (SR)  Disper. corr.   Coulomb (SR)   Coul. recip.
    2.64824e+04    4.15671e+04   -2.46636e+03   -3.28079e+05    1.58520e+03
      Potential    Kinetic En.   Total Energy  Conserved En.    Temperature
   -2.48081e+05    4.39965e+04   -2.04084e+05   -2.02818e+05    3.04796e+02
 Pres. DC (bar) Pressure (bar)   Constr. rmsd
   -2.47388e+02   -1.07463e+01    3.18741e-06

           Step           Time
        1300000     2600.00000

   Energies (kJ/mol)
           Bond          Angle    Proper Dih.  Improper Dih.          LJ-14
    1.49936e+03    3.79880e+03    5.18048e+03    2.27196e+02    1.94106e+03
     Coulomb-14        LJ (SR)  Disper. corr.   Coulomb (SR)   Coul. recip.
    2.65639e+04    4.22539e+04   -2.46984e+03   -3.29910e+05    1.59598e+03
      Potential    Kinetic En.   Total Energy  Conserved En.    Temperature
   -2.49319e+05    4.32610e+04   -2.06058e+05   -2.02696e+05    2.99700e+02
 Pres. DC (bar) Pressure (bar)   Constr. rmsd
   -2.48085e+02    4.01594e+02    2.82329e-06

           Step           Time
        1350000     2700.00000

   Energies (kJ/mol)
           Bond          Angle    Proper Dih.  Improper Dih.          LJ-14
    1.52682e+03    3.84213e+03    5.27756e+03    2.24366e+02    1.86413e+03
     Coulomb-14        LJ (SR)  Disper. corr.   Coulomb (SR)   Coul. recip.
    2.64539e+04    4.08997e+04   -2.46118e+03   -3.27530e+05    1.55686e+03
      Potential    Kinetic En.   Total Energy  Conserved En.    Temperature
   -2.48346e+05    4.32287e+04   -2.05117e+05   -2.02624e+05    2.99477e+02
 Pres. DC (bar) Pressure (bar)   Constr. rmsd
   -2.46352e+02    1.04845e+02    2.85149e-06

           Step           Time
        1400000     2800.00000

   Energies (kJ/mol)
           Bond          Angle    Proper Dih.  Improper Dih.          LJ-14
    1.51262e+03    3.91054e+03    5.31549e+03    2.80840e+02    1.85577e+03
     Coulomb-14        LJ (SR)  Disper. corr.   Coulomb (SR)   Coul. recip.
    2.65100e+04    4.09681e+04   -2.46096e+03   -3.28330e+05    1.57207e+03
      Potential    Kinetic En.   Total Energy  Conserved En.    Temperature
   -2.48866e+05    4.38563e+04   -2.05010e+05   -2.02425e+05    3.03825e+02
 Pres. DC (bar) Pressure (bar)   Constr. rmsd
   -2.46308e+02   -3.47757e+02    2.98938e-06

           Step           Time
        1450000     2900.00000

   Energies (kJ/mol)
           Bond          Angle    Proper Dih.  Improper Dih.          LJ-14
    1.39155e+03    3.98304e+03    5.30659e+03    2.46917e+02    1.96500e+03
     Coulomb-14        LJ (SR)  Disper. corr.   Coulomb (SR)   Coul. recip.
    2.66656e+04    4.16719e+04   -2.46960e+03   -3.29550e+05    1.56434e+03
      Potential    Kinetic En.   Total Energy  Conserved En.    Temperature
   -2.49225e+05    4.40232e+04   -2.05202e+05   -2.02354e+05    3.04981e+02
 Pres. DC (bar) Pressure (bar)   Constr. rmsd
   -2.48039e+02    4.07157e+02    3.04665e-06

           Step           Time
        1500000     3000.00000

   Energies (kJ/mol)
           Bond          Angle    Proper Dih.  Improper Dih.          LJ-14
    1.51208e+03    4.00340e+03    5.25879e+03    2.32519e+02    1.92150e+03
     Coulomb-14        LJ (SR)  Disper. corr.   Coulomb (SR)   Coul. recip.
    2.64957e+04    4.10325e+04   -2.46731e+03   -3.27824e+05    1.59666e+03
      Potential    Kinetic En.   Total Energy  Conserved En.    Temperature
   -2.48238e+05    4.36044e+04   -2.04634e+05   -2.02267e+05    3.02080e+02
 Pres. DC (bar) Pressure (bar)   Constr. rmsd
   -2.47579e+02    1.71713e+02    3.20069e-06

           Step           Time
        1550000     3100.00000

   Energies (kJ/mol)
           Bond          Angle    Proper Dih.  Improper Dih.          LJ-14
    1.44426e+03    3.83204e+03    5.31065e+03    2.78638e+02    1.87807e+03
     Coulomb-14        LJ (SR)  Disper. corr.   Coulomb (SR)   Coul. recip.
    2.63962e+04    4.17277e+04   -2.46622e+03   -3.29270e+05    1.61383e+03
      Potential    Kinetic En.   Total Energy  Conserved En.    Temperature
   -2.49254e+05    4.37341e+04   -2.05520e+05   -2.02151e+05    3.02978e+02
 Pres. DC (bar) Pressure (bar)   Constr. rmsd
   -2.47361e+02    2.52992e+02    3.32134e-06

           Step           Time
        1600000     3200.00000

   Energies (kJ/mol)
           Bond          Angle    Proper Dih.  Improper Dih.          LJ-14
    1.52700e+03    3.66817e+03    5.21428e+03    2.30252e+02    1.86670e+03
     Coulomb-14        LJ (SR)  Disper. corr.   Coulomb (SR)   Coul. recip.
    2.64421e+04    4.12965e+04   -2.45828e+03   -3.27997e+05    1.58087e+03
      Potential    Kinetic En.   Total Energy  Conserved En.    Temperature
   -2.48629e+05    4.36602e+04   -2.04969e+05   -2.01985e+05    3.02466e+02
 Pres. DC (bar) Pressure (bar)   Constr. rmsd
   -2.45773e+02    1.33086e+01    3.08523e-06

           Step           Time
        1650000     3300.00000

   Energies (kJ/mol)
           Bond          Angle    Proper Dih.  Improper Dih.          LJ-14
    1.47507e+03    3.72442e+03    5.30676e+03    2.54531e+02    1.89538e+03
     Coulomb-14        LJ (SR)  Disper. corr.   Coulomb (SR)   Coul. recip.
    2.63543e+04    4.16268e+04   -2.46041e+03   -3.28728e+05    1.65280e+03
      Potential    Kinetic En.   Total Energy  Conserved En.    Temperature
   -2.48898e+05    4.36406e+04   -2.05258e+05   -2.01896e+05    3.02331e+02
 Pres. DC (bar) Pressure (bar)   Constr. rmsd
   -2.46198e+02    2.55825e+02    2.85180e-06

           Step           Time
        1700000     3400.00000

   Energies (kJ/mol)
           Bond          Angle    Proper Dih.  Improper Dih.          LJ-14
    1.44732e+03    4.24573e+03    5.32077e+03    2.95456e+02    1.90945e+03
     Coulomb-14        LJ (SR)  Disper. corr.   Coulomb (SR)   Coul. recip.
    2.63739e+04    3.98030e+04   -2.45838e+03   -3.25503e+05    1.61210e+03
      Potential    Kinetic En.   Total Energy  Conserved En.    Temperature
   -2.46954e+05    4.40020e+04   -2.02952e+05   -2.01785e+05    3.04834e+02
 Pres. DC (bar) Pressure (bar)   Constr. rmsd
   -2.45792e+02   -3.85812e+01    2.75504e-06

           Step           Time
        1750000     3500.00000

   Energies (kJ/mol)
           Bond          Angle    Proper Dih.  Improper Dih.          LJ-14
    1.37075e+03    3.83307e+03    5.23042e+03    2.57645e+02    1.92576e+03
     Coulomb-14        LJ (SR)  Disper. corr.   Coulomb (SR)   Coul. recip.
    2.66491e+04    4.19898e+04   -2.48910e+03   -3.29240e+05    1.58199e+03
      Potential    Kinetic En.   Total Energy  Conserved En.    Temperature
   -2.48891e+05    4.35072e+04   -2.05384e+05   -2.01748e+05    3.01406e+02
 Pres. DC (bar) Pressure (bar)   Constr. rmsd
   -2.51966e+02    4.59042e+02    2.80040e-06

           Step           Time
        1800000     3600.00000

   Energies (kJ/mol)
           Bond          Angle    Proper Dih.  Improper Dih.          LJ-14
    1.35329e+03    3.67935e+03    5.29224e+03    2.54859e+02    1.98839e+03
     Coulomb-14        LJ (SR)  Disper. corr.   Coulomb (SR)   Coul. recip.
    2.66683e+04    4.14477e+04   -2.46165e+03   -3.28389e+05    1.59023e+03
      Potential    Kinetic En.   Total Energy  Conserved En.    Temperature
   -2.48576e+05    4.31567e+04   -2.05420e+05   -2.01659e+05    2.98978e+02
 Pres. DC (bar) Pressure (bar)   Constr. rmsd
   -2.46446e+02    3.78191e+02    2.97257e-06

           Step           Time
        1850000     3700.00000

   Energies (kJ/mol)
           Bond          Angle    Proper Dih.  Improper Dih.          LJ-14
    1.49767e+03    3.86177e+03    5.26357e+03    2.32980e+02    1.90676e+03
     Coulomb-14        LJ (SR)  Disper. corr.   Coulomb (SR)   Coul. recip.
    2.64696e+04    4.04666e+04   -2.46573e+03   -3.28076e+05    1.54926e+03
      Potential    Kinetic En.   Total Energy  Conserved En.    Temperature
   -2.49294e+05    4.37776e+04   -2.05516e+05   -2.01573e+05    3.03280e+02
 Pres. DC (bar) Pressure (bar)   Constr. rmsd
   -2.47262e+02   -1.24882e+02    2.96361e-06

           Step           Time
        1900000     3800.00000

   Energies (kJ/mol)
           Bond          Angle    Proper Dih.  Improper Dih.          LJ-14
    1.46247e+03    3.93472e+03    5.34608e+03    2.25552e+02    1.91146e+03
     Coulomb-14        LJ (SR)  Disper. corr.   Coulomb (SR)   Coul. recip.
    2.66042e+04    4.05675e+04   -2.45968e+03   -3.27742e+05    1.58212e+03
      Potential    Kinetic En.   Total Energy  Conserved En.    Temperature
   -2.48567e+05    4.37244e+04   -2.04843e+05   -2.01421e+05    3.02911e+02
 Pres. DC (bar) Pressure (bar)   Constr. rmsd
   -2.46052e+02   -2.30936e+02    3.24488e-06

           Step           Time
        1950000     3900.00000

   Energies (kJ/mol)
           Bond          Angle    Proper Dih.  Improper Dih.          LJ-14
    1.37135e+03    3.77100e+03    5.27122e+03    2.23797e+02    1.88360e+03
     Coulomb-14        LJ (SR)  Disper. corr.   Coulomb (SR)   Coul. recip.
    2.66178e+04    4.23967e+04   -2.47146e+03   -3.30159e+05    1.53631e+03
      Potential    Kinetic En.   Total Energy  Conserved En.    Temperature
   -2.49559e+05    4.34941e+04   -2.06065e+05   -2.01262e+05    3.01316e+02
 Pres. DC (bar) Pressure (bar)   Constr. rmsd
   -2.48411e+02    4.17887e+02    3.05683e-06

           Step           Time
        2000000     4000.00000

   Energies (kJ/mol)
           Bond          Angle    Proper Dih.  Improper Dih.          LJ-14
    1.49845e+03    3.71903e+03    5.25387e+03    2.01617e+02    1.85031e+03
     Coulomb-14        LJ (SR)  Disper. corr.   Coulomb (SR)   Coul. recip.
    2.65561e+04    4.06543e+04   -2.47305e+03   -3.29005e+05    1.59294e+03
      Potential    Kinetic En.   Total Energy  Conserved En.    Temperature
   -2.50151e+05    4.33541e+04   -2.06797e+05   -2.01156e+05    3.00346e+02
 Pres. DC (bar) Pressure (bar)   Constr. rmsd
   -2.48731e+02   -6.08898e+02    2.91414e-06

           Step           Time
        2050000     4100.00000

   Energies (kJ/mol)
           Bond          Angle    Proper Dih.  Improper Dih.          LJ-14
    1.38013e+03    4.04647e+03    5.31568e+03    2.79554e+02    1.88041e+03
     Coulomb-14        LJ (SR)  Disper. corr.   Coulomb (SR)   Coul. recip.
    2.65790e+04    4.13670e+04   -2.47039e+03   -3.29052e+05    1.61957e+03
      Potential    Kinetic En.   Total Energy  Conserved En.    Temperature
   -2.49055e+05    4.36977e+04   -2.05357e+05   -2.01030e+05    3.02726e+02
 Pres. DC (bar) Pressure (bar)   Constr. rmsd
   -2.48196e+02   -2.06535e+02    2.94448e-06

           Step           Time
        2100000     4200.00000

   Energies (kJ/mol)
           Bond          Angle    Proper Dih.  Improper Dih.          LJ-14
    1.49612e+03    3.80196e+03    5.25358e+03    2.65337e+02    1.86163e+03
     Coulomb-14        LJ (SR)  Disper. corr.   Coulomb (SR)   Coul. recip.
    2.65650e+04    4.11684e+04   -2.44945e+03   -3.29039e+05    1.56952e+03
      Potential    Kinetic En.   Total Energy  Conserved En.    Temperature
   -2.49507e+05    4.34631e+04   -2.06044e+05   -2.00888e+05    3.01101e+02
 Pres. DC (bar) Pressure (bar)   Constr. rmsd
   -2.44012e+02   -3.13602e+02    2.83535e-06

Writing checkpoint, step 2128300 at Mon Mar  7 16:01:46 2022


           Step           Time
        2150000     4300.00000

   Energies (kJ/mol)
           Bond          Angle    Proper Dih.  Improper Dih.          LJ-14
    1.35704e+03    3.94657e+03    5.27352e+03    2.58876e+02    1.96083e+03
     Coulomb-14        LJ (SR)  Disper. corr.   Coulomb (SR)   Coul. recip.
    2.66139e+04    4.13562e+04   -2.44401e+03   -3.29101e+05    1.59853e+03
      Potential    Kinetic En.   Total Energy  Conserved En.    Temperature
   -2.49180e+05    4.43171e+04   -2.04863e+05   -2.00771e+05    3.07017e+02
 Pres. DC (bar) Pressure (bar)   Constr. rmsd
   -2.42930e+02    1.31223e+02    2.84007e-06

           Step           Time
        2200000     4400.00000

   Energies (kJ/mol)
           Bond          Angle    Proper Dih.  Improper Dih.          LJ-14
    1.69117e+03    3.82018e+03    5.25206e+03    2.50391e+02    1.89267e+03
     Coulomb-14        LJ (SR)  Disper. corr.   Coulomb (SR)   Coul. recip.
    2.63936e+04    4.14216e+04   -2.45661e+03   -3.28312e+05    1.60653e+03
      Potential    Kinetic En.   Total Energy  Conserved En.    Temperature
   -2.48441e+05    4.34297e+04   -2.05011e+05   -2.00684e+05    3.00869e+02
 Pres. DC (bar) Pressure (bar)   Constr. rmsd
   -2.45438e+02    4.89916e+01    3.02090e-06

           Step           Time
        2250000     4500.00000

   Energies (kJ/mol)
           Bond          Angle    Proper Dih.  Improper Dih.          LJ-14
    1.56030e+03    3.85125e+03    5.18301e+03    2.34138e+02    1.94855e+03
     Coulomb-14        LJ (SR)  Disper. corr.   Coulomb (SR)   Coul. recip.
    2.65587e+04    4.07912e+04   -2.46532e+03   -3.28583e+05    1.55571e+03
      Potential    Kinetic En.   Total Energy  Conserved En.    Temperature
   -2.49365e+05    4.29261e+04   -2.06439e+05   -2.00596e+05    2.97381e+02
 Pres. DC (bar) Pressure (bar)   Constr. rmsd
   -2.47180e+02   -2.27999e+02    2.92203e-06

           Step           Time
        2300000     4600.00000

   Energies (kJ/mol)
           Bond          Angle    Proper Dih.  Improper Dih.          LJ-14
    1.52843e+03    3.87364e+03    5.18144e+03    2.32479e+02    1.93846e+03
     Coulomb-14        LJ (SR)  Disper. corr.   Coulomb (SR)   Coul. recip.
    2.65538e+04    4.08575e+04   -2.46541e+03   -3.27713e+05    1.56977e+03
      Potential    Kinetic En.   Total Energy  Conserved En.    Temperature
   -2.48443e+05    4.34398e+04   -2.05004e+05   -2.00545e+05    3.00939e+02
 Pres. DC (bar) Pressure (bar)   Constr. rmsd
   -2.47198e+02   -1.16115e+02    3.08493e-06

           Step           Time
        2350000     4700.00000

   Energies (kJ/mol)
           Bond          Angle    Proper Dih.  Improper Dih.          LJ-14
    1.47577e+03    3.85828e+03    5.27539e+03    2.52177e+02    1.96483e+03
     Coulomb-14        LJ (SR)  Disper. corr.   Coulomb (SR)   Coul. recip.
    2.66324e+04    4.08795e+04   -2.47038e+03   -3.28263e+05    1.59224e+03
      Potential    Kinetic En.   Total Energy  Conserved En.    Temperature
   -2.48803e+05    4.32632e+04   -2.05540e+05   -2.00389e+05    2.99716e+02
 Pres. DC (bar) Pressure (bar)   Constr. rmsd
   -2.48195e+02    1.96440e+02    2.64013e-06

           Step           Time
        2400000     4800.00000

   Energies (kJ/mol)
           Bond          Angle    Proper Dih.  Improper Dih.          LJ-14
    1.41611e+03    3.74890e+03    5.18578e+03    2.53198e+02    1.91334e+03
     Coulomb-14        LJ (SR)  Disper. corr.   Coulomb (SR)   Coul. recip.
    2.66914e+04    4.08908e+04   -2.47308e+03   -3.27640e+05    1.58455e+03
      Potential    Kinetic En.   Total Energy  Conserved En.    Temperature
   -2.48429e+05    4.38254e+04   -2.04603e+05   -2.00218e+05    3.03610e+02
 Pres. DC (bar) Pressure (bar)   Constr. rmsd
   -2.48736e+02    2.12418e+02    2.91660e-06

           Step           Time
        2450000     4900.00000

   Energies (kJ/mol)
           Bond          Angle    Proper Dih.  Improper Dih.          LJ-14
    1.59276e+03    3.96028e+03    5.26995e+03    2.36260e+02    1.84185e+03
     Coulomb-14        LJ (SR)  Disper. corr.   Coulomb (SR)   Coul. recip.
    2.65184e+04    4.10401e+04   -2.46547e+03   -3.27963e+05    1.66019e+03
      Potential    Kinetic En.   Total Energy  Conserved En.    Temperature
   -2.48308e+05    4.33730e+04   -2.04935e+05   -2.00001e+05    3.00477e+02
 Pres. DC (bar) Pressure (bar)   Constr. rmsd
   -2.47211e+02   -2.26162e+02    3.02483e-06

           Step           Time
        2500000     5000.00000

   Energies (kJ/mol)
           Bond          Angle    Proper Dih.  Improper Dih.          LJ-14
    1.39636e+03    3.75182e+03    5.32182e+03    2.99732e+02    1.95684e+03
     Coulomb-14        LJ (SR)  Disper. corr.   Coulomb (SR)   Coul. recip.
    2.66592e+04    4.19188e+04   -2.45888e+03   -3.29529e+05    1.59595e+03
      Potential    Kinetic En.   Total Energy  Conserved En.    Temperature
   -2.49087e+05    4.37990e+04   -2.05288e+05   -1.99915e+05    3.03428e+02
 Pres. DC (bar) Pressure (bar)   Constr. rmsd
   -2.45892e+02    3.71261e+02    2.96936e-06

           Step           Time
        2550000     5100.00000

   Energies (kJ/mol)
           Bond          Angle    Proper Dih.  Improper Dih.          LJ-14
    1.50010e+03    3.71927e+03    5.33269e+03    2.34008e+02    1.96384e+03
     Coulomb-14        LJ (SR)  Disper. corr.   Coulomb (SR)   Coul. recip.
    2.66716e+04    4.09061e+04   -2.46977e+03   -3.28176e+05    1.60650e+03
      Potential    Kinetic En.   Total Energy  Conserved En.    Temperature
   -2.48712e+05    4.36873e+04   -2.05025e+05   -1.99795e+05    3.02654e+02
 Pres. DC (bar) Pressure (bar)   Constr. rmsd
   -2.48071e+02    1.53768e+02    2.96201e-06

           Step           Time
        2600000     5200.00000

   Energies (kJ/mol)
           Bond          Angle    Proper Dih.  Improper Dih.          LJ-14
    1.47174e+03    3.87292e+03    5.15283e+03    2.62330e+02    1.83310e+03
     Coulomb-14        LJ (SR)  Disper. corr.   Coulomb (SR)   Coul. recip.
    2.65462e+04    4.15632e+04   -2.46750e+03   -3.28596e+05    1.55167e+03
      Potential    Kinetic En.   Total Energy  Conserved En.    Temperature
   -2.48810e+05    4.33346e+04   -2.05475e+05   -1.99639e+05    3.00211e+02
 Pres. DC (bar) Pressure (bar)   Constr. rmsd
   -2.47616e+02   -1.50605e+02    2.98297e-06

           Step           Time
        2650000     5300.00000

   Energies (kJ/mol)
           Bond          Angle    Proper Dih.  Improper Dih.          LJ-14
    1.54013e+03    3.98068e+03    5.21894e+03    2.70558e+02    1.91787e+03
     Coulomb-14        LJ (SR)  Disper. corr.   Coulomb (SR)   Coul. recip.
    2.65535e+04    4.16051e+04   -2.46787e+03   -3.28919e+05    1.59534e+03
      Potential    Kinetic En.   Total Energy  Conserved En.    Temperature
   -2.48705e+05    4.33703e+04   -2.05334e+05   -1.99542e+05    3.00458e+02
 Pres. DC (bar) Pressure (bar)   Constr. rmsd
   -2.47690e+02    4.80528e+01    2.95579e-06

           Step           Time
        2700000     5400.00000

   Energies (kJ/mol)
           Bond          Angle    Proper Dih.  Improper Dih.          LJ-14
    1.40974e+03    3.77865e+03    5.14651e+03    2.85615e+02    1.88819e+03
     Coulomb-14        LJ (SR)  Disper. corr.   Coulomb (SR)   Coul. recip.
    2.66552e+04    4.15017e+04   -2.45426e+03   -3.28754e+05    1.55248e+03
      Potential    Kinetic En.   Total Energy  Conserved En.    Temperature
   -2.48990e+05    4.36764e+04   -2.05313e+05   -1.99437e+05    3.02579e+02
 Pres. DC (bar) Pressure (bar)   Constr. rmsd
   -2.44971e+02   -4.17628e+01    3.01589e-06

           Step           Time
        2750000     5500.00000

   Energies (kJ/mol)
           Bond          Angle    Proper Dih.  Improper Dih.          LJ-14
    1.43281e+03    3.71697e+03    5.24053e+03    2.39737e+02    2.02730e+03
     Coulomb-14        LJ (SR)  Disper. corr.   Coulomb (SR)   Coul. recip.
    2.67839e+04    4.12756e+04   -2.46811e+03   -3.28836e+05    1.52996e+03
      Potential    Kinetic En.   Total Energy  Conserved En.    Temperature
   -2.49057e+05    4.32660e+04   -2.05791e+05   -1.99293e+05    2.99735e+02
 Pres. DC (bar) Pressure (bar)   Constr. rmsd
   -2.47739e+02    2.59599e+02    3.08182e-06

           Step           Time
        2800000     5600.00000

   Energies (kJ/mol)
           Bond          Angle    Proper Dih.  Improper Dih.          LJ-14
    1.50675e+03    3.96957e+03    5.29629e+03    2.40773e+02    1.85947e+03
     Coulomb-14        LJ (SR)  Disper. corr.   Coulomb (SR)   Coul. recip.
    2.65352e+04    4.11138e+04   -2.46241e+03   -3.28419e+05    1.59388e+03
      Potential    Kinetic En.   Total Energy  Conserved En.    Temperature
   -2.48766e+05    4.35718e+04   -2.05194e+05   -1.99235e+05    3.01854e+02
 Pres. DC (bar) Pressure (bar)   Constr. rmsd
   -2.46597e+02   -6.76546e+01    2.88084e-06

           Step           Time
        2850000     5700.00000

   Energies (kJ/mol)
           Bond          Angle    Proper Dih.  Improper Dih.          LJ-14
    1.46407e+03    3.94759e+03    5.27806e+03    2.50276e+02    1.91985e+03
     Coulomb-14        LJ (SR)  Disper. corr.   Coulomb (SR)   Coul. recip.
    2.67370e+04    4.10343e+04   -2.46174e+03   -3.27741e+05    1.57076e+03
      Potential    Kinetic En.   Total Energy  Conserved En.    Temperature
   -2.48000e+05    4.37573e+04   -2.04243e+05   -1.99163e+05    3.03139e+02
 Pres. DC (bar) Pressure (bar)   Constr. rmsd
   -2.46463e+02    1.73413e+02    3.62576e-06

           Step           Time
        2900000     5800.00000

   Energies (kJ/mol)
           Bond          Angle    Proper Dih.  Improper Dih.          LJ-14
    1.40432e+03    3.68055e+03    5.23929e+03    2.79996e+02    1.92472e+03
     Coulomb-14        LJ (SR)  Disper. corr.   Coulomb (SR)   Coul. recip.
    2.66828e+04    4.18892e+04   -2.45475e+03   -3.30050e+05    1.54556e+03
      Potential    Kinetic En.   Total Energy  Conserved En.    Temperature
   -2.49858e+05    4.36274e+04   -2.06231e+05   -1.99019e+05    3.02239e+02
 Pres. DC (bar) Pressure (bar)   Constr. rmsd
   -2.45067e+02    2.10819e+02    3.36963e-06

           Step           Time
        2950000     5900.00000

   Energies (kJ/mol)
           Bond          Angle    Proper Dih.  Improper Dih.          LJ-14
    1.40504e+03    3.73157e+03    5.34980e+03    2.44623e+02    1.97246e+03
     Coulomb-14        LJ (SR)  Disper. corr.   Coulomb (SR)   Coul. recip.
    2.65414e+04    4.07585e+04   -2.45288e+03   -3.28826e+05    1.55109e+03
      Potential    Kinetic En.   Total Energy  Conserved En.    Temperature
   -2.49724e+05    4.29108e+04   -2.06814e+05   -1.98920e+05    2.97275e+02
 Pres. DC (bar) Pressure (bar)   Constr. rmsd
   -2.44693e+02   -1.20743e+02    2.93244e-06

           Step           Time
        3000000     6000.00000

   Energies (kJ/mol)
           Bond          Angle    Proper Dih.  Improper Dih.          LJ-14
    1.43385e+03    3.89993e+03    5.24144e+03    2.33295e+02    1.95987e+03
     Coulomb-14        LJ (SR)  Disper. corr.   Coulomb (SR)   Coul. recip.
    2.65102e+04    4.07986e+04   -2.46236e+03   -3.27549e+05    1.59164e+03
      Potential    Kinetic En.   Total Energy  Conserved En.    Temperature
   -2.48342e+05    4.35835e+04   -2.04759e+05   -1.98818e+05    3.01935e+02
 Pres. DC (bar) Pressure (bar)   Constr. rmsd
   -2.46588e+02    1.70669e+02    3.22764e-06

           Step           Time
        3050000     6100.00000

   Energies (kJ/mol)
           Bond          Angle    Proper Dih.  Improper Dih.          LJ-14
    1.42357e+03    3.66169e+03    5.24300e+03    2.55572e+02    1.92802e+03
     Coulomb-14        LJ (SR)  Disper. corr.   Coulomb (SR)   Coul. recip.
    2.66505e+04    4.09063e+04   -2.46864e+03   -3.28270e+05    1.59746e+03
      Potential    Kinetic En.   Total Energy  Conserved En.    Temperature
   -2.49072e+05    4.37499e+04   -2.05322e+05   -1.98653e+05    3.03088e+02
 Pres. DC (bar) Pressure (bar)   Constr. rmsd
   -2.47844e+02   -2.34079e+02    3.14413e-06

           Step           Time
        3100000     6200.00000

   Energies (kJ/mol)
           Bond          Angle    Proper Dih.  Improper Dih.          LJ-14
    1.60112e+03    3.84046e+03    5.24258e+03    2.48619e+02    1.92194e+03
     Coulomb-14        LJ (SR)  Disper. corr.   Coulomb (SR)   Coul. recip.
    2.66961e+04    4.14851e+04   -2.46185e+03   -3.28539e+05    1.57334e+03
      Potential    Kinetic En.   Total Energy  Conserved En.    Temperature
   -2.48392e+05    4.41293e+04   -2.04263e+05   -1.98548e+05    3.05716e+02
 Pres. DC (bar) Pressure (bar)   Constr. rmsd
   -2.46486e+02    1.62144e+02    3.09745e-06

           Step           Time
        3150000     6300.00000

   Energies (kJ/mol)
           Bond          Angle    Proper Dih.  Improper Dih.          LJ-14
    1.64795e+03    3.83894e+03    5.19944e+03    2.57777e+02    1.92100e+03
     Coulomb-14        LJ (SR)  Disper. corr.   Coulomb (SR)   Coul. recip.
    2.64596e+04    4.04083e+04   -2.44138e+03   -3.26677e+05    1.59214e+03
      Potential    Kinetic En.   Total Energy  Conserved En.    Temperature
   -2.47793e+05    4.36720e+04   -2.04121e+05   -1.98487e+05    3.02548e+02
 Pres. DC (bar) Pressure (bar)   Constr. rmsd
   -2.42408e+02   -2.02410e+02    3.29360e-06

           Step           Time
        3200000     6400.00000

   Energies (kJ/mol)
           Bond          Angle    Proper Dih.  Improper Dih.          LJ-14
    1.48880e+03    3.97990e+03    5.25155e+03    2.12404e+02    1.86617e+03
     Coulomb-14        LJ (SR)  Disper. corr.   Coulomb (SR)   Coul. recip.
    2.64563e+04    4.08028e+04   -2.45926e+03   -3.27363e+05    1.57835e+03
      Potential    Kinetic En.   Total Energy  Conserved En.    Temperature
   -2.48186e+05    4.36129e+04   -2.04573e+05   -1.98431e+05    3.02138e+02
 Pres. DC (bar) Pressure (bar)   Constr. rmsd
   -2.45967e+02   -6.86694e+01    3.04862e-06

           Step           Time
        3250000     6500.00000

   Energies (kJ/mol)
           Bond          Angle    Proper Dih.  Improper Dih.          LJ-14
    1.46051e+03    3.94408e+03    5.26900e+03    2.36263e+02    1.90175e+03
     Coulomb-14        LJ (SR)  Disper. corr.   Coulomb (SR)   Coul. recip.
    2.65616e+04    4.02688e+04   -2.46382e+03   -3.27074e+05    1.63096e+03
      Potential    Kinetic En.   Total Energy  Conserved En.    Temperature
   -2.48264e+05    4.34581e+04   -2.04806e+05   -1.98291e+05    3.01066e+02
 Pres. DC (bar) Pressure (bar)   Constr. rmsd
   -2.46880e+02   -2.07803e+02    3.06256e-06

           Step           Time
        3300000     6600.00000

   Energies (kJ/mol)
           Bond          Angle    Proper Dih.  Improper Dih.          LJ-14
    1.42790e+03    3.89974e+03    5.30112e+03    3.03670e+02    1.92746e+03
     Coulomb-14        LJ (SR)  Disper. corr.   Coulomb (SR)   Coul. recip.
    2.66183e+04    4.10587e+04   -2.45962e+03   -3.27999e+05    1.53784e+03
      Potential    Kinetic En.   Total Energy  Conserved En.    Temperature
   -2.48384e+05    4.39004e+04   -2.04483e+05   -1.98237e+05    3.04130e+02
 Pres. DC (bar) Pressure (bar)   Constr. rmsd
   -2.46039e+02    1.08652e+02    3.07049e-06

           Step           Time
        3350000     6700.00000

   Energies (kJ/mol)
           Bond          Angle    Proper Dih.  Improper Dih.          LJ-14
    1.49852e+03    3.94419e+03    5.21372e+03    2.60183e+02    1.95311e+03
     Coulomb-14        LJ (SR)  Disper. corr.   Coulomb (SR)   Coul. recip.
    2.64944e+04    4.12348e+04   -2.47483e+03   -3.28660e+05    1.52357e+03
      Potential    Kinetic En.   Total Energy  Conserved En.    Temperature
   -2.49013e+05    4.36628e+04   -2.05350e+05   -1.98138e+05    3.02484e+02
 Pres. DC (bar) Pressure (bar)   Constr. rmsd
   -2.49089e+02    2.16063e+02    2.80790e-06

           Step           Time
        3400000     6800.00000

   Energies (kJ/mol)
           Bond          Angle    Proper Dih.  Improper Dih.          LJ-14
    1.51548e+03    3.96942e+03    5.24317e+03    2.55235e+02    1.84524e+03
     Coulomb-14        LJ (SR)  Disper. corr.   Coulomb (SR)   Coul. recip.
    2.65578e+04    4.20878e+04   -2.47074e+03   -3.29621e+05    1.56415e+03
      Potential    Kinetic En.   Total Energy  Conserved En.    Temperature
   -2.49054e+05    4.34584e+04   -2.05595e+05   -1.98014e+05    3.01068e+02
 Pres. DC (bar) Pressure (bar)   Constr. rmsd
   -2.48267e+02    8.56031e+01    3.04943e-06

           Step           Time
        3450000     6900.00000

   Energies (kJ/mol)
           Bond          Angle    Proper Dih.  Improper Dih.          LJ-14
    1.49641e+03    3.88905e+03    5.24102e+03    2.45991e+02    1.83909e+03
     Coulomb-14        LJ (SR)  Disper. corr.   Coulomb (SR)   Coul. recip.
    2.64561e+04    4.04171e+04   -2.45246e+03   -3.27007e+05    1.63919e+03
      Potential    Kinetic En.   Total Energy  Conserved En.    Temperature
   -2.48235e+05    4.37719e+04   -2.04463e+05   -1.97880e+05    3.03240e+02
 Pres. DC (bar) Pressure (bar)   Constr. rmsd
   -2.44611e+02   -5.31424e+02    2.96355e-06

           Step           Time
        3500000     7000.00000

   Energies (kJ/mol)
           Bond          Angle    Proper Dih.  Improper Dih.          LJ-14
    1.44101e+03    3.90283e+03    5.31457e+03    2.55449e+02    1.93856e+03
     Coulomb-14        LJ (SR)  Disper. corr.   Coulomb (SR)   Coul. recip.
    2.65167e+04    4.21055e+04   -2.47785e+03   -3.29638e+05    1.53890e+03
      Potential    Kinetic En.   Total Energy  Conserved En.    Temperature
   -2.49103e+05    4.32845e+04   -2.05818e+05   -1.97734e+05    2.99863e+02
 Pres. DC (bar) Pressure (bar)   Constr. rmsd
   -2.49695e+02    3.33711e+02    2.80105e-06

           Step           Time
        3550000     7100.00000

   Energies (kJ/mol)
           Bond          Angle    Proper Dih.  Improper Dih.          LJ-14
    1.44424e+03    3.88530e+03    5.21727e+03    2.39656e+02    1.92328e+03
     Coulomb-14        LJ (SR)  Disper. corr.   Coulomb (SR)   Coul. recip.
    2.67346e+04    4.06482e+04   -2.47522e+03   -3.28240e+05    1.55139e+03
      Potential    Kinetic En.   Total Energy  Conserved En.    Temperature
   -2.49071e+05    4.39581e+04   -2.05113e+05   -1.97642e+05    3.04530e+02
 Pres. DC (bar) Pressure (bar)   Constr. rmsd
   -2.49168e+02    2.74111e+01    2.91456e-06

           Step           Time
        3600000     7200.00000

   Energies (kJ/mol)
           Bond          Angle    Proper Dih.  Improper Dih.          LJ-14
    1.56076e+03    3.93020e+03    5.17131e+03    2.46086e+02    1.86156e+03
     Coulomb-14        LJ (SR)  Disper. corr.   Coulomb (SR)   Coul. recip.
    2.65873e+04    4.04500e+04   -2.46958e+03   -3.26510e+05    1.54740e+03
      Potential    Kinetic En.   Total Energy  Conserved En.    Temperature
   -2.47625e+05    4.35296e+04   -2.04096e+05   -1.97509e+05    3.01561e+02
 Pres. DC (bar) Pressure (bar)   Constr. rmsd
   -2.48034e+02   -6.07028e+00    3.29662e-06

           Step           Time
        3650000     7300.00000

   Energies (kJ/mol)
           Bond          Angle    Proper Dih.  Improper Dih.          LJ-14
    1.41860e+03    3.90017e+03    5.31309e+03    2.25809e+02    1.88986e+03
     Coulomb-14        LJ (SR)  Disper. corr.   Coulomb (SR)   Coul. recip.
    2.66354e+04    4.10358e+04   -2.48013e+03   -3.28159e+05    1.60299e+03
      Potential    Kinetic En.   Total Energy  Conserved En.    Temperature
   -2.48618e+05    4.37787e+04   -2.04839e+05   -1.97382e+05    3.03287e+02
 Pres. DC (bar) Pressure (bar)   Constr. rmsd
   -2.50154e+02    2.23720e+02    2.79640e-06

           Step           Time
        3700000     7400.00000

   Energies (kJ/mol)
           Bond          Angle    Proper Dih.  Improper Dih.          LJ-14
    1.53658e+03    3.94799e+03    5.24918e+03    2.20280e+02    1.91395e+03
     Coulomb-14        LJ (SR)  Disper. corr.   Coulomb (SR)   Coul. recip.
    2.66326e+04    4.08150e+04   -2.47539e+03   -3.27899e+05    1.55438e+03
      Potential    Kinetic En.   Total Energy  Conserved En.    Temperature
   -2.48504e+05    4.42698e+04   -2.04234e+05   -1.97218e+05    3.06690e+02
 Pres. DC (bar) Pressure (bar)   Constr. rmsd
   -2.49202e+02    1.21021e+00    3.18527e-06

           Step           Time
        3750000     7500.00000

   Energies (kJ/mol)
           Bond          Angle    Proper Dih.  Improper Dih.          LJ-14
    1.52772e+03    3.99636e+03    5.28344e+03    2.43703e+02    1.84160e+03
     Coulomb-14        LJ (SR)  Disper. corr.   Coulomb (SR)   Coul. recip.
    2.65379e+04    4.15083e+04   -2.46583e+03   -3.29250e+05    1.60448e+03
      Potential    Kinetic En.   Total Energy  Conserved En.    Temperature
   -2.49173e+05    4.28945e+04   -2.06278e+05   -1.97096e+05    2.97162e+02
 Pres. DC (bar) Pressure (bar)   Constr. rmsd
   -2.47283e+02    1.56863e+01    3.08067e-06

           Step           Time
        3800000     7600.00000

   Energies (kJ/mol)
           Bond          Angle    Proper Dih.  Improper Dih.          LJ-14
    1.42989e+03    3.94933e+03    5.21007e+03    2.57918e+02    1.90335e+03
     Coulomb-14        LJ (SR)  Disper. corr.   Coulomb (SR)   Coul. recip.
    2.66682e+04    4.11695e+04   -2.45946e+03   -3.29094e+05    1.56944e+03
      Potential    Kinetic En.   Total Energy  Conserved En.    Temperature
   -2.49395e+05    4.45535e+04   -2.04842e+05   -1.97022e+05    3.08655e+02
 Pres. DC (bar) Pressure (bar)   Constr. rmsd
   -2.46007e+02   -6.95646e+01    2.92875e-06

           Step           Time
        3850000     7700.00000

   Energies (kJ/mol)
           Bond          Angle    Proper Dih.  Improper Dih.          LJ-14
    1.45216e+03    3.94941e+03    5.28647e+03    2.37405e+02    1.93427e+03
     Coulomb-14        LJ (SR)  Disper. corr.   Coulomb (SR)   Coul. recip.
    2.67754e+04    4.07317e+04   -2.46274e+03   -3.27526e+05    1.53723e+03
      Potential    Kinetic En.   Total Energy  Conserved En.    Temperature
   -2.48085e+05    4.38712e+04   -2.04214e+05   -1.96808e+05    3.03928e+02
 Pres. DC (bar) Pressure (bar)   Constr. rmsd
   -2.46662e+02   -4.47391e+01    2.79134e-06

           Step           Time
        3900000     7800.00000

   Energies (kJ/mol)
           Bond          Angle    Proper Dih.  Improper Dih.          LJ-14
    1.47046e+03    3.95200e+03    5.15844e+03    2.49434e+02    1.92592e+03
     Coulomb-14        LJ (SR)  Disper. corr.   Coulomb (SR)   Coul. recip.
    2.66353e+04    4.06680e+04   -2.45723e+03   -3.27575e+05    1.63077e+03
      Potential    Kinetic En.   Total Energy  Conserved En.    Temperature
   -2.48342e+05    4.33342e+04   -2.05008e+05   -1.96690e+05    3.00208e+02
 Pres. DC (bar) Pressure (bar)   Constr. rmsd
   -2.45562e+02   -7.74510e+01    3.16654e-06

           Step           Time
        3950000     7900.00000

   Energies (kJ/mol)
           Bond          Angle    Proper Dih.  Improper Dih.          LJ-14
    1.42491e+03    3.99106e+03    5.11918e+03    2.49132e+02    1.84945e+03
     Coulomb-14        LJ (SR)  Disper. corr.   Coulomb (SR)   Coul. recip.
    2.65762e+04    4.14096e+04   -2.47022e+03   -3.29099e+05    1.59977e+03
      Potential    Kinetic En.   Total Energy  Conserved En.    Temperature
   -2.49350e+05    4.35606e+04   -2.05789e+05   -1.96542e+05    3.01776e+02
 Pres. DC (bar) Pressure (bar)   Constr. rmsd
   -2.48162e+02    2.39955e+01    3.10983e-06

           Step           Time
        4000000     8000.00000

   Energies (kJ/mol)
           Bond          Angle    Proper Dih.  Improper Dih.          LJ-14
    1.36831e+03    3.83541e+03    5.16528e+03    2.41307e+02    1.99103e+03
     Coulomb-14        LJ (SR)  Disper. corr.   Coulomb (SR)   Coul. recip.
    2.67008e+04    4.02991e+04   -2.45853e+03   -3.27669e+05    1.57953e+03
      Potential    Kinetic En.   Total Energy  Conserved En.    Temperature
   -2.48947e+05    4.33166e+04   -2.05630e+05   -1.96434e+05    3.00086e+02
 Pres. DC (bar) Pressure (bar)   Constr. rmsd
   -2.45823e+02   -4.47847e+00    2.73405e-06

           Step           Time
        4050000     8100.00000

   Energies (kJ/mol)
           Bond          Angle    Proper Dih.  Improper Dih.          LJ-14
    1.46806e+03    4.13833e+03    5.13729e+03    2.31313e+02    1.94270e+03
     Coulomb-14        LJ (SR)  Disper. corr.   Coulomb (SR)   Coul. recip.
    2.64787e+04    4.12087e+04   -2.46081e+03   -3.27343e+05    1.64162e+03
      Potential    Kinetic En.   Total Energy  Conserved En.    Temperature
   -2.47557e+05    4.42832e+04   -2.03274e+05   -1.96263e+05    3.06782e+02
 Pres. DC (bar) Pressure (bar)   Constr. rmsd
   -2.46277e+02    4.67947e+02    2.91199e-06

           Step           Time
        4100000     8200.00000

   Energies (kJ/mol)
           Bond          Angle    Proper Dih.  Improper Dih.          LJ-14
    1.60663e+03    3.79781e+03    5.24043e+03    2.63791e+02    1.86128e+03
     Coulomb-14        LJ (SR)  Disper. corr.   Coulomb (SR)   Coul. recip.
    2.64677e+04    4.07136e+04   -2.48112e+03   -3.27876e+05    1.53923e+03
      Potential    Kinetic En.   Total Energy  Conserved En.    Temperature
   -2.48867e+05    4.35285e+04   -2.05338e+05   -1.96107e+05    3.01554e+02
 Pres. DC (bar) Pressure (bar)   Constr. rmsd
   -2.50354e+02   -7.99330e+01    3.14052e-06

           Step           Time
        4150000     8300.00000

   Energies (kJ/mol)
           Bond          Angle    Proper Dih.  Improper Dih.          LJ-14
    1.35902e+03    3.91971e+03    5.26170e+03    2.74128e+02    1.87271e+03
     Coulomb-14        LJ (SR)  Disper. corr.   Coulomb (SR)   Coul. recip.
    2.65734e+04    4.08505e+04   -2.46007e+03   -3.27856e+05    1.53490e+03
      Potential    Kinetic En.   Total Energy  Conserved En.    Temperature
   -2.48670e+05    4.33951e+04   -2.05275e+05   -1.96046e+05    3.00630e+02
 Pres. DC (bar) Pressure (bar)   Constr. rmsd
   -2.46128e+02    1.15594e+02    2.91985e-06

           Step           Time
        4200000     8400.00000

   Energies (kJ/mol)
           Bond          Angle    Proper Dih.  Improper Dih.          LJ-14
    1.47187e+03    4.01206e+03    5.22831e+03    2.63389e+02    1.89406e+03
     Coulomb-14        LJ (SR)  Disper. corr.   Coulomb (SR)   Coul. recip.
    2.66212e+04    4.16747e+04   -2.46533e+03   -3.29340e+05    1.56421e+03
      Potential    Kinetic En.   Total Energy  Conserved En.    Temperature
   -2.49075e+05    4.35737e+04   -2.05502e+05   -1.95911e+05    3.01867e+02
 Pres. DC (bar) Pressure (bar)   Constr. rmsd
   -2.47182e+02    1.91809e+02    2.99666e-06

           Step           Time
        4250000     8500.00000

   Energies (kJ/mol)
           Bond          Angle    Proper Dih.  Improper Dih.          LJ-14
    1.40766e+03    3.73094e+03    5.15097e+03    2.30286e+02    1.91459e+03
     Coulomb-14        LJ (SR)  Disper. corr.   Coulomb (SR)   Coul. recip.
    2.68350e+04    4.09739e+04   -2.46715e+03   -3.28713e+05    1.55123e+03
      Potential    Kinetic En.   Total Energy  Conserved En.    Temperature
   -2.49386e+05    4.29349e+04   -2.06451e+05   -1.95813e+05    2.97442e+02
 Pres. DC (bar) Pressure (bar)   Constr. rmsd
   -2.47547e+02   -1.61001e+01    2.92954e-06

           Step           Time
        4300000     8600.00000

   Energies (kJ/mol)
           Bond          Angle    Proper Dih.  Improper Dih.          LJ-14
    1.43815e+03    3.79465e+03    5.17811e+03    2.51956e+02    1.86351e+03
     Coulomb-14        LJ (SR)  Disper. corr.   Coulomb (SR)   Coul. recip.
    2.65961e+04    4.18219e+04   -2.45602e+03   -3.28951e+05    1.63205e+03
      Potential    Kinetic En.   Total Energy  Conserved En.    Temperature
   -2.48831e+05    4.29043e+04   -2.05927e+05   -1.95651e+05    2.97229e+02
 Pres. DC (bar) Pressure (bar)   Constr. rmsd
   -2.45321e+02   -1.50982e+01    2.79883e-06

           Step           Time
        4350000     8700.00000

   Energies (kJ/mol)
           Bond          Angle    Proper Dih.  Improper Dih.          LJ-14
    1.51796e+03    3.72362e+03    5.21840e+03    2.73066e+02    1.94082e+03
     Coulomb-14        LJ (SR)  Disper. corr.   Coulomb (SR)   Coul. recip.
    2.66173e+04    4.07675e+04   -2.47326e+03   -3.28879e+05    1.55012e+03
      Potential    Kinetic En.   Total Energy  Conserved En.    Temperature
   -2.49743e+05    4.33447e+04   -2.06399e+05   -1.95524e+05    3.00281e+02
 Pres. DC (bar) Pressure (bar)   Constr. rmsd
   -2.48772e+02   -1.72804e+02    3.04439e-06

           Step           Time
        4400000     8800.00000

   Energies (kJ/mol)
           Bond          Angle    Proper Dih.  Improper Dih.          LJ-14
    1.49758e+03    4.00256e+03    5.19678e+03    2.51634e+02    1.85909e+03
     Coulomb-14        LJ (SR)  Disper. corr.   Coulomb (SR)   Coul. recip.
    2.66451e+04    4.17956e+04   -2.45985e+03   -3.29480e+05    1.57441e+03
      Potential    Kinetic En.   Total Energy  Conserved En.    Temperature
   -2.49117e+05    4.35403e+04   -2.05577e+05   -1.95428e+05    3.01636e+02
 Pres. DC (bar) Pressure (bar)   Constr. rmsd
   -2.46085e+02   -1.06432e+02    2.85576e-06

           Step           Time
        4450000     8900.00000

   Energies (kJ/mol)
           Bond          Angle    Proper Dih.  Improper Dih.          LJ-14
    1.49973e+03    3.90030e+03    5.17839e+03    2.39031e+02    1.91674e+03
     Coulomb-14        LJ (SR)  Disper. corr.   Coulomb (SR)   Coul. recip.
    2.68061e+04    4.12003e+04   -2.46068e+03   -3.28479e+05    1.60848e+03
      Potential    Kinetic En.   Total Energy  Conserved En.    Temperature
   -2.48591e+05    4.34317e+04   -2.05159e+05   -1.95288e+05    3.00883e+02
 Pres. DC (bar) Pressure (bar)   Constr. rmsd
   -2.46251e+02   -3.87291e+01    3.11624e-06

           Step           Time
        4500000     9000.00000

   Energies (kJ/mol)
           Bond          Angle    Proper Dih.  Improper Dih.          LJ-14
    1.47915e+03    3.88075e+03    5.25305e+03    2.20770e+02    1.82522e+03
     Coulomb-14        LJ (SR)  Disper. corr.   Coulomb (SR)   Coul. recip.
    2.66741e+04    4.12409e+04   -2.47670e+03   -3.28708e+05    1.58904e+03
      Potential    Kinetic En.   Total Energy  Conserved En.    Temperature
   -2.49021e+05    4.29839e+04   -2.06037e+05   -1.95181e+05    2.97781e+02
 Pres. DC (bar) Pressure (bar)   Constr. rmsd
   -2.49465e+02   -8.87203e+01    2.70072e-06

           Step           Time
        4550000     9100.00000

   Energies (kJ/mol)
           Bond          Angle    Proper Dih.  Improper Dih.          LJ-14
    1.61744e+03    4.02505e+03    5.22128e+03    2.40740e+02    1.90910e+03
     Coulomb-14        LJ (SR)  Disper. corr.   Coulomb (SR)   Coul. recip.
    2.66053e+04    4.16867e+04   -2.47150e+03   -3.29092e+05    1.63395e+03
      Potential    Kinetic En.   Total Energy  Conserved En.    Temperature
   -2.48624e+05    4.41770e+04   -2.04446e+05   -1.95081e+05    3.06047e+02
 Pres. DC (bar) Pressure (bar)   Constr. rmsd
   -2.48419e+02    2.10026e+02    3.25858e-06

           Step           Time
        4600000     9200.00000

   Energies (kJ/mol)
           Bond          Angle    Proper Dih.  Improper Dih.          LJ-14
    1.58400e+03    4.08626e+03    5.22158e+03    2.41059e+02    1.90400e+03
     Coulomb-14        LJ (SR)  Disper. corr.   Coulomb (SR)   Coul. recip.
    2.67010e+04    4.13086e+04   -2.46199e+03   -3.28484e+05    1.57788e+03
      Potential    Kinetic En.   Total Energy  Conserved En.    Temperature
   -2.48322e+05    4.46734e+04   -2.03648e+05   -1.94947e+05    3.09485e+02
 Pres. DC (bar) Pressure (bar)   Constr. rmsd
   -2.46514e+02   -6.27983e+01    2.96552e-06

Writing checkpoint, step 4607700 at Mon Mar  7 16:16:46 2022


           Step           Time
        4650000     9300.00000

   Energies (kJ/mol)
           Bond          Angle    Proper Dih.  Improper Dih.          LJ-14
    1.42645e+03    3.88871e+03    5.21054e+03    2.53291e+02    1.90230e+03
     Coulomb-14        LJ (SR)  Disper. corr.   Coulomb (SR)   Coul. recip.
    2.67765e+04    4.15747e+04   -2.47092e+03   -3.29198e+05    1.54414e+03
      Potential    Kinetic En.   Total Energy  Conserved En.    Temperature
   -2.49093e+05    4.37272e+04   -2.05366e+05   -1.94806e+05    3.02930e+02
 Pres. DC (bar) Pressure (bar)   Constr. rmsd
   -2.48303e+02    3.03614e+02    2.73017e-06

           Step           Time
        4700000     9400.00000

   Energies (kJ/mol)
           Bond          Angle    Proper Dih.  Improper Dih.          LJ-14
    1.40888e+03    4.03827e+03    5.11993e+03    2.49605e+02    1.88779e+03
     Coulomb-14        LJ (SR)  Disper. corr.   Coulomb (SR)   Coul. recip.
    2.65286e+04    4.09252e+04   -2.45629e+03   -3.27564e+05    1.56705e+03
      Potential    Kinetic En.   Total Energy  Conserved En.    Temperature
   -2.48295e+05    4.34738e+04   -2.04821e+05   -1.94683e+05    3.01175e+02
 Pres. DC (bar) Pressure (bar)   Constr. rmsd
   -2.45375e+02    1.83412e+02    3.32518e-06

           Step           Time
        4750000     9500.00000

   Energies (kJ/mol)
           Bond          Angle    Proper Dih.  Improper Dih.          LJ-14
    1.48627e+03    3.91979e+03    5.17941e+03    2.26307e+02    1.89958e+03
     Coulomb-14        LJ (SR)  Disper. corr.   Coulomb (SR)   Coul. recip.
    2.64515e+04    4.08665e+04   -2.46143e+03   -3.27716e+05    1.57148e+03
      Potential    Kinetic En.   Total Energy  Conserved En.    Temperature
   -2.48577e+05    4.37131e+04   -2.04864e+05   -1.94616e+05    3.02833e+02
 Pres. DC (bar) Pressure (bar)   Constr. rmsd
   -2.46402e+02   -1.22795e+02    2.86058e-06

           Step           Time
        4800000     9600.00000

   Energies (kJ/mol)
           Bond          Angle    Proper Dih.  Improper Dih.          LJ-14
    1.60417e+03    3.96589e+03    5.21283e+03    2.50657e+02    1.94497e+03
     Coulomb-14        LJ (SR)  Disper. corr.   Coulomb (SR)   Coul. recip.
    2.65703e+04    4.11954e+04   -2.46050e+03   -3.27671e+05    1.68833e+03
      Potential    Kinetic En.   Total Energy  Conserved En.    Temperature
   -2.47699e+05    4.37384e+04   -2.03960e+05   -1.94451e+05    3.03008e+02
 Pres. DC (bar) Pressure (bar)   Constr. rmsd
   -2.46215e+02    1.29662e+02    2.62771e-06

           Step           Time
        4850000     9700.00000

   Energies (kJ/mol)
           Bond          Angle    Proper Dih.  Improper Dih.          LJ-14
    1.48673e+03    3.98726e+03    5.22792e+03    2.45785e+02    1.86012e+03
     Coulomb-14        LJ (SR)  Disper. corr.   Coulomb (SR)   Coul. recip.
    2.65928e+04    4.04122e+04   -2.46203e+03   -3.27565e+05    1.52905e+03
      Potential    Kinetic En.   Total Energy  Conserved En.    Temperature
   -2.48685e+05    4.42915e+04   -2.04394e+05   -1.94273e+05    3.06840e+02
 Pres. DC (bar) Pressure (bar)   Constr. rmsd
   -2.46522e+02   -2.57263e+02    2.80558e-06

           Step           Time
        4900000     9800.00000

   Energies (kJ/mol)
           Bond          Angle    Proper Dih.  Improper Dih.          LJ-14
    1.51831e+03    3.90182e+03    5.26962e+03    2.84140e+02    1.87629e+03
     Coulomb-14        LJ (SR)  Disper. corr.   Coulomb (SR)   Coul. recip.
    2.64765e+04    4.05658e+04   -2.44512e+03   -3.27225e+05    1.56039e+03
      Potential    Kinetic En.   Total Energy  Conserved En.    Temperature
   -2.48217e+05    4.34358e+04   -2.04781e+05   -1.94157e+05    3.00911e+02
 Pres. DC (bar) Pressure (bar)   Constr. rmsd
   -2.43151e+02   -2.01592e+02    2.72979e-06

           Step           Time
        4950000     9900.00000

   Energies (kJ/mol)
           Bond          Angle    Proper Dih.  Improper Dih.          LJ-14
    1.43315e+03    3.88323e+03    5.17755e+03    2.29343e+02    1.91952e+03
     Coulomb-14        LJ (SR)  Disper. corr.   Coulomb (SR)   Coul. recip.
    2.65582e+04    4.10852e+04   -2.46223e+03   -3.27417e+05    1.56716e+03
      Potential    Kinetic En.   Total Energy  Conserved En.    Temperature
   -2.48026e+05    4.33820e+04   -2.04644e+05   -1.94112e+05    3.00539e+02
 Pres. DC (bar) Pressure (bar)   Constr. rmsd
   -2.46561e+02    8.10833e+01    3.15616e-06

           Step           Time
        5000000    10000.00000

   Energies (kJ/mol)
           Bond          Angle    Proper Dih.  Improper Dih.          LJ-14
    1.50160e+03    3.79172e+03    5.21938e+03    2.38765e+02    1.80988e+03
     Coulomb-14        LJ (SR)  Disper. corr.   Coulomb (SR)   Coul. recip.
    2.63793e+04    4.13272e+04   -2.46044e+03   -3.28676e+05    1.56121e+03
      Potential    Kinetic En.   Total Energy  Conserved En.    Temperature
   -2.49307e+05    4.37091e+04   -2.05598e+05   -1.94046e+05    3.02805e+02
 Pres. DC (bar) Pressure (bar)   Constr. rmsd
   -2.46204e+02   -1.78948e+02    3.05117e-06

           Step           Time
        5050000    10100.00000

   Energies (kJ/mol)
           Bond          Angle    Proper Dih.  Improper Dih.          LJ-14
    1.55123e+03    3.84855e+03    5.24509e+03    2.50820e+02    1.89794e+03
     Coulomb-14        LJ (SR)  Disper. corr.   Coulomb (SR)   Coul. recip.
    2.64322e+04    4.06227e+04   -2.45890e+03   -3.27034e+05    1.62537e+03
      Potential    Kinetic En.   Total Energy  Conserved En.    Temperature
   -2.48019e+05    4.32882e+04   -2.04731e+05   -1.93931e+05    2.99889e+02
 Pres. DC (bar) Pressure (bar)   Constr. rmsd
   -2.45896e+02   -4.64131e+02    2.93039e-06

           Step           Time
        5100000    10200.00000

   Energies (kJ/mol)
           Bond          Angle    Proper Dih.  Improper Dih.          LJ-14
    1.46263e+03    4.06283e+03    5.13417e+03    2.29022e+02    1.90664e+03
     Coulomb-14        LJ (SR)  Disper. corr.   Coulomb (SR)   Coul. recip.
    2.65140e+04    4.08401e+04   -2.47116e+03   -3.27536e+05    1.58441e+03
      Potential    Kinetic En.   Total Energy  Conserved En.    Temperature
   -2.48274e+05    4.41746e+04   -2.04099e+05   -1.93731e+05    3.06030e+02
 Pres. DC (bar) Pressure (bar)   Constr. rmsd
   -2.48351e+02   -6.87831e+01    3.07038e-06

           Step           Time
        5150000    10300.00000

   Energies (kJ/mol)
           Bond          Angle    Proper Dih.  Improper Dih.          LJ-14
    1.40550e+03    3.88470e+03    5.12148e+03    2.10594e+02    1.99433e+03
     Coulomb-14        LJ (SR)  Disper. corr.   Coulomb (SR)   Coul. recip.
    2.65104e+04    4.12289e+04   -2.47536e+03   -3.28209e+05    1.58778e+03
      Potential    Kinetic En.   Total Energy  Conserved En.    Temperature
   -2.48740e+05    4.36445e+04   -2.05096e+05   -1.93676e+05    3.02357e+02
 Pres. DC (bar) Pressure (bar)   Constr. rmsd
   -2.49196e+02    1.82250e+02    3.09099e-06

           Step           Time
        5200000    10400.00000

   Energies (kJ/mol)
           Bond          Angle    Proper Dih.  Improper Dih.          LJ-14
    1.44578e+03    3.97682e+03    5.20365e+03    2.85749e+02    1.92366e+03
     Coulomb-14        LJ (SR)  Disper. corr.   Coulomb (SR)   Coul. recip.
    2.65838e+04    4.10753e+04   -2.46484e+03   -3.28046e+05    1.62467e+03
      Potential    Kinetic En.   Total Energy  Conserved En.    Temperature
   -2.48391e+05    4.35268e+04   -2.04864e+05   -1.93548e+05    3.01542e+02
 Pres. DC (bar) Pressure (bar)   Constr. rmsd
   -2.47084e+02    1.81357e+01    3.40766e-06

           Step           Time
        5250000    10500.00000

   Energies (kJ/mol)
           Bond          Angle    Proper Dih.  Improper Dih.          LJ-14
    1.44144e+03    3.87981e+03    5.14788e+03    2.67100e+02    1.90330e+03
     Coulomb-14        LJ (SR)  Disper. corr.   Coulomb (SR)   Coul. recip.
    2.64433e+04    4.16143e+04   -2.47838e+03   -3.29986e+05    1.54372e+03
      Potential    Kinetic En.   Total Energy  Conserved En.    Temperature
   -2.50224e+05    4.35600e+04   -2.06663e+05   -1.93496e+05    3.01772e+02
 Pres. DC (bar) Pressure (bar)   Constr. rmsd
   -2.49803e+02    1.79924e+02    2.97616e-06

           Step           Time
        5300000    10600.00000

   Energies (kJ/mol)
           Bond          Angle    Proper Dih.  Improper Dih.          LJ-14
    1.49431e+03    4.02859e+03    5.23439e+03    2.14735e+02    1.83650e+03
     Coulomb-14        LJ (SR)  Disper. corr.   Coulomb (SR)   Coul. recip.
    2.64007e+04    4.10544e+04   -2.46357e+03   -3.28208e+05    1.63994e+03
      Potential    Kinetic En.   Total Energy  Conserved En.    Temperature
   -2.48768e+05    4.39102e+04   -2.04858e+05   -1.93344e+05    3.04198e+02
 Pres. DC (bar) Pressure (bar)   Constr. rmsd
   -2.46829e+02   -2.50153e+02    2.80247e-06

           Step           Time
        5350000    10700.00000

   Energies (kJ/mol)
           Bond          Angle    Proper Dih.  Improper Dih.          LJ-14
    1.60862e+03    3.82550e+03    5.13700e+03    2.68281e+02    1.95574e+03
     Coulomb-14        LJ (SR)  Disper. corr.   Coulomb (SR)   Coul. recip.
    2.63839e+04    4.06266e+04   -2.44600e+03   -3.27368e+05    1.62572e+03
      Potential    Kinetic En.   Total Energy  Conserved En.    Temperature
   -2.48383e+05    4.36133e+04   -2.04770e+05   -1.93155e+05    3.02141e+02
 Pres. DC (bar) Pressure (bar)   Constr. rmsd
   -2.43325e+02   -1.98444e+02    3.05552e-06

           Step           Time
        5400000    10800.00000

   Energies (kJ/mol)
           Bond          Angle    Proper Dih.  Improper Dih.          LJ-14
    1.40410e+03    4.04115e+03    5.19787e+03    2.24034e+02    1.87838e+03
     Coulomb-14        LJ (SR)  Disper. corr.   Coulomb (SR)   Coul. recip.
    2.66031e+04    4.11039e+04   -2.46096e+03   -3.28131e+05    1.53903e+03
      Potential    Kinetic En.   Total Energy  Conserved En.    Temperature
   -2.48600e+05    4.34077e+04   -2.05193e+05   -1.93037e+05    3.00717e+02
 Pres. DC (bar) Pressure (bar)   Constr. rmsd
   -2.46307e+02    1.79685e+02    2.68607e-06

           Step           Time
        5450000    10900.00000

   Energies (kJ/mol)
           Bond          Angle    Proper Dih.  Improper Dih.          LJ-14
    1.49242e+03    3.96514e+03    5.20685e+03    2.69047e+02    1.92800e+03
     Coulomb-14        LJ (SR)  Disper. corr.   Coulomb (SR)   Coul. recip.
    2.65672e+04    4.17520e+04   -2.47770e+03   -3.29179e+05    1.63198e+03
      Potential    Kinetic En.   Total Energy  Conserved En.    Temperature
   -2.48844e+05    4.38809e+04   -2.04963e+05   -1.92880e+05    3.03995e+02
 Pres. DC (bar) Pressure (bar)   Constr. rmsd
   -2.49665e+02    3.67817e+02    2.98868e-06

           Step           Time
        5500000    11000.00000

   Energies (kJ/mol)
           Bond          Angle    Proper Dih.  Improper Dih.          LJ-14
    1.54354e+03    3.83002e+03    5.28068e+03    2.21025e+02    1.89875e+03
     Coulomb-14        LJ (SR)  Disper. corr.   Coulomb (SR)   Coul. recip.
    2.65477e+04    3.99018e+04   -2.45778e+03   -3.27628e+05    1.59834e+03
      Potential    Kinetic En.   Total Energy  Conserved En.    Temperature
   -2.49264e+05    4.34079e+04   -2.05856e+05   -1.92763e+05    3.00718e+02
 Pres. DC (bar) Pressure (bar)   Constr. rmsd
   -2.45672e+02   -4.35591e+02    3.01863e-06

           Step           Time
        5550000    11100.00000

   Energies (kJ/mol)
           Bond          Angle    Proper Dih.  Improper Dih.          LJ-14
    1.53908e+03    4.12636e+03    5.15036e+03    2.58440e+02    1.91848e+03
     Coulomb-14        LJ (SR)  Disper. corr.   Coulomb (SR)   Coul. recip.
    2.64465e+04    4.16285e+04   -2.47441e+03   -3.28555e+05    1.60794e+03
      Potential    Kinetic En.   Total Energy  Conserved En.    Temperature
   -2.48354e+05    4.45812e+04   -2.03772e+05   -1.92603e+05    3.08846e+02
 Pres. DC (bar) Pressure (bar)   Constr. rmsd
   -2.49004e+02    3.93961e+02    3.13598e-06

           Step           Time
        5600000    11200.00000

   Energies (kJ/mol)
           Bond          Angle    Proper Dih.  Improper Dih.          LJ-14
    1.39011e+03    3.82588e+03    5.21728e+03    2.11399e+02    1.92646e+03
     Coulomb-14        LJ (SR)  Disper. corr.   Coulomb (SR)   Coul. recip.
    2.64619e+04    4.15094e+04   -2.47010e+03   -3.28622e+05    1.61300e+03
      Potential    Kinetic En.   Total Energy  Conserved En.    Temperature
   -2.48937e+05    4.36499e+04   -2.05287e+05   -1.92520e+05    3.02395e+02
 Pres. DC (bar) Pressure (bar)   Constr. rmsd
   -2.48137e+02    4.96478e+02    2.91329e-06

           Step           Time
        5650000    11300.00000

   Energies (kJ/mol)
           Bond          Angle    Proper Dih.  Improper Dih.          LJ-14
    1.50626e+03    3.81425e+03    5.17640e+03    2.63924e+02    1.93144e+03
     Coulomb-14        LJ (SR)  Disper. corr.   Coulomb (SR)   Coul. recip.
    2.66389e+04    4.04239e+04   -2.44968e+03   -3.27466e+05    1.58485e+03
      Potential    Kinetic En.   Total Energy  Conserved En.    Temperature
   -2.48576e+05    4.35468e+04   -2.05029e+05   -1.92349e+05    3.01681e+02
 Pres. DC (bar) Pressure (bar)   Constr. rmsd
   -2.44057e+02   -2.69294e+02    3.19092e-06

           Step           Time
        5700000    11400.00000

   Energies (kJ/mol)
           Bond          Angle    Proper Dih.  Improper Dih.          LJ-14
    1.63297e+03    4.02921e+03    5.18186e+03    2.58089e+02    1.89598e+03
     Coulomb-14        LJ (SR)  Disper. corr.   Coulomb (SR)   Coul. recip.
    2.64316e+04    4.13944e+04   -2.45126e+03   -3.28816e+05    1.56131e+03
      Potential    Kinetic En.   Total Energy  Conserved En.    Temperature
   -2.48882e+05    4.33029e+04   -2.05579e+05   -1.92191e+05    2.99991e+02
 Pres. DC (bar) Pressure (bar)   Constr. rmsd
   -2.44371e+02   -2.14472e+02    2.70533e-06

           Step           Time
        5750000    11500.00000

   Energies (kJ/mol)
           Bond          Angle    Proper Dih.  Improper Dih.          LJ-14
    1.62740e+03    3.97601e+03    5.24330e+03    2.87949e+02    1.87779e+03
     Coulomb-14        LJ (SR)  Disper. corr.   Coulomb (SR)   Coul. recip.
    2.63771e+04    4.12928e+04   -2.46046e+03   -3.28569e+05    1.57003e+03
      Potential    Kinetic En.   Total Energy  Conserved En.    Temperature
   -2.48777e+05    4.40016e+04   -2.04776e+05   -1.92055e+05    3.04831e+02
 Pres. DC (bar) Pressure (bar)   Constr. rmsd
   -2.46207e+02   -3.20886e+02    2.72157e-06

           Step           Time
        5800000    11600.00000

   Energies (kJ/mol)
           Bond          Angle    Proper Dih.  Improper Dih.          LJ-14
    1.61833e+03    3.98031e+03    5.14127e+03    2.58757e+02    1.92570e+03
     Coulomb-14        LJ (SR)  Disper. corr.   Coulomb (SR)   Coul. recip.
    2.66206e+04    4.11953e+04   -2.46146e+03   -3.28420e+05    1.64193e+03
      Potential    Kinetic En.   Total Energy  Conserved En.    Temperature
   -2.48500e+05    4.37780e+04   -2.04722e+05   -1.91916e+05    3.03282e+02
 Pres. DC (bar) Pressure (bar)   Constr. rmsd
   -2.46406e+02    2.36845e+01    2.60370e-06

           Step           Time
        5850000    11700.00000

   Energies (kJ/mol)
           Bond          Angle    Proper Dih.  Improper Dih.          LJ-14
    1.54471e+03    3.94036e+03    5.28206e+03    2.53549e+02    1.90349e+03
     Coulomb-14        LJ (SR)  Disper. corr.   Coulomb (SR)   Coul. recip.
    2.66959e+04    4.07896e+04   -2.45638e+03   -3.27872e+05    1.56516e+03
      Potential    Kinetic En.   Total Energy  Conserved En.    Temperature
   -2.48353e+05    4.35327e+04   -2.04820e+05   -1.91819e+05    3.01583e+02
 Pres. DC (bar) Pressure (bar)   Constr. rmsd
   -2.45392e+02   -2.96185e+02    2.83460e-06

           Step           Time
        5900000    11800.00000

   Energies (kJ/mol)
           Bond          Angle    Proper Dih.  Improper Dih.          LJ-14
    1.55909e+03    3.79763e+03    5.23569e+03    2.55874e+02    1.94216e+03
     Coulomb-14        LJ (SR)  Disper. corr.   Coulomb (SR)   Coul. recip.
    2.64402e+04    4.20930e+04   -2.47530e+03   -3.29696e+05    1.50412e+03
      Potential    Kinetic En.   Total Energy  Conserved En.    Temperature
   -2.49343e+05    4.33800e+04   -2.05963e+05   -1.91653e+05    3.00525e+02
 Pres. DC (bar) Pressure (bar)   Constr. rmsd
   -2.49182e+02    2.57048e+02    2.90155e-06

           Step           Time
        5950000    11900.00000

   Energies (kJ/mol)
           Bond          Angle    Proper Dih.  Improper Dih.          LJ-14
    1.47806e+03    3.79208e+03    5.10031e+03    1.95057e+02    1.90318e+03
     Coulomb-14        LJ (SR)  Disper. corr.   Coulomb (SR)   Coul. recip.
    2.65443e+04    4.21911e+04   -2.47814e+03   -3.30148e+05    1.56885e+03
      Potential    Kinetic En.   Total Energy  Conserved En.    Temperature
   -2.49853e+05    4.39877e+04   -2.05866e+05   -1.91518e+05    3.04735e+02
 Pres. DC (bar) Pressure (bar)   Constr. rmsd
   -2.49755e+02    5.12586e+02    3.05907e-06

           Step           Time
        6000000    12000.00000

   Energies (kJ/mol)
           Bond          Angle    Proper Dih.  Improper Dih.          LJ-14
    1.47401e+03    3.76965e+03    5.16173e+03    2.56717e+02    1.88502e+03
     Coulomb-14        LJ (SR)  Disper. corr.   Coulomb (SR)   Coul. recip.
    2.64929e+04    4.10689e+04   -2.45827e+03   -3.27765e+05    1.56429e+03
      Potential    Kinetic En.   Total Energy  Conserved En.    Temperature
   -2.48550e+05    4.36654e+04   -2.04885e+05   -1.91392e+05    3.02502e+02
 Pres. DC (bar) Pressure (bar)   Constr. rmsd
   -2.45769e+02   -2.27661e+01    3.06698e-06

           Step           Time
        6050000    12100.00000

   Energies (kJ/mol)
           Bond          Angle    Proper Dih.  Improper Dih.          LJ-14
    1.49551e+03    3.81985e+03    5.18626e+03    2.56174e+02    1.88753e+03
     Coulomb-14        LJ (SR)  Disper. corr.   Coulomb (SR)   Coul. recip.
    2.64862e+04    4.11109e+04   -2.46635e+03   -3.27832e+05    1.60468e+03
      Potential    Kinetic En.   Total Energy  Conserved En.    Temperature
   -2.48451e+05    4.42111e+04   -2.04240e+05   -1.91314e+05    3.06283e+02
 Pres. DC (bar) Pressure (bar)   Constr. rmsd
   -2.47386e+02    3.10336e+00    2.85043e-06

           Step           Time
        6100000    12200.00000

   Energies (kJ/mol)
           Bond          Angle    Proper Dih.  Improper Dih.          LJ-14
    1.44141e+03    3.80926e+03    5.23013e+03    2.64155e+02    1.85815e+03
     Coulomb-14        LJ (SR)  Disper. corr.   Coulomb (SR)   Coul. recip.
    2.65093e+04    4.00045e+04   -2.46114e+03   -3.26864e+05    1.55929e+03
      Potential    Kinetic En.   Total Energy  Conserved En.    Temperature
   -2.48649e+05    4.39556e+04   -2.04694e+05   -1.91248e+05    3.04512e+02
 Pres. DC (bar) Pressure (bar)   Constr. rmsd
   -2.46342e+02   -3.96141e+02    2.81967e-06

           Step           Time
        6150000    12300.00000

   Energies (kJ/mol)
           Bond          Angle    Proper Dih.  Improper Dih.          LJ-14
    1.49555e+03    3.87360e+03    5.19441e+03    2.71299e+02    1.89950e+03
     Coulomb-14        LJ (SR)  Disper. corr.   Coulomb (SR)   Coul. recip.
    2.64801e+04    4.11823e+04   -2.45070e+03   -3.27784e+05    1.63870e+03
      Potential    Kinetic En.   Total Energy  Conserved En.    Temperature
   -2.48199e+05    4.35011e+04   -2.04698e+05   -1.91018e+05    3.01364e+02
 Pres. DC (bar) Pressure (bar)   Constr. rmsd
   -2.44261e+02   -1.72753e+02    2.68153e-06

           Step           Time
        6200000    12400.00000

   Energies (kJ/mol)
           Bond          Angle    Proper Dih.  Improper Dih.          LJ-14
    1.54983e+03    3.97812e+03    5.28593e+03    2.43411e+02    1.88623e+03
     Coulomb-14        LJ (SR)  Disper. corr.   Coulomb (SR)   Coul. recip.
    2.65272e+04    4.11395e+04   -2.46879e+03   -3.28211e+05    1.63405e+03
      Potential    Kinetic En.   Total Energy  Conserved En.    Temperature
   -2.48436e+05    4.46309e+04   -2.03805e+05   -1.90903e+05    3.09191e+02
 Pres. DC (bar) Pressure (bar)   Constr. rmsd
   -2.47876e+02    1.49298e+01    3.22462e-06

           Step           Time
        6250000    12500.00000

   Energies (kJ/mol)
           Bond          Angle    Proper Dih.  Improper Dih.          LJ-14
    1.53791e+03    3.94623e+03    5.14379e+03    2.38227e+02    1.92708e+03
     Coulomb-14        LJ (SR)  Disper. corr.   Coulomb (SR)   Coul. recip.
    2.63044e+04    4.08984e+04   -2.45451e+03   -3.27033e+05    1.61063e+03
      Potential    Kinetic En.   Total Energy  Conserved En.    Temperature
   -2.47880e+05    4.40395e+04   -2.03841e+05   -1.90789e+05    3.05094e+02
 Pres. DC (bar) Pressure (bar)   Constr. rmsd
   -2.45019e+02    2.04055e+02    3.21182e-06

           Step           Time
        6300000    12600.00000

   Energies (kJ/mol)
           Bond          Angle    Proper Dih.  Improper Dih.          LJ-14
    1.48187e+03    3.89387e+03    5.19096e+03    2.57082e+02    1.93038e+03
     Coulomb-14        LJ (SR)  Disper. corr.   Coulomb (SR)   Coul. recip.
    2.64292e+04    4.17132e+04   -2.46303e+03   -3.29261e+05    1.59588e+03
      Potential    Kinetic En.   Total Energy  Conserved En.    Temperature
   -2.49232e+05    4.34081e+04   -2.05824e+05   -1.90687e+05    3.00720e+02
 Pres. DC (bar) Pressure (bar)   Constr. rmsd
   -2.46721e+02    2.89421e+02    2.70197e-06

           Step           Time
        6350000    12700.00000

   Energies (kJ/mol)
           Bond          Angle    Proper Dih.  Improper Dih.          LJ-14
    1.51661e+03    3.73438e+03    5.26747e+03    2.37315e+02    1.95590e+03
     Coulomb-14        LJ (SR)  Disper. corr.   Coulomb (SR)   Coul. recip.
    2.66333e+04    4.16199e+04   -2.46790e+03   -3.28834e+05    1.58662e+03
      Potential    Kinetic En.   Total Energy  Conserved En.    Temperature
   -2.48751e+05    4.31205e+04   -2.05630e+05   -1.90554e+05    2.98727e+02
 Pres. DC (bar) Pressure (bar)   Constr. rmsd
   -2.47698e+02    3.18600e+02    3.24498e-06

           Step           Time
        6400000    12800.00000

   Energies (kJ/mol)
           Bond          Angle    Proper Dih.  Improper Dih.          LJ-14
    1.44896e+03    3.93872e+03    5.21773e+03    2.03281e+02    1.93512e+03
     Coulomb-14        LJ (SR)  Disper. corr.   Coulomb (SR)   Coul. recip.
    2.65293e+04    4.18062e+04   -2.45128e+03   -3.28462e+05    1.49851e+03
      Potential    Kinetic En.   Total Energy  Conserved En.    Temperature
   -2.48336e+05    4.41273e+04   -2.04208e+05   -1.90400e+05    3.05702e+02
 Pres. DC (bar) Pressure (bar)   Constr. rmsd
   -2.44377e+02    1.70111e+02    2.97355e-06

           Step           Time
        6450000    12900.00000

   Energies (kJ/mol)
           Bond          Angle    Proper Dih.  Improper Dih.          LJ-14
    1.42038e+03    3.93617e+03    5.31052e+03    2.50418e+02    1.93546e+03
     Coulomb-14        LJ (SR)  Disper. corr.   Coulomb (SR)   Coul. recip.
    2.65228e+04    3.99848e+04   -2.45861e+03   -3.26423e+05    1.55751e+03
      Potential    Kinetic En.   Total Energy  Conserved En.    Temperature
   -2.47963e+05    4.29160e+04   -2.05047e+05   -1.90343e+05    2.97310e+02
 Pres. DC (bar) Pressure (bar)   Constr. rmsd
   -2.45838e+02   -4.70409e+02    2.90827e-06

           Step           Time
        6500000    13000.00000

   Energies (kJ/mol)
           Bond          Angle    Proper Dih.  Improper Dih.          LJ-14
    1.50880e+03    3.99013e+03    5.19998e+03    2.54732e+02    1.88964e+03
     Coulomb-14        LJ (SR)  Disper. corr.   Coulomb (SR)   Coul. recip.
    2.64179e+04    4.15086e+04   -2.45723e+03   -3.28504e+05    1.58309e+03
      Potential    Kinetic En.   Total Energy  Conserved En.    Temperature
   -2.48609e+05    4.32787e+04   -2.05330e+05   -1.90250e+05    2.99823e+02
 Pres. DC (bar) Pressure (bar)   Constr. rmsd
   -2.45562e+02    3.31787e+01    2.81374e-06

           Step           Time
        6550000    13100.00000

   Energies (kJ/mol)
           Bond          Angle    Proper Dih.  Improper Dih.          LJ-14
    1.37799e+03    3.92565e+03    5.22484e+03    2.38486e+02    1.87001e+03
     Coulomb-14        LJ (SR)  Disper. corr.   Coulomb (SR)   Coul. recip.
    2.65732e+04    4.17395e+04   -2.46733e+03   -3.29333e+05    1.56776e+03
      Potential    Kinetic En.   Total Energy  Conserved En.    Temperature
   -2.49283e+05    4.37297e+04   -2.05553e+05   -1.90166e+05    3.02948e+02
 Pres. DC (bar) Pressure (bar)   Constr. rmsd
   -2.47582e+02    2.91045e+02    3.30202e-06

           Step           Time
        6600000    13200.00000

   Energies (kJ/mol)
           Bond          Angle    Proper Dih.  Improper Dih.          LJ-14
    1.54789e+03    3.96275e+03    5.23271e+03    2.56666e+02    1.85626e+03
     Coulomb-14        LJ (SR)  Disper. corr.   Coulomb (SR)   Coul. recip.
    2.64233e+04    4.20540e+04   -2.47369e+03   -3.28603e+05    1.56716e+03
      Potential    Kinetic En.   Total Energy  Conserved En.    Temperature
   -2.48176e+05    4.36542e+04   -2.04521e+05   -1.90047e+05    3.02425e+02
 Pres. DC (bar) Pressure (bar)   Constr. rmsd
   -2.48860e+02    4.00965e+02    2.78729e-06

           Step           Time
        6650000    13300.00000

   Energies (kJ/mol)
           Bond          Angle    Proper Dih.  Improper Dih.          LJ-14
    1.49264e+03    3.75186e+03    5.25356e+03    2.58659e+02    1.87506e+03
     Coulomb-14        LJ (SR)  Disper. corr.   Coulomb (SR)   Coul. recip.
    2.68381e+04    4.13716e+04   -2.46722e+03   -3.29034e+05    1.58635e+03
      Potential    Kinetic En.   Total Energy  Conserved En.    Temperature
   -2.49073e+05    4.38560e+04   -2.05217e+05   -1.90005e+05    3.03823e+02
 Pres. DC (bar) Pressure (bar)   Constr. rmsd
   -2.47560e+02    5.10063e+01    2.77977e-06

           Step           Time
        6700000    13400.00000

   Energies (kJ/mol)
           Bond          Angle    Proper Dih.  Improper Dih.          LJ-14
    1.53923e+03    3.86405e+03    5.30004e+03    2.79529e+02    1.92747e+03
     Coulomb-14        LJ (SR)  Disper. corr.   Coulomb (SR)   Coul. recip.
    2.65169e+04    4.11738e+04   -2.45307e+03   -3.29429e+05    1.58055e+03
      Potential    Kinetic En.   Total Energy  Conserved En.    Temperature
   -2.49701e+05    4.37484e+04   -2.05953e+05   -1.89862e+05    3.03077e+02
 Pres. DC (bar) Pressure (bar)   Constr. rmsd
   -2.44731e+02   -1.76938e+02    2.70323e-06

           Step           Time
        6750000    13500.00000

   Energies (kJ/mol)
           Bond          Angle    Proper Dih.  Improper Dih.          LJ-14
    1.56162e+03    3.87885e+03    5.20829e+03    2.47554e+02    1.86292e+03
     Coulomb-14        LJ (SR)  Disper. corr.   Coulomb (SR)   Coul. recip.
    2.65276e+04    4.09184e+04   -2.45556e+03   -3.27607e+05    1.60317e+03
      Potential    Kinetic En.   Total Energy  Conserved En.    Temperature
   -2.48254e+05    4.37271e+04   -2.04527e+05   -1.89794e+05    3.02930e+02
 Pres. DC (bar) Pressure (bar)   Constr. rmsd
   -2.45229e+02   -3.22080e+02    3.11498e-06

           Step           Time
        6800000    13600.00000

   Energies (kJ/mol)
           Bond          Angle    Proper Dih.  Improper Dih.          LJ-14
    1.54786e+03    3.83048e+03    5.19057e+03    2.16354e+02    1.91104e+03
     Coulomb-14        LJ (SR)  Disper. corr.   Coulomb (SR)   Coul. recip.
    2.65928e+04    4.17689e+04   -2.44989e+03   -3.29022e+05    1.51064e+03
      Potential    Kinetic En.   Total Energy  Conserved En.    Temperature
   -2.48903e+05    4.34740e+04   -2.05429e+05   -1.89633e+05    3.01176e+02
 Pres. DC (bar) Pressure (bar)   Constr. rmsd
   -2.44099e+02    5.33527e+00    3.00956e-06

           Step           Time
        6850000    13700.00000

   Energies (kJ/mol)
           Bond          Angle    Proper Dih.  Improper Dih.          LJ-14
    1.50012e+03    3.97718e+03    5.18915e+03    2.53713e+02    1.89895e+03
     Coulomb-14        LJ (SR)  Disper. corr.   Coulomb (SR)   Coul. recip.
    2.65127e+04    4.11121e+04   -2.47239e+03   -3.27607e+05    1.56533e+03
      Potential    Kinetic En.   Total Energy  Conserved En.    Temperature
   -2.48070e+05    4.42708e+04   -2.03799e+05   -1.89480e+05    3.06696e+02
 Pres. DC (bar) Pressure (bar)   Constr. rmsd
   -2.48599e+02    8.90862e+01    3.01503e-06

           Step           Time
        6900000    13800.00000

   Energies (kJ/mol)
           Bond          Angle    Proper Dih.  Improper Dih.          LJ-14
    1.50768e+03    3.88482e+03    5.14137e+03    2.34465e+02    1.94135e+03
     Coulomb-14        LJ (SR)  Disper. corr.   Coulomb (SR)   Coul. recip.
    2.65957e+04    4.13264e+04   -2.47718e+03   -3.28575e+05    1.58431e+03
      Potential    Kinetic En.   Total Energy  Conserved En.    Temperature
   -2.48836e+05    4.43396e+04   -2.04496e+05   -1.89355e+05    3.07173e+02
 Pres. DC (bar) Pressure (bar)   Constr. rmsd
   -2.49562e+02    1.42628e+02    3.40190e-06

           Step           Time
        6950000    13900.00000

   Energies (kJ/mol)
           Bond          Angle    Proper Dih.  Improper Dih.          LJ-14
    1.48072e+03    3.98077e+03    5.22673e+03    2.79857e+02    1.82299e+03
     Coulomb-14        LJ (SR)  Disper. corr.   Coulomb (SR)   Coul. recip.
    2.66280e+04    4.08832e+04   -2.45588e+03   -3.28567e+05    1.54326e+03
      Potential    Kinetic En.   Total Energy  Conserved En.    Temperature
   -2.49178e+05    4.39217e+04   -2.05256e+05   -1.89190e+05    3.04278e+02
 Pres. DC (bar) Pressure (bar)   Constr. rmsd
   -2.45293e+02   -3.89188e+02    3.20869e-06

           Step           Time
        7000000    14000.00000

   Energies (kJ/mol)
           Bond          Angle    Proper Dih.  Improper Dih.          LJ-14
    1.33497e+03    3.80570e+03    5.23656e+03    2.68824e+02    1.93198e+03
     Coulomb-14        LJ (SR)  Disper. corr.   Coulomb (SR)   Coul. recip.
    2.67595e+04    4.07783e+04   -2.48065e+03   -3.28532e+05    1.59840e+03
      Potential    Kinetic En.   Total Energy  Conserved En.    Temperature
   -2.49299e+05    4.33269e+04   -2.05972e+05   -1.89051e+05    3.00157e+02
 Pres. DC (bar) Pressure (bar)   Constr. rmsd
   -2.50261e+02    2.95814e+02    3.05589e-06

           Step           Time
        7050000    14100.00000

   Energies (kJ/mol)
           Bond          Angle    Proper Dih.  Improper Dih.          LJ-14
    1.47485e+03    3.73737e+03    5.08192e+03    2.40503e+02    1.88085e+03
     Coulomb-14        LJ (SR)  Disper. corr.   Coulomb (SR)   Coul. recip.
    2.66502e+04    4.05736e+04   -2.46590e+03   -3.28069e+05    1.53850e+03
      Potential    Kinetic En.   Total Energy  Conserved En.    Temperature
   -2.49357e+05    4.29639e+04   -2.06393e+05   -1.88978e+05    2.97642e+02
 Pres. DC (bar) Pressure (bar)   Constr. rmsd
   -2.47296e+02   -1.98298e+02    2.75969e-06

Writing checkpoint, step 7092700 at Mon Mar  7 16:31:46 2022


           Step           Time
        7100000    14200.00000

   Energies (kJ/mol)
           Bond          Angle    Proper Dih.  Improper Dih.          LJ-14
    1.51527e+03    3.88140e+03    5.24441e+03    2.31004e+02    1.88488e+03
     Coulomb-14        LJ (SR)  Disper. corr.   Coulomb (SR)   Coul. recip.
    2.65685e+04    4.08082e+04   -2.47404e+03   -3.28270e+05    1.56033e+03
      Potential    Kinetic En.   Total Energy  Conserved En.    Temperature
   -2.49050e+05    4.39008e+04   -2.05149e+05   -1.88823e+05    3.04133e+02
 Pres. DC (bar) Pressure (bar)   Constr. rmsd
   -2.48929e+02   -3.10958e+02    2.84108e-06

           Step           Time
        7150000    14300.00000

   Energies (kJ/mol)
           Bond          Angle    Proper Dih.  Improper Dih.          LJ-14
    1.57990e+03    4.02428e+03    5.14966e+03    2.76749e+02    1.90978e+03
     Coulomb-14        LJ (SR)  Disper. corr.   Coulomb (SR)   Coul. recip.
    2.66073e+04    4.11793e+04   -2.46664e+03   -3.27844e+05    1.58142e+03
      Potential    Kinetic En.   Total Energy  Conserved En.    Temperature
   -2.48002e+05    4.38867e+04   -2.04115e+05   -1.88646e+05    3.04036e+02
 Pres. DC (bar) Pressure (bar)   Constr. rmsd
   -2.47444e+02    5.92327e+01    2.75835e-06

           Step           Time
        7200000    14400.00000

   Energies (kJ/mol)
           Bond          Angle    Proper Dih.  Improper Dih.          LJ-14
    1.50217e+03    3.91726e+03    5.19181e+03    2.36650e+02    1.92875e+03
     Coulomb-14        LJ (SR)  Disper. corr.   Coulomb (SR)   Coul. recip.
    2.63839e+04    4.10188e+04   -2.46400e+03   -3.27641e+05    1.54855e+03
      Potential    Kinetic En.   Total Energy  Conserved En.    Temperature
   -2.48377e+05    4.37157e+04   -2.04661e+05   -1.88588e+05    3.02851e+02
 Pres. DC (bar) Pressure (bar)   Constr. rmsd
   -2.46916e+02    9.30518e+01    3.03223e-06

           Step           Time
        7250000    14500.00000

   Energies (kJ/mol)
           Bond          Angle    Proper Dih.  Improper Dih.          LJ-14
    1.60265e+03    3.73615e+03    5.15856e+03    2.13576e+02    1.87329e+03
     Coulomb-14        LJ (SR)  Disper. corr.   Coulomb (SR)   Coul. recip.
    2.63845e+04    4.17347e+04   -2.47094e+03   -3.28860e+05    1.61232e+03
      Potential    Kinetic En.   Total Energy  Conserved En.    Temperature
   -2.49015e+05    4.36002e+04   -2.05415e+05   -1.88502e+05    3.02051e+02
 Pres. DC (bar) Pressure (bar)   Constr. rmsd
   -2.48307e+02    4.12540e+01    3.58510e-06

           Step           Time
        7300000    14600.00000

   Energies (kJ/mol)
           Bond          Angle    Proper Dih.  Improper Dih.          LJ-14
    1.46573e+03    3.92647e+03    5.11343e+03    2.62953e+02    1.98888e+03
     Coulomb-14        LJ (SR)  Disper. corr.   Coulomb (SR)   Coul. recip.
    2.65851e+04    4.22101e+04   -2.47737e+03   -3.29400e+05    1.59421e+03
      Potential    Kinetic En.   Total Energy  Conserved En.    Temperature
   -2.48730e+05    4.34346e+04   -2.05295e+05   -1.88353e+05    3.00904e+02
 Pres. DC (bar) Pressure (bar)   Constr. rmsd
   -2.49600e+02    7.41779e+02    2.56399e-06

           Step           Time
        7350000    14700.00000

   Energies (kJ/mol)
           Bond          Angle    Proper Dih.  Improper Dih.          LJ-14
    1.38489e+03    3.79744e+03    5.14891e+03    2.18541e+02    1.90400e+03
     Coulomb-14        LJ (SR)  Disper. corr.   Coulomb (SR)   Coul. recip.
    2.63398e+04    4.13213e+04   -2.48504e+03   -3.28579e+05    1.61567e+03
      Potential    Kinetic En.   Total Energy  Conserved En.    Temperature
   -2.49333e+05    4.32863e+04   -2.06047e+05   -1.88274e+05    2.99876e+02
 Pres. DC (bar) Pressure (bar)   Constr. rmsd
   -2.51145e+02    1.76500e+02    3.05362e-06

           Step           Time
        7400000    14800.00000

   Energies (kJ/mol)
           Bond          Angle    Proper Dih.  Improper Dih.          LJ-14
    1.46671e+03    3.99704e+03    5.16668e+03    2.62542e+02    1.90829e+03
     Coulomb-14        LJ (SR)  Disper. corr.   Coulomb (SR)   Coul. recip.
    2.66148e+04    4.03905e+04   -2.45804e+03   -3.27399e+05    1.61793e+03
      Potential    Kinetic En.   Total Energy  Conserved En.    Temperature
   -2.48432e+05    4.36210e+04   -2.04811e+05   -1.88164e+05    3.02194e+02
 Pres. DC (bar) Pressure (bar)   Constr. rmsd
   -2.45724e+02   -3.20016e+02    2.79473e-06

           Step           Time
        7450000    14900.00000

   Energies (kJ/mol)
           Bond          Angle    Proper Dih.  Improper Dih.          LJ-14
    1.47848e+03    3.79381e+03    5.24570e+03    2.38938e+02    1.90569e+03
     Coulomb-14        LJ (SR)  Disper. corr.   Coulomb (SR)   Coul. recip.
    2.64360e+04    3.98247e+04   -2.45887e+03   -3.27092e+05    1.61208e+03
      Potential    Kinetic En.   Total Energy  Conserved En.    Temperature
   -2.49015e+05    4.35178e+04   -2.05497e+05   -1.88007e+05    3.01480e+02
 Pres. DC (bar) Pressure (bar)   Constr. rmsd
   -2.45889e+02   -4.94439e+02    3.12581e-06

           Step           Time
        7500000    15000.00000

   Energies (kJ/mol)
           Bond          Angle    Proper Dih.  Improper Dih.          LJ-14
    1.46094e+03    4.01989e+03    5.15645e+03    2.51690e+02    1.87572e+03
     Coulomb-14        LJ (SR)  Disper. corr.   Coulomb (SR)   Coul. recip.
    2.65583e+04    4.12709e+04   -2.47063e+03   -3.28275e+05    1.64702e+03
      Potential    Kinetic En.   Total Energy  Conserved En.    Temperature
   -2.48505e+05    4.32574e+04   -2.05247e+05   -1.87861e+05    2.99676e+02
 Pres. DC (bar) Pressure (bar)   Constr. rmsd
   -2.48245e+02    1.62992e+02    2.82794e-06

           Step           Time
        7550000    15100.00000

   Energies (kJ/mol)
           Bond          Angle    Proper Dih.  Improper Dih.          LJ-14
    1.46966e+03    3.91972e+03    5.15301e+03    2.79958e+02    1.86676e+03
     Coulomb-14        LJ (SR)  Disper. corr.   Coulomb (SR)   Coul. recip.
    2.64012e+04    4.00258e+04   -2.47063e+03   -3.26767e+05    1.51803e+03
      Potential    Kinetic En.   Total Energy  Conserved En.    Temperature
   -2.48603e+05    4.36933e+04   -2.04910e+05   -1.87795e+05    3.02695e+02
 Pres. DC (bar) Pressure (bar)   Constr. rmsd
   -2.48245e+02   -2.64630e+02    2.86798e-06

           Step           Time
        7600000    15200.00000

   Energies (kJ/mol)
           Bond          Angle    Proper Dih.  Improper Dih.          LJ-14
    1.49105e+03    3.62613e+03    5.13833e+03    2.40026e+02    1.92215e+03
     Coulomb-14        LJ (SR)  Disper. corr.   Coulomb (SR)   Coul. recip.
    2.65812e+04    4.11609e+04   -2.46313e+03   -3.28887e+05    1.52916e+03
      Potential    Kinetic En.   Total Energy  Conserved En.    Temperature
   -2.49661e+05    4.31819e+04   -2.06479e+05   -1.87649e+05    2.99152e+02
 Pres. DC (bar) Pressure (bar)   Constr. rmsd
   -2.46742e+02   -1.23178e+02    2.97763e-06

           Step           Time
        7650000    15300.00000

   Energies (kJ/mol)
           Bond          Angle    Proper Dih.  Improper Dih.          LJ-14
    1.42164e+03    3.85097e+03    5.26074e+03    2.55784e+02    1.89068e+03
     Coulomb-14        LJ (SR)  Disper. corr.   Coulomb (SR)   Coul. recip.
    2.64895e+04    4.17791e+04   -2.47704e+03   -3.29675e+05    1.55345e+03
      Potential    Kinetic En.   Total Energy  Conserved En.    Temperature
   -2.49650e+05    4.40149e+04   -2.05636e+05   -1.87528e+05    3.04923e+02
 Pres. DC (bar) Pressure (bar)   Constr. rmsd
   -2.49533e+02    3.02202e+02    2.88331e-06

           Step           Time
        7700000    15400.00000

   Energies (kJ/mol)
           Bond          Angle    Proper Dih.  Improper Dih.          LJ-14
    1.53279e+03    3.94055e+03    5.15750e+03    2.49585e+02    1.99922e+03
     Coulomb-14        LJ (SR)  Disper. corr.   Coulomb (SR)   Coul. recip.
    2.64819e+04    4.00021e+04   -2.45077e+03   -3.27376e+05    1.55824e+03
      Potential    Kinetic En.   Total Energy  Conserved En.    Temperature
   -2.48905e+05    4.40708e+04   -2.04834e+05   -1.87431e+05    3.05311e+02
 Pres. DC (bar) Pressure (bar)   Constr. rmsd
   -2.44273e+02   -5.05133e+02    2.81276e-06

           Step           Time
        7750000    15500.00000

   Energies (kJ/mol)
           Bond          Angle    Proper Dih.  Improper Dih.          LJ-14
    1.50825e+03    3.94663e+03    5.14585e+03    2.73132e+02    1.89813e+03
     Coulomb-14        LJ (SR)  Disper. corr.   Coulomb (SR)   Coul. recip.
    2.63407e+04    4.11081e+04   -2.47118e+03   -3.28167e+05    1.57832e+03
      Potential    Kinetic En.   Total Energy  Conserved En.    Temperature
   -2.48839e+05    4.30933e+04   -2.05745e+05   -1.87350e+05    2.98539e+02
 Pres. DC (bar) Pressure (bar)   Constr. rmsd
   -2.48356e+02    1.46240e+02    2.85411e-06

           Step           Time
        7800000    15600.00000

   Energies (kJ/mol)
           Bond          Angle    Proper Dih.  Improper Dih.          LJ-14
    1.53878e+03    3.98450e+03    5.17211e+03    2.31710e+02    1.95722e+03
     Coulomb-14        LJ (SR)  Disper. corr.   Coulomb (SR)   Coul. recip.
    2.66338e+04    4.11081e+04   -2.45073e+03   -3.27679e+05    1.55082e+03
      Potential    Kinetic En.   Total Energy  Conserved En.    Temperature
   -2.47953e+05    4.41177e+04   -2.03835e+05   -1.87217e+05    3.05636e+02
 Pres. DC (bar) Pressure (bar)   Constr. rmsd
   -2.44266e+02    1.48823e+01    3.02591e-06

           Step           Time
        7850000    15700.00000

   Energies (kJ/mol)
           Bond          Angle    Proper Dih.  Improper Dih.          LJ-14
    1.57451e+03    3.74833e+03    5.14264e+03    2.51012e+02    1.93279e+03
     Coulomb-14        LJ (SR)  Disper. corr.   Coulomb (SR)   Coul. recip.
    2.65509e+04    4.11037e+04   -2.47980e+03   -3.28552e+05    1.56744e+03
      Potential    Kinetic En.   Total Energy  Conserved En.    Temperature
   -2.49160e+05    4.34409e+04   -2.05719e+05   -1.87132e+05    3.00947e+02
 Pres. DC (bar) Pressure (bar)   Constr. rmsd
   -2.50089e+02    1.29665e+02    2.86659e-06

           Step           Time
        7900000    15800.00000

   Energies (kJ/mol)
           Bond          Angle    Proper Dih.  Improper Dih.          LJ-14
    1.53406e+03    3.74140e+03    5.19032e+03    2.91663e+02    1.89274e+03
     Coulomb-14        LJ (SR)  Disper. corr.   Coulomb (SR)   Coul. recip.
    2.65036e+04    4.02838e+04   -2.46793e+03   -3.26587e+05    1.55764e+03
      Potential    Kinetic En.   Total Energy  Conserved En.    Temperature
   -2.48060e+05    4.33329e+04   -2.04727e+05   -1.87040e+05    3.00199e+02
 Pres. DC (bar) Pressure (bar)   Constr. rmsd
   -2.47703e+02   -4.80469e+02    3.40686e-06

           Step           Time
        7950000    15900.00000

   Energies (kJ/mol)
           Bond          Angle    Proper Dih.  Improper Dih.          LJ-14
    1.41118e+03    3.82961e+03    5.23923e+03    2.44786e+02    1.95754e+03
     Coulomb-14        LJ (SR)  Disper. corr.   Coulomb (SR)   Coul. recip.
    2.65813e+04    4.08274e+04   -2.45679e+03   -3.27876e+05    1.56077e+03
      Potential    Kinetic En.   Total Energy  Conserved En.    Temperature
   -2.48681e+05    4.33411e+04   -2.05340e+05   -1.86908e+05    3.00255e+02
 Pres. DC (bar) Pressure (bar)   Constr. rmsd
   -2.45475e+02   -1.06941e+02    2.82180e-06

           Step           Time
        8000000    16000.00000

   Energies (kJ/mol)
           Bond          Angle    Proper Dih.  Improper Dih.          LJ-14
    1.52853e+03    3.83782e+03    5.23701e+03    2.25219e+02    1.88712e+03
     Coulomb-14        LJ (SR)  Disper. corr.   Coulomb (SR)   Coul. recip.
    2.65075e+04    4.10163e+04   -2.46885e+03   -3.28743e+05    1.57862e+03
      Potential    Kinetic En.   Total Energy  Conserved En.    Temperature
   -2.49394e+05    4.34128e+04   -2.05981e+05   -1.86823e+05    3.00752e+02
 Pres. DC (bar) Pressure (bar)   Constr. rmsd
   -2.47888e+02   -2.74445e+02    2.86128e-06

           Step           Time
        8050000    16100.00000

   Energies (kJ/mol)
           Bond          Angle    Proper Dih.  Improper Dih.          LJ-14
    1.58640e+03    3.70798e+03    5.21394e+03    2.79160e+02    1.90778e+03
     Coulomb-14        LJ (SR)  Disper. corr.   Coulomb (SR)   Coul. recip.
    2.66425e+04    4.10476e+04   -2.45375e+03   -3.27237e+05    1.61219e+03
      Potential    Kinetic En.   Total Energy  Conserved En.    Temperature
   -2.47693e+05    4.36445e+04   -2.04048e+05   -1.86635e+05    3.02357e+02
 Pres. DC (bar) Pressure (bar)   Constr. rmsd
   -2.44868e+02    1.68004e+01    3.02257e-06

           Step           Time
        8100000    16200.00000

   Energies (kJ/mol)
           Bond          Angle    Proper Dih.  Improper Dih.          LJ-14
    1.52189e+03    3.89799e+03    5.15605e+03    2.52234e+02    1.92008e+03
     Coulomb-14        LJ (SR)  Disper. corr.   Coulomb (SR)   Coul. recip.
    2.65436e+04    4.13639e+04   -2.46176e+03   -3.28304e+05    1.58580e+03
      Potential    Kinetic En.   Total Energy  Conserved En.    Temperature
   -2.48525e+05    4.33935e+04   -2.05131e+05   -1.86533e+05    3.00619e+02
 Pres. DC (bar) Pressure (bar)   Constr. rmsd
   -2.46467e+02    1.28520e+02    3.38557e-06

           Step           Time
        8150000    16300.00000

   Energies (kJ/mol)
           Bond          Angle    Proper Dih.  Improper Dih.          LJ-14
    1.52726e+03    3.85915e+03    5.17033e+03    3.00880e+02    1.89701e+03
     Coulomb-14        LJ (SR)  Disper. corr.   Coulomb (SR)   Coul. recip.
    2.64687e+04    4.08756e+04   -2.47211e+03   -3.28257e+05    1.55214e+03
      Potential    Kinetic En.   Total Energy  Conserved En.    Temperature
   -2.49078e+05    4.40751e+04   -2.05003e+05   -1.86449e+05    3.05340e+02
 Pres. DC (bar) Pressure (bar)   Constr. rmsd
   -2.48542e+02   -5.93967e+01    3.01313e-06

           Step           Time
        8200000    16400.00000

   Energies (kJ/mol)
           Bond          Angle    Proper Dih.  Improper Dih.          LJ-14
    1.54274e+03    3.95545e+03    5.14028e+03    2.67254e+02    1.90730e+03
     Coulomb-14        LJ (SR)  Disper. corr.   Coulomb (SR)   Coul. recip.
    2.65445e+04    4.15814e+04   -2.45418e+03   -3.28846e+05    1.59224e+03
      Potential    Kinetic En.   Total Energy  Conserved En.    Temperature
   -2.48769e+05    4.33707e+04   -2.05398e+05   -1.86339e+05    3.00461e+02
 Pres. DC (bar) Pressure (bar)   Constr. rmsd
   -2.44953e+02   -1.56043e+02    2.90746e-06

           Step           Time
        8250000    16500.00000

   Energies (kJ/mol)
           Bond          Angle    Proper Dih.  Improper Dih.          LJ-14
    1.40466e+03    3.98244e+03    5.29219e+03    2.58255e+02    1.96312e+03
     Coulomb-14        LJ (SR)  Disper. corr.   Coulomb (SR)   Coul. recip.
    2.65442e+04    4.14827e+04   -2.46623e+03   -3.28442e+05    1.52836e+03
      Potential    Kinetic En.   Total Energy  Conserved En.    Temperature
   -2.48452e+05    4.37682e+04   -2.04684e+05   -1.86244e+05    3.03214e+02
 Pres. DC (bar) Pressure (bar)   Constr. rmsd
   -2.47362e+02    4.75462e+02    3.00303e-06

           Step           Time
        8300000    16600.00000

   Energies (kJ/mol)
           Bond          Angle    Proper Dih.  Improper Dih.          LJ-14
    1.41022e+03    3.79708e+03    5.21525e+03    2.49278e+02    1.94666e+03
     Coulomb-14        LJ (SR)  Disper. corr.   Coulomb (SR)   Coul. recip.
    2.67157e+04    4.24276e+04   -2.49041e+03   -3.30502e+05    1.49260e+03
      Potential    Kinetic En.   Total Energy  Conserved En.    Temperature
   -2.49738e+05    4.38133e+04   -2.05925e+05   -1.86130e+05    3.03527e+02
 Pres. DC (bar) Pressure (bar)   Constr. rmsd
   -2.52230e+02    5.40599e+02    2.95509e-06

           Step           Time
        8350000    16700.00000

   Energies (kJ/mol)
           Bond          Angle    Proper Dih.  Improper Dih.          LJ-14
    1.44732e+03    3.88050e+03    5.14421e+03    2.70822e+02    1.85881e+03
     Coulomb-14        LJ (SR)  Disper. corr.   Coulomb (SR)   Coul. recip.
    2.65973e+04    4.12050e+04   -2.46262e+03   -3.28822e+05    1.59300e+03
      Potential    Kinetic En.   Total Energy  Conserved En.    Temperature
   -2.49287e+05    4.35464e+04   -2.05741e+05   -1.86033e+05    3.01678e+02
 Pres. DC (bar) Pressure (bar)   Constr. rmsd
   -2.46638e+02   -2.63153e+02    2.80936e-06

           Step           Time
        8400000    16800.00000

   Energies (kJ/mol)
           Bond          Angle    Proper Dih.  Improper Dih.          LJ-14
    1.61137e+03    4.00248e+03    5.20012e+03    2.65089e+02    1.97847e+03
     Coulomb-14        LJ (SR)  Disper. corr.   Coulomb (SR)   Coul. recip.
    2.68153e+04    4.02849e+04   -2.46706e+03   -3.26677e+05    1.66348e+03
      Potential    Kinetic En.   Total Energy  Conserved En.    Temperature
   -2.47323e+05    4.49566e+04   -2.02367e+05   -1.85865e+05    3.11447e+02
 Pres. DC (bar) Pressure (bar)   Constr. rmsd
   -2.47528e+02    7.42390e+01    3.08259e-06

           Step           Time
        8450000    16900.00000

   Energies (kJ/mol)
           Bond          Angle    Proper Dih.  Improper Dih.          LJ-14
    1.42578e+03    3.95989e+03    5.18781e+03    2.36173e+02    1.96915e+03
     Coulomb-14        LJ (SR)  Disper. corr.   Coulomb (SR)   Coul. recip.
    2.67551e+04    4.26547e+04   -2.47202e+03   -3.30273e+05    1.54840e+03
      Potential    Kinetic En.   Total Energy  Conserved En.    Temperature
   -2.49008e+05    4.40477e+04   -2.04960e+05   -1.85720e+05    3.05151e+02
 Pres. DC (bar) Pressure (bar)   Constr. rmsd
   -2.48524e+02    6.12301e+02    2.90982e-06

           Step           Time
        8500000    17000.00000

   Energies (kJ/mol)
           Bond          Angle    Proper Dih.  Improper Dih.          LJ-14
    1.49414e+03    3.96865e+03    5.19635e+03    2.62646e+02    1.79144e+03
     Coulomb-14        LJ (SR)  Disper. corr.   Coulomb (SR)   Coul. recip.
    2.63914e+04    4.08083e+04   -2.44593e+03   -3.27802e+05    1.62234e+03
      Potential    Kinetic En.   Total Energy  Conserved En.    Temperature
   -2.48712e+05    4.44457e+04   -2.04266e+05   -1.85615e+05    3.07908e+02
 Pres. DC (bar) Pressure (bar)   Constr. rmsd
   -2.43311e+02   -3.34319e+02    2.92665e-06

           Step           Time
        8550000    17100.00000

   Energies (kJ/mol)
           Bond          Angle    Proper Dih.  Improper Dih.          LJ-14
    1.54692e+03    3.97638e+03    5.14725e+03    2.37221e+02    1.82545e+03
     Coulomb-14        LJ (SR)  Disper. corr.   Coulomb (SR)   Coul. recip.
    2.66737e+04    4.08948e+04   -2.47371e+03   -3.27849e+05    1.58905e+03
      Potential    Kinetic En.   Total Energy  Conserved En.    Temperature
   -2.48432e+05    4.38562e+04   -2.04575e+05   -1.85503e+05    3.03824e+02
 Pres. DC (bar) Pressure (bar)   Constr. rmsd
   -2.48862e+02   -1.42790e+02    3.17380e-06

           Step           Time
        8600000    17200.00000

   Energies (kJ/mol)
           Bond          Angle    Proper Dih.  Improper Dih.          LJ-14
    1.61848e+03    3.97178e+03    5.13459e+03    2.18319e+02    1.93308e+03
     Coulomb-14        LJ (SR)  Disper. corr.   Coulomb (SR)   Coul. recip.
    2.66154e+04    4.02345e+04   -2.45238e+03   -3.26659e+05    1.58825e+03
      Potential    Kinetic En.   Total Energy  Conserved En.    Temperature
   -2.47797e+05    4.35583e+04   -2.04239e+05   -1.85434e+05    3.01760e+02
 Pres. DC (bar) Pressure (bar)   Constr. rmsd
   -2.44594e+02   -4.27355e+02    3.03971e-06

           Step           Time
        8650000    17300.00000

   Energies (kJ/mol)
           Bond          Angle    Proper Dih.  Improper Dih.          LJ-14
    1.41882e+03    3.88398e+03    5.12191e+03    2.18697e+02    1.96677e+03
     Coulomb-14        LJ (SR)  Disper. corr.   Coulomb (SR)   Coul. recip.
    2.65338e+04    4.10752e+04   -2.47023e+03   -3.28216e+05    1.54739e+03
      Potential    Kinetic En.   Total Energy  Conserved En.    Temperature
   -2.48920e+05    4.31250e+04   -2.05795e+05   -1.85364e+05    2.98758e+02
 Pres. DC (bar) Pressure (bar)   Constr. rmsd
   -2.48165e+02    4.05276e+02    2.95133e-06

           Step           Time
        8700000    17400.00000

   Energies (kJ/mol)
           Bond          Angle    Proper Dih.  Improper Dih.          LJ-14
    1.39315e+03    4.09425e+03    5.15221e+03    2.37736e+02    1.92743e+03
     Coulomb-14        LJ (SR)  Disper. corr.   Coulomb (SR)   Coul. recip.
    2.65807e+04    4.14442e+04   -2.46893e+03   -3.28348e+05    1.53666e+03
      Potential    Kinetic En.   Total Energy  Conserved En.    Temperature
   -2.48450e+05    4.39797e+04   -2.04470e+05   -1.85183e+05    3.04679e+02
 Pres. DC (bar) Pressure (bar)   Constr. rmsd
   -2.47903e+02    3.49708e+02    2.87797e-06

           Step           Time
        8750000    17500.00000

   Energies (kJ/mol)
           Bond          Angle    Proper Dih.  Improper Dih.          LJ-14
    1.50339e+03    3.90149e+03    5.15896e+03    2.81218e+02    1.88509e+03
     Coulomb-14        LJ (SR)  Disper. corr.   Coulomb (SR)   Coul. recip.
    2.64884e+04    4.12569e+04   -2.45981e+03   -3.28692e+05    1.59601e+03
      Potential    Kinetic En.   Total Energy  Conserved En.    Temperature
   -2.49080e+05    4.34688e+04   -2.05611e+05   -1.85101e+05    3.01140e+02
 Pres. DC (bar) Pressure (bar)   Constr. rmsd
   -2.46077e+02   -1.29871e+02    2.94685e-06

           Step           Time
        8800000    17600.00000

   Energies (kJ/mol)
           Bond          Angle    Proper Dih.  Improper Dih.          LJ-14
    1.45573e+03    3.99443e+03    5.13431e+03    2.30125e+02    1.91295e+03
     Coulomb-14        LJ (SR)  Disper. corr.   Coulomb (SR)   Coul. recip.
    2.64638e+04    4.14706e+04   -2.46358e+03   -3.28063e+05    1.55145e+03
      Potential    Kinetic En.   Total Energy  Conserved En.    Temperature
   -2.48313e+05    4.37731e+04   -2.04540e+05   -1.84935e+05    3.03248e+02
 Pres. DC (bar) Pressure (bar)   Constr. rmsd
   -2.46830e+02    2.52097e+02    3.18536e-06

           Step           Time
        8850000    17700.00000

   Energies (kJ/mol)
           Bond          Angle    Proper Dih.  Improper Dih.          LJ-14
    1.58145e+03    4.00335e+03    5.18825e+03    2.64196e+02    1.92581e+03
     Coulomb-14        LJ (SR)  Disper. corr.   Coulomb (SR)   Coul. recip.
    2.65209e+04    4.05091e+04   -2.45325e+03   -3.26768e+05    1.57937e+03
      Potential    Kinetic En.   Total Energy  Conserved En.    Temperature
   -2.47649e+05    4.34643e+04   -2.04185e+05   -1.84871e+05    3.01109e+02
 Pres. DC (bar) Pressure (bar)   Constr. rmsd
   -2.44767e+02   -1.91064e+02    2.65358e-06

           Step           Time
        8900000    17800.00000

   Energies (kJ/mol)
           Bond          Angle    Proper Dih.  Improper Dih.          LJ-14
    1.51106e+03    3.81768e+03    5.08013e+03    1.99826e+02    1.95085e+03
     Coulomb-14        LJ (SR)  Disper. corr.   Coulomb (SR)   Coul. recip.
    2.65986e+04    4.19019e+04   -2.46566e+03   -3.28405e+05    1.64012e+03
      Potential    Kinetic En.   Total Energy  Conserved En.    Temperature
   -2.48170e+05    4.32649e+04   -2.04905e+05   -1.84734e+05    2.99728e+02
 Pres. DC (bar) Pressure (bar)   Constr. rmsd
   -2.47248e+02    3.47847e+02    3.00794e-06

           Step           Time
        8950000    17900.00000

   Energies (kJ/mol)
           Bond          Angle    Proper Dih.  Improper Dih.          LJ-14
    1.51972e+03    4.03604e+03    5.08307e+03    2.32712e+02    1.94254e+03
     Coulomb-14        LJ (SR)  Disper. corr.   Coulomb (SR)   Coul. recip.
    2.64741e+04    4.03519e+04   -2.45722e+03   -3.27381e+05    1.54054e+03
      Potential    Kinetic En.   Total Energy  Conserved En.    Temperature
   -2.48658e+05    4.38395e+04   -2.04818e+05   -1.84558e+05    3.03708e+02
 Pres. DC (bar) Pressure (bar)   Constr. rmsd
   -2.45560e+02   -3.05792e+02    2.56650e-06

           Step           Time
        9000000    18000.00000

   Energies (kJ/mol)
           Bond          Angle    Proper Dih.  Improper Dih.          LJ-14
    1.49935e+03    4.02406e+03    5.14644e+03    2.63960e+02    1.90490e+03
     Coulomb-14        LJ (SR)  Disper. corr.   Coulomb (SR)   Coul. recip.
    2.64328e+04    4.15443e+04   -2.46762e+03   -3.27748e+05    1.56003e+03
      Potential    Kinetic En.   Total Energy  Conserved En.    Temperature
   -2.47840e+05    4.37588e+04   -2.04081e+05   -1.84369e+05    3.03149e+02
 Pres. DC (bar) Pressure (bar)   Constr. rmsd
   -2.47641e+02    2.17267e+02    3.43815e-06

           Step           Time
        9050000    18100.00000

   Energies (kJ/mol)
           Bond          Angle    Proper Dih.  Improper Dih.          LJ-14
    1.63178e+03    3.85361e+03    5.16808e+03    2.59664e+02    1.96208e+03
     Coulomb-14        LJ (SR)  Disper. corr.   Coulomb (SR)   Coul. recip.
    2.65026e+04    4.17271e+04   -2.46741e+03   -3.28549e+05    1.55694e+03
      Potential    Kinetic En.   Total Energy  Conserved En.    Temperature
   -2.48355e+05    4.40667e+04   -2.04288e+05   -1.84223e+05    3.05282e+02
 Pres. DC (bar) Pressure (bar)   Constr. rmsd
   -2.47599e+02    3.46125e+02    2.97872e-06

           Step           Time
        9100000    18200.00000

   Energies (kJ/mol)
           Bond          Angle    Proper Dih.  Improper Dih.          LJ-14
    1.44840e+03    3.97576e+03    5.14156e+03    2.52108e+02    1.88412e+03
     Coulomb-14        LJ (SR)  Disper. corr.   Coulomb (SR)   Coul. recip.
    2.63217e+04    4.13547e+04   -2.45737e+03   -3.27720e+05    1.62148e+03
      Potential    Kinetic En.   Total Energy  Conserved En.    Temperature
   -2.48178e+05    4.38282e+04   -2.04350e+05   -1.84080e+05    3.03630e+02
 Pres. DC (bar) Pressure (bar)   Constr. rmsd
   -2.45590e+02    2.17292e+01    2.79688e-06

           Step           Time
        9150000    18300.00000

   Energies (kJ/mol)
           Bond          Angle    Proper Dih.  Improper Dih.          LJ-14
    1.48227e+03    3.86179e+03    5.18558e+03    2.64098e+02    1.94453e+03
     Coulomb-14        LJ (SR)  Disper. corr.   Coulomb (SR)   Coul. recip.
    2.66011e+04    4.09296e+04   -2.47310e+03   -3.28184e+05    1.58545e+03
      Potential    Kinetic En.   Total Energy  Conserved En.    Temperature
   -2.48803e+05    4.38223e+04   -2.04980e+05   -1.83933e+05    3.03589e+02
 Pres. DC (bar) Pressure (bar)   Constr. rmsd
   -2.48741e+02    1.02205e+02    3.26490e-06

           Step           Time
        9200000    18400.00000

   Energies (kJ/mol)
           Bond          Angle    Proper Dih.  Improper Dih.          LJ-14
    1.44729e+03    4.01129e+03    5.14786e+03    2.81464e+02    1.93386e+03
     Coulomb-14        LJ (SR)  Disper. corr.   Coulomb (SR)   Coul. recip.
    2.65913e+04    4.07834e+04   -2.45716e+03   -3.27751e+05    1.56910e+03
      Potential    Kinetic En.   Total Energy  Conserved En.    Temperature
   -2.48442e+05    4.41925e+04   -2.04250e+05   -1.83808e+05    3.06154e+02
 Pres. DC (bar) Pressure (bar)   Constr. rmsd
   -2.45549e+02   -3.33069e+01    2.88907e-06

           Step           Time
        9250000    18500.00000

   Energies (kJ/mol)
           Bond          Angle    Proper Dih.  Improper Dih.          LJ-14
    1.50269e+03    4.11788e+03    5.11785e+03    2.81790e+02    1.86833e+03
     Coulomb-14        LJ (SR)  Disper. corr.   Coulomb (SR)   Coul. recip.
    2.66442e+04    4.10353e+04   -2.47971e+03   -3.28686e+05    1.55295e+03
      Potential    Kinetic En.   Total Energy  Conserved En.    Temperature
   -2.49044e+05    4.34969e+04   -2.05547e+05   -1.83672e+05    3.01335e+02
 Pres. DC (bar) Pressure (bar)   Constr. rmsd
   -2.50070e+02    7.66431e+01    3.15062e-06

           Step           Time
        9300000    18600.00000

   Energies (kJ/mol)
           Bond          Angle    Proper Dih.  Improper Dih.          LJ-14
    1.43274e+03    3.78322e+03    5.12240e+03    3.05044e+02    1.94823e+03
     Coulomb-14        LJ (SR)  Disper. corr.   Coulomb (SR)   Coul. recip.
    2.65411e+04    4.12837e+04   -2.45108e+03   -3.28308e+05    1.57749e+03
      Potential    Kinetic En.   Total Energy  Conserved En.    Temperature
   -2.48765e+05    4.38246e+04   -2.04940e+05   -1.83637e+05    3.03605e+02
 Pres. DC (bar) Pressure (bar)   Constr. rmsd
   -2.44336e+02    1.10315e+02    3.02435e-06

           Step           Time
        9350000    18700.00000

   Energies (kJ/mol)
           Bond          Angle    Proper Dih.  Improper Dih.          LJ-14
    1.34069e+03    3.75083e+03    5.13408e+03    2.35343e+02    1.90916e+03
     Coulomb-14        LJ (SR)  Disper. corr.   Coulomb (SR)   Coul. recip.
    2.63927e+04    4.11617e+04   -2.46359e+03   -3.28771e+05    1.54252e+03
      Potential    Kinetic En.   Total Energy  Conserved En.    Temperature
   -2.49768e+05    4.27082e+04   -2.07060e+05   -1.83461e+05    2.95871e+02
 Pres. DC (bar) Pressure (bar)   Constr. rmsd
   -2.46834e+02   -1.73059e+02    3.24306e-06

           Step           Time
        9400000    18800.00000

   Energies (kJ/mol)
           Bond          Angle    Proper Dih.  Improper Dih.          LJ-14
    1.45929e+03    3.89827e+03    5.13455e+03    2.70478e+02    1.92616e+03
     Coulomb-14        LJ (SR)  Disper. corr.   Coulomb (SR)   Coul. recip.
    2.66826e+04    4.04080e+04   -2.46134e+03   -3.27541e+05    1.51411e+03
      Potential    Kinetic En.   Total Energy  Conserved En.    Temperature
   -2.48709e+05    4.29686e+04   -2.05741e+05   -1.83287e+05    2.97675e+02
 Pres. DC (bar) Pressure (bar)   Constr. rmsd
   -2.46384e+02   -2.65761e+02    2.64995e-06

           Step           Time
        9450000    18900.00000

   Energies (kJ/mol)
           Bond          Angle    Proper Dih.  Improper Dih.          LJ-14
    1.50493e+03    3.95238e+03    5.10189e+03    2.71970e+02    1.87319e+03
     Coulomb-14        LJ (SR)  Disper. corr.   Coulomb (SR)   Coul. recip.
    2.67757e+04    4.10043e+04   -2.46884e+03   -3.27805e+05    1.54868e+03
      Potential    Kinetic En.   Total Energy  Conserved En.    Temperature
   -2.48241e+05    4.35175e+04   -2.04723e+05   -1.83250e+05    3.01478e+02
 Pres. DC (bar) Pressure (bar)   Constr. rmsd
   -2.47885e+02    4.39326e+01    3.07275e-06

           Step           Time
        9500000    19000.00000

   Energies (kJ/mol)
           Bond          Angle    Proper Dih.  Improper Dih.          LJ-14
    1.53135e+03    4.03024e+03    5.11682e+03    2.73149e+02    1.85716e+03
     Coulomb-14        LJ (SR)  Disper. corr.   Coulomb (SR)   Coul. recip.
    2.64989e+04    4.13056e+04   -2.47700e+03   -3.28271e+05    1.56649e+03
      Potential    Kinetic En.   Total Energy  Conserved En.    Temperature
   -2.48568e+05    4.39028e+04   -2.04665e+05   -1.83098e+05    3.04147e+02
 Pres. DC (bar) Pressure (bar)   Constr. rmsd
   -2.49525e+02   -8.08290e+01    3.10385e-06

           Step           Time
        9550000    19100.00000

   Energies (kJ/mol)
           Bond          Angle    Proper Dih.  Improper Dih.          LJ-14
    1.44730e+03    3.90070e+03    5.13955e+03    2.69978e+02    1.91634e+03
     Coulomb-14        LJ (SR)  Disper. corr.   Coulomb (SR)   Coul. recip.
    2.66131e+04    4.11125e+04   -2.46901e+03   -3.28358e+05    1.55698e+03
      Potential    Kinetic En.   Total Energy  Conserved En.    Temperature
   -2.48871e+05    4.28515e+04   -2.06019e+05   -1.83016e+05    2.96864e+02
 Pres. DC (bar) Pressure (bar)   Constr. rmsd
   -2.47919e+02    2.04699e+01    2.60528e-06

Writing checkpoint, step 9575200 at Mon Mar  7 16:46:46 2022


           Step           Time
        9600000    19200.00000

   Energies (kJ/mol)
           Bond          Angle    Proper Dih.  Improper Dih.          LJ-14
    1.43509e+03    4.07987e+03    5.10090e+03    2.30696e+02    1.95680e+03
     Coulomb-14        LJ (SR)  Disper. corr.   Coulomb (SR)   Coul. recip.
    2.66442e+04    4.18604e+04   -2.47140e+03   -3.29335e+05    1.59149e+03
      Potential    Kinetic En.   Total Energy  Conserved En.    Temperature
   -2.48907e+05    4.35752e+04   -2.05332e+05   -1.82911e+05    3.01878e+02
 Pres. DC (bar) Pressure (bar)   Constr. rmsd
   -2.48399e+02    2.86792e+02    2.75675e-06

           Step           Time
        9650000    19300.00000

   Energies (kJ/mol)
           Bond          Angle    Proper Dih.  Improper Dih.          LJ-14
    1.59999e+03    4.04024e+03    5.08505e+03    2.73967e+02    1.92123e+03
     Coulomb-14        LJ (SR)  Disper. corr.   Coulomb (SR)   Coul. recip.
    2.67806e+04    4.13773e+04   -2.45259e+03   -3.29150e+05    1.58698e+03
      Potential    Kinetic En.   Total Energy  Conserved En.    Temperature
   -2.48937e+05    4.39969e+04   -2.04940e+05   -1.82869e+05    3.04799e+02
 Pres. DC (bar) Pressure (bar)   Constr. rmsd
   -2.44636e+02   -2.01962e+02    3.13265e-06

           Step           Time
        9700000    19400.00000

   Energies (kJ/mol)
           Bond          Angle    Proper Dih.  Improper Dih.          LJ-14
    1.48134e+03    4.06628e+03    5.13553e+03    2.35328e+02    1.92888e+03
     Coulomb-14        LJ (SR)  Disper. corr.   Coulomb (SR)   Coul. recip.
    2.67720e+04    4.07455e+04   -2.47030e+03   -3.27471e+05    1.57572e+03
      Potential    Kinetic En.   Total Energy  Conserved En.    Temperature
   -2.48001e+05    4.38271e+04   -2.04174e+05   -1.82804e+05    3.03622e+02
 Pres. DC (bar) Pressure (bar)   Constr. rmsd
   -2.48178e+02    3.58480e+01    2.94551e-06

           Step           Time
        9750000    19500.00000

   Energies (kJ/mol)
           Bond          Angle    Proper Dih.  Improper Dih.          LJ-14
    1.59927e+03    3.97160e+03    5.19805e+03    2.50318e+02    1.91661e+03
     Coulomb-14        LJ (SR)  Disper. corr.   Coulomb (SR)   Coul. recip.
    2.65824e+04    4.11806e+04   -2.47210e+03   -3.28286e+05    1.56946e+03
      Potential    Kinetic En.   Total Energy  Conserved En.    Temperature
   -2.48490e+05    4.38941e+04   -2.04596e+05   -1.82704e+05    3.04087e+02
 Pres. DC (bar) Pressure (bar)   Constr. rmsd
   -2.48539e+02   -4.17528e+01    3.32806e-06

           Step           Time
        9800000    19600.00000

   Energies (kJ/mol)
           Bond          Angle    Proper Dih.  Improper Dih.          LJ-14
    1.45194e+03    3.88565e+03    5.15372e+03    2.75596e+02    1.99799e+03
     Coulomb-14        LJ (SR)  Disper. corr.   Coulomb (SR)   Coul. recip.
    2.65805e+04    4.06929e+04   -2.45895e+03   -3.27575e+05    1.58892e+03
      Potential    Kinetic En.   Total Energy  Conserved En.    Temperature
   -2.48407e+05    4.32946e+04   -2.05112e+05   -1.82635e+05    2.99933e+02
 Pres. DC (bar) Pressure (bar)   Constr. rmsd
   -2.45905e+02    1.69310e+01    3.25589e-06

           Step           Time
        9850000    19700.00000

   Energies (kJ/mol)
           Bond          Angle    Proper Dih.  Improper Dih.          LJ-14
    1.65733e+03    3.82685e+03    5.17745e+03    2.51700e+02    1.82448e+03
     Coulomb-14        LJ (SR)  Disper. corr.   Coulomb (SR)   Coul. recip.
    2.63841e+04    4.06561e+04   -2.45020e+03   -3.27493e+05    1.55988e+03
      Potential    Kinetic En.   Total Energy  Conserved En.    Temperature
   -2.48606e+05    4.42009e+04   -2.04405e+05   -1.82474e+05    3.06212e+02
 Pres. DC (bar) Pressure (bar)   Constr. rmsd
   -2.44161e+02   -3.13485e+02    3.08810e-06

           Step           Time
        9900000    19800.00000

   Energies (kJ/mol)
           Bond          Angle    Proper Dih.  Improper Dih.          LJ-14
    1.46986e+03    4.03533e+03    5.13479e+03    2.82775e+02    1.92380e+03
     Coulomb-14        LJ (SR)  Disper. corr.   Coulomb (SR)   Coul. recip.
    2.65367e+04    4.06673e+04   -2.46176e+03   -3.27483e+05    1.56863e+03
      Potential    Kinetic En.   Total Energy  Conserved En.    Temperature
   -2.48326e+05    4.32278e+04   -2.05098e+05   -1.82356e+05    2.99471e+02
 Pres. DC (bar) Pressure (bar)   Constr. rmsd
   -2.46467e+02    7.01198e+01    2.78905e-06

           Step           Time
        9950000    19900.00000

   Energies (kJ/mol)
           Bond          Angle    Proper Dih.  Improper Dih.          LJ-14
    1.38198e+03    4.00096e+03    5.12556e+03    2.33455e+02    1.93658e+03
     Coulomb-14        LJ (SR)  Disper. corr.   Coulomb (SR)   Coul. recip.
    2.66720e+04    4.16363e+04   -2.47202e+03   -3.29082e+05    1.56528e+03
      Potential    Kinetic En.   Total Energy  Conserved En.    Temperature
   -2.49002e+05    4.40058e+04   -2.04996e+05   -1.82255e+05    3.04861e+02
 Pres. DC (bar) Pressure (bar)   Constr. rmsd
   -2.48523e+02    3.19452e+02    2.78209e-06

           Step           Time
       10000000    20000.00000

   Energies (kJ/mol)
           Bond          Angle    Proper Dih.  Improper Dih.          LJ-14
    1.49300e+03    3.96694e+03    5.09935e+03    2.42954e+02    1.87172e+03
     Coulomb-14        LJ (SR)  Disper. corr.   Coulomb (SR)   Coul. recip.
    2.64898e+04    4.05978e+04   -2.48137e+03   -3.28241e+05    1.55083e+03
      Potential    Kinetic En.   Total Energy  Conserved En.    Temperature
   -2.49410e+05    4.34618e+04   -2.05948e+05   -1.82108e+05    3.01092e+02
 Pres. DC (bar) Pressure (bar)   Constr. rmsd
   -2.50405e+02    1.28410e+02    2.59638e-06

           Step           Time
       10050000    20100.00000

   Energies (kJ/mol)
           Bond          Angle    Proper Dih.  Improper Dih.          LJ-14
    1.43459e+03    4.00739e+03    5.06903e+03    2.54587e+02    1.91061e+03
     Coulomb-14        LJ (SR)  Disper. corr.   Coulomb (SR)   Coul. recip.
    2.66090e+04    4.08514e+04   -2.46802e+03   -3.28534e+05    1.55246e+03
      Potential    Kinetic En.   Total Energy  Conserved En.    Temperature
   -2.49313e+05    4.34532e+04   -2.05859e+05   -1.82016e+05    3.01032e+02
 Pres. DC (bar) Pressure (bar)   Constr. rmsd
   -2.47722e+02   -2.09106e+02    2.87190e-06

           Step           Time
       10100000    20200.00000

   Energies (kJ/mol)
           Bond          Angle    Proper Dih.  Improper Dih.          LJ-14
    1.59163e+03    4.06851e+03    5.04813e+03    2.05409e+02    1.90626e+03
     Coulomb-14        LJ (SR)  Disper. corr.   Coulomb (SR)   Coul. recip.
    2.66577e+04    4.10090e+04   -2.47019e+03   -3.27815e+05    1.55295e+03
      Potential    Kinetic En.   Total Energy  Conserved En.    Temperature
   -2.48246e+05    4.36336e+04   -2.04612e+05   -1.81904e+05    3.02282e+02
 Pres. DC (bar) Pressure (bar)   Constr. rmsd
   -2.48156e+02   -1.81994e+02    2.80768e-06

           Step           Time
       10150000    20300.00000

   Energies (kJ/mol)
           Bond          Angle    Proper Dih.  Improper Dih.          LJ-14
    1.39431e+03    4.02274e+03    5.07098e+03    2.37280e+02    1.91346e+03
     Coulomb-14        LJ (SR)  Disper. corr.   Coulomb (SR)   Coul. recip.
    2.64059e+04    4.10671e+04   -2.45163e+03   -3.27738e+05    1.60046e+03
      Potential    Kinetic En.   Total Energy  Conserved En.    Temperature
   -2.48478e+05    4.36627e+04   -2.04815e+05   -1.81863e+05    3.02484e+02
 Pres. DC (bar) Pressure (bar)   Constr. rmsd
   -2.44446e+02   -6.86706e+01    3.42050e-06

           Step           Time
       10200000    20400.00000

   Energies (kJ/mol)
           Bond          Angle    Proper Dih.  Improper Dih.          LJ-14
    1.52075e+03    4.01467e+03    5.27612e+03    2.72731e+02    1.84331e+03
     Coulomb-14        LJ (SR)  Disper. corr.   Coulomb (SR)   Coul. recip.
    2.66266e+04    4.08455e+04   -2.49000e+03   -3.28735e+05    1.55190e+03
      Potential    Kinetic En.   Total Energy  Conserved En.    Temperature
   -2.49273e+05    4.41600e+04   -2.05113e+05   -1.81720e+05    3.05929e+02
 Pres. DC (bar) Pressure (bar)   Constr. rmsd
   -2.52147e+02   -1.13708e+02    2.83348e-06

           Step           Time
       10250000    20500.00000

   Energies (kJ/mol)
           Bond          Angle    Proper Dih.  Improper Dih.          LJ-14
    1.58524e+03    3.99869e+03    5.19029e+03    2.50735e+02    1.95185e+03
     Coulomb-14        LJ (SR)  Disper. corr.   Coulomb (SR)   Coul. recip.
    2.67824e+04    4.07413e+04   -2.47251e+03   -3.27540e+05    1.55817e+03
      Potential    Kinetic En.   Total Energy  Conserved En.    Temperature
   -2.47954e+05    4.39339e+04   -2.04020e+05   -1.81565e+05    3.04362e+02
 Pres. DC (bar) Pressure (bar)   Constr. rmsd
   -2.48622e+02   -1.95262e+02    2.83194e-06

           Step           Time
       10300000    20600.00000

   Energies (kJ/mol)
           Bond          Angle    Proper Dih.  Improper Dih.          LJ-14
    1.47528e+03    3.91308e+03    5.11148e+03    2.18730e+02    1.87332e+03
     Coulomb-14        LJ (SR)  Disper. corr.   Coulomb (SR)   Coul. recip.
    2.66422e+04    4.15531e+04   -2.47824e+03   -3.28876e+05    1.50513e+03
      Potential    Kinetic En.   Total Energy  Conserved En.    Temperature
   -2.49062e+05    4.30810e+04   -2.05981e+05   -1.81527e+05    2.98454e+02
 Pres. DC (bar) Pressure (bar)   Constr. rmsd
   -2.49773e+02    2.20418e+02    3.06025e-06

           Step           Time
       10350000    20700.00000

   Energies (kJ/mol)
           Bond          Angle    Proper Dih.  Improper Dih.          LJ-14
    1.56841e+03    4.01211e+03    5.10499e+03    2.42926e+02    1.94959e+03
     Coulomb-14        LJ (SR)  Disper. corr.   Coulomb (SR)   Coul. recip.
    2.67151e+04    4.14953e+04   -2.46187e+03   -3.28771e+05    1.53324e+03
      Potential    Kinetic En.   Total Energy  Conserved En.    Temperature
   -2.48611e+05    4.33159e+04   -2.05295e+05   -1.81417e+05    3.00081e+02
 Pres. DC (bar) Pressure (bar)   Constr. rmsd
   -2.46489e+02    2.91534e+02    2.98664e-06

           Step           Time
       10400000    20800.00000

   Energies (kJ/mol)
           Bond          Angle    Proper Dih.  Improper Dih.          LJ-14
    1.49552e+03    3.75312e+03    5.24762e+03    2.67628e+02    1.85668e+03
     Coulomb-14        LJ (SR)  Disper. corr.   Coulomb (SR)   Coul. recip.
    2.67411e+04    4.12072e+04   -2.45536e+03   -3.27855e+05    1.61974e+03
      Potential    Kinetic En.   Total Energy  Conserved En.    Temperature
   -2.48122e+05    4.35967e+04   -2.04525e+05   -1.81322e+05    3.02026e+02
 Pres. DC (bar) Pressure (bar)   Constr. rmsd
   -2.45188e+02   -6.13743e+01    2.87309e-06

           Step           Time
       10450000    20900.00000

   Energies (kJ/mol)
           Bond          Angle    Proper Dih.  Improper Dih.          LJ-14
    1.47084e+03    3.95438e+03    5.15192e+03    2.35175e+02    1.84913e+03
     Coulomb-14        LJ (SR)  Disper. corr.   Coulomb (SR)   Coul. recip.
    2.66842e+04    4.19632e+04   -2.46250e+03   -3.28827e+05    1.57121e+03
      Potential    Kinetic En.   Total Energy  Conserved En.    Temperature
   -2.48409e+05    4.40814e+04   -2.04328e+05   -1.81186e+05    3.05384e+02
 Pres. DC (bar) Pressure (bar)   Constr. rmsd
   -2.46615e+02    1.05750e+02    2.72864e-06

           Step           Time
       10500000    21000.00000

   Energies (kJ/mol)
           Bond          Angle    Proper Dih.  Improper Dih.          LJ-14
    1.43929e+03    3.99531e+03    5.23849e+03    2.61841e+02    1.95897e+03
     Coulomb-14        LJ (SR)  Disper. corr.   Coulomb (SR)   Coul. recip.
    2.67723e+04    4.02858e+04   -2.45696e+03   -3.26696e+05    1.56747e+03
      Potential    Kinetic En.   Total Energy  Conserved En.    Temperature
   -2.47634e+05    4.36216e+04   -2.04012e+05   -1.80973e+05    3.02199e+02
 Pres. DC (bar) Pressure (bar)   Constr. rmsd
   -2.45507e+02   -1.81408e+02    2.56674e-06

           Step           Time
       10550000    21100.00000

   Energies (kJ/mol)
           Bond          Angle    Proper Dih.  Improper Dih.          LJ-14
    1.40643e+03    3.96753e+03    5.13150e+03    2.31745e+02    1.93302e+03
     Coulomb-14        LJ (SR)  Disper. corr.   Coulomb (SR)   Coul. recip.
    2.67532e+04    4.10587e+04   -2.45777e+03   -3.28566e+05    1.56484e+03
      Potential    Kinetic En.   Total Energy  Conserved En.    Temperature
   -2.48977e+05    4.36751e+04   -2.05302e+05   -1.80894e+05    3.02570e+02
 Pres. DC (bar) Pressure (bar)   Constr. rmsd
   -2.45670e+02   -5.09656e+01    3.18415e-06

           Step           Time
       10600000    21200.00000

   Energies (kJ/mol)
           Bond          Angle    Proper Dih.  Improper Dih.          LJ-14
    1.47007e+03    3.81785e+03    5.20143e+03    2.56148e+02    1.91192e+03
     Coulomb-14        LJ (SR)  Disper. corr.   Coulomb (SR)   Coul. recip.
    2.65867e+04    3.99338e+04   -2.45921e+03   -3.26337e+05    1.66943e+03
      Potential    Kinetic En.   Total Energy  Conserved En.    Temperature
   -2.47949e+05    4.35553e+04   -2.04394e+05   -1.80763e+05    3.01739e+02
 Pres. DC (bar) Pressure (bar)   Constr. rmsd
   -2.45958e+02   -5.63026e+02    2.82324e-06

           Step           Time
       10650000    21300.00000

   Energies (kJ/mol)
           Bond          Angle    Proper Dih.  Improper Dih.          LJ-14
    1.44645e+03    4.08458e+03    5.14760e+03    3.13745e+02    1.94163e+03
     Coulomb-14        LJ (SR)  Disper. corr.   Coulomb (SR)   Coul. recip.
    2.65779e+04    4.09832e+04   -2.46566e+03   -3.28524e+05    1.59588e+03
      Potential    Kinetic En.   Total Energy  Conserved En.    Temperature
   -2.48899e+05    4.39990e+04   -2.04900e+05   -1.80696e+05    3.04813e+02
 Pres. DC (bar) Pressure (bar)   Constr. rmsd
   -2.47247e+02   -8.09535e+00    3.26853e-06

           Step           Time
       10700000    21400.00000

   Energies (kJ/mol)
           Bond          Angle    Proper Dih.  Improper Dih.          LJ-14
    1.49526e+03    3.82053e+03    5.14962e+03    2.52394e+02    1.96526e+03
     Coulomb-14        LJ (SR)  Disper. corr.   Coulomb (SR)   Coul. recip.
    2.68371e+04    3.95749e+04   -2.47701e+03   -3.26920e+05    1.56090e+03
      Potential    Kinetic En.   Total Energy  Conserved En.    Temperature
   -2.48741e+05    4.40655e+04   -2.04675e+05   -1.80560e+05    3.05274e+02
 Pres. DC (bar) Pressure (bar)   Constr. rmsd
   -2.49527e+02   -2.20246e+02    3.26264e-06

           Step           Time
       10750000    21500.00000

   Energies (kJ/mol)
           Bond          Angle    Proper Dih.  Improper Dih.          LJ-14
    1.44959e+03    3.93350e+03    5.08961e+03    2.17780e+02    1.95923e+03
     Coulomb-14        LJ (SR)  Disper. corr.   Coulomb (SR)   Coul. recip.
    2.66287e+04    4.13191e+04   -2.45555e+03   -3.28367e+05    1.64989e+03
      Potential    Kinetic En.   Total Energy  Conserved En.    Temperature
   -2.48575e+05    4.34895e+04   -2.05086e+05   -1.80416e+05    3.01283e+02
 Pres. DC (bar) Pressure (bar)   Constr. rmsd
   -2.45227e+02    2.05185e+02    3.01687e-06

           Step           Time
       10800000    21600.00000

   Energies (kJ/mol)
           Bond          Angle    Proper Dih.  Improper Dih.          LJ-14
    1.44835e+03    3.70617e+03    5.11297e+03    2.40002e+02    1.96842e+03
     Coulomb-14        LJ (SR)  Disper. corr.   Coulomb (SR)   Coul. recip.
    2.65848e+04    4.04008e+04   -2.48284e+03   -3.27785e+05    1.56836e+03
      Potential    Kinetic En.   Total Energy  Conserved En.    Temperature
   -2.49238e+05    4.29961e+04   -2.06242e+05   -1.80317e+05    2.97866e+02
 Pres. DC (bar) Pressure (bar)   Constr. rmsd
   -2.50702e+02    1.27484e+02    2.99209e-06

           Step           Time
       10850000    21700.00000

   Energies (kJ/mol)
           Bond          Angle    Proper Dih.  Improper Dih.          LJ-14
    1.44110e+03    3.90855e+03    5.20069e+03    2.16332e+02    1.85882e+03
     Coulomb-14        LJ (SR)  Disper. corr.   Coulomb (SR)   Coul. recip.
    2.66970e+04    4.14417e+04   -2.46703e+03   -3.28308e+05    1.56231e+03
      Potential    Kinetic En.   Total Energy  Conserved En.    Temperature
   -2.48449e+05    4.39483e+04   -2.04501e+05   -1.80189e+05    3.04462e+02
 Pres. DC (bar) Pressure (bar)   Constr. rmsd
   -2.47523e+02   -3.98096e+01    3.04295e-06

           Step           Time
       10900000    21800.00000

   Energies (kJ/mol)
           Bond          Angle    Proper Dih.  Improper Dih.          LJ-14
    1.44379e+03    3.92611e+03    5.16329e+03    2.53161e+02    1.90384e+03
     Coulomb-14        LJ (SR)  Disper. corr.   Coulomb (SR)   Coul. recip.
    2.65945e+04    4.07982e+04   -2.46439e+03   -3.27798e+05    1.49676e+03
      Potential    Kinetic En.   Total Energy  Conserved En.    Temperature
   -2.48682e+05    4.35064e+04   -2.05176e+05   -1.80085e+05    3.01400e+02
 Pres. DC (bar) Pressure (bar)   Constr. rmsd
   -2.46993e+02    6.17606e+00    2.67383e-06

           Step           Time
       10950000    21900.00000

   Energies (kJ/mol)
           Bond          Angle    Proper Dih.  Improper Dih.          LJ-14
    1.47683e+03    3.94349e+03    5.16620e+03    2.33855e+02    2.01191e+03
     Coulomb-14        LJ (SR)  Disper. corr.   Coulomb (SR)   Coul. recip.
    2.65862e+04    4.13594e+04   -2.46024e+03   -3.28550e+05    1.57638e+03
      Potential    Kinetic En.   Total Energy  Conserved En.    Temperature
   -2.48656e+05    4.34708e+04   -2.05185e+05   -1.79958e+05    3.01154e+02
 Pres. DC (bar) Pressure (bar)   Constr. rmsd
   -2.46164e+02    3.69741e+02    2.93486e-06

           Step           Time
       11000000    22000.00000

   Energies (kJ/mol)
           Bond          Angle    Proper Dih.  Improper Dih.          LJ-14
    1.53254e+03    3.93315e+03    5.09950e+03    2.55885e+02    1.87571e+03
     Coulomb-14        LJ (SR)  Disper. corr.   Coulomb (SR)   Coul. recip.
    2.66415e+04    4.17614e+04   -2.46676e+03   -3.29963e+05    1.58077e+03
      Potential    Kinetic En.   Total Energy  Conserved En.    Temperature
   -2.49749e+05    4.32134e+04   -2.06536e+05   -1.79822e+05    2.99371e+02
 Pres. DC (bar) Pressure (bar)   Constr. rmsd
   -2.47469e+02    1.44898e+02    2.87744e-06

           Step           Time
       11050000    22100.00000

   Energies (kJ/mol)
           Bond          Angle    Proper Dih.  Improper Dih.          LJ-14
    1.45607e+03    4.01339e+03    5.11363e+03    2.71006e+02    1.91021e+03
     Coulomb-14        LJ (SR)  Disper. corr.   Coulomb (SR)   Coul. recip.
    2.65787e+04    4.04301e+04   -2.46032e+03   -3.27267e+05    1.57307e+03
      Potential    Kinetic En.   Total Energy  Conserved En.    Temperature
   -2.48381e+05    4.32412e+04   -2.05140e+05   -1.79729e+05    2.99564e+02
 Pres. DC (bar) Pressure (bar)   Constr. rmsd
   -2.46180e+02   -3.58271e+01    2.77062e-06

           Step           Time
       11100000    22200.00000

   Energies (kJ/mol)
           Bond          Angle    Proper Dih.  Improper Dih.          LJ-14
    1.38868e+03    3.89750e+03    5.20889e+03    2.62659e+02    1.92319e+03
     Coulomb-14        LJ (SR)  Disper. corr.   Coulomb (SR)   Coul. recip.
    2.65603e+04    4.10368e+04   -2.47391e+03   -3.29499e+05    1.48220e+03
      Potential    Kinetic En.   Total Energy  Conserved En.    Temperature
   -2.50212e+05    4.33758e+04   -2.06837e+05   -1.79633e+05    3.00496e+02
 Pres. DC (bar) Pressure (bar)   Constr. rmsd
   -2.48902e+02    1.32771e+02    2.84827e-06

           Step           Time
       11150000    22300.00000

   Energies (kJ/mol)
           Bond          Angle    Proper Dih.  Improper Dih.          LJ-14
    1.59644e+03    4.01721e+03    5.13336e+03    2.00890e+02    1.97712e+03
     Coulomb-14        LJ (SR)  Disper. corr.   Coulomb (SR)   Coul. recip.
    2.66130e+04    4.20114e+04   -2.47388e+03   -3.28855e+05    1.57646e+03
      Potential    Kinetic En.   Total Energy  Conserved En.    Temperature
   -2.48203e+05    4.43276e+04   -2.03876e+05   -1.79531e+05    3.07090e+02
 Pres. DC (bar) Pressure (bar)   Constr. rmsd
   -2.48898e+02    4.63293e+02    3.45663e-06

           Step           Time
       11200000    22400.00000

   Energies (kJ/mol)
           Bond          Angle    Proper Dih.  Improper Dih.          LJ-14
    1.52628e+03    3.98370e+03    5.15109e+03    2.41785e+02    1.89216e+03
     Coulomb-14        LJ (SR)  Disper. corr.   Coulomb (SR)   Coul. recip.
    2.65398e+04    4.20561e+04   -2.46126e+03   -3.28893e+05    1.64311e+03
      Potential    Kinetic En.   Total Energy  Conserved En.    Temperature
   -2.48320e+05    4.36020e+04   -2.04718e+05   -1.79447e+05    3.02063e+02
 Pres. DC (bar) Pressure (bar)   Constr. rmsd
   -2.46368e+02    3.59492e+02    3.03091e-06

           Step           Time
       11250000    22500.00000

   Energies (kJ/mol)
           Bond          Angle    Proper Dih.  Improper Dih.          LJ-14
    1.42517e+03    3.77995e+03    5.03571e+03    2.51105e+02    1.98345e+03
     Coulomb-14        LJ (SR)  Disper. corr.   Coulomb (SR)   Coul. recip.
    2.65913e+04    4.16632e+04   -2.47268e+03   -3.29963e+05    1.51690e+03
      Potential    Kinetic En.   Total Energy  Conserved En.    Temperature
   -2.50189e+05    4.33448e+04   -2.06844e+05   -1.79335e+05    3.00281e+02
 Pres. DC (bar) Pressure (bar)   Constr. rmsd
   -2.48657e+02    1.26797e+02    3.02406e-06

           Step           Time
       11300000    22600.00000

   Energies (kJ/mol)
           Bond          Angle    Proper Dih.  Improper Dih.          LJ-14
    1.56625e+03    3.82778e+03    5.09782e+03    2.40571e+02    1.90973e+03
     Coulomb-14        LJ (SR)  Disper. corr.   Coulomb (SR)   Coul. recip.
    2.66563e+04    4.15198e+04   -2.46139e+03   -3.29288e+05    1.54710e+03
      Potential    Kinetic En.   Total Energy  Conserved En.    Temperature
   -2.49384e+05    4.33346e+04   -2.06049e+05   -1.79297e+05    3.00211e+02
 Pres. DC (bar) Pressure (bar)   Constr. rmsd
   -2.46394e+02    1.31872e+02    2.95602e-06

           Step           Time
       11350000    22700.00000

   Energies (kJ/mol)
           Bond          Angle    Proper Dih.  Improper Dih.          LJ-14
    1.44318e+03    3.81830e+03    5.21919e+03    2.43857e+02    2.00701e+03
     Coulomb-14        LJ (SR)  Disper. corr.   Coulomb (SR)   Coul. recip.
    2.67283e+04    4.03456e+04   -2.46757e+03   -3.27286e+05    1.56547e+03
      Potential    Kinetic En.   Total Energy  Conserved En.    Temperature
   -2.48383e+05    4.34319e+04   -2.04951e+05   -1.79189e+05    3.00885e+02
 Pres. DC (bar) Pressure (bar)   Constr. rmsd
   -2.47631e+02    1.02622e+01    2.86729e-06

           Step           Time
       11400000    22800.00000

   Energies (kJ/mol)
           Bond          Angle    Proper Dih.  Improper Dih.          LJ-14
    1.66970e+03    3.94705e+03    5.16930e+03    2.73455e+02    1.87219e+03
     Coulomb-14        LJ (SR)  Disper. corr.   Coulomb (SR)   Coul. recip.
    2.64779e+04    4.11479e+04   -2.45612e+03   -3.28264e+05    1.59671e+03
      Potential    Kinetic En.   Total Energy  Conserved En.    Temperature
   -2.48566e+05    4.37052e+04   -2.04861e+05   -1.79108e+05    3.02778e+02
 Pres. DC (bar) Pressure (bar)   Constr. rmsd
   -2.45340e+02   -2.50680e+02    3.04530e-06

           Step           Time
       11450000    22900.00000

   Energies (kJ/mol)
           Bond          Angle    Proper Dih.  Improper Dih.          LJ-14
    1.37187e+03    3.96577e+03    5.08920e+03    2.46029e+02    1.90831e+03
     Coulomb-14        LJ (SR)  Disper. corr.   Coulomb (SR)   Coul. recip.
    2.66452e+04    4.04348e+04   -2.46328e+03   -3.28170e+05    1.57026e+03
      Potential    Kinetic En.   Total Energy  Conserved En.    Temperature
   -2.49402e+05    4.35013e+04   -2.05901e+05   -1.79023e+05    3.01365e+02
 Pres. DC (bar) Pressure (bar)   Constr. rmsd
   -2.46771e+02   -2.08831e+02    2.91568e-06

           Step           Time
       11500000    23000.00000

   Energies (kJ/mol)
           Bond          Angle    Proper Dih.  Improper Dih.          LJ-14
    1.49496e+03    3.96894e+03    5.15076e+03    2.50935e+02    1.92092e+03
     Coulomb-14        LJ (SR)  Disper. corr.   Coulomb (SR)   Coul. recip.
    2.65036e+04    4.23855e+04   -2.48825e+03   -3.29773e+05    1.56385e+03
      Potential    Kinetic En.   Total Energy  Conserved En.    Temperature
   -2.49022e+05    4.32475e+04   -2.05774e+05   -1.78947e+05    2.99607e+02
 Pres. DC (bar) Pressure (bar)   Constr. rmsd
   -2.51794e+02    6.60502e+02    2.96647e-06

           Step           Time
       11550000    23100.00000

   Energies (kJ/mol)
           Bond          Angle    Proper Dih.  Improper Dih.          LJ-14
    1.58529e+03    3.86244e+03    5.13685e+03    2.57996e+02    1.84893e+03
     Coulomb-14        LJ (SR)  Disper. corr.   Coulomb (SR)   Coul. recip.
    2.66245e+04    4.12550e+04   -2.46107e+03   -3.28189e+05    1.60956e+03
      Potential    Kinetic En.   Total Energy  Conserved En.    Temperature
   -2.48470e+05    4.33383e+04   -2.05131e+05   -1.78811e+05    3.00236e+02
 Pres. DC (bar) Pressure (bar)   Constr. rmsd
   -2.46330e+02    8.25224e+01    2.99510e-06

           Step           Time
       11600000    23200.00000

   Energies (kJ/mol)
           Bond          Angle    Proper Dih.  Improper Dih.          LJ-14
    1.50801e+03    3.82550e+03    5.09298e+03    2.50749e+02    1.88659e+03
     Coulomb-14        LJ (SR)  Disper. corr.   Coulomb (SR)   Coul. recip.
    2.67101e+04    4.11585e+04   -2.46483e+03   -3.28227e+05    1.59692e+03
      Potential    Kinetic En.   Total Energy  Conserved En.    Temperature
   -2.48662e+05    4.34765e+04   -2.05186e+05   -1.78781e+05    3.01194e+02
 Pres. DC (bar) Pressure (bar)   Constr. rmsd
   -2.47081e+02   -8.23037e+01    2.84502e-06

           Step           Time
       11650000    23300.00000

   Energies (kJ/mol)
           Bond          Angle    Proper Dih.  Improper Dih.          LJ-14
    1.52890e+03    3.91724e+03    5.15027e+03    2.48545e+02    1.96034e+03
     Coulomb-14        LJ (SR)  Disper. corr.   Coulomb (SR)   Coul. recip.
    2.66684e+04    4.10792e+04   -2.46623e+03   -3.28263e+05    1.55415e+03
      Potential    Kinetic En.   Total Energy  Conserved En.    Temperature
   -2.48622e+05    4.27883e+04   -2.05834e+05   -1.78639e+05    2.96426e+02
 Pres. DC (bar) Pressure (bar)   Constr. rmsd
   -2.47362e+02   -7.32589e+01    2.73113e-06

           Step           Time
       11700000    23400.00000

   Energies (kJ/mol)
           Bond          Angle    Proper Dih.  Improper Dih.          LJ-14
    1.53300e+03    3.92981e+03    5.20554e+03    2.43065e+02    1.93578e+03
     Coulomb-14        LJ (SR)  Disper. corr.   Coulomb (SR)   Coul. recip.
    2.66653e+04    4.05745e+04   -2.45491e+03   -3.27757e+05    1.62228e+03
      Potential    Kinetic En.   Total Energy  Conserved En.    Temperature
   -2.48502e+05    4.36727e+04   -2.04829e+05   -1.78484e+05    3.02553e+02
 Pres. DC (bar) Pressure (bar)   Constr. rmsd
   -2.45100e+02   -9.12552e+00    3.34016e-06

           Step           Time
       11750000    23500.00000

   Energies (kJ/mol)
           Bond          Angle    Proper Dih.  Improper Dih.          LJ-14
    1.44325e+03    3.89314e+03    5.16265e+03    2.71116e+02    1.90645e+03
     Coulomb-14        LJ (SR)  Disper. corr.   Coulomb (SR)   Coul. recip.
    2.67647e+04    4.03443e+04   -2.46743e+03   -3.26872e+05    1.65337e+03
      Potential    Kinetic En.   Total Energy  Conserved En.    Temperature
   -2.47900e+05    4.39689e+04   -2.03931e+05   -1.78424e+05    3.04605e+02
 Pres. DC (bar) Pressure (bar)   Constr. rmsd
   -2.47603e+02   -4.92798e+02    3.18328e-06

           Step           Time
       11800000    23600.00000

   Energies (kJ/mol)
           Bond          Angle    Proper Dih.  Improper Dih.          LJ-14
    1.43662e+03    3.87163e+03    5.13586e+03    2.46673e+02    1.89116e+03
     Coulomb-14        LJ (SR)  Disper. corr.   Coulomb (SR)   Coul. recip.
    2.67547e+04    4.10584e+04   -2.46644e+03   -3.28763e+05    1.58094e+03
      Potential    Kinetic En.   Total Energy  Conserved En.    Temperature
   -2.49253e+05    4.38805e+04   -2.05373e+05   -1.78261e+05    3.03992e+02
 Pres. DC (bar) Pressure (bar)   Constr. rmsd
   -2.47405e+02   -7.91835e+01    2.87442e-06

           Step           Time
       11850000    23700.00000

   Energies (kJ/mol)
           Bond          Angle    Proper Dih.  Improper Dih.          LJ-14
    1.56612e+03    3.87985e+03    5.14043e+03    2.50479e+02    1.87252e+03
     Coulomb-14        LJ (SR)  Disper. corr.   Coulomb (SR)   Coul. recip.
    2.67943e+04    4.14918e+04   -2.46984e+03   -3.28909e+05    1.51088e+03
      Potential    Kinetic En.   Total Energy  Conserved En.    Temperature
   -2.48873e+05    4.38405e+04   -2.05032e+05   -1.78154e+05    3.03715e+02
 Pres. DC (bar) Pressure (bar)   Constr. rmsd
   -2.48086e+02    3.12602e+02    3.14852e-06

           Step           Time
       11900000    23800.00000

   Energies (kJ/mol)
           Bond          Angle    Proper Dih.  Improper Dih.          LJ-14
    1.57230e+03    4.09084e+03    5.11979e+03    2.23941e+02    1.91537e+03
     Coulomb-14        LJ (SR)  Disper. corr.   Coulomb (SR)   Coul. recip.
    2.66670e+04    4.18856e+04   -2.47354e+03   -3.29003e+05    1.56696e+03
      Potential    Kinetic En.   Total Energy  Conserved En.    Temperature
   -2.48435e+05    4.35820e+04   -2.04853e+05   -1.78055e+05    3.01924e+02
 Pres. DC (bar) Pressure (bar)   Constr. rmsd
   -2.48830e+02    4.44714e+02    2.96110e-06

Writing checkpoint, step 11935700 at Mon Mar  7 17:01:46 2022


           Step           Time
       11950000    23900.00000

   Energies (kJ/mol)
           Bond          Angle    Proper Dih.  Improper Dih.          LJ-14
    1.36365e+03    3.83386e+03    5.17945e+03    2.34285e+02    1.89271e+03
     Coulomb-14        LJ (SR)  Disper. corr.   Coulomb (SR)   Coul. recip.
    2.66983e+04    4.11932e+04   -2.49198e+03   -3.29093e+05    1.53163e+03
      Potential    Kinetic En.   Total Energy  Conserved En.    Temperature
   -2.49658e+05    4.32450e+04   -2.06413e+05   -1.77964e+05    2.99590e+02
 Pres. DC (bar) Pressure (bar)   Constr. rmsd
   -2.52547e+02    2.50322e+02    2.65506e-06

           Step           Time
       12000000    24000.00000

   Energies (kJ/mol)
           Bond          Angle    Proper Dih.  Improper Dih.          LJ-14
    1.62877e+03    3.81753e+03    5.11735e+03    2.71056e+02    1.86059e+03
     Coulomb-14        LJ (SR)  Disper. corr.   Coulomb (SR)   Coul. recip.
    2.65395e+04    4.10959e+04   -2.46408e+03   -3.28437e+05    1.51881e+03
      Potential    Kinetic En.   Total Energy  Conserved En.    Temperature
   -2.49051e+05    4.31815e+04   -2.05870e+05   -1.77828e+05    2.99150e+02
 Pres. DC (bar) Pressure (bar)   Constr. rmsd
   -2.46931e+02   -1.57271e+02    2.88622e-06

           Step           Time
       12050000    24100.00000

   Energies (kJ/mol)
           Bond          Angle    Proper Dih.  Improper Dih.          LJ-14
    1.50678e+03    3.76900e+03    5.18778e+03    2.35511e+02    1.90672e+03
     Coulomb-14        LJ (SR)  Disper. corr.   Coulomb (SR)   Coul. recip.
    2.65214e+04    4.11356e+04   -2.45786e+03   -3.28725e+05    1.60366e+03
      Potential    Kinetic En.   Total Energy  Conserved En.    Temperature
   -2.49316e+05    4.28162e+04   -2.06500e+05   -1.77650e+05    2.96619e+02
 Pres. DC (bar) Pressure (bar)   Constr. rmsd
   -2.45688e+02    4.71010e+01    2.57754e-06

           Step           Time
       12100000    24200.00000

   Energies (kJ/mol)
           Bond          Angle    Proper Dih.  Improper Dih.          LJ-14
    1.57284e+03    3.79639e+03    5.12298e+03    2.34859e+02    1.92684e+03
     Coulomb-14        LJ (SR)  Disper. corr.   Coulomb (SR)   Coul. recip.
    2.66521e+04    4.17050e+04   -2.46113e+03   -3.29479e+05    1.60154e+03
      Potential    Kinetic En.   Total Energy  Conserved En.    Temperature
   -2.49328e+05    4.38241e+04   -2.05504e+05   -1.77564e+05    3.03601e+02
 Pres. DC (bar) Pressure (bar)   Constr. rmsd
   -2.46342e+02   -1.19227e+02    3.15168e-06

           Step           Time
       12150000    24300.00000

   Energies (kJ/mol)
           Bond          Angle    Proper Dih.  Improper Dih.          LJ-14
    1.52900e+03    4.00030e+03    5.09515e+03    2.48835e+02    1.95399e+03
     Coulomb-14        LJ (SR)  Disper. corr.   Coulomb (SR)   Coul. recip.
    2.67618e+04    4.17806e+04   -2.45922e+03   -3.29335e+05    1.57285e+03
      Potential    Kinetic En.   Total Energy  Conserved En.    Temperature
   -2.48852e+05    4.39544e+04   -2.04897e+05   -1.77421e+05    3.04504e+02
 Pres. DC (bar) Pressure (bar)   Constr. rmsd
   -2.45960e+02    2.68518e+02    2.90991e-06

           Step           Time
       12200000    24400.00000

   Energies (kJ/mol)
           Bond          Angle    Proper Dih.  Improper Dih.          LJ-14
    1.48294e+03    3.88854e+03    5.14349e+03    2.44105e+02    1.95545e+03
     Coulomb-14        LJ (SR)  Disper. corr.   Coulomb (SR)   Coul. recip.
    2.67573e+04    4.20135e+04   -2.47406e+03   -3.29189e+05    1.59048e+03
      Potential    Kinetic En.   Total Energy  Conserved En.    Temperature
   -2.48587e+05    4.36493e+04   -2.04938e+05   -1.77357e+05    3.02391e+02
 Pres. DC (bar) Pressure (bar)   Constr. rmsd
   -2.48933e+02    5.33977e+02    2.93473e-06

           Step           Time
       12250000    24500.00000

   Energies (kJ/mol)
           Bond          Angle    Proper Dih.  Improper Dih.          LJ-14
    1.54648e+03    3.68604e+03    5.16996e+03    2.54876e+02    1.91352e+03
     Coulomb-14        LJ (SR)  Disper. corr.   Coulomb (SR)   Coul. recip.
    2.67270e+04    4.10001e+04   -2.47111e+03   -3.27912e+05    1.54701e+03
      Potential    Kinetic En.   Total Energy  Conserved En.    Temperature
   -2.48538e+05    4.36990e+04   -2.04839e+05   -1.77209e+05    3.02735e+02
 Pres. DC (bar) Pressure (bar)   Constr. rmsd
   -2.48340e+02   -2.03654e+02    2.93765e-06

           Step           Time
       12300000    24600.00000

   Energies (kJ/mol)
           Bond          Angle    Proper Dih.  Improper Dih.          LJ-14
    1.53905e+03    4.02970e+03    5.12188e+03    2.64967e+02    1.94005e+03
     Coulomb-14        LJ (SR)  Disper. corr.   Coulomb (SR)   Coul. recip.
    2.66216e+04    4.12192e+04   -2.46294e+03   -3.28537e+05    1.54483e+03
      Potential    Kinetic En.   Total Energy  Conserved En.    Temperature
   -2.48718e+05    4.40940e+04   -2.04624e+05   -1.77193e+05    3.05471e+02
 Pres. DC (bar) Pressure (bar)   Constr. rmsd
   -2.46702e+02    8.85013e+01    2.96519e-06

           Step           Time
       12350000    24700.00000

   Energies (kJ/mol)
           Bond          Angle    Proper Dih.  Improper Dih.          LJ-14
    1.38758e+03    3.99048e+03    5.14013e+03    2.29195e+02    1.86501e+03
     Coulomb-14        LJ (SR)  Disper. corr.   Coulomb (SR)   Coul. recip.
    2.66603e+04    4.13780e+04   -2.47384e+03   -3.28737e+05    1.64236e+03
      Potential    Kinetic En.   Total Energy  Conserved En.    Temperature
   -2.48918e+05    4.32155e+04   -2.05702e+05   -1.77078e+05    2.99385e+02
 Pres. DC (bar) Pressure (bar)   Constr. rmsd
   -2.48890e+02    1.93203e+01    2.93173e-06

           Step           Time
       12400000    24800.00000

   Energies (kJ/mol)
           Bond          Angle    Proper Dih.  Improper Dih.          LJ-14
    1.43335e+03    3.99450e+03    5.04098e+03    2.19036e+02    1.86501e+03
     Coulomb-14        LJ (SR)  Disper. corr.   Coulomb (SR)   Coul. recip.
    2.65054e+04    4.21750e+04   -2.47409e+03   -3.29420e+05    1.62545e+03
      Potential    Kinetic En.   Total Energy  Conserved En.    Temperature
   -2.49035e+05    4.33265e+04   -2.05708e+05   -1.76933e+05    3.00154e+02
 Pres. DC (bar) Pressure (bar)   Constr. rmsd
   -2.48939e+02    2.98616e+02    2.97580e-06

           Step           Time
       12450000    24900.00000

   Energies (kJ/mol)
           Bond          Angle    Proper Dih.  Improper Dih.          LJ-14
    1.46268e+03    3.92010e+03    5.08232e+03    2.56527e+02    1.94225e+03
     Coulomb-14        LJ (SR)  Disper. corr.   Coulomb (SR)   Coul. recip.
    2.67158e+04    4.09771e+04   -2.46164e+03   -3.27978e+05    1.54039e+03
      Potential    Kinetic En.   Total Energy  Conserved En.    Temperature
   -2.48542e+05    4.30718e+04   -2.05471e+05   -1.76829e+05    2.98390e+02
 Pres. DC (bar) Pressure (bar)   Constr. rmsd
   -2.46443e+02    2.61245e+01    2.89870e-06

           Step           Time
       12500000    25000.00000

   Energies (kJ/mol)
           Bond          Angle    Proper Dih.  Improper Dih.          LJ-14
    1.50539e+03    3.88984e+03    5.09239e+03    2.26963e+02    1.92244e+03
     Coulomb-14        LJ (SR)  Disper. corr.   Coulomb (SR)   Coul. recip.
    2.69202e+04    4.08463e+04   -2.44660e+03   -3.27140e+05    1.59414e+03
      Potential    Kinetic En.   Total Energy  Conserved En.    Temperature
   -2.47589e+05    4.31931e+04   -2.04396e+05   -1.76728e+05    2.99230e+02
 Pres. DC (bar) Pressure (bar)   Constr. rmsd
   -2.43445e+02   -1.46595e+02    2.80432e-06

           Step           Time
       12550000    25100.00000

   Energies (kJ/mol)
           Bond          Angle    Proper Dih.  Improper Dih.          LJ-14
    1.46201e+03    3.87320e+03    5.11765e+03    3.03875e+02    1.88329e+03
     Coulomb-14        LJ (SR)  Disper. corr.   Coulomb (SR)   Coul. recip.
    2.66745e+04    4.18986e+04   -2.46810e+03   -3.29838e+05    1.54618e+03
      Potential    Kinetic En.   Total Energy  Conserved En.    Temperature
   -2.49547e+05    4.30068e+04   -2.06540e+05   -1.76613e+05    2.97940e+02
 Pres. DC (bar) Pressure (bar)   Constr. rmsd
   -2.47737e+02    5.40258e+01    2.73823e-06

           Step           Time
       12600000    25200.00000

   Energies (kJ/mol)
           Bond          Angle    Proper Dih.  Improper Dih.          LJ-14
    1.44225e+03    3.95725e+03    5.07440e+03    2.45235e+02    1.89622e+03
     Coulomb-14        LJ (SR)  Disper. corr.   Coulomb (SR)   Coul. recip.
    2.67204e+04    4.09533e+04   -2.45717e+03   -3.28228e+05    1.56678e+03
      Potential    Kinetic En.   Total Energy  Conserved En.    Temperature
   -2.48829e+05    4.32653e+04   -2.05564e+05   -1.76571e+05    2.99730e+02
 Pres. DC (bar) Pressure (bar)   Constr. rmsd
   -2.45550e+02   -2.80243e+02    2.79766e-06

           Step           Time
       12650000    25300.00000

   Energies (kJ/mol)
           Bond          Angle    Proper Dih.  Improper Dih.          LJ-14
    1.55209e+03    3.84174e+03    5.09553e+03    2.40109e+02    1.92668e+03
     Coulomb-14        LJ (SR)  Disper. corr.   Coulomb (SR)   Coul. recip.
    2.65929e+04    4.15779e+04   -2.46073e+03   -3.28800e+05    1.53836e+03
      Potential    Kinetic En.   Total Energy  Conserved En.    Temperature
   -2.48895e+05    4.34662e+04   -2.05429e+05   -1.76481e+05    3.01122e+02
 Pres. DC (bar) Pressure (bar)   Constr. rmsd
   -2.46262e+02    8.08464e+01    3.34074e-06

           Step           Time
       12700000    25400.00000

   Energies (kJ/mol)
           Bond          Angle    Proper Dih.  Improper Dih.          LJ-14
    1.39559e+03    3.83679e+03    5.14367e+03    2.63424e+02    1.90443e+03
     Coulomb-14        LJ (SR)  Disper. corr.   Coulomb (SR)   Coul. recip.
    2.68133e+04    4.14585e+04   -2.46120e+03   -3.28681e+05    1.59552e+03
      Potential    Kinetic En.   Total Energy  Conserved En.    Temperature
   -2.48731e+05    4.33029e+04   -2.05428e+05   -1.76394e+05    2.99991e+02
 Pres. DC (bar) Pressure (bar)   Constr. rmsd
   -2.46355e+02    2.73717e+02    3.04751e-06

           Step           Time
       12750000    25500.00000

   Energies (kJ/mol)
           Bond          Angle    Proper Dih.  Improper Dih.          LJ-14
    1.37309e+03    3.98171e+03    5.20515e+03    3.09314e+02    1.94431e+03
     Coulomb-14        LJ (SR)  Disper. corr.   Coulomb (SR)   Coul. recip.
    2.65086e+04    4.14902e+04   -2.46974e+03   -3.28962e+05    1.64243e+03
      Potential    Kinetic En.   Total Energy  Conserved En.    Temperature
   -2.48977e+05    4.34488e+04   -2.05528e+05   -1.76252e+05    3.01001e+02
 Pres. DC (bar) Pressure (bar)   Constr. rmsd
   -2.48065e+02    1.62726e+02    3.23230e-06

           Step           Time
       12800000    25600.00000

   Energies (kJ/mol)
           Bond          Angle    Proper Dih.  Improper Dih.          LJ-14
    1.53381e+03    3.98178e+03    5.19561e+03    2.30031e+02    1.90467e+03
     Coulomb-14        LJ (SR)  Disper. corr.   Coulomb (SR)   Coul. recip.
    2.67002e+04    4.08650e+04   -2.45431e+03   -3.28697e+05    1.55381e+03
      Potential    Kinetic En.   Total Energy  Conserved En.    Temperature
   -2.49186e+05    4.34273e+04   -2.05759e+05   -1.76092e+05    3.00853e+02
 Pres. DC (bar) Pressure (bar)   Constr. rmsd
   -2.44980e+02   -2.88597e+02    2.93743e-06

           Step           Time
       12850000    25700.00000

   Energies (kJ/mol)
           Bond          Angle    Proper Dih.  Improper Dih.          LJ-14
    1.38021e+03    4.03428e+03    5.22568e+03    2.45732e+02    1.86342e+03
     Coulomb-14        LJ (SR)  Disper. corr.   Coulomb (SR)   Coul. recip.
    2.67200e+04    4.15502e+04   -2.46365e+03   -3.28589e+05    1.56930e+03
      Potential    Kinetic En.   Total Energy  Conserved En.    Temperature
   -2.48464e+05    4.37550e+04   -2.04709e+05   -1.75997e+05    3.03123e+02
 Pres. DC (bar) Pressure (bar)   Constr. rmsd
   -2.46846e+02    2.08771e+02    3.25697e-06

           Step           Time
       12900000    25800.00000

   Energies (kJ/mol)
           Bond          Angle    Proper Dih.  Improper Dih.          LJ-14
    1.39724e+03    4.01350e+03    5.13839e+03    2.80823e+02    1.87670e+03
     Coulomb-14        LJ (SR)  Disper. corr.   Coulomb (SR)   Coul. recip.
    2.66951e+04    4.17639e+04   -2.47651e+03   -3.29196e+05    1.51810e+03
      Potential    Kinetic En.   Total Energy  Conserved En.    Temperature
   -2.48989e+05    4.38498e+04   -2.05139e+05   -1.75895e+05    3.03780e+02
 Pres. DC (bar) Pressure (bar)   Constr. rmsd
   -2.49427e+02    3.09313e+02    3.65677e-06

           Step           Time
       12950000    25900.00000

   Energies (kJ/mol)
           Bond          Angle    Proper Dih.  Improper Dih.          LJ-14
    1.45976e+03    4.02922e+03    5.08226e+03    2.47270e+02    1.83875e+03
     Coulomb-14        LJ (SR)  Disper. corr.   Coulomb (SR)   Coul. recip.
    2.65571e+04    4.06739e+04   -2.46355e+03   -3.27651e+05    1.64227e+03
      Potential    Kinetic En.   Total Energy  Conserved En.    Temperature
   -2.48584e+05    4.34249e+04   -2.05159e+05   -1.75752e+05    3.00836e+02
 Pres. DC (bar) Pressure (bar)   Constr. rmsd
   -2.46825e+02   -2.22468e+02    2.97389e-06

           Step           Time
       13000000    26000.00000

   Energies (kJ/mol)
           Bond          Angle    Proper Dih.  Improper Dih.          LJ-14
    1.49657e+03    3.99826e+03    5.09375e+03    2.60875e+02    1.91187e+03
     Coulomb-14        LJ (SR)  Disper. corr.   Coulomb (SR)   Coul. recip.
    2.66616e+04    4.12493e+04   -2.45791e+03   -3.28771e+05    1.56051e+03
      Potential    Kinetic En.   Total Energy  Conserved En.    Temperature
   -2.48996e+05    4.32611e+04   -2.05735e+05   -1.75657e+05    2.99701e+02
 Pres. DC (bar) Pressure (bar)   Constr. rmsd
   -2.45698e+02    6.54990e+01    2.85193e-06

           Step           Time
       13050000    26100.00000

   Energies (kJ/mol)
           Bond          Angle    Proper Dih.  Improper Dih.          LJ-14
    1.55660e+03    3.61297e+03    5.19582e+03    2.68644e+02    1.91391e+03
     Coulomb-14        LJ (SR)  Disper. corr.   Coulomb (SR)   Coul. recip.
    2.67769e+04    4.04831e+04   -2.47506e+03   -3.27960e+05    1.53074e+03
      Potential    Kinetic En.   Total Energy  Conserved En.    Temperature
   -2.49097e+05    4.34429e+04   -2.05654e+05   -1.75593e+05    3.00961e+02
 Pres. DC (bar) Pressure (bar)   Constr. rmsd
   -2.49135e+02   -5.45929e+00    3.16850e-06

           Step           Time
       13100000    26200.00000

   Energies (kJ/mol)
           Bond          Angle    Proper Dih.  Improper Dih.          LJ-14
    1.45675e+03    3.89512e+03    5.12083e+03    2.48125e+02    1.87093e+03
     Coulomb-14        LJ (SR)  Disper. corr.   Coulomb (SR)   Coul. recip.
    2.67906e+04    4.09272e+04   -2.47205e+03   -3.28007e+05    1.62261e+03
      Potential    Kinetic En.   Total Energy  Conserved En.    Temperature
   -2.48547e+05    4.33580e+04   -2.05189e+05   -1.75427e+05    3.00373e+02
 Pres. DC (bar) Pressure (bar)   Constr. rmsd
   -2.48530e+02   -1.35620e+01    2.90312e-06

           Step           Time
       13150000    26300.00000

   Energies (kJ/mol)
           Bond          Angle    Proper Dih.  Improper Dih.          LJ-14
    1.62815e+03    3.98093e+03    5.08068e+03    2.43138e+02    1.83284e+03
     Coulomb-14        LJ (SR)  Disper. corr.   Coulomb (SR)   Coul. recip.
    2.64978e+04    4.04344e+04   -2.45684e+03   -3.27118e+05    1.55914e+03
      Potential    Kinetic En.   Total Energy  Conserved En.    Temperature
   -2.48317e+05    4.28505e+04   -2.05467e+05   -1.75307e+05    2.96857e+02
 Pres. DC (bar) Pressure (bar)   Constr. rmsd
   -2.45485e+02   -4.95460e+02    2.69637e-06

           Step           Time
       13200000    26400.00000

   Energies (kJ/mol)
           Bond          Angle    Proper Dih.  Improper Dih.          LJ-14
    1.52285e+03    3.83217e+03    5.21680e+03    2.42891e+02    1.90899e+03
     Coulomb-14        LJ (SR)  Disper. corr.   Coulomb (SR)   Coul. recip.
    2.65791e+04    4.11629e+04   -2.46770e+03   -3.28539e+05    1.59172e+03
      Potential    Kinetic En.   Total Energy  Conserved En.    Temperature
   -2.48949e+05    4.34939e+04   -2.05455e+05   -1.75259e+05    3.01314e+02
 Pres. DC (bar) Pressure (bar)   Constr. rmsd
   -2.47657e+02    5.72669e+01    3.42891e-06

           Step           Time
       13250000    26500.00000

   Energies (kJ/mol)
           Bond          Angle    Proper Dih.  Improper Dih.          LJ-14
    1.47149e+03    3.97616e+03    5.11797e+03    2.24167e+02    1.86954e+03
     Coulomb-14        LJ (SR)  Disper. corr.   Coulomb (SR)   Coul. recip.
    2.66383e+04    4.06722e+04   -2.46193e+03   -3.27642e+05    1.54268e+03
      Potential    Kinetic En.   Total Energy  Conserved En.    Temperature
   -2.48592e+05    4.39165e+04   -2.04675e+05   -1.75037e+05    3.04242e+02
 Pres. DC (bar) Pressure (bar)   Constr. rmsd
   -2.46501e+02   -1.72104e+02    3.03108e-06

           Step           Time
       13300000    26600.00000

   Energies (kJ/mol)
           Bond          Angle    Proper Dih.  Improper Dih.          LJ-14
    1.31278e+03    4.02465e+03    5.17438e+03    2.61144e+02    1.95044e+03
     Coulomb-14        LJ (SR)  Disper. corr.   Coulomb (SR)   Coul. recip.
    2.68249e+04    4.13091e+04   -2.47094e+03   -3.28573e+05    1.65863e+03
      Potential    Kinetic En.   Total Energy  Conserved En.    Temperature
   -2.48528e+05    4.38879e+04   -2.04640e+05   -1.74955e+05    3.04044e+02
 Pres. DC (bar) Pressure (bar)   Constr. rmsd
   -2.48306e+02    3.40188e+02    3.00706e-06

           Step           Time
       13350000    26700.00000

   Energies (kJ/mol)
           Bond          Angle    Proper Dih.  Improper Dih.          LJ-14
    1.46919e+03    3.85935e+03    5.11097e+03    2.53020e+02    1.97657e+03
     Coulomb-14        LJ (SR)  Disper. corr.   Coulomb (SR)   Coul. recip.
    2.68484e+04    4.07119e+04   -2.44719e+03   -3.28218e+05    1.62488e+03
      Potential    Kinetic En.   Total Energy  Conserved En.    Temperature
   -2.48811e+05    4.37927e+04   -2.05018e+05   -1.74784e+05    3.03384e+02
 Pres. DC (bar) Pressure (bar)   Constr. rmsd
   -2.43562e+02   -1.84662e+02    2.81280e-06

           Step           Time
       13400000    26800.00000

   Energies (kJ/mol)
           Bond          Angle    Proper Dih.  Improper Dih.          LJ-14
    1.61948e+03    3.90206e+03    5.06836e+03    2.35388e+02    1.96430e+03
     Coulomb-14        LJ (SR)  Disper. corr.   Coulomb (SR)   Coul. recip.
    2.66292e+04    4.16913e+04   -2.45547e+03   -3.27484e+05    1.58003e+03
      Potential    Kinetic En.   Total Energy  Conserved En.    Temperature
   -2.47249e+05    4.34103e+04   -2.03839e+05   -1.74657e+05    3.00735e+02
 Pres. DC (bar) Pressure (bar)   Constr. rmsd
   -2.45211e+02    5.49882e+02    3.14300e-06

           Step           Time
       13450000    26900.00000

   Energies (kJ/mol)
           Bond          Angle    Proper Dih.  Improper Dih.          LJ-14
    1.46583e+03    3.85752e+03    5.22150e+03    2.54260e+02    1.92815e+03
     Coulomb-14        LJ (SR)  Disper. corr.   Coulomb (SR)   Coul. recip.
    2.66872e+04    4.16641e+04   -2.48004e+03   -3.28927e+05    1.56574e+03
      Potential    Kinetic En.   Total Energy  Conserved En.    Temperature
   -2.48763e+05    4.34723e+04   -2.05291e+05   -1.74556e+05    3.01164e+02
 Pres. DC (bar) Pressure (bar)   Constr. rmsd
   -2.50137e+02    3.43731e+02    3.67716e-06

           Step           Time
       13500000    27000.00000

   Energies (kJ/mol)
           Bond          Angle    Proper Dih.  Improper Dih.          LJ-14
    1.52495e+03    3.75081e+03    5.02802e+03    2.35951e+02    1.85879e+03
     Coulomb-14        LJ (SR)  Disper. corr.   Coulomb (SR)   Coul. recip.
    2.65255e+04    4.11587e+04   -2.46145e+03   -3.28706e+05    1.56711e+03
      Potential    Kinetic En.   Total Energy  Conserved En.    Temperature
   -2.49517e+05    4.33088e+04   -2.06208e+05   -1.74476e+05    3.00031e+02
 Pres. DC (bar) Pressure (bar)   Constr. rmsd
   -2.46406e+02   -6.98260e+01    2.78818e-06

           Step           Time
       13550000    27100.00000

   Energies (kJ/mol)
           Bond          Angle    Proper Dih.  Improper Dih.          LJ-14
    1.64451e+03    4.06324e+03    5.15549e+03    2.66140e+02    1.86079e+03
     Coulomb-14        LJ (SR)  Disper. corr.   Coulomb (SR)   Coul. recip.
    2.64293e+04    4.11106e+04   -2.47388e+03   -3.28258e+05    1.61140e+03
      Potential    Kinetic En.   Total Energy  Conserved En.    Temperature
   -2.48591e+05    4.39266e+04   -2.04664e+05   -1.74388e+05    3.04312e+02
 Pres. DC (bar) Pressure (bar)   Constr. rmsd
   -2.48898e+02   -2.25494e+02    3.30407e-06

           Step           Time
       13600000    27200.00000

   Energies (kJ/mol)
           Bond          Angle    Proper Dih.  Improper Dih.          LJ-14
    1.47062e+03    4.04226e+03    5.10640e+03    2.38911e+02    1.85729e+03
     Coulomb-14        LJ (SR)  Disper. corr.   Coulomb (SR)   Coul. recip.
    2.65096e+04    4.05960e+04   -2.45955e+03   -3.28369e+05    1.58644e+03
      Potential    Kinetic En.   Total Energy  Conserved En.    Temperature
   -2.49421e+05    4.37039e+04   -2.05717e+05   -1.74313e+05    3.02769e+02
 Pres. DC (bar) Pressure (bar)   Constr. rmsd
   -2.46025e+02   -4.56162e+02    3.09808e-06

           Step           Time
       13650000    27300.00000

   Energies (kJ/mol)
           Bond          Angle    Proper Dih.  Improper Dih.          LJ-14
    1.50415e+03    3.86998e+03    5.05530e+03    2.66821e+02    1.94900e+03
     Coulomb-14        LJ (SR)  Disper. corr.   Coulomb (SR)   Coul. recip.
    2.67628e+04    4.18739e+04   -2.46019e+03   -3.28898e+05    1.57081e+03
      Potential    Kinetic En.   Total Energy  Conserved En.    Temperature
   -2.48506e+05    4.35003e+04   -2.05006e+05   -1.74168e+05    3.01358e+02
 Pres. DC (bar) Pressure (bar)   Constr. rmsd
   -2.46153e+02    5.75678e+02    3.01082e-06

           Step           Time
       13700000    27400.00000

   Energies (kJ/mol)
           Bond          Angle    Proper Dih.  Improper Dih.          LJ-14
    1.46914e+03    3.78846e+03    5.14101e+03    2.30873e+02    1.89599e+03
     Coulomb-14        LJ (SR)  Disper. corr.   Coulomb (SR)   Coul. recip.
    2.66606e+04    4.10697e+04   -2.46803e+03   -3.28504e+05    1.55217e+03
      Potential    Kinetic En.   Total Energy  Conserved En.    Temperature
   -2.49164e+05    4.32630e+04   -2.05901e+05   -1.74093e+05    2.99715e+02
 Pres. DC (bar) Pressure (bar)   Constr. rmsd
   -2.47722e+02   -1.10065e+02    2.99896e-06

           Step           Time
       13750000    27500.00000

   Energies (kJ/mol)
           Bond          Angle    Proper Dih.  Improper Dih.          LJ-14
    1.53347e+03    3.86562e+03    5.13352e+03    2.63647e+02    1.97995e+03
     Coulomb-14        LJ (SR)  Disper. corr.   Coulomb (SR)   Coul. recip.
    2.66096e+04    4.06806e+04   -2.46326e+03   -3.27782e+05    1.55123e+03
      Potential    Kinetic En.   Total Energy  Conserved En.    Temperature
   -2.48628e+05    4.37071e+04   -2.04921e+05   -1.74050e+05    3.02791e+02
 Pres. DC (bar) Pressure (bar)   Constr. rmsd
   -2.46766e+02    9.60291e+00    2.97823e-06

           Step           Time
       13800000    27600.00000

   Energies (kJ/mol)
           Bond          Angle    Proper Dih.  Improper Dih.          LJ-14
    1.30942e+03    3.79510e+03    5.14350e+03    1.97000e+02    1.86855e+03
     Coulomb-14        LJ (SR)  Disper. corr.   Coulomb (SR)   Coul. recip.
    2.66294e+04    4.08477e+04   -2.46832e+03   -3.28651e+05    1.54154e+03
      Potential    Kinetic En.   Total Energy  Conserved En.    Temperature
   -2.49787e+05    4.37687e+04   -2.06018e+05   -1.73903e+05    3.03218e+02
 Pres. DC (bar) Pressure (bar)   Constr. rmsd
   -2.47782e+02   -5.43075e+01    3.01790e-06

           Step           Time
       13850000    27700.00000

   Energies (kJ/mol)
           Bond          Angle    Proper Dih.  Improper Dih.          LJ-14
    1.51591e+03    3.87158e+03    5.11119e+03    2.92894e+02    1.88424e+03
     Coulomb-14        LJ (SR)  Disper. corr.   Coulomb (SR)   Coul. recip.
    2.66329e+04    4.05745e+04   -2.46475e+03   -3.26936e+05    1.57188e+03
      Potential    Kinetic En.   Total Energy  Conserved En.    Temperature
   -2.47945e+05    4.35583e+04   -2.04387e+05   -1.73744e+05    3.01760e+02
 Pres. DC (bar) Pressure (bar)   Constr. rmsd
   -2.47065e+02   -1.49954e+01    2.78497e-06

           Step           Time
       13900000    27800.00000

   Energies (kJ/mol)
           Bond          Angle    Proper Dih.  Improper Dih.          LJ-14
    1.47415e+03    3.89579e+03    5.19346e+03    2.56318e+02    1.89381e+03
     Coulomb-14        LJ (SR)  Disper. corr.   Coulomb (SR)   Coul. recip.
    2.66444e+04    4.07839e+04   -2.46757e+03   -3.27839e+05    1.59210e+03
      Potential    Kinetic En.   Total Energy  Conserved En.    Temperature
   -2.48573e+05    4.36748e+04   -2.04898e+05   -1.73599e+05    3.02568e+02
 Pres. DC (bar) Pressure (bar)   Constr. rmsd
   -2.47630e+02    2.05370e+02    2.87134e-06

           Step           Time
       13950000    27900.00000

   Energies (kJ/mol)
           Bond          Angle    Proper Dih.  Improper Dih.          LJ-14
    1.54434e+03    3.97188e+03    5.14245e+03    2.35178e+02    1.88871e+03
     Coulomb-14        LJ (SR)  Disper. corr.   Coulomb (SR)   Coul. recip.
    2.66354e+04    4.04595e+04   -2.47604e+03   -3.28031e+05    1.57733e+03
      Potential    Kinetic En.   Total Energy  Conserved En.    Temperature
   -2.49052e+05    4.40838e+04   -2.04968e+05   -1.73465e+05    3.05400e+02
 Pres. DC (bar) Pressure (bar)   Constr. rmsd
   -2.49332e+02   -3.40739e+02    2.97943e-06

           Step           Time
       14000000    28000.00000

   Energies (kJ/mol)
           Bond          Angle    Proper Dih.  Improper Dih.          LJ-14
    1.54466e+03    3.97138e+03    5.18812e+03    2.56689e+02    1.89541e+03
     Coulomb-14        LJ (SR)  Disper. corr.   Coulomb (SR)   Coul. recip.
    2.66331e+04    4.05659e+04   -2.45982e+03   -3.28166e+05    1.58830e+03
      Potential    Kinetic En.   Total Energy  Conserved En.    Temperature
   -2.48982e+05    4.41186e+04   -2.04863e+05   -1.73295e+05    3.05642e+02
 Pres. DC (bar) Pressure (bar)   Constr. rmsd
   -2.46079e+02   -4.09415e+02    2.76945e-06

           Step           Time
       14050000    28100.00000

   Energies (kJ/mol)
           Bond          Angle    Proper Dih.  Improper Dih.          LJ-14
    1.59320e+03    4.04170e+03    5.12834e+03    2.49344e+02    1.92021e+03
     Coulomb-14        LJ (SR)  Disper. corr.   Coulomb (SR)   Coul. recip.
    2.65933e+04    4.07185e+04   -2.46594e+03   -3.27299e+05    1.62610e+03
      Potential    Kinetic En.   Total Energy  Conserved En.    Temperature
   -2.47894e+05    4.42490e+04   -2.03645e+05   -1.73167e+05    3.06545e+02
 Pres. DC (bar) Pressure (bar)   Constr. rmsd
   -2.47304e+02    2.55253e+02    2.95942e-06

           Step           Time
       14100000    28200.00000

   Energies (kJ/mol)
           Bond          Angle    Proper Dih.  Improper Dih.          LJ-14
    1.50025e+03    3.80010e+03    5.16151e+03    2.41094e+02    1.94566e+03
     Coulomb-14        LJ (SR)  Disper. corr.   Coulomb (SR)   Coul. recip.
    2.67147e+04    4.09325e+04   -2.46269e+03   -3.28354e+05    1.63191e+03
      Potential    Kinetic En.   Total Energy  Conserved En.    Temperature
   -2.48889e+05    4.39165e+04   -2.04973e+05   -1.73077e+05    3.04242e+02
 Pres. DC (bar) Pressure (bar)   Constr. rmsd
   -2.46654e+02   -2.33839e+02    2.69257e-06

           Step           Time
       14150000    28300.00000

   Energies (kJ/mol)
           Bond          Angle    Proper Dih.  Improper Dih.          LJ-14
    1.42266e+03    3.93282e+03    5.13545e+03    2.40374e+02    1.91751e+03
     Coulomb-14        LJ (SR)  Disper. corr.   Coulomb (SR)   Coul. recip.
    2.65832e+04    4.06117e+04   -2.45262e+03   -3.27305e+05    1.58030e+03
      Potential    Kinetic En.   Total Energy  Conserved En.    Temperature
   -2.48333e+05    4.37683e+04   -2.04565e+05   -1.72974e+05    3.03215e+02
 Pres. DC (bar) Pressure (bar)   Constr. rmsd
   -2.44642e+02    7.59692e+01    3.24618e-06

           Step           Time
       14200000    28400.00000

   Energies (kJ/mol)
           Bond          Angle    Proper Dih.  Improper Dih.          LJ-14
    1.55861e+03    3.84223e+03    5.15417e+03    2.38895e+02    1.95354e+03
     Coulomb-14        LJ (SR)  Disper. corr.   Coulomb (SR)   Coul. recip.
    2.65095e+04    4.06762e+04   -2.46092e+03   -3.28326e+05    1.65664e+03
      Potential    Kinetic En.   Total Energy  Conserved En.    Temperature
   -2.49197e+05    4.27877e+04   -2.06409e+05   -1.72861e+05    2.96422e+02
 Pres. DC (bar) Pressure (bar)   Constr. rmsd
   -2.46299e+02   -2.77012e+01    2.88738e-06

           Step           Time
       14250000    28500.00000

   Energies (kJ/mol)
           Bond          Angle    Proper Dih.  Improper Dih.          LJ-14
    1.42246e+03    3.96872e+03    5.17207e+03    2.57935e+02    1.96413e+03
     Coulomb-14        LJ (SR)  Disper. corr.   Coulomb (SR)   Coul. recip.
    2.66469e+04    4.08684e+04   -2.48180e+03   -3.29158e+05    1.55163e+03
      Potential    Kinetic En.   Total Energy  Conserved En.    Temperature
   -2.49788e+05    4.34426e+04   -2.06345e+05   -1.72717e+05    3.00958e+02
 Pres. DC (bar) Pressure (bar)   Constr. rmsd
   -2.50491e+02    3.09949e+02    3.12239e-06

           Step           Time
       14300000    28600.00000

   Energies (kJ/mol)
           Bond          Angle    Proper Dih.  Improper Dih.          LJ-14
    1.57380e+03    3.95797e+03    5.20716e+03    2.66292e+02    1.88735e+03
     Coulomb-14        LJ (SR)  Disper. corr.   Coulomb (SR)   Coul. recip.
    2.66580e+04    4.09869e+04   -2.47089e+03   -3.27914e+05    1.62026e+03
      Potential    Kinetic En.   Total Energy  Conserved En.    Temperature
   -2.48227e+05    4.41076e+04   -2.04120e+05   -1.72572e+05    3.05566e+02
 Pres. DC (bar) Pressure (bar)   Constr. rmsd
   -2.48296e+02    5.45549e+00    3.80959e-06

           Step           Time
       14350000    28700.00000

   Energies (kJ/mol)
           Bond          Angle    Proper Dih.  Improper Dih.          LJ-14
    1.56979e+03    4.11560e+03    5.21692e+03    2.16117e+02    1.89871e+03
     Coulomb-14        LJ (SR)  Disper. corr.   Coulomb (SR)   Coul. recip.
    2.65412e+04    4.04752e+04   -2.46295e+03   -3.26495e+05    1.59836e+03
      Potential    Kinetic En.   Total Energy  Conserved En.    Temperature
   -2.47326e+05    4.37196e+04   -2.03606e+05   -1.72498e+05    3.02878e+02
 Pres. DC (bar) Pressure (bar)   Constr. rmsd
   -2.46705e+02   -1.41928e+02    2.81965e-06

Writing checkpoint, step 14378200 at Mon Mar  7 17:16:46 2022


           Step           Time
       14400000    28800.00000

   Energies (kJ/mol)
           Bond          Angle    Proper Dih.  Improper Dih.          LJ-14
    1.41143e+03    3.89682e+03    5.10099e+03    2.60844e+02    1.90591e+03
     Coulomb-14        LJ (SR)  Disper. corr.   Coulomb (SR)   Coul. recip.
    2.65087e+04    4.06498e+04   -2.46738e+03   -3.26995e+05    1.61119e+03
      Potential    Kinetic En.   Total Energy  Conserved En.    Temperature
   -2.48117e+05    4.31951e+04   -2.04921e+05   -1.72403e+05    2.99244e+02
 Pres. DC (bar) Pressure (bar)   Constr. rmsd
   -2.47592e+02    2.52856e+02    2.60998e-06

           Step           Time
       14450000    28900.00000

   Energies (kJ/mol)
           Bond          Angle    Proper Dih.  Improper Dih.          LJ-14
    1.55566e+03    4.02916e+03    5.12166e+03    2.42599e+02    1.89566e+03
     Coulomb-14        LJ (SR)  Disper. corr.   Coulomb (SR)   Coul. recip.
    2.65435e+04    4.06064e+04   -2.45785e+03   -3.26990e+05    1.55549e+03
      Potential    Kinetic En.   Total Energy  Conserved En.    Temperature
   -2.47898e+05    4.37386e+04   -2.04159e+05   -1.72287e+05    3.03009e+02
 Pres. DC (bar) Pressure (bar)   Constr. rmsd
   -2.45686e+02   -3.61870e+02    2.86742e-06

           Step           Time
       14500000    29000.00000

   Energies (kJ/mol)
           Bond          Angle    Proper Dih.  Improper Dih.          LJ-14
    1.47839e+03    3.94073e+03    5.10334e+03    2.39600e+02    1.88799e+03
     Coulomb-14        LJ (SR)  Disper. corr.   Coulomb (SR)   Coul. recip.
    2.65522e+04    4.07484e+04   -2.45154e+03   -3.27333e+05    1.55135e+03
      Potential    Kinetic En.   Total Energy  Conserved En.    Temperature
   -2.48283e+05    4.35676e+04   -2.04715e+05   -1.72177e+05    3.01825e+02
 Pres. DC (bar) Pressure (bar)   Constr. rmsd
   -2.44428e+02   -3.02354e+02    3.13078e-06

           Step           Time
       14550000    29100.00000

   Energies (kJ/mol)
           Bond          Angle    Proper Dih.  Improper Dih.          LJ-14
    1.50564e+03    3.84432e+03    5.15575e+03    2.25435e+02    1.92910e+03
     Coulomb-14        LJ (SR)  Disper. corr.   Coulomb (SR)   Coul. recip.
    2.65539e+04    4.11082e+04   -2.46403e+03   -3.28613e+05    1.60696e+03
      Potential    Kinetic En.   Total Energy  Conserved En.    Temperature
   -2.49147e+05    4.43420e+04   -2.04805e+05   -1.72056e+05    3.07189e+02
 Pres. DC (bar) Pressure (bar)   Constr. rmsd
   -2.46922e+02   -1.45651e+01    3.24268e-06

           Step           Time
       14600000    29200.00000

   Energies (kJ/mol)
           Bond          Angle    Proper Dih.  Improper Dih.          LJ-14
    1.49803e+03    3.82812e+03    5.12631e+03    2.63171e+02    1.89638e+03
     Coulomb-14        LJ (SR)  Disper. corr.   Coulomb (SR)   Coul. recip.
    2.65568e+04    4.15950e+04   -2.46443e+03   -3.28392e+05    1.59752e+03
      Potential    Kinetic En.   Total Energy  Conserved En.    Temperature
   -2.48495e+05    4.37441e+04   -2.04750e+05   -1.71911e+05    3.03047e+02
 Pres. DC (bar) Pressure (bar)   Constr. rmsd
   -2.47002e+02   -9.60352e+00    3.02607e-06

           Step           Time
       14650000    29300.00000

   Energies (kJ/mol)
           Bond          Angle    Proper Dih.  Improper Dih.          LJ-14
    1.54095e+03    3.95552e+03    5.11040e+03    2.79647e+02    1.89711e+03
     Coulomb-14        LJ (SR)  Disper. corr.   Coulomb (SR)   Coul. recip.
    2.63862e+04    4.03700e+04   -2.45710e+03   -3.26886e+05    1.59002e+03
      Potential    Kinetic En.   Total Energy  Conserved En.    Temperature
   -2.48214e+05    4.32316e+04   -2.04982e+05   -1.71783e+05    2.99497e+02
 Pres. DC (bar) Pressure (bar)   Constr. rmsd
   -2.45536e+02   -3.04697e+02    2.88543e-06

           Step           Time
       14700000    29400.00000

   Energies (kJ/mol)
           Bond          Angle    Proper Dih.  Improper Dih.          LJ-14
    1.52520e+03    4.03866e+03    5.14317e+03    3.05217e+02    1.92739e+03
     Coulomb-14        LJ (SR)  Disper. corr.   Coulomb (SR)   Coul. recip.
    2.66643e+04    4.22108e+04   -2.46358e+03   -3.29376e+05    1.54328e+03
      Potential    Kinetic En.   Total Energy  Conserved En.    Temperature
   -2.48482e+05    4.36913e+04   -2.04791e+05   -1.71628e+05    3.02682e+02
 Pres. DC (bar) Pressure (bar)   Constr. rmsd
   -2.46832e+02    4.42048e+02    2.81492e-06

           Step           Time
       14750000    29500.00000

   Energies (kJ/mol)
           Bond          Angle    Proper Dih.  Improper Dih.          LJ-14
    1.53346e+03    4.07433e+03    5.17650e+03    2.75165e+02    1.85904e+03
     Coulomb-14        LJ (SR)  Disper. corr.   Coulomb (SR)   Coul. recip.
    2.64905e+04    4.10653e+04   -2.45574e+03   -3.27566e+05    1.58510e+03
      Potential    Kinetic En.   Total Energy  Conserved En.    Temperature
   -2.47962e+05    4.34775e+04   -2.04485e+05   -1.71536e+05    3.01201e+02
 Pres. DC (bar) Pressure (bar)   Constr. rmsd
   -2.45265e+02   -5.23616e+01    2.78574e-06

           Step           Time
       14800000    29600.00000

   Energies (kJ/mol)
           Bond          Angle    Proper Dih.  Improper Dih.          LJ-14
    1.56003e+03    3.91178e+03    5.08811e+03    2.16822e+02    1.90447e+03
     Coulomb-14        LJ (SR)  Disper. corr.   Coulomb (SR)   Coul. recip.
    2.67057e+04    4.05471e+04   -2.45821e+03   -3.26810e+05    1.57373e+03
      Potential    Kinetic En.   Total Energy  Conserved En.    Temperature
   -2.47761e+05    4.29185e+04   -2.04842e+05   -1.71421e+05    2.97328e+02
 Pres. DC (bar) Pressure (bar)   Constr. rmsd
   -2.45758e+02   -5.82519e+01    3.28221e-06

           Step           Time
       14850000    29700.00000

   Energies (kJ/mol)
           Bond          Angle    Proper Dih.  Improper Dih.          LJ-14
    1.54479e+03    3.80842e+03    5.17330e+03    2.48373e+02    1.91225e+03
     Coulomb-14        LJ (SR)  Disper. corr.   Coulomb (SR)   Coul. recip.
    2.66291e+04    4.11200e+04   -2.45307e+03   -3.28159e+05    1.60888e+03
      Potential    Kinetic En.   Total Energy  Conserved En.    Temperature
   -2.48567e+05    4.34003e+04   -2.05166e+05   -1.71197e+05    3.00666e+02
 Pres. DC (bar) Pressure (bar)   Constr. rmsd
   -2.44732e+02    5.70472e+01    2.73745e-06

           Step           Time
       14900000    29800.00000

   Energies (kJ/mol)
           Bond          Angle    Proper Dih.  Improper Dih.          LJ-14
    1.54604e+03    3.94083e+03    5.06225e+03    2.80761e+02    1.90763e+03
     Coulomb-14        LJ (SR)  Disper. corr.   Coulomb (SR)   Coul. recip.
    2.65834e+04    4.10206e+04   -2.45196e+03   -3.28821e+05    1.56396e+03
      Potential    Kinetic En.   Total Energy  Conserved En.    Temperature
   -2.49367e+05    4.37966e+04   -2.05571e+05   -1.71122e+05    3.03411e+02
 Pres. DC (bar) Pressure (bar)   Constr. rmsd
   -2.44511e+02   -3.72952e+02    2.57535e-06

           Step           Time
       14950000    29900.00000

   Energies (kJ/mol)
           Bond          Angle    Proper Dih.  Improper Dih.          LJ-14
    1.50811e+03    3.87635e+03    5.13411e+03    2.59087e+02    1.95341e+03
     Coulomb-14        LJ (SR)  Disper. corr.   Coulomb (SR)   Coul. recip.
    2.65891e+04    4.10174e+04   -2.44829e+03   -3.27885e+05    1.57713e+03
      Potential    Kinetic En.   Total Energy  Conserved En.    Temperature
   -2.48419e+05    4.38949e+04   -2.04524e+05   -1.70988e+05    3.04092e+02
 Pres. DC (bar) Pressure (bar)   Constr. rmsd
   -2.43781e+02   -1.02342e+02    2.95720e-06

           Step           Time
       15000000    30000.00000

   Energies (kJ/mol)
           Bond          Angle    Proper Dih.  Improper Dih.          LJ-14
    1.54068e+03    3.93655e+03    5.07743e+03    2.91688e+02    1.91317e+03
     Coulomb-14        LJ (SR)  Disper. corr.   Coulomb (SR)   Coul. recip.
    2.65066e+04    4.16428e+04   -2.47500e+03   -3.28847e+05    1.56020e+03
      Potential    Kinetic En.   Total Energy  Conserved En.    Temperature
   -2.48853e+05    4.42998e+04   -2.04553e+05   -1.70800e+05    3.06897e+02
 Pres. DC (bar) Pressure (bar)   Constr. rmsd
   -2.49122e+02    1.83792e+02    3.09502e-06

           Step           Time
       15050000    30100.00000

   Energies (kJ/mol)
           Bond          Angle    Proper Dih.  Improper Dih.          LJ-14
    1.57713e+03    4.00873e+03    5.20334e+03    2.56259e+02    1.88263e+03
     Coulomb-14        LJ (SR)  Disper. corr.   Coulomb (SR)   Coul. recip.
    2.65763e+04    4.14098e+04   -2.48229e+03   -3.28545e+05    1.60336e+03
      Potential    Kinetic En.   Total Energy  Conserved En.    Temperature
   -2.48510e+05    4.34730e+04   -2.05037e+05   -1.70664e+05    3.01169e+02
 Pres. DC (bar) Pressure (bar)   Constr. rmsd
   -2.50591e+02    6.82518e+01    2.77970e-06

           Step           Time
       15100000    30200.00000

   Energies (kJ/mol)
           Bond          Angle    Proper Dih.  Improper Dih.          LJ-14
    1.55772e+03    3.87758e+03    5.11363e+03    2.17662e+02    1.89665e+03
     Coulomb-14        LJ (SR)  Disper. corr.   Coulomb (SR)   Coul. recip.
    2.65335e+04    4.15927e+04   -2.46964e+03   -3.29060e+05    1.53312e+03
      Potential    Kinetic En.   Total Energy  Conserved En.    Temperature
   -2.49207e+05    4.37421e+04   -2.05465e+05   -1.70612e+05    3.03034e+02
 Pres. DC (bar) Pressure (bar)   Constr. rmsd
   -2.48045e+02   -8.37892e+01    2.97356e-06

           Step           Time
       15150000    30300.00000

   Energies (kJ/mol)
           Bond          Angle    Proper Dih.  Improper Dih.          LJ-14
    1.58561e+03    3.93823e+03    5.18231e+03    2.74334e+02    1.83990e+03
     Coulomb-14        LJ (SR)  Disper. corr.   Coulomb (SR)   Coul. recip.
    2.65034e+04    4.16872e+04   -2.47336e+03   -3.29310e+05    1.57082e+03
      Potential    Kinetic En.   Total Energy  Conserved En.    Temperature
   -2.49201e+05    4.33783e+04   -2.05823e+05   -1.70518e+05    3.00513e+02
 Pres. DC (bar) Pressure (bar)   Constr. rmsd
   -2.48793e+02    1.30922e+02    2.50620e-06

           Step           Time
       15200000    30400.00000

   Energies (kJ/mol)
           Bond          Angle    Proper Dih.  Improper Dih.          LJ-14
    1.52531e+03    3.92954e+03    5.16713e+03    2.73190e+02    1.95167e+03
     Coulomb-14        LJ (SR)  Disper. corr.   Coulomb (SR)   Coul. recip.
    2.64598e+04    4.06392e+04   -2.46786e+03   -3.27107e+05    1.57380e+03
      Potential    Kinetic En.   Total Energy  Conserved En.    Temperature
   -2.48055e+05    4.35789e+04   -2.04476e+05   -1.70399e+05    3.01903e+02
 Pres. DC (bar) Pressure (bar)   Constr. rmsd
   -2.47689e+02    1.22271e+01    3.06216e-06

           Step           Time
       15250000    30500.00000

   Energies (kJ/mol)
           Bond          Angle    Proper Dih.  Improper Dih.          LJ-14
    1.67947e+03    4.13061e+03    5.10156e+03    2.07020e+02    1.89652e+03
     Coulomb-14        LJ (SR)  Disper. corr.   Coulomb (SR)   Coul. recip.
    2.63761e+04    4.14747e+04   -2.46159e+03   -3.28510e+05    1.56341e+03
      Potential    Kinetic En.   Total Energy  Conserved En.    Temperature
   -2.48542e+05    4.38262e+04   -2.04716e+05   -1.70258e+05    3.03616e+02
 Pres. DC (bar) Pressure (bar)   Constr. rmsd
   -2.46434e+02   -2.92496e-01    2.86798e-06

           Step           Time
       15300000    30600.00000

   Energies (kJ/mol)
           Bond          Angle    Proper Dih.  Improper Dih.          LJ-14
    1.39262e+03    4.01406e+03    5.23460e+03    2.35022e+02    1.88032e+03
     Coulomb-14        LJ (SR)  Disper. corr.   Coulomb (SR)   Coul. recip.
    2.65289e+04    4.09096e+04   -2.45645e+03   -3.28237e+05    1.55051e+03
      Potential    Kinetic En.   Total Energy  Conserved En.    Temperature
   -2.48948e+05    4.37393e+04   -2.05208e+05   -1.70151e+05    3.03014e+02
 Pres. DC (bar) Pressure (bar)   Constr. rmsd
   -2.45407e+02   -3.02320e+01    3.08424e-06

           Step           Time
       15350000    30700.00000

   Energies (kJ/mol)
           Bond          Angle    Proper Dih.  Improper Dih.          LJ-14
    1.45332e+03    3.98759e+03    5.20973e+03    2.58753e+02    1.83379e+03
     Coulomb-14        LJ (SR)  Disper. corr.   Coulomb (SR)   Coul. recip.
    2.64172e+04    4.08557e+04   -2.44318e+03   -3.27974e+05    1.57022e+03
      Potential    Kinetic En.   Total Energy  Conserved En.    Temperature
   -2.48831e+05    4.36022e+04   -2.05229e+05   -1.70057e+05    3.02065e+02
 Pres. DC (bar) Pressure (bar)   Constr. rmsd
   -2.42766e+02   -3.49191e+02    2.66225e-06

           Step           Time
       15400000    30800.00000

   Energies (kJ/mol)
           Bond          Angle    Proper Dih.  Improper Dih.          LJ-14
    1.43367e+03    3.84489e+03    5.14667e+03    2.47421e+02    1.91681e+03
     Coulomb-14        LJ (SR)  Disper. corr.   Coulomb (SR)   Coul. recip.
    2.65021e+04    4.13103e+04   -2.47667e+03   -3.28172e+05    1.60735e+03
      Potential    Kinetic En.   Total Energy  Conserved En.    Temperature
   -2.48640e+05    4.33854e+04   -2.05254e+05   -1.69989e+05    3.00563e+02
 Pres. DC (bar) Pressure (bar)   Constr. rmsd
   -2.49458e+02    2.25739e+02    3.15196e-06

           Step           Time
       15450000    30900.00000

   Energies (kJ/mol)
           Bond          Angle    Proper Dih.  Improper Dih.          LJ-14
    1.38135e+03    4.02773e+03    5.06728e+03    2.16864e+02    1.92929e+03
     Coulomb-14        LJ (SR)  Disper. corr.   Coulomb (SR)   Coul. recip.
    2.65068e+04    4.12508e+04   -2.46085e+03   -3.28284e+05    1.53024e+03
      Potential    Kinetic En.   Total Energy  Conserved En.    Temperature
   -2.48834e+05    4.40580e+04   -2.04776e+05   -1.69967e+05    3.05222e+02
 Pres. DC (bar) Pressure (bar)   Constr. rmsd
   -2.46284e+02    9.38850e+00    2.85512e-06

           Step           Time
       15500000    31000.00000

   Energies (kJ/mol)
           Bond          Angle    Proper Dih.  Improper Dih.          LJ-14
    1.59694e+03    3.96979e+03    5.17888e+03    2.59371e+02    1.90798e+03
     Coulomb-14        LJ (SR)  Disper. corr.   Coulomb (SR)   Coul. recip.
    2.65672e+04    4.14048e+04   -2.47532e+03   -3.28452e+05    1.56181e+03
      Potential    Kinetic En.   Total Energy  Conserved En.    Temperature
   -2.48481e+05    4.41742e+04   -2.04307e+05   -1.69852e+05    3.06027e+02
 Pres. DC (bar) Pressure (bar)   Constr. rmsd
   -2.49186e+02    3.34139e+01    2.88436e-06

           Step           Time
       15550000    31100.00000

   Energies (kJ/mol)
           Bond          Angle    Proper Dih.  Improper Dih.          LJ-14
    1.61744e+03    3.81749e+03    5.10275e+03    2.37665e+02    1.89335e+03
     Coulomb-14        LJ (SR)  Disper. corr.   Coulomb (SR)   Coul. recip.
    2.63936e+04    4.12993e+04   -2.47180e+03   -3.28359e+05    1.55490e+03
      Potential    Kinetic En.   Total Energy  Conserved En.    Temperature
   -2.48914e+05    4.31253e+04   -2.05789e+05   -1.69734e+05    2.98760e+02
 Pres. DC (bar) Pressure (bar)   Constr. rmsd
   -2.48480e+02    6.97434e+01    2.76758e-06

           Step           Time
       15600000    31200.00000

   Energies (kJ/mol)
           Bond          Angle    Proper Dih.  Improper Dih.          LJ-14
    1.55979e+03    3.92167e+03    5.16471e+03    2.30153e+02    1.87740e+03
     Coulomb-14        LJ (SR)  Disper. corr.   Coulomb (SR)   Coul. recip.
    2.63840e+04    4.08424e+04   -2.46836e+03   -3.27539e+05    1.60659e+03
      Potential    Kinetic En.   Total Energy  Conserved En.    Temperature
   -2.48420e+05    4.38557e+04   -2.04564e+05   -1.69675e+05    3.03820e+02
 Pres. DC (bar) Pressure (bar)   Constr. rmsd
   -2.47789e+02   -6.63101e+01    2.81883e-06

           Step           Time
       15650000    31300.00000

   Energies (kJ/mol)
           Bond          Angle    Proper Dih.  Improper Dih.          LJ-14
    1.44381e+03    3.97629e+03    5.13991e+03    2.51214e+02    1.90952e+03
     Coulomb-14        LJ (SR)  Disper. corr.   Coulomb (SR)   Coul. recip.
    2.65964e+04    4.16449e+04   -2.46289e+03   -3.29339e+05    1.62019e+03
      Potential    Kinetic En.   Total Energy  Conserved En.    Temperature
   -2.49220e+05    4.30952e+04   -2.06125e+05   -1.69505e+05    2.98552e+02
 Pres. DC (bar) Pressure (bar)   Constr. rmsd
   -2.46694e+02    1.92065e+02    2.78548e-06

           Step           Time
       15700000    31400.00000

   Energies (kJ/mol)
           Bond          Angle    Proper Dih.  Improper Dih.          LJ-14
    1.49876e+03    4.01594e+03    5.18885e+03    2.50219e+02    1.93738e+03
     Coulomb-14        LJ (SR)  Disper. corr.   Coulomb (SR)   Coul. recip.
    2.64501e+04    4.11045e+04   -2.45723e+03   -3.28655e+05    1.63954e+03
      Potential    Kinetic En.   Total Energy  Conserved En.    Temperature
   -2.49027e+05    4.38096e+04   -2.05217e+05   -1.69399e+05    3.03501e+02
 Pres. DC (bar) Pressure (bar)   Constr. rmsd
   -2.45563e+02   -1.64199e+02    2.87721e-06

           Step           Time
       15750000    31500.00000

   Energies (kJ/mol)
           Bond          Angle    Proper Dih.  Improper Dih.          LJ-14
    1.54565e+03    4.07072e+03    5.20455e+03    2.49707e+02    1.89462e+03
     Coulomb-14        LJ (SR)  Disper. corr.   Coulomb (SR)   Coul. recip.
    2.65710e+04    4.01334e+04   -2.45890e+03   -3.26586e+05    1.55808e+03
      Potential    Kinetic En.   Total Energy  Conserved En.    Temperature
   -2.47817e+05    4.39550e+04   -2.03862e+05   -1.69270e+05    3.04508e+02
 Pres. DC (bar) Pressure (bar)   Constr. rmsd
   -2.45895e+02   -2.08553e+02    2.97572e-06

           Step           Time
       15800000    31600.00000

   Energies (kJ/mol)
           Bond          Angle    Proper Dih.  Improper Dih.          LJ-14
    1.49480e+03    3.91956e+03    5.26493e+03    2.41279e+02    1.90879e+03
     Coulomb-14        LJ (SR)  Disper. corr.   Coulomb (SR)   Coul. recip.
    2.66111e+04    4.12883e+04   -2.47649e+03   -3.28404e+05    1.54934e+03
      Potential    Kinetic En.   Total Energy  Conserved En.    Temperature
   -2.48602e+05    4.31134e+04   -2.05489e+05   -1.69151e+05    2.98678e+02
 Pres. DC (bar) Pressure (bar)   Constr. rmsd
   -2.49423e+02    2.76541e+01    3.08077e-06

           Step           Time
       15850000    31700.00000

   Energies (kJ/mol)
           Bond          Angle    Proper Dih.  Improper Dih.          LJ-14
    1.34503e+03    4.08292e+03    5.17040e+03    3.02437e+02    1.89312e+03
     Coulomb-14        LJ (SR)  Disper. corr.   Coulomb (SR)   Coul. recip.
    2.63529e+04    4.10562e+04   -2.46799e+03   -3.28233e+05    1.62267e+03
      Potential    Kinetic En.   Total Energy  Conserved En.    Temperature
   -2.48875e+05    4.27743e+04   -2.06101e+05   -1.69049e+05    2.96329e+02
 Pres. DC (bar) Pressure (bar)   Constr. rmsd
   -2.47714e+02   -1.85179e+02    2.73534e-06

           Step           Time
       15900000    31800.00000

   Energies (kJ/mol)
           Bond          Angle    Proper Dih.  Improper Dih.          LJ-14
    1.49674e+03    3.87118e+03    5.15433e+03    2.36676e+02    1.98847e+03
     Coulomb-14        LJ (SR)  Disper. corr.   Coulomb (SR)   Coul. recip.
    2.66110e+04    4.12466e+04   -2.45834e+03   -3.28100e+05    1.65052e+03
      Potential    Kinetic En.   Total Energy  Conserved En.    Temperature
   -2.48303e+05    4.35588e+04   -2.04744e+05   -1.68889e+05    3.01763e+02
 Pres. DC (bar) Pressure (bar)   Constr. rmsd
   -2.45783e+02    1.65494e+02    2.84285e-06

           Step           Time
       15950000    31900.00000

   Energies (kJ/mol)
           Bond          Angle    Proper Dih.  Improper Dih.          LJ-14
    1.53059e+03    3.95124e+03    5.26355e+03    2.61398e+02    1.98015e+03
     Coulomb-14        LJ (SR)  Disper. corr.   Coulomb (SR)   Coul. recip.
    2.66718e+04    4.21188e+04   -2.45670e+03   -3.29319e+05    1.54463e+03
      Potential    Kinetic En.   Total Energy  Conserved En.    Temperature
   -2.48454e+05    4.31954e+04   -2.05258e+05   -1.68696e+05    2.99246e+02
 Pres. DC (bar) Pressure (bar)   Constr. rmsd
   -2.45456e+02    4.91698e+02    2.90391e-06

           Step           Time
       16000000    32000.00000

   Energies (kJ/mol)
           Bond          Angle    Proper Dih.  Improper Dih.          LJ-14
    1.44474e+03    3.94617e+03    5.18278e+03    2.78605e+02    1.92990e+03
     Coulomb-14        LJ (SR)  Disper. corr.   Coulomb (SR)   Coul. recip.
    2.65447e+04    4.16963e+04   -2.45535e+03   -3.29076e+05    1.58444e+03
      Potential    Kinetic En.   Total Energy  Conserved En.    Temperature
   -2.48924e+05    4.38363e+04   -2.05088e+05   -1.68516e+05    3.03686e+02
 Pres. DC (bar) Pressure (bar)   Constr. rmsd
   -2.45187e+02    2.40209e+02    2.97309e-06

           Step           Time
       16050000    32100.00000

   Energies (kJ/mol)
           Bond          Angle    Proper Dih.  Improper Dih.          LJ-14
    1.49573e+03    3.81609e+03    5.16999e+03    2.60618e+02    1.91428e+03
     Coulomb-14        LJ (SR)  Disper. corr.   Coulomb (SR)   Coul. recip.
    2.65635e+04    4.11381e+04   -2.45072e+03   -3.27732e+05    1.58893e+03
      Potential    Kinetic En.   Total Energy  Conserved En.    Temperature
   -2.48235e+05    4.33487e+04   -2.04887e+05   -1.68337e+05    3.00308e+02
 Pres. DC (bar) Pressure (bar)   Constr. rmsd
   -2.44263e+02   -1.37526e+02    2.73301e-06

           Step           Time
       16100000    32200.00000

   Energies (kJ/mol)
           Bond          Angle    Proper Dih.  Improper Dih.          LJ-14
    1.51286e+03    3.81500e+03    5.18168e+03    2.31024e+02    1.89125e+03
     Coulomb-14        LJ (SR)  Disper. corr.   Coulomb (SR)   Coul. recip.
    2.65990e+04    4.14830e+04   -2.47226e+03   -3.28960e+05    1.54627e+03
      Potential    Kinetic En.   Total Energy  Conserved En.    Temperature
   -2.49172e+05    4.36500e+04   -2.05522e+05   -1.68199e+05    3.02395e+02
 Pres. DC (bar) Pressure (bar)   Constr. rmsd
   -2.48572e+02   -3.23674e+01    2.71006e-06

           Step           Time
       16150000    32300.00000

   Energies (kJ/mol)
           Bond          Angle    Proper Dih.  Improper Dih.          LJ-14
    1.45834e+03    3.85194e+03    5.29531e+03    2.51860e+02    1.96294e+03
     Coulomb-14        LJ (SR)  Disper. corr.   Coulomb (SR)   Coul. recip.
    2.66611e+04    4.23234e+04   -2.48552e+03   -3.30439e+05    1.58274e+03
      Potential    Kinetic En.   Total Energy  Conserved En.    Temperature
   -2.49537e+05    4.37692e+04   -2.05768e+05   -1.68022e+05    3.03221e+02
 Pres. DC (bar) Pressure (bar)   Constr. rmsd
   -2.51243e+02    4.14656e+02    3.10000e-06

           Step           Time
       16200000    32400.00000

   Energies (kJ/mol)
           Bond          Angle    Proper Dih.  Improper Dih.          LJ-14
    1.45954e+03    3.85084e+03    5.16892e+03    2.41442e+02    1.95358e+03
     Coulomb-14        LJ (SR)  Disper. corr.   Coulomb (SR)   Coul. recip.
    2.66692e+04    4.24640e+04   -2.45418e+03   -3.29589e+05    1.58832e+03
      Potential    Kinetic En.   Total Energy  Conserved En.    Temperature
   -2.48648e+05    4.38281e+04   -2.04820e+05   -1.67933e+05    3.03629e+02
 Pres. DC (bar) Pressure (bar)   Constr. rmsd
   -2.44953e+02    5.18015e+02    2.98696e-06

           Step           Time
       16250000    32500.00000

   Energies (kJ/mol)
           Bond          Angle    Proper Dih.  Improper Dih.          LJ-14
    1.53406e+03    4.02602e+03    5.17266e+03    2.45021e+02    1.89522e+03
     Coulomb-14        LJ (SR)  Disper. corr.   Coulomb (SR)   Coul. recip.
    2.66200e+04    4.02192e+04   -2.45628e+03   -3.26798e+05    1.57837e+03
      Potential    Kinetic En.   Total Energy  Conserved En.    Temperature
   -2.47964e+05    4.42838e+04   -2.03680e+05   -1.67775e+05    3.06786e+02
 Pres. DC (bar) Pressure (bar)   Constr. rmsd
   -2.45372e+02   -2.60984e+02    3.03864e-06

           Step           Time
       16300000    32600.00000

   Energies (kJ/mol)
           Bond          Angle    Proper Dih.  Improper Dih.          LJ-14
    1.44751e+03    3.78310e+03    5.26833e+03    2.27910e+02    1.88785e+03
     Coulomb-14        LJ (SR)  Disper. corr.   Coulomb (SR)   Coul. recip.
    2.67174e+04    4.24804e+04   -2.46550e+03   -3.29986e+05    1.57895e+03
      Potential    Kinetic En.   Total Energy  Conserved En.    Temperature
   -2.49060e+05    4.32754e+04   -2.05785e+05   -1.67568e+05    2.99800e+02
 Pres. DC (bar) Pressure (bar)   Constr. rmsd
   -2.47216e+02    3.88067e+02    3.08022e-06

           Step           Time
       16350000    32700.00000

   Energies (kJ/mol)
           Bond          Angle    Proper Dih.  Improper Dih.          LJ-14
    1.53008e+03    3.87797e+03    5.10894e+03    2.50439e+02    1.91643e+03
     Coulomb-14        LJ (SR)  Disper. corr.   Coulomb (SR)   Coul. recip.
    2.66279e+04    4.17127e+04   -2.46338e+03   -3.29156e+05    1.56406e+03
      Potential    Kinetic En.   Total Energy  Conserved En.    Temperature
   -2.49031e+05    4.31480e+04   -2.05883e+05   -1.67383e+05    2.98918e+02
 Pres. DC (bar) Pressure (bar)   Constr. rmsd
   -2.46791e+02    1.61914e+02    3.08213e-06

           Step           Time
       16400000    32800.00000

   Energies (kJ/mol)
           Bond          Angle    Proper Dih.  Improper Dih.          LJ-14
    1.44372e+03    3.99662e+03    5.16881e+03    2.21934e+02    1.96862e+03
     Coulomb-14        LJ (SR)  Disper. corr.   Coulomb (SR)   Coul. recip.
    2.65924e+04    4.15538e+04   -2.47343e+03   -3.28913e+05    1.52579e+03
      Potential    Kinetic En.   Total Energy  Conserved En.    Temperature
   -2.48915e+05    4.44028e+04   -2.04512e+05   -1.67288e+05    3.07610e+02
 Pres. DC (bar) Pressure (bar)   Constr. rmsd
   -2.48807e+02    3.65239e+02    3.22145e-06

           Step           Time
       16450000    32900.00000

   Energies (kJ/mol)
           Bond          Angle    Proper Dih.  Improper Dih.          LJ-14
    1.59871e+03    3.96632e+03    5.18309e+03    2.56538e+02    1.87343e+03
     Coulomb-14        LJ (SR)  Disper. corr.   Coulomb (SR)   Coul. recip.
    2.65469e+04    4.09476e+04   -2.46681e+03   -3.27352e+05    1.58051e+03
      Potential    Kinetic En.   Total Energy  Conserved En.    Temperature
   -2.47866e+05    4.34374e+04   -2.04429e+05   -1.67169e+05    3.00922e+02
 Pres. DC (bar) Pressure (bar)   Constr. rmsd
   -2.47479e+02    3.83243e+00    3.06711e-06

           Step           Time
       16500000    33000.00000

   Energies (kJ/mol)
           Bond          Angle    Proper Dih.  Improper Dih.          LJ-14
    1.43594e+03    3.88004e+03    5.24516e+03    2.38037e+02    1.98655e+03
     Coulomb-14        LJ (SR)  Disper. corr.   Coulomb (SR)   Coul. recip.
    2.67316e+04    4.15614e+04   -2.46823e+03   -3.28936e+05    1.51357e+03
      Potential    Kinetic En.   Total Energy  Conserved En.    Temperature
   -2.48812e+05    4.41017e+04   -2.04710e+05   -1.67051e+05    3.05524e+02
 Pres. DC (bar) Pressure (bar)   Constr. rmsd
   -2.47764e+02    1.23548e+02    3.01266e-06

           Step           Time
       16550000    33100.00000

   Energies (kJ/mol)
           Bond          Angle    Proper Dih.  Improper Dih.          LJ-14
    1.46939e+03    3.89809e+03    5.21310e+03    2.46322e+02    1.85843e+03
     Coulomb-14        LJ (SR)  Disper. corr.   Coulomb (SR)   Coul. recip.
    2.68217e+04    4.13295e+04   -2.47929e+03   -3.28790e+05    1.56043e+03
      Potential    Kinetic En.   Total Energy  Conserved En.    Temperature
   -2.48872e+05    4.37772e+04   -2.05095e+05   -1.66979e+05    3.03277e+02
 Pres. DC (bar) Pressure (bar)   Constr. rmsd
   -2.49985e+02    1.65292e+02    2.89394e-06

           Step           Time
       16600000    33200.00000

   Energies (kJ/mol)
           Bond          Angle    Proper Dih.  Improper Dih.          LJ-14
    1.44189e+03    4.01323e+03    5.25193e+03    2.70623e+02    1.90709e+03
     Coulomb-14        LJ (SR)  Disper. corr.   Coulomb (SR)   Coul. recip.
    2.68287e+04    4.15133e+04   -2.45712e+03   -3.28662e+05    1.50115e+03
      Potential    Kinetic En.   Total Energy  Conserved En.    Temperature
   -2.48391e+05    4.37195e+04   -2.04672e+05   -1.66919e+05    3.02877e+02
 Pres. DC (bar) Pressure (bar)   Constr. rmsd
   -2.45540e+02    1.47134e+02    2.93957e-06

           Step           Time
       16650000    33300.00000

   Energies (kJ/mol)
           Bond          Angle    Proper Dih.  Improper Dih.          LJ-14
    1.45807e+03    4.12301e+03    5.15560e+03    2.35744e+02    1.89371e+03
     Coulomb-14        LJ (SR)  Disper. corr.   Coulomb (SR)   Coul. recip.
    2.65394e+04    4.04704e+04   -2.45725e+03   -3.27008e+05    1.58755e+03
      Potential    Kinetic En.   Total Energy  Conserved En.    Temperature
   -2.48001e+05    4.32666e+04   -2.04735e+05   -1.66768e+05    2.99739e+02
 Pres. DC (bar) Pressure (bar)   Constr. rmsd
   -2.45567e+02   -1.04171e+01    2.74211e-06

           Step           Time
       16700000    33400.00000

   Energies (kJ/mol)
           Bond          Angle    Proper Dih.  Improper Dih.          LJ-14
    1.50900e+03    3.86000e+03    5.18448e+03    2.13531e+02    1.89961e+03
     Coulomb-14        LJ (SR)  Disper. corr.   Coulomb (SR)   Coul. recip.
    2.65338e+04    4.26705e+04   -2.47837e+03   -3.30218e+05    1.61184e+03
      Potential    Kinetic En.   Total Energy  Conserved En.    Temperature
   -2.49213e+05    4.37378e+04   -2.05475e+05   -1.66662e+05    3.03004e+02
 Pres. DC (bar) Pressure (bar)   Constr. rmsd
   -2.49800e+02    3.56101e+02    2.82699e-06

Writing checkpoint, step 16741700 at Mon Mar  7 17:31:46 2022


           Step           Time
       16750000    33500.00000

   Energies (kJ/mol)
           Bond          Angle    Proper Dih.  Improper Dih.          LJ-14
    1.52028e+03    4.00675e+03    5.24765e+03    2.44005e+02    1.82124e+03
     Coulomb-14        LJ (SR)  Disper. corr.   Coulomb (SR)   Coul. recip.
    2.64828e+04    4.12071e+04   -2.48378e+03   -3.27611e+05    1.55161e+03
      Potential    Kinetic En.   Total Energy  Conserved En.    Temperature
   -2.48013e+05    4.41368e+04   -2.03876e+05   -1.66550e+05    3.05768e+02
 Pres. DC (bar) Pressure (bar)   Constr. rmsd
   -2.50892e+02   -7.16371e+01    3.09285e-06

           Step           Time
       16800000    33600.00000

   Energies (kJ/mol)
           Bond          Angle    Proper Dih.  Improper Dih.          LJ-14
    1.54961e+03    3.99463e+03    5.23417e+03    1.96297e+02    1.91800e+03
     Coulomb-14        LJ (SR)  Disper. corr.   Coulomb (SR)   Coul. recip.
    2.65605e+04    4.24068e+04   -2.48148e+03   -3.28953e+05    1.58184e+03
      Potential    Kinetic En.   Total Energy  Conserved En.    Temperature
   -2.47993e+05    4.38376e+04   -2.04155e+05   -1.66347e+05    3.03695e+02
 Pres. DC (bar) Pressure (bar)   Constr. rmsd
   -2.50427e+02    5.39344e+02    3.09167e-06

           Step           Time
       16850000    33700.00000

   Energies (kJ/mol)
           Bond          Angle    Proper Dih.  Improper Dih.          LJ-14
    1.52099e+03    3.71892e+03    5.16429e+03    2.53818e+02    1.91146e+03
     Coulomb-14        LJ (SR)  Disper. corr.   Coulomb (SR)   Coul. recip.
    2.67993e+04    4.03237e+04   -2.45983e+03   -3.27186e+05    1.57734e+03
      Potential    Kinetic En.   Total Energy  Conserved En.    Temperature
   -2.48376e+05    4.36986e+04   -2.04678e+05   -1.66226e+05    3.02732e+02
 Pres. DC (bar) Pressure (bar)   Constr. rmsd
   -2.46081e+02   -2.81793e+02    2.83212e-06

           Step           Time
       16900000    33800.00000

   Energies (kJ/mol)
           Bond          Angle    Proper Dih.  Improper Dih.          LJ-14
    1.46382e+03    3.89655e+03    5.17425e+03    2.31437e+02    1.86875e+03
     Coulomb-14        LJ (SR)  Disper. corr.   Coulomb (SR)   Coul. recip.
    2.65597e+04    4.21254e+04   -2.45449e+03   -3.29844e+05    1.53788e+03
      Potential    Kinetic En.   Total Energy  Conserved En.    Temperature
   -2.49441e+05    4.33451e+04   -2.06096e+05   -1.66044e+05    3.00283e+02
 Pres. DC (bar) Pressure (bar)   Constr. rmsd
   -2.45015e+02    1.01463e+01    2.76682e-06

           Step           Time
       16950000    33900.00000

   Energies (kJ/mol)
           Bond          Angle    Proper Dih.  Improper Dih.          LJ-14
    1.57611e+03    3.90986e+03    5.20060e+03    2.22457e+02    1.92809e+03
     Coulomb-14        LJ (SR)  Disper. corr.   Coulomb (SR)   Coul. recip.
    2.65745e+04    4.04650e+04   -2.45384e+03   -3.27248e+05    1.53659e+03
      Potential    Kinetic En.   Total Energy  Conserved En.    Temperature
   -2.48288e+05    4.36489e+04   -2.04640e+05   -1.65971e+05    3.02388e+02
 Pres. DC (bar) Pressure (bar)   Constr. rmsd
   -2.44886e+02   -4.08588e+02    3.08816e-06

           Step           Time
       17000000    34000.00000

   Energies (kJ/mol)
           Bond          Angle    Proper Dih.  Improper Dih.          LJ-14
    1.52295e+03    3.96264e+03    5.26906e+03    2.01808e+02    1.89527e+03
     Coulomb-14        LJ (SR)  Disper. corr.   Coulomb (SR)   Coul. recip.
    2.65189e+04    4.09258e+04   -2.46254e+03   -3.27954e+05    1.62189e+03
      Potential    Kinetic En.   Total Energy  Conserved En.    Temperature
   -2.48498e+05    4.42475e+04   -2.04250e+05   -1.65856e+05    3.06535e+02
 Pres. DC (bar) Pressure (bar)   Constr. rmsd
   -2.46624e+02    4.75448e+01    2.86570e-06

           Step           Time
       17050000    34100.00000

   Energies (kJ/mol)
           Bond          Angle    Proper Dih.  Improper Dih.          LJ-14
    1.52011e+03    3.94460e+03    5.05631e+03    2.46275e+02    1.96264e+03
     Coulomb-14        LJ (SR)  Disper. corr.   Coulomb (SR)   Coul. recip.
    2.66518e+04    4.13030e+04   -2.46785e+03   -3.29028e+05    1.62047e+03
      Potential    Kinetic En.   Total Energy  Conserved En.    Temperature
   -2.49190e+05    4.39204e+04   -2.05270e+05   -1.65746e+05    3.04269e+02
 Pres. DC (bar) Pressure (bar)   Constr. rmsd
   -2.47687e+02   -7.10538e+01    2.99288e-06

           Step           Time
       17100000    34200.00000

   Energies (kJ/mol)
           Bond          Angle    Proper Dih.  Improper Dih.          LJ-14
    1.50734e+03    3.91616e+03    5.10642e+03    2.71623e+02    1.85363e+03
     Coulomb-14        LJ (SR)  Disper. corr.   Coulomb (SR)   Coul. recip.
    2.65748e+04    4.08289e+04   -2.44317e+03   -3.27113e+05    1.62614e+03
      Potential    Kinetic En.   Total Energy  Conserved En.    Temperature
   -2.47872e+05    4.35280e+04   -2.04344e+05   -1.65597e+05    3.01550e+02
 Pres. DC (bar) Pressure (bar)   Constr. rmsd
   -2.42763e+02   -3.90399e+02    3.07034e-06

           Step           Time
       17150000    34300.00000

   Energies (kJ/mol)
           Bond          Angle    Proper Dih.  Improper Dih.          LJ-14
    1.44109e+03    4.01371e+03    5.15350e+03    2.43174e+02    1.90343e+03
     Coulomb-14        LJ (SR)  Disper. corr.   Coulomb (SR)   Coul. recip.
    2.66237e+04    4.01477e+04   -2.45598e+03   -3.26699e+05    1.53278e+03
      Potential    Kinetic En.   Total Energy  Conserved En.    Temperature
   -2.48096e+05    4.38952e+04   -2.04201e+05   -1.65471e+05    3.04094e+02
 Pres. DC (bar) Pressure (bar)   Constr. rmsd
   -2.45313e+02   -1.87805e+02    3.02237e-06

           Step           Time
       17200000    34400.00000

   Energies (kJ/mol)
           Bond          Angle    Proper Dih.  Improper Dih.          LJ-14
    1.45355e+03    3.88800e+03    5.16567e+03    2.59023e+02    2.00828e+03
     Coulomb-14        LJ (SR)  Disper. corr.   Coulomb (SR)   Coul. recip.
    2.67132e+04    4.01866e+04   -2.46767e+03   -3.26493e+05    1.59688e+03
      Potential    Kinetic En.   Total Energy  Conserved En.    Temperature
   -2.47689e+05    4.37409e+04   -2.03948e+05   -1.65365e+05    3.03025e+02
 Pres. DC (bar) Pressure (bar)   Constr. rmsd
   -2.47652e+02    8.29861e+01    3.11077e-06

           Step           Time
       17250000    34500.00000

   Energies (kJ/mol)
           Bond          Angle    Proper Dih.  Improper Dih.          LJ-14
    1.50993e+03    4.06422e+03    5.10408e+03    2.48378e+02    1.88234e+03
     Coulomb-14        LJ (SR)  Disper. corr.   Coulomb (SR)   Coul. recip.
    2.67006e+04    4.06772e+04   -2.45412e+03   -3.26184e+05    1.59319e+03
      Potential    Kinetic En.   Total Energy  Conserved En.    Temperature
   -2.46859e+05    4.33842e+04   -2.03474e+05   -1.65234e+05    3.00554e+02
 Pres. DC (bar) Pressure (bar)   Constr. rmsd
   -2.44942e+02   -1.60660e+02    2.77324e-06

           Step           Time
       17300000    34600.00000

   Energies (kJ/mol)
           Bond          Angle    Proper Dih.  Improper Dih.          LJ-14
    1.52028e+03    3.72700e+03    5.23739e+03    2.42306e+02    1.99074e+03
     Coulomb-14        LJ (SR)  Disper. corr.   Coulomb (SR)   Coul. recip.
    2.65400e+04    4.16877e+04   -2.45708e+03   -3.29129e+05    1.56325e+03
      Potential    Kinetic En.   Total Energy  Conserved En.    Temperature
   -2.49077e+05    4.37319e+04   -2.05346e+05   -1.65172e+05    3.02963e+02
 Pres. DC (bar) Pressure (bar)   Constr. rmsd
   -2.45531e+02    8.46208e+01    2.82754e-06

           Step           Time
       17350000    34700.00000

   Energies (kJ/mol)
           Bond          Angle    Proper Dih.  Improper Dih.          LJ-14
    1.50315e+03    3.91505e+03    5.20115e+03    2.45769e+02    1.88040e+03
     Coulomb-14        LJ (SR)  Disper. corr.   Coulomb (SR)   Coul. recip.
    2.64474e+04    4.08087e+04   -2.46167e+03   -3.28530e+05    1.59505e+03
      Potential    Kinetic En.   Total Energy  Conserved En.    Temperature
   -2.49395e+05    4.39019e+04   -2.05493e+05   -1.65003e+05    3.04141e+02
 Pres. DC (bar) Pressure (bar)   Constr. rmsd
   -2.46450e+02   -3.64044e+02    2.93155e-06

           Step           Time
       17400000    34800.00000

   Energies (kJ/mol)
           Bond          Angle    Proper Dih.  Improper Dih.          LJ-14
    1.46918e+03    3.91104e+03    5.19941e+03    2.44799e+02    1.91769e+03
     Coulomb-14        LJ (SR)  Disper. corr.   Coulomb (SR)   Coul. recip.
    2.65858e+04    4.11433e+04   -2.45642e+03   -3.28698e+05    1.58501e+03
      Potential    Kinetic En.   Total Energy  Conserved En.    Temperature
   -2.49099e+05    4.34082e+04   -2.05691e+05   -1.64827e+05    3.00721e+02
 Pres. DC (bar) Pressure (bar)   Constr. rmsd
   -2.45401e+02   -2.26103e+02    2.86087e-06

           Step           Time
       17450000    34900.00000

   Energies (kJ/mol)
           Bond          Angle    Proper Dih.  Improper Dih.          LJ-14
    1.51240e+03    3.94667e+03    5.32323e+03    2.52839e+02    1.88000e+03
     Coulomb-14        LJ (SR)  Disper. corr.   Coulomb (SR)   Coul. recip.
    2.65445e+04    4.02793e+04   -2.45880e+03   -3.26951e+05    1.60329e+03
      Potential    Kinetic En.   Total Energy  Conserved En.    Temperature
   -2.48067e+05    4.40707e+04   -2.03997e+05   -1.64705e+05    3.05310e+02
 Pres. DC (bar) Pressure (bar)   Constr. rmsd
   -2.45876e+02   -3.97369e+02    3.16678e-06

           Step           Time
       17500000    35000.00000

   Energies (kJ/mol)
           Bond          Angle    Proper Dih.  Improper Dih.          LJ-14
    1.42777e+03    4.11660e+03    5.22274e+03    2.20963e+02    1.86405e+03
     Coulomb-14        LJ (SR)  Disper. corr.   Coulomb (SR)   Coul. recip.
    2.65368e+04    4.09020e+04   -2.46713e+03   -3.27420e+05    1.66189e+03
      Potential    Kinetic En.   Total Energy  Conserved En.    Temperature
   -2.47934e+05    4.36870e+04   -2.04247e+05   -1.64586e+05    3.02651e+02
 Pres. DC (bar) Pressure (bar)   Constr. rmsd
   -2.47543e+02    9.21097e-01    2.87587e-06

           Step           Time
       17550000    35100.00000

   Energies (kJ/mol)
           Bond          Angle    Proper Dih.  Improper Dih.          LJ-14
    1.55286e+03    3.93561e+03    5.17441e+03    2.24982e+02    1.86064e+03
     Coulomb-14        LJ (SR)  Disper. corr.   Coulomb (SR)   Coul. recip.
    2.65087e+04    4.03339e+04   -2.45724e+03   -3.27113e+05    1.54405e+03
      Potential    Kinetic En.   Total Energy  Conserved En.    Temperature
   -2.48435e+05    4.28428e+04   -2.05592e+05   -1.64472e+05    2.96803e+02
 Pres. DC (bar) Pressure (bar)   Constr. rmsd
   -2.45564e+02   -4.16196e+02    2.68085e-06

           Step           Time
       17600000    35200.00000

   Energies (kJ/mol)
           Bond          Angle    Proper Dih.  Improper Dih.          LJ-14
    1.39552e+03    3.84460e+03    5.12606e+03    2.58921e+02    1.86017e+03
     Coulomb-14        LJ (SR)  Disper. corr.   Coulomb (SR)   Coul. recip.
    2.65502e+04    4.08651e+04   -2.46410e+03   -3.27777e+05    1.50686e+03
      Potential    Kinetic En.   Total Energy  Conserved En.    Temperature
   -2.48833e+05    4.35753e+04   -2.05258e+05   -1.64355e+05    3.01878e+02
 Pres. DC (bar) Pressure (bar)   Constr. rmsd
   -2.46936e+02   -2.03685e+02    2.96766e-06

           Step           Time
       17650000    35300.00000

   Energies (kJ/mol)
           Bond          Angle    Proper Dih.  Improper Dih.          LJ-14
    1.44180e+03    3.87194e+03    5.20386e+03    2.25857e+02    1.86549e+03
     Coulomb-14        LJ (SR)  Disper. corr.   Coulomb (SR)   Coul. recip.
    2.66307e+04    4.11288e+04   -2.46205e+03   -3.28422e+05    1.61181e+03
      Potential    Kinetic En.   Total Energy  Conserved En.    Temperature
   -2.48904e+05    4.37452e+04   -2.05159e+05   -1.64231e+05    3.03055e+02
 Pres. DC (bar) Pressure (bar)   Constr. rmsd
   -2.46525e+02   -4.04241e+01    3.25252e-06

           Step           Time
       17700000    35400.00000

   Energies (kJ/mol)
           Bond          Angle    Proper Dih.  Improper Dih.          LJ-14
    1.48040e+03    3.92252e+03    5.13966e+03    2.28693e+02    1.84965e+03
     Coulomb-14        LJ (SR)  Disper. corr.   Coulomb (SR)   Coul. recip.
    2.65720e+04    4.16734e+04   -2.46532e+03   -3.29291e+05    1.58767e+03
      Potential    Kinetic En.   Total Energy  Conserved En.    Temperature
   -2.49303e+05    4.40067e+04   -2.05296e+05   -1.64137e+05    3.04867e+02
 Pres. DC (bar) Pressure (bar)   Constr. rmsd
   -2.47180e+02    6.10683e+01    2.95203e-06

           Step           Time
       17750000    35500.00000

   Energies (kJ/mol)
           Bond          Angle    Proper Dih.  Improper Dih.          LJ-14
    1.53412e+03    3.95459e+03    5.17413e+03    2.53160e+02    1.85915e+03
     Coulomb-14        LJ (SR)  Disper. corr.   Coulomb (SR)   Coul. recip.
    2.64573e+04    4.00086e+04   -2.46610e+03   -3.26823e+05    1.58075e+03
      Potential    Kinetic En.   Total Energy  Conserved En.    Temperature
   -2.48467e+05    4.36435e+04   -2.04824e+05   -1.64040e+05    3.02350e+02
 Pres. DC (bar) Pressure (bar)   Constr. rmsd
   -2.47337e+02   -3.33499e+02    3.04253e-06

           Step           Time
       17800000    35600.00000

   Energies (kJ/mol)
           Bond          Angle    Proper Dih.  Improper Dih.          LJ-14
    1.54352e+03    3.84206e+03    5.16788e+03    2.47454e+02    1.96121e+03
     Coulomb-14        LJ (SR)  Disper. corr.   Coulomb (SR)   Coul. recip.
    2.66565e+04    4.18290e+04   -2.46698e+03   -3.28605e+05    1.57737e+03
      Potential    Kinetic En.   Total Energy  Conserved En.    Temperature
   -2.48247e+05    4.34839e+04   -2.04763e+05   -1.63873e+05    3.01245e+02
 Pres. DC (bar) Pressure (bar)   Constr. rmsd
   -2.47512e+02    4.51233e+02    3.26351e-06

           Step           Time
       17850000    35700.00000

   Energies (kJ/mol)
           Bond          Angle    Proper Dih.  Improper Dih.          LJ-14
    1.35796e+03    3.94311e+03    5.16139e+03    2.79344e+02    1.91986e+03
     Coulomb-14        LJ (SR)  Disper. corr.   Coulomb (SR)   Coul. recip.
    2.66669e+04    4.12581e+04   -2.47535e+03   -3.28938e+05    1.53556e+03
      Potential    Kinetic En.   Total Energy  Conserved En.    Temperature
   -2.49291e+05    4.39879e+04   -2.05303e+05   -1.63805e+05    3.04736e+02
 Pres. DC (bar) Pressure (bar)   Constr. rmsd
   -2.49193e+02    3.09755e+02    3.14442e-06

           Step           Time
       17900000    35800.00000

   Energies (kJ/mol)
           Bond          Angle    Proper Dih.  Improper Dih.          LJ-14
    1.44495e+03    3.99791e+03    5.13175e+03    2.39949e+02    1.88832e+03
     Coulomb-14        LJ (SR)  Disper. corr.   Coulomb (SR)   Coul. recip.
    2.64118e+04    4.14604e+04   -2.45511e+03   -3.28031e+05    1.57739e+03
      Potential    Kinetic En.   Total Energy  Conserved En.    Temperature
   -2.48334e+05    4.38843e+04   -2.04450e+05   -1.63684e+05    3.04018e+02
 Pres. DC (bar) Pressure (bar)   Constr. rmsd
   -2.45139e+02   -7.29041e+00    3.44070e-06

           Step           Time
       17950000    35900.00000

   Energies (kJ/mol)
           Bond          Angle    Proper Dih.  Improper Dih.          LJ-14
    1.64779e+03    3.93723e+03    5.18049e+03    2.48970e+02    1.82681e+03
     Coulomb-14        LJ (SR)  Disper. corr.   Coulomb (SR)   Coul. recip.
    2.64369e+04    4.00484e+04   -2.45188e+03   -3.27219e+05    1.53353e+03
      Potential    Kinetic En.   Total Energy  Conserved En.    Temperature
   -2.48811e+05    4.37581e+04   -2.05053e+05   -1.63506e+05    3.03144e+02
 Pres. DC (bar) Pressure (bar)   Constr. rmsd
   -2.44496e+02   -8.88900e+02    2.66130e-06

           Step           Time
       18000000    36000.00000

   Energies (kJ/mol)
           Bond          Angle    Proper Dih.  Improper Dih.          LJ-14
    1.50498e+03    4.00757e+03    5.09121e+03    2.50736e+02    1.89038e+03
     Coulomb-14        LJ (SR)  Disper. corr.   Coulomb (SR)   Coul. recip.
    2.64680e+04    4.05771e+04   -2.47557e+03   -3.27587e+05    1.56923e+03
      Potential    Kinetic En.   Total Energy  Conserved En.    Temperature
   -2.48704e+05    4.38519e+04   -2.04852e+05   -1.63418e+05    3.03794e+02
 Pres. DC (bar) Pressure (bar)   Constr. rmsd
   -2.49237e+02   -1.18018e+02    2.79119e-06

           Step           Time
       18050000    36100.00000

   Energies (kJ/mol)
           Bond          Angle    Proper Dih.  Improper Dih.          LJ-14
    1.52229e+03    3.77459e+03    5.18555e+03    2.34775e+02    1.93537e+03
     Coulomb-14        LJ (SR)  Disper. corr.   Coulomb (SR)   Coul. recip.
    2.65495e+04    4.09860e+04   -2.46074e+03   -3.27642e+05    1.58113e+03
      Potential    Kinetic En.   Total Energy  Conserved En.    Temperature
   -2.48333e+05    4.35560e+04   -2.04777e+05   -1.63338e+05    3.01744e+02
 Pres. DC (bar) Pressure (bar)   Constr. rmsd
   -2.46263e+02   -7.63853e+00    2.86051e-06

           Step           Time
       18100000    36200.00000

   Energies (kJ/mol)
           Bond          Angle    Proper Dih.  Improper Dih.          LJ-14
    1.39893e+03    3.97501e+03    5.15182e+03    2.71474e+02    1.98059e+03
     Coulomb-14        LJ (SR)  Disper. corr.   Coulomb (SR)   Coul. recip.
    2.65969e+04    4.02317e+04   -2.46777e+03   -3.26310e+05    1.55471e+03
      Potential    Kinetic En.   Total Energy  Conserved En.    Temperature
   -2.47616e+05    4.40377e+04   -2.03579e+05   -1.63114e+05    3.05082e+02
 Pres. DC (bar) Pressure (bar)   Constr. rmsd
   -2.47670e+02    2.19962e+02    3.08677e-06

           Step           Time
       18150000    36300.00000

   Energies (kJ/mol)
           Bond          Angle    Proper Dih.  Improper Dih.          LJ-14
    1.53354e+03    3.94758e+03    5.19876e+03    2.44662e+02    1.86559e+03
     Coulomb-14        LJ (SR)  Disper. corr.   Coulomb (SR)   Coul. recip.
    2.63643e+04    4.03051e+04   -2.45041e+03   -3.27183e+05    1.49732e+03
      Potential    Kinetic En.   Total Energy  Conserved En.    Temperature
   -2.48676e+05    4.36538e+04   -2.05022e+05   -1.62994e+05    3.02422e+02
 Pres. DC (bar) Pressure (bar)   Constr. rmsd
   -2.44202e+02   -5.68745e+02    3.20872e-06

           Step           Time
       18200000    36400.00000

   Energies (kJ/mol)
           Bond          Angle    Proper Dih.  Improper Dih.          LJ-14
    1.49328e+03    3.79166e+03    5.27395e+03    2.47173e+02    1.85467e+03
     Coulomb-14        LJ (SR)  Disper. corr.   Coulomb (SR)   Coul. recip.
    2.67609e+04    4.13226e+04   -2.46171e+03   -3.28502e+05    1.54540e+03
      Potential    Kinetic En.   Total Energy  Conserved En.    Temperature
   -2.48674e+05    4.38080e+04   -2.04866e+05   -1.62914e+05    3.03490e+02
 Pres. DC (bar) Pressure (bar)   Constr. rmsd
   -2.46458e+02   -9.38205e+01    3.16096e-06

           Step           Time
       18250000    36500.00000

   Energies (kJ/mol)
           Bond          Angle    Proper Dih.  Improper Dih.          LJ-14
    1.50047e+03    4.11813e+03    5.14332e+03    2.36231e+02    1.88854e+03
     Coulomb-14        LJ (SR)  Disper. corr.   Coulomb (SR)   Coul. recip.
    2.65153e+04    4.12227e+04   -2.46504e+03   -3.28178e+05    1.56551e+03
      Potential    Kinetic En.   Total Energy  Conserved En.    Temperature
   -2.48453e+05    4.31648e+04   -2.05288e+05   -1.62770e+05    2.99034e+02
 Pres. DC (bar) Pressure (bar)   Constr. rmsd
   -2.47124e+02   -4.48376e+01    2.85762e-06

           Step           Time
       18300000    36600.00000

   Energies (kJ/mol)
           Bond          Angle    Proper Dih.  Improper Dih.          LJ-14
    1.51153e+03    4.00778e+03    5.21970e+03    2.14078e+02    1.85864e+03
     Coulomb-14        LJ (SR)  Disper. corr.   Coulomb (SR)   Coul. recip.
    2.63844e+04    4.19059e+04   -2.47370e+03   -3.29500e+05    1.55177e+03
      Potential    Kinetic En.   Total Energy  Conserved En.    Temperature
   -2.49320e+05    4.35404e+04   -2.05779e+05   -1.62728e+05    3.01636e+02
 Pres. DC (bar) Pressure (bar)   Constr. rmsd
   -2.48861e+02    2.10404e+02    2.84323e-06

           Step           Time
       18350000    36700.00000

   Energies (kJ/mol)
           Bond          Angle    Proper Dih.  Improper Dih.          LJ-14
    1.49208e+03    4.03874e+03    5.17727e+03    2.22597e+02    1.94035e+03
     Coulomb-14        LJ (SR)  Disper. corr.   Coulomb (SR)   Coul. recip.
    2.65850e+04    4.06727e+04   -2.46081e+03   -3.27462e+05    1.62630e+03
      Potential    Kinetic En.   Total Energy  Conserved En.    Temperature
   -2.48168e+05    4.37286e+04   -2.04439e+05   -1.62573e+05    3.02940e+02
 Pres. DC (bar) Pressure (bar)   Constr. rmsd
   -2.46277e+02   -2.63425e+02    3.30418e-06

           Step           Time
       18400000    36800.00000

   Energies (kJ/mol)
           Bond          Angle    Proper Dih.  Improper Dih.          LJ-14
    1.63450e+03    4.01231e+03    5.20103e+03    2.75756e+02    1.87158e+03
     Coulomb-14        LJ (SR)  Disper. corr.   Coulomb (SR)   Coul. recip.
    2.65620e+04    4.09204e+04   -2.47266e+03   -3.27345e+05    1.58287e+03
      Potential    Kinetic En.   Total Energy  Conserved En.    Temperature
   -2.47757e+05    4.39686e+04   -2.03788e+05   -1.62453e+05    3.04603e+02
 Pres. DC (bar) Pressure (bar)   Constr. rmsd
   -2.48651e+02    5.13849e+01    2.85491e-06

           Step           Time
       18450000    36900.00000

   Energies (kJ/mol)
           Bond          Angle    Proper Dih.  Improper Dih.          LJ-14
    1.50673e+03    3.95176e+03    5.22943e+03    2.41200e+02    1.90764e+03
     Coulomb-14        LJ (SR)  Disper. corr.   Coulomb (SR)   Coul. recip.
    2.67951e+04    4.12397e+04   -2.46793e+03   -3.29032e+05    1.55571e+03
      Potential    Kinetic En.   Total Energy  Conserved En.    Temperature
   -2.49073e+05    4.36497e+04   -2.05423e+05   -1.62321e+05    3.02394e+02
 Pres. DC (bar) Pressure (bar)   Constr. rmsd
   -2.47702e+02   -5.82327e+01    2.95333e-06

           Step           Time
       18500000    37000.00000

   Energies (kJ/mol)
           Bond          Angle    Proper Dih.  Improper Dih.          LJ-14
    1.57216e+03    3.92364e+03    5.14050e+03    2.68312e+02    1.84266e+03
     Coulomb-14        LJ (SR)  Disper. corr.   Coulomb (SR)   Coul. recip.
    2.64392e+04    4.09725e+04   -2.47072e+03   -3.28492e+05    1.61649e+03
      Potential    Kinetic En.   Total Energy  Conserved En.    Temperature
   -2.49188e+05    4.41493e+04   -2.05038e+05   -1.62219e+05    3.05855e+02
 Pres. DC (bar) Pressure (bar)   Constr. rmsd
   -2.48263e+02   -1.88488e+02    2.64071e-06

           Step           Time
       18550000    37100.00000

   Energies (kJ/mol)
           Bond          Angle    Proper Dih.  Improper Dih.          LJ-14
    1.43708e+03    3.81587e+03    5.04609e+03    2.36292e+02    1.86899e+03
     Coulomb-14        LJ (SR)  Disper. corr.   Coulomb (SR)   Coul. recip.
    2.64127e+04    4.10778e+04   -2.44651e+03   -3.28441e+05    1.60429e+03
      Potential    Kinetic En.   Total Energy  Conserved En.    Temperature
   -2.49389e+05    4.32607e+04   -2.06128e+05   -1.62088e+05    2.99699e+02
 Pres. DC (bar) Pressure (bar)   Constr. rmsd
   -2.43426e+02   -3.34506e+02    2.75556e-06

           Step           Time
       18600000    37200.00000

   Energies (kJ/mol)
           Bond          Angle    Proper Dih.  Improper Dih.          LJ-14
    1.59740e+03    3.86264e+03    5.13767e+03    2.35988e+02    1.90677e+03
     Coulomb-14        LJ (SR)  Disper. corr.   Coulomb (SR)   Coul. recip.
    2.65349e+04    4.12727e+04   -2.44621e+03   -3.28291e+05    1.59866e+03
      Potential    Kinetic En.   Total Energy  Conserved En.    Temperature
   -2.48590e+05    4.37011e+04   -2.04889e+05   -1.61947e+05    3.02750e+02
 Pres. DC (bar) Pressure (bar)   Constr. rmsd
   -2.43368e+02   -1.96832e+02    3.02316e-06

           Step           Time
       18650000    37300.00000

   Energies (kJ/mol)
           Bond          Angle    Proper Dih.  Improper Dih.          LJ-14
    1.48708e+03    3.80612e+03    5.23269e+03    2.66537e+02    1.92348e+03
     Coulomb-14        LJ (SR)  Disper. corr.   Coulomb (SR)   Coul. recip.
    2.66728e+04    4.19106e+04   -2.46394e+03   -3.28631e+05    1.61237e+03
      Potential    Kinetic En.   Total Energy  Conserved En.    Temperature
   -2.48183e+05    4.37018e+04   -2.04481e+05   -1.61820e+05    3.02754e+02
 Pres. DC (bar) Pressure (bar)   Constr. rmsd
   -2.46903e+02    2.63812e+02    2.83101e-06

           Step           Time
       18700000    37400.00000

   Energies (kJ/mol)
           Bond          Angle    Proper Dih.  Improper Dih.          LJ-14
    1.38993e+03    3.93021e+03    5.14657e+03    2.48789e+02    1.94816e+03
     Coulomb-14        LJ (SR)  Disper. corr.   Coulomb (SR)   Coul. recip.
    2.66702e+04    4.08431e+04   -2.46340e+03   -3.27819e+05    1.64385e+03
      Potential    Kinetic En.   Total Energy  Conserved En.    Temperature
   -2.48461e+05    4.36900e+04   -2.04771e+05   -1.61734e+05    3.02673e+02
 Pres. DC (bar) Pressure (bar)   Constr. rmsd
   -2.46794e+02    1.80115e+02    2.93060e-06

           Step           Time
       18750000    37500.00000

   Energies (kJ/mol)
           Bond          Angle    Proper Dih.  Improper Dih.          LJ-14
    1.53927e+03    4.02249e+03    5.13473e+03    2.32804e+02    1.93012e+03
     Coulomb-14        LJ (SR)  Disper. corr.   Coulomb (SR)   Coul. recip.
    2.64616e+04    4.08373e+04   -2.45228e+03   -3.27445e+05    1.58103e+03
      Potential    Kinetic En.   Total Energy  Conserved En.    Temperature
   -2.48158e+05    4.42642e+04   -2.03894e+05   -1.61640e+05    3.06651e+02
 Pres. DC (bar) Pressure (bar)   Constr. rmsd
   -2.44574e+02   -1.76243e+02    2.65614e-06

           Step           Time
       18800000    37600.00000

   Energies (kJ/mol)
           Bond          Angle    Proper Dih.  Improper Dih.          LJ-14
    1.51479e+03    3.83165e+03    5.11790e+03    2.34712e+02    1.98393e+03
     Coulomb-14        LJ (SR)  Disper. corr.   Coulomb (SR)   Coul. recip.
    2.65871e+04    4.08608e+04   -2.45591e+03   -3.28186e+05    1.56776e+03
      Potential    Kinetic En.   Total Energy  Conserved En.    Temperature
   -2.48943e+05    4.43025e+04   -2.04641e+05   -1.61643e+05    3.06916e+02
 Pres. DC (bar) Pressure (bar)   Constr. rmsd
   -2.45299e+02   -3.65574e+01    3.03065e-06

           Step           Time
       18850000    37700.00000

   Energies (kJ/mol)
           Bond          Angle    Proper Dih.  Improper Dih.          LJ-14
    1.54366e+03    3.94092e+03    5.14273e+03    2.88400e+02    1.94964e+03
     Coulomb-14        LJ (SR)  Disper. corr.   Coulomb (SR)   Coul. recip.
    2.64991e+04    4.15007e+04   -2.47798e+03   -3.29204e+05    1.53397e+03
      Potential    Kinetic En.   Total Energy  Conserved En.    Temperature
   -2.49283e+05    4.41448e+04   -2.05138e+05   -1.61551e+05    3.05823e+02
 Pres. DC (bar) Pressure (bar)   Constr. rmsd
   -2.49722e+02    2.39914e+02    2.83924e-06

           Step           Time
       18900000    37800.00000

   Energies (kJ/mol)
           Bond          Angle    Proper Dih.  Improper Dih.          LJ-14
    1.44561e+03    3.96441e+03    5.22214e+03    2.76080e+02    1.90924e+03
     Coulomb-14        LJ (SR)  Disper. corr.   Coulomb (SR)   Coul. recip.
    2.63642e+04    4.10996e+04   -2.46028e+03   -3.27417e+05    1.55989e+03
      Potential    Kinetic En.   Total Energy  Conserved En.    Temperature
   -2.48036e+05    4.32966e+04   -2.04739e+05   -1.61393e+05    2.99947e+02
 Pres. DC (bar) Pressure (bar)   Constr. rmsd
   -2.46171e+02    1.47252e+02    3.07845e-06

           Step           Time
       18950000    37900.00000

   Energies (kJ/mol)
           Bond          Angle    Proper Dih.  Improper Dih.          LJ-14
    1.49905e+03    3.97689e+03    5.23617e+03    2.46490e+02    1.89471e+03
     Coulomb-14        LJ (SR)  Disper. corr.   Coulomb (SR)   Coul. recip.
    2.67016e+04    4.05688e+04   -2.46704e+03   -3.27445e+05    1.61451e+03
      Potential    Kinetic En.   Total Energy  Conserved En.    Temperature
   -2.48174e+05    4.36592e+04   -2.04514e+05   -1.61300e+05    3.02459e+02
 Pres. DC (bar) Pressure (bar)   Constr. rmsd
   -2.47524e+02   -2.86409e+02    2.63862e-06

           Step           Time
       19000000    38000.00000

   Energies (kJ/mol)
           Bond          Angle    Proper Dih.  Improper Dih.          LJ-14
    1.55105e+03    3.86538e+03    5.15323e+03    2.59651e+02    1.90246e+03
     Coulomb-14        LJ (SR)  Disper. corr.   Coulomb (SR)   Coul. recip.
    2.65044e+04    4.01268e+04   -2.44085e+03   -3.26774e+05    1.59697e+03
      Potential    Kinetic En.   Total Energy  Conserved En.    Temperature
   -2.48255e+05    4.39391e+04   -2.04316e+05   -1.61177e+05    3.04398e+02
 Pres. DC (bar) Pressure (bar)   Constr. rmsd
   -2.42303e+02   -4.10461e+02    2.86832e-06

           Step           Time
       19050000    38100.00000

   Energies (kJ/mol)
           Bond          Angle    Proper Dih.  Improper Dih.          LJ-14
    1.55205e+03    3.89597e+03    5.12108e+03    2.66529e+02    1.90243e+03
     Coulomb-14        LJ (SR)  Disper. corr.   Coulomb (SR)   Coul. recip.
    2.67635e+04    3.99247e+04   -2.46152e+03   -3.27128e+05    1.64703e+03
      Potential    Kinetic En.   Total Energy  Conserved En.    Temperature
   -2.48516e+05    4.37817e+04   -2.04734e+05   -1.61069e+05    3.03308e+02
 Pres. DC (bar) Pressure (bar)   Constr. rmsd
   -2.46419e+02   -3.34023e+02    2.90951e-06

           Step           Time
       19100000    38200.00000

   Energies (kJ/mol)
           Bond          Angle    Proper Dih.  Improper Dih.          LJ-14
    1.47005e+03    3.94193e+03    5.13706e+03    2.71694e+02    1.94907e+03
     Coulomb-14        LJ (SR)  Disper. corr.   Coulomb (SR)   Coul. recip.
    2.65008e+04    3.99134e+04   -2.45556e+03   -3.26237e+05    1.62482e+03
      Potential    Kinetic En.   Total Energy  Conserved En.    Temperature
   -2.47884e+05    4.36450e+04   -2.04239e+05   -1.60932e+05    3.02361e+02
 Pres. DC (bar) Pressure (bar)   Constr. rmsd
   -2.45229e+02   -2.15294e+02    2.95788e-06

           Step           Time
       19150000    38300.00000

   Energies (kJ/mol)
           Bond          Angle    Proper Dih.  Improper Dih.          LJ-14
    1.57314e+03    4.01142e+03    5.11518e+03    2.54968e+02    1.92283e+03
     Coulomb-14        LJ (SR)  Disper. corr.   Coulomb (SR)   Coul. recip.
    2.65607e+04    4.13839e+04   -2.45175e+03   -3.27297e+05    1.54532e+03
      Potential    Kinetic En.   Total Energy  Conserved En.    Temperature
   -2.47381e+05    4.36791e+04   -2.03702e+05   -1.60787e+05    3.02597e+02
 Pres. DC (bar) Pressure (bar)   Constr. rmsd
   -2.44469e+02    3.01091e+02    2.88647e-06

           Step           Time
       19200000    38400.00000

   Energies (kJ/mol)
           Bond          Angle    Proper Dih.  Improper Dih.          LJ-14
    1.39054e+03    3.88580e+03    5.12961e+03    2.55083e+02    1.99511e+03
     Coulomb-14        LJ (SR)  Disper. corr.   Coulomb (SR)   Coul. recip.
    2.67211e+04    4.21926e+04   -2.48136e+03   -3.29633e+05    1.56360e+03
      Potential    Kinetic En.   Total Energy  Conserved En.    Temperature
   -2.48981e+05    4.34634e+04   -2.05517e+05   -1.60614e+05    3.01103e+02
 Pres. DC (bar) Pressure (bar)   Constr. rmsd
   -2.50403e+02    2.29279e+02    3.07568e-06

Writing checkpoint, step 19213500 at Mon Mar  7 17:46:46 2022


           Step           Time
       19250000    38500.00000

   Energies (kJ/mol)
           Bond          Angle    Proper Dih.  Improper Dih.          LJ-14
    1.52264e+03    3.95635e+03    5.14548e+03    2.08991e+02    1.84890e+03
     Coulomb-14        LJ (SR)  Disper. corr.   Coulomb (SR)   Coul. recip.
    2.65546e+04    4.16326e+04   -2.45931e+03   -3.28543e+05    1.64204e+03
      Potential    Kinetic En.   Total Energy  Conserved En.    Temperature
   -2.48491e+05    4.31284e+04   -2.05363e+05   -1.60492e+05    2.98782e+02
 Pres. DC (bar) Pressure (bar)   Constr. rmsd
   -2.45977e+02    1.76353e+01    2.93199e-06

           Step           Time
       19300000    38600.00000

   Energies (kJ/mol)
           Bond          Angle    Proper Dih.  Improper Dih.          LJ-14
    1.49238e+03    3.83232e+03    5.20930e+03    2.60565e+02    1.92428e+03
     Coulomb-14        LJ (SR)  Disper. corr.   Coulomb (SR)   Coul. recip.
    2.63932e+04    4.03813e+04   -2.45264e+03   -3.27384e+05    1.62293e+03
      Potential    Kinetic En.   Total Energy  Conserved En.    Temperature
   -2.48721e+05    4.35188e+04   -2.05202e+05   -1.60403e+05    3.01487e+02
 Pres. DC (bar) Pressure (bar)   Constr. rmsd
   -2.44647e+02   -2.04704e+02    2.82153e-06

           Step           Time
       19350000    38700.00000

   Energies (kJ/mol)
           Bond          Angle    Proper Dih.  Improper Dih.          LJ-14
    1.40824e+03    3.87982e+03    5.21890e+03    2.54413e+02    1.86700e+03
     Coulomb-14        LJ (SR)  Disper. corr.   Coulomb (SR)   Coul. recip.
    2.66145e+04    4.12252e+04   -2.46559e+03   -3.27905e+05    1.53597e+03
      Potential    Kinetic En.   Total Energy  Conserved En.    Temperature
   -2.48366e+05    4.37556e+04   -2.04611e+05   -1.60359e+05    3.03127e+02
 Pres. DC (bar) Pressure (bar)   Constr. rmsd
   -2.47234e+02    3.35684e+01    3.21542e-06

           Step           Time
       19400000    38800.00000

   Energies (kJ/mol)
           Bond          Angle    Proper Dih.  Improper Dih.          LJ-14
    1.46476e+03    4.01090e+03    5.21377e+03    2.56581e+02    1.84002e+03
     Coulomb-14        LJ (SR)  Disper. corr.   Coulomb (SR)   Coul. recip.
    2.65820e+04    4.13831e+04   -2.44998e+03   -3.27741e+05    1.60381e+03
      Potential    Kinetic En.   Total Energy  Conserved En.    Temperature
   -2.47836e+05    4.31429e+04   -2.04693e+05   -1.60244e+05    2.98883e+02
 Pres. DC (bar) Pressure (bar)   Constr. rmsd
   -2.44117e+02   -1.23096e+02    2.71017e-06

           Step           Time
       19450000    38900.00000

   Energies (kJ/mol)
           Bond          Angle    Proper Dih.  Improper Dih.          LJ-14
    1.57428e+03    3.86894e+03    5.22266e+03    2.67354e+02    1.89968e+03
     Coulomb-14        LJ (SR)  Disper. corr.   Coulomb (SR)   Coul. recip.
    2.65389e+04    4.13686e+04   -2.46485e+03   -3.28646e+05    1.67274e+03
      Potential    Kinetic En.   Total Energy  Conserved En.    Temperature
   -2.48698e+05    4.38283e+04   -2.04870e+05   -1.60167e+05    3.03631e+02
 Pres. DC (bar) Pressure (bar)   Constr. rmsd
   -2.47086e+02    1.19410e+02    3.03306e-06

           Step           Time
       19500000    39000.00000

   Energies (kJ/mol)
           Bond          Angle    Proper Dih.  Improper Dih.          LJ-14
    1.58727e+03    3.93495e+03    5.13140e+03    2.31099e+02    1.85114e+03
     Coulomb-14        LJ (SR)  Disper. corr.   Coulomb (SR)   Coul. recip.
    2.65861e+04    4.11736e+04   -2.44699e+03   -3.27785e+05    1.59587e+03
      Potential    Kinetic En.   Total Energy  Conserved En.    Temperature
   -2.48141e+05    4.34328e+04   -2.04708e+05   -1.59969e+05    3.00891e+02
 Pres. DC (bar) Pressure (bar)   Constr. rmsd
   -2.43523e+02   -7.16415e+01    2.73939e-06

           Step           Time
       19550000    39100.00000

   Energies (kJ/mol)
           Bond          Angle    Proper Dih.  Improper Dih.          LJ-14
    1.49570e+03    3.92371e+03    5.11909e+03    2.37364e+02    1.95681e+03
     Coulomb-14        LJ (SR)  Disper. corr.   Coulomb (SR)   Coul. recip.
    2.67067e+04    4.09846e+04   -2.46311e+03   -3.28100e+05    1.56561e+03
      Potential    Kinetic En.   Total Energy  Conserved En.    Temperature
   -2.48573e+05    4.38135e+04   -2.04760e+05   -1.59854e+05    3.03528e+02
 Pres. DC (bar) Pressure (bar)   Constr. rmsd
   -2.46738e+02    1.72575e+02    2.85010e-06

           Step           Time
       19600000    39200.00000

   Energies (kJ/mol)
           Bond          Angle    Proper Dih.  Improper Dih.          LJ-14
    1.55521e+03    3.98459e+03    5.18139e+03    2.44119e+02    1.89014e+03
     Coulomb-14        LJ (SR)  Disper. corr.   Coulomb (SR)   Coul. recip.
    2.66626e+04    4.00845e+04   -2.44484e+03   -3.26721e+05    1.61870e+03
      Potential    Kinetic En.   Total Energy  Conserved En.    Temperature
   -2.47944e+05    4.32922e+04   -2.04652e+05   -1.59699e+05    2.99917e+02
 Pres. DC (bar) Pressure (bar)   Constr. rmsd
   -2.43095e+02   -4.48111e+02    2.38946e-06

           Step           Time
       19650000    39300.00000

   Energies (kJ/mol)
           Bond          Angle    Proper Dih.  Improper Dih.          LJ-14
    1.51525e+03    3.83022e+03    5.23235e+03    2.83276e+02    1.87242e+03
     Coulomb-14        LJ (SR)  Disper. corr.   Coulomb (SR)   Coul. recip.
    2.67726e+04    3.97061e+04   -2.45361e+03   -3.26829e+05    1.56011e+03
      Potential    Kinetic En.   Total Energy  Conserved En.    Temperature
   -2.48510e+05    4.38112e+04   -2.04699e+05   -1.59648e+05    3.03512e+02
 Pres. DC (bar) Pressure (bar)   Constr. rmsd
   -2.44841e+02   -5.88629e+02    2.85146e-06

           Step           Time
       19700000    39400.00000

   Energies (kJ/mol)
           Bond          Angle    Proper Dih.  Improper Dih.          LJ-14
    1.43176e+03    3.98673e+03    5.17768e+03    2.53688e+02    1.95812e+03
     Coulomb-14        LJ (SR)  Disper. corr.   Coulomb (SR)   Coul. recip.
    2.67795e+04    4.05944e+04   -2.45145e+03   -3.27208e+05    1.63477e+03
      Potential    Kinetic En.   Total Energy  Conserved En.    Temperature
   -2.47843e+05    4.35521e+04   -2.04290e+05   -1.59476e+05    3.01718e+02
 Pres. DC (bar) Pressure (bar)   Constr. rmsd
   -2.44410e+02   -6.34278e+01    2.83472e-06

           Step           Time
       19750000    39500.00000

   Energies (kJ/mol)
           Bond          Angle    Proper Dih.  Improper Dih.          LJ-14
    1.47686e+03    3.89862e+03    5.17682e+03    2.32647e+02    2.00792e+03
     Coulomb-14        LJ (SR)  Disper. corr.   Coulomb (SR)   Coul. recip.
    2.68034e+04    4.10135e+04   -2.46326e+03   -3.27864e+05    1.58177e+03
      Potential    Kinetic En.   Total Energy  Conserved En.    Temperature
   -2.48136e+05    4.35982e+04   -2.04538e+05   -1.59387e+05    3.02036e+02
 Pres. DC (bar) Pressure (bar)   Constr. rmsd
   -2.46767e+02    2.92435e+02    2.87526e-06

           Step           Time
       19800000    39600.00000

   Energies (kJ/mol)
           Bond          Angle    Proper Dih.  Improper Dih.          LJ-14
    1.72186e+03    4.05142e+03    5.18831e+03    2.38554e+02    1.86947e+03
     Coulomb-14        LJ (SR)  Disper. corr.   Coulomb (SR)   Coul. recip.
    2.64870e+04    4.07470e+04   -2.46762e+03   -3.27982e+05    1.50479e+03
      Potential    Kinetic En.   Total Energy  Conserved En.    Temperature
   -2.48641e+05    4.38897e+04   -2.04751e+05   -1.59329e+05    3.04056e+02
 Pres. DC (bar) Pressure (bar)   Constr. rmsd
   -2.47642e+02   -3.11161e+02    3.22840e-06

           Step           Time
       19850000    39700.00000

   Energies (kJ/mol)
           Bond          Angle    Proper Dih.  Improper Dih.          LJ-14
    1.53524e+03    3.82184e+03    5.22518e+03    2.48348e+02    1.96172e+03
     Coulomb-14        LJ (SR)  Disper. corr.   Coulomb (SR)   Coul. recip.
    2.66302e+04    3.98024e+04   -2.44973e+03   -3.26233e+05    1.63118e+03
      Potential    Kinetic En.   Total Energy  Conserved En.    Temperature
   -2.47827e+05    4.36916e+04   -2.04135e+05   -1.59233e+05    3.02684e+02
 Pres. DC (bar) Pressure (bar)   Constr. rmsd
   -2.44067e+02   -2.85546e+02    3.32897e-06

           Step           Time
       19900000    39800.00000

   Energies (kJ/mol)
           Bond          Angle    Proper Dih.  Improper Dih.          LJ-14
    1.44352e+03    3.62150e+03    5.16814e+03    2.55183e+02    1.92950e+03
     Coulomb-14        LJ (SR)  Disper. corr.   Coulomb (SR)   Coul. recip.
    2.66531e+04    4.05855e+04   -2.45396e+03   -3.28111e+05    1.64557e+03
      Potential    Kinetic En.   Total Energy  Conserved En.    Temperature
   -2.49263e+05    4.37345e+04   -2.05528e+05   -1.59081e+05    3.02981e+02
 Pres. DC (bar) Pressure (bar)   Constr. rmsd
   -2.44910e+02   -4.76415e+02    3.14731e-06

           Step           Time
       19950000    39900.00000

   Energies (kJ/mol)
           Bond          Angle    Proper Dih.  Improper Dih.          LJ-14
    1.45559e+03    3.96053e+03    5.14217e+03    2.32217e+02    1.88221e+03
     Coulomb-14        LJ (SR)  Disper. corr.   Coulomb (SR)   Coul. recip.
    2.64776e+04    4.12633e+04   -2.45866e+03   -3.28327e+05    1.60792e+03
      Potential    Kinetic En.   Total Energy  Conserved En.    Temperature
   -2.48764e+05    4.34255e+04   -2.05338e+05   -1.58916e+05    3.00840e+02
 Pres. DC (bar) Pressure (bar)   Constr. rmsd
   -2.45848e+02    1.55325e+02    3.26999e-06

           Step           Time
       20000000    40000.00000

   Energies (kJ/mol)
           Bond          Angle    Proper Dih.  Improper Dih.          LJ-14
    1.52075e+03    3.85055e+03    5.20271e+03    2.55606e+02    1.89448e+03
     Coulomb-14        LJ (SR)  Disper. corr.   Coulomb (SR)   Coul. recip.
    2.67279e+04    4.14790e+04   -2.48635e+03   -3.29960e+05    1.57755e+03
      Potential    Kinetic En.   Total Energy  Conserved En.    Temperature
   -2.49938e+05    4.36256e+04   -2.06313e+05   -1.58818e+05    3.02227e+02
 Pres. DC (bar) Pressure (bar)   Constr. rmsd
   -2.51411e+02    2.48070e+02    2.86931e-06

           Step           Time
       20050000    40100.00000

   Energies (kJ/mol)
           Bond          Angle    Proper Dih.  Improper Dih.          LJ-14
    1.59037e+03    3.88185e+03    5.13939e+03    2.20129e+02    1.88032e+03
     Coulomb-14        LJ (SR)  Disper. corr.   Coulomb (SR)   Coul. recip.
    2.65992e+04    4.11125e+04   -2.46683e+03   -3.28708e+05    1.59143e+03
      Potential    Kinetic En.   Total Energy  Conserved En.    Temperature
   -2.49160e+05    4.31386e+04   -2.06021e+05   -1.58751e+05    2.98852e+02
 Pres. DC (bar) Pressure (bar)   Constr. rmsd
   -2.47482e+02   -1.72967e+02    3.08566e-06

           Step           Time
       20100000    40200.00000

   Energies (kJ/mol)
           Bond          Angle    Proper Dih.  Improper Dih.          LJ-14
    1.41697e+03    3.84076e+03    5.16284e+03    2.34367e+02    1.92374e+03
     Coulomb-14        LJ (SR)  Disper. corr.   Coulomb (SR)   Coul. recip.
    2.65702e+04    4.14438e+04   -2.47092e+03   -3.28508e+05    1.49842e+03
      Potential    Kinetic En.   Total Energy  Conserved En.    Temperature
   -2.48888e+05    4.34604e+04   -2.05427e+05   -1.58647e+05    3.01082e+02
 Pres. DC (bar) Pressure (bar)   Constr. rmsd
   -2.48304e+02    1.52342e+02    3.06427e-06

           Step           Time
       20150000    40300.00000

   Energies (kJ/mol)
           Bond          Angle    Proper Dih.  Improper Dih.          LJ-14
    1.38451e+03    3.90120e+03    5.21201e+03    2.50633e+02    1.86401e+03
     Coulomb-14        LJ (SR)  Disper. corr.   Coulomb (SR)   Coul. recip.
    2.66319e+04    4.07559e+04   -2.46930e+03   -3.28399e+05    1.47466e+03
      Potential    Kinetic En.   Total Energy  Conserved En.    Temperature
   -2.49394e+05    4.36603e+04   -2.05733e+05   -1.58571e+05    3.02467e+02
 Pres. DC (bar) Pressure (bar)   Constr. rmsd
   -2.47978e+02   -9.68101e+01    3.20655e-06

           Step           Time
       20200000    40400.00000

   Energies (kJ/mol)
           Bond          Angle    Proper Dih.  Improper Dih.          LJ-14
    1.36927e+03    3.80739e+03    5.19693e+03    2.36243e+02    1.87400e+03
     Coulomb-14        LJ (SR)  Disper. corr.   Coulomb (SR)   Coul. recip.
    2.66926e+04    4.21057e+04   -2.47764e+03   -3.29541e+05    1.56422e+03
      Potential    Kinetic En.   Total Energy  Conserved En.    Temperature
   -2.49172e+05    4.30618e+04   -2.06110e+05   -1.58415e+05    2.98321e+02
 Pres. DC (bar) Pressure (bar)   Constr. rmsd
   -2.49653e+02    3.27756e+02    2.94164e-06

           Step           Time
       20250000    40500.00000

   Energies (kJ/mol)
           Bond          Angle    Proper Dih.  Improper Dih.          LJ-14
    1.48049e+03    3.89739e+03    5.17378e+03    2.31082e+02    1.93882e+03
     Coulomb-14        LJ (SR)  Disper. corr.   Coulomb (SR)   Coul. recip.
    2.64986e+04    4.14194e+04   -2.46241e+03   -3.29198e+05    1.59255e+03
      Potential    Kinetic En.   Total Energy  Conserved En.    Temperature
   -2.49429e+05    4.31913e+04   -2.06237e+05   -1.58223e+05    2.99218e+02
 Pres. DC (bar) Pressure (bar)   Constr. rmsd
   -2.46597e+02    2.44258e+02    2.80190e-06

           Step           Time
       20300000    40600.00000

   Energies (kJ/mol)
           Bond          Angle    Proper Dih.  Improper Dih.          LJ-14
    1.45274e+03    3.79740e+03    5.17372e+03    2.45205e+02    1.89471e+03
     Coulomb-14        LJ (SR)  Disper. corr.   Coulomb (SR)   Coul. recip.
    2.65398e+04    4.09567e+04   -2.46042e+03   -3.28263e+05    1.55630e+03
      Potential    Kinetic En.   Total Energy  Conserved En.    Temperature
   -2.49107e+05    4.36559e+04   -2.05451e+05   -1.58175e+05    3.02436e+02
 Pres. DC (bar) Pressure (bar)   Constr. rmsd
   -2.46199e+02    7.72344e+01    3.11736e-06

           Step           Time
       20350000    40700.00000

   Energies (kJ/mol)
           Bond          Angle    Proper Dih.  Improper Dih.          LJ-14
    1.56001e+03    3.96608e+03    5.13026e+03    3.40902e+02    1.89222e+03
     Coulomb-14        LJ (SR)  Disper. corr.   Coulomb (SR)   Coul. recip.
    2.66171e+04    4.11792e+04   -2.46095e+03   -3.27798e+05    1.60725e+03
      Potential    Kinetic En.   Total Energy  Conserved En.    Temperature
   -2.47966e+05    4.38780e+04   -2.04088e+05   -1.58015e+05    3.03975e+02
 Pres. DC (bar) Pressure (bar)   Constr. rmsd
   -2.46306e+02   -4.15472e+01    2.91021e-06

           Step           Time
       20400000    40800.00000

   Energies (kJ/mol)
           Bond          Angle    Proper Dih.  Improper Dih.          LJ-14
    1.50929e+03    3.79109e+03    5.18876e+03    2.41095e+02    1.91816e+03
     Coulomb-14        LJ (SR)  Disper. corr.   Coulomb (SR)   Coul. recip.
    2.64422e+04    4.14564e+04   -2.46139e+03   -3.29078e+05    1.59325e+03
      Potential    Kinetic En.   Total Energy  Conserved En.    Temperature
   -2.49399e+05    4.36613e+04   -2.05738e+05   -1.57962e+05    3.02474e+02
 Pres. DC (bar) Pressure (bar)   Constr. rmsd
   -2.46394e+02   -1.57013e+01    3.23648e-06

           Step           Time
       20450000    40900.00000

   Energies (kJ/mol)
           Bond          Angle    Proper Dih.  Improper Dih.          LJ-14
    1.49227e+03    3.72050e+03    5.22775e+03    2.42544e+02    1.88409e+03
     Coulomb-14        LJ (SR)  Disper. corr.   Coulomb (SR)   Coul. recip.
    2.66663e+04    4.17228e+04   -2.46585e+03   -3.28886e+05    1.56145e+03
      Potential    Kinetic En.   Total Energy  Conserved En.    Temperature
   -2.48834e+05    4.32352e+04   -2.05599e+05   -1.57841e+05    2.99522e+02
 Pres. DC (bar) Pressure (bar)   Constr. rmsd
   -2.47287e+02    1.55797e+02    2.82789e-06

           Step           Time
       20500000    41000.00000

   Energies (kJ/mol)
           Bond          Angle    Proper Dih.  Improper Dih.          LJ-14
    1.30111e+03    3.95464e+03    5.19258e+03    2.45820e+02    1.99702e+03
     Coulomb-14        LJ (SR)  Disper. corr.   Coulomb (SR)   Coul. recip.
    2.65196e+04    4.11395e+04   -2.46949e+03   -3.28977e+05    1.56541e+03
      Potential    Kinetic En.   Total Energy  Conserved En.    Temperature
   -2.49530e+05    4.33678e+04   -2.06163e+05   -1.57733e+05    3.00440e+02
 Pres. DC (bar) Pressure (bar)   Constr. rmsd
   -2.48016e+02    7.83756e+01    3.09240e-06

           Step           Time
       20550000    41100.00000

   Energies (kJ/mol)
           Bond          Angle    Proper Dih.  Improper Dih.          LJ-14
    1.58509e+03    3.77252e+03    5.10394e+03    2.45572e+02    1.95062e+03
     Coulomb-14        LJ (SR)  Disper. corr.   Coulomb (SR)   Coul. recip.
    2.65187e+04    4.06743e+04   -2.47153e+03   -3.27299e+05    1.53135e+03
      Potential    Kinetic En.   Total Energy  Conserved En.    Temperature
   -2.48389e+05    4.35931e+04   -2.04796e+05   -1.57628e+05    3.02001e+02
 Pres. DC (bar) Pressure (bar)   Constr. rmsd
   -2.48426e+02    1.37118e+02    2.91603e-06

           Step           Time
       20600000    41200.00000

   Energies (kJ/mol)
           Bond          Angle    Proper Dih.  Improper Dih.          LJ-14
    1.51062e+03    4.00008e+03    5.08702e+03    2.32556e+02    1.88240e+03
     Coulomb-14        LJ (SR)  Disper. corr.   Coulomb (SR)   Coul. recip.
    2.64799e+04    4.01840e+04   -2.44916e+03   -3.26542e+05    1.55824e+03
      Potential    Kinetic En.   Total Energy  Conserved En.    Temperature
   -2.48057e+05    4.37065e+04   -2.04350e+05   -1.57512e+05    3.02787e+02
 Pres. DC (bar) Pressure (bar)   Constr. rmsd
   -2.43953e+02   -4.72169e+02    3.22835e-06

           Step           Time
       20650000    41300.00000

   Energies (kJ/mol)
           Bond          Angle    Proper Dih.  Improper Dih.          LJ-14
    1.42446e+03    4.01448e+03    5.08851e+03    2.96443e+02    1.93607e+03
     Coulomb-14        LJ (SR)  Disper. corr.   Coulomb (SR)   Coul. recip.
    2.64923e+04    4.04259e+04   -2.45001e+03   -3.26997e+05    1.59589e+03
      Potential    Kinetic En.   Total Energy  Conserved En.    Temperature
   -2.48173e+05    4.36355e+04   -2.04537e+05   -1.57434e+05    3.02295e+02
 Pres. DC (bar) Pressure (bar)   Constr. rmsd
   -2.44123e+02   -5.80388e+01    2.90346e-06

           Step           Time
       20700000    41400.00000

   Energies (kJ/mol)
           Bond          Angle    Proper Dih.  Improper Dih.          LJ-14
    1.45341e+03    3.79205e+03    5.13834e+03    2.67781e+02    1.97149e+03
     Coulomb-14        LJ (SR)  Disper. corr.   Coulomb (SR)   Coul. recip.
    2.66664e+04    4.16734e+04   -2.47620e+03   -3.28993e+05    1.57505e+03
      Potential    Kinetic En.   Total Energy  Conserved En.    Temperature
   -2.48931e+05    4.28372e+04   -2.06094e+05   -1.57298e+05    2.96764e+02
 Pres. DC (bar) Pressure (bar)   Constr. rmsd
   -2.49364e+02    6.58954e+02    3.14179e-06

           Step           Time
       20750000    41500.00000

   Energies (kJ/mol)
           Bond          Angle    Proper Dih.  Improper Dih.          LJ-14
    1.46594e+03    4.09620e+03    5.15517e+03    2.30932e+02    1.88737e+03
     Coulomb-14        LJ (SR)  Disper. corr.   Coulomb (SR)   Coul. recip.
    2.65805e+04    4.17671e+04   -2.46791e+03   -3.28989e+05    1.50650e+03
      Potential    Kinetic En.   Total Energy  Conserved En.    Temperature
   -2.48767e+05    4.33384e+04   -2.05429e+05   -1.57256e+05    3.00237e+02
 Pres. DC (bar) Pressure (bar)   Constr. rmsd
   -2.47700e+02   -3.43667e+01    3.08313e-06

           Step           Time
       20800000    41600.00000

   Energies (kJ/mol)
           Bond          Angle    Proper Dih.  Improper Dih.          LJ-14
    1.42680e+03    3.88208e+03    5.23386e+03    2.51448e+02    1.93743e+03
     Coulomb-14        LJ (SR)  Disper. corr.   Coulomb (SR)   Coul. recip.
    2.65508e+04    4.10477e+04   -2.46554e+03   -3.28889e+05    1.56999e+03
      Potential    Kinetic En.   Total Energy  Conserved En.    Temperature
   -2.49455e+05    4.34404e+04   -2.06014e+05   -1.57128e+05    3.00944e+02
 Pres. DC (bar) Pressure (bar)   Constr. rmsd
   -2.47223e+02    1.08570e+02    2.84475e-06

           Step           Time
       20850000    41700.00000

   Energies (kJ/mol)
           Bond          Angle    Proper Dih.  Improper Dih.          LJ-14
    1.49716e+03    3.91949e+03    5.18111e+03    2.33560e+02    1.87713e+03
     Coulomb-14        LJ (SR)  Disper. corr.   Coulomb (SR)   Coul. recip.
    2.67075e+04    4.09969e+04   -2.47520e+03   -3.28349e+05    1.50581e+03
      Potential    Kinetic En.   Total Energy  Conserved En.    Temperature
   -2.48905e+05    4.28261e+04   -2.06079e+05   -1.56964e+05    2.96688e+02
 Pres. DC (bar) Pressure (bar)   Constr. rmsd
   -2.49162e+02   -3.01223e+01    2.68180e-06

           Step           Time
       20900000    41800.00000

   Energies (kJ/mol)
           Bond          Angle    Proper Dih.  Improper Dih.          LJ-14
    1.44461e+03    3.99601e+03    5.09608e+03    2.21117e+02    1.96438e+03
     Coulomb-14        LJ (SR)  Disper. corr.   Coulomb (SR)   Coul. recip.
    2.65192e+04    4.18448e+04   -2.46078e+03   -3.28757e+05    1.61816e+03
      Potential    Kinetic En.   Total Energy  Conserved En.    Temperature
   -2.48514e+05    4.37166e+04   -2.04797e+05   -1.56814e+05    3.02857e+02
 Pres. DC (bar) Pressure (bar)   Constr. rmsd
   -2.46272e+02    2.41696e+02    2.64040e-06

           Step           Time
       20950000    41900.00000

   Energies (kJ/mol)
           Bond          Angle    Proper Dih.  Improper Dih.          LJ-14
    1.49231e+03    3.86664e+03    5.21075e+03    2.46545e+02    1.90385e+03
     Coulomb-14        LJ (SR)  Disper. corr.   Coulomb (SR)   Coul. recip.
    2.64987e+04    4.10854e+04   -2.45786e+03   -3.27208e+05    1.58294e+03
      Potential    Kinetic En.   Total Energy  Conserved En.    Temperature
   -2.47779e+05    4.34759e+04   -2.04303e+05   -1.56722e+05    3.01190e+02
 Pres. DC (bar) Pressure (bar)   Constr. rmsd
   -2.45688e+02    4.89681e+01    2.85991e-06

           Step           Time
       21000000    42000.00000

   Energies (kJ/mol)
           Bond          Angle    Proper Dih.  Improper Dih.          LJ-14
    1.58231e+03    4.05692e+03    5.20761e+03    2.70783e+02    1.89286e+03
     Coulomb-14        LJ (SR)  Disper. corr.   Coulomb (SR)   Coul. recip.
    2.65785e+04    4.05708e+04   -2.47276e+03   -3.26921e+05    1.55659e+03
      Potential    Kinetic En.   Total Energy  Conserved En.    Temperature
   -2.47678e+05    4.44309e+04   -2.03247e+05   -1.56547e+05    3.07805e+02
 Pres. DC (bar) Pressure (bar)   Constr. rmsd
   -2.48672e+02    2.91777e+02    2.42423e-06

           Step           Time
       21050000    42100.00000

   Energies (kJ/mol)
           Bond          Angle    Proper Dih.  Improper Dih.          LJ-14
    1.37928e+03    3.91341e+03    5.15871e+03    2.67577e+02    1.92079e+03
     Coulomb-14        LJ (SR)  Disper. corr.   Coulomb (SR)   Coul. recip.
    2.65778e+04    4.02675e+04   -2.44628e+03   -3.27640e+05    1.56812e+03
      Potential    Kinetic En.   Total Energy  Conserved En.    Temperature
   -2.49033e+05    4.36098e+04   -2.05423e+05   -1.56400e+05    3.02117e+02
 Pres. DC (bar) Pressure (bar)   Constr. rmsd
   -2.43380e+02   -4.26711e+02    2.68654e-06

           Step           Time
       21100000    42200.00000

   Energies (kJ/mol)
           Bond          Angle    Proper Dih.  Improper Dih.          LJ-14
    1.61636e+03    3.89528e+03    5.15558e+03    2.27488e+02    1.91653e+03
     Coulomb-14        LJ (SR)  Disper. corr.   Coulomb (SR)   Coul. recip.
    2.66759e+04    4.10394e+04   -2.46607e+03   -3.28209e+05    1.55893e+03
      Potential    Kinetic En.   Total Energy  Conserved En.    Temperature
   -2.48590e+05    4.36152e+04   -2.04974e+05   -1.56288e+05    3.02155e+02
 Pres. DC (bar) Pressure (bar)   Constr. rmsd
   -2.47331e+02   -5.56228e+01    2.97960e-06

           Step           Time
       21150000    42300.00000

   Energies (kJ/mol)
           Bond          Angle    Proper Dih.  Improper Dih.          LJ-14
    1.50929e+03    3.88172e+03    5.19231e+03    2.77759e+02    1.90989e+03
     Coulomb-14        LJ (SR)  Disper. corr.   Coulomb (SR)   Coul. recip.
    2.65661e+04    4.15804e+04   -2.46029e+03   -3.28661e+05    1.59576e+03
      Potential    Kinetic En.   Total Energy  Conserved En.    Temperature
   -2.48608e+05    4.36748e+04   -2.04933e+05   -1.56241e+05    3.02568e+02
 Pres. DC (bar) Pressure (bar)   Constr. rmsd
   -2.46173e+02    1.19083e+02    3.18155e-06

           Step           Time
       21200000    42400.00000

   Energies (kJ/mol)
           Bond          Angle    Proper Dih.  Improper Dih.          LJ-14
    1.50432e+03    3.90239e+03    5.12694e+03    2.07036e+02    1.86876e+03
     Coulomb-14        LJ (SR)  Disper. corr.   Coulomb (SR)   Coul. recip.
    2.65516e+04    4.10932e+04   -2.48602e+03   -3.28582e+05    1.56795e+03
      Potential    Kinetic En.   Total Energy  Conserved En.    Temperature
   -2.49246e+05    4.35534e+04   -2.05692e+05   -1.56108e+05    3.01726e+02
 Pres. DC (bar) Pressure (bar)   Constr. rmsd
   -2.51343e+02    6.27395e+01    2.92052e-06

           Step           Time
       21250000    42500.00000

   Energies (kJ/mol)
           Bond          Angle    Proper Dih.  Improper Dih.          LJ-14
    1.42975e+03    3.90261e+03    5.11832e+03    2.52601e+02    1.97445e+03
     Coulomb-14        LJ (SR)  Disper. corr.   Coulomb (SR)   Coul. recip.
    2.66842e+04    4.08439e+04   -2.46233e+03   -3.27967e+05    1.56567e+03
      Potential    Kinetic En.   Total Energy  Conserved En.    Temperature
   -2.48658e+05    4.32922e+04   -2.05365e+05   -1.55996e+05    2.99917e+02
 Pres. DC (bar) Pressure (bar)   Constr. rmsd
   -2.46582e+02   -3.83917e+01    2.82281e-06

           Step           Time
       21300000    42600.00000

   Energies (kJ/mol)
           Bond          Angle    Proper Dih.  Improper Dih.          LJ-14
    1.48889e+03    4.10125e+03    5.10084e+03    2.64879e+02    1.88639e+03
     Coulomb-14        LJ (SR)  Disper. corr.   Coulomb (SR)   Coul. recip.
    2.66532e+04    4.08292e+04   -2.46751e+03   -3.28084e+05    1.55131e+03
      Potential    Kinetic En.   Total Energy  Conserved En.    Temperature
   -2.48675e+05    4.39846e+04   -2.04691e+05   -1.55868e+05    3.04714e+02
 Pres. DC (bar) Pressure (bar)   Constr. rmsd
   -2.47618e+02   -1.05938e+02    2.91392e-06

           Step           Time
       21350000    42700.00000

   Energies (kJ/mol)
           Bond          Angle    Proper Dih.  Improper Dih.          LJ-14
    1.57368e+03    3.86060e+03    5.19519e+03    2.32355e+02    1.89827e+03
     Coulomb-14        LJ (SR)  Disper. corr.   Coulomb (SR)   Coul. recip.
    2.66941e+04    4.11032e+04   -2.47070e+03   -3.28000e+05    1.65375e+03
      Potential    Kinetic En.   Total Energy  Conserved En.    Temperature
   -2.48260e+05    4.31895e+04   -2.05070e+05   -1.55758e+05    2.99205e+02
 Pres. DC (bar) Pressure (bar)   Constr. rmsd
   -2.48258e+02   -5.05988e+01    2.75384e-06

           Step           Time
       21400000    42800.00000

   Energies (kJ/mol)
           Bond          Angle    Proper Dih.  Improper Dih.          LJ-14
    1.46255e+03    4.00727e+03    5.23210e+03    2.58936e+02    1.91884e+03
     Coulomb-14        LJ (SR)  Disper. corr.   Coulomb (SR)   Coul. recip.
    2.66478e+04    4.03235e+04   -2.46547e+03   -3.26975e+05    1.57579e+03
      Potential    Kinetic En.   Total Energy  Conserved En.    Temperature
   -2.48013e+05    4.32082e+04   -2.04805e+05   -1.55652e+05    2.99335e+02
 Pres. DC (bar) Pressure (bar)   Constr. rmsd
   -2.47210e+02   -8.06869e+01    3.31803e-06

           Step           Time
       21450000    42900.00000

   Energies (kJ/mol)
           Bond          Angle    Proper Dih.  Improper Dih.          LJ-14
    1.55964e+03    4.09576e+03    5.17015e+03    2.49346e+02    1.84759e+03
     Coulomb-14        LJ (SR)  Disper. corr.   Coulomb (SR)   Coul. recip.
    2.66599e+04    4.05169e+04   -2.46057e+03   -3.27338e+05    1.63232e+03
      Potential    Kinetic En.   Total Energy  Conserved En.    Temperature
   -2.48067e+05    4.36035e+04   -2.04464e+05   -1.55611e+05    3.02074e+02
 Pres. DC (bar) Pressure (bar)   Constr. rmsd
   -2.46229e+02   -4.08055e+02    2.53492e-06

           Step           Time
       21500000    43000.00000

   Energies (kJ/mol)
           Bond          Angle    Proper Dih.  Improper Dih.          LJ-14
    1.43705e+03    3.93129e+03    5.22187e+03    2.05127e+02    1.93091e+03
     Coulomb-14        LJ (SR)  Disper. corr.   Coulomb (SR)   Coul. recip.
    2.68222e+04    4.14662e+04   -2.46860e+03   -3.29089e+05    1.58562e+03
      Potential    Kinetic En.   Total Energy  Conserved En.    Temperature
   -2.48957e+05    4.34583e+04   -2.05499e+05   -1.55465e+05    3.01067e+02
 Pres. DC (bar) Pressure (bar)   Constr. rmsd
   -2.47837e+02    4.44630e+02    2.54272e-06

           Step           Time
       21550000    43100.00000

   Energies (kJ/mol)
           Bond          Angle    Proper Dih.  Improper Dih.          LJ-14
    1.42855e+03    3.88046e+03    5.20022e+03    2.32020e+02    1.88398e+03
     Coulomb-14        LJ (SR)  Disper. corr.   Coulomb (SR)   Coul. recip.
    2.67265e+04    4.11042e+04   -2.46664e+03   -3.28964e+05    1.58774e+03
      Potential    Kinetic En.   Total Energy  Conserved En.    Temperature
   -2.49387e+05    4.36199e+04   -2.05767e+05   -1.55373e+05    3.02187e+02
 Pres. DC (bar) Pressure (bar)   Constr. rmsd
   -2.47445e+02   -1.75105e+02    2.86391e-06

           Step           Time
       21600000    43200.00000

   Energies (kJ/mol)
           Bond          Angle    Proper Dih.  Improper Dih.          LJ-14
    1.44125e+03    3.87152e+03    5.14883e+03    2.58811e+02    1.88806e+03
     Coulomb-14        LJ (SR)  Disper. corr.   Coulomb (SR)   Coul. recip.
    2.66773e+04    4.08128e+04   -2.45965e+03   -3.28936e+05    1.57786e+03
      Potential    Kinetic En.   Total Energy  Conserved En.    Temperature
   -2.49719e+05    4.34091e+04   -2.06310e+05   -1.55212e+05    3.00727e+02
 Pres. DC (bar) Pressure (bar)   Constr. rmsd
   -2.46046e+02   -2.80517e+02    3.22012e-06

           Step           Time
       21650000    43300.00000

   Energies (kJ/mol)
           Bond          Angle    Proper Dih.  Improper Dih.          LJ-14
    1.45622e+03    3.69790e+03    5.10057e+03    2.31280e+02    1.93050e+03
     Coulomb-14        LJ (SR)  Disper. corr.   Coulomb (SR)   Coul. recip.
    2.67849e+04    4.16477e+04   -2.46831e+03   -3.29708e+05    1.57950e+03
      Potential    Kinetic En.   Total Energy  Conserved En.    Temperature
   -2.49748e+05    4.26930e+04   -2.07055e+05   -1.55162e+05    2.95766e+02
 Pres. DC (bar) Pressure (bar)   Constr. rmsd
   -2.47779e+02   -1.30036e+02    2.78724e-06

Writing checkpoint, step 21669000 at Mon Mar  7 18:01:46 2022


           Step           Time
       21700000    43400.00000

   Energies (kJ/mol)
           Bond          Angle    Proper Dih.  Improper Dih.          LJ-14
    1.40708e+03    4.05177e+03    5.15814e+03    2.25286e+02    1.88073e+03
     Coulomb-14        LJ (SR)  Disper. corr.   Coulomb (SR)   Coul. recip.
    2.65585e+04    4.13367e+04   -2.47330e+03   -3.28950e+05    1.56724e+03
      Potential    Kinetic En.   Total Energy  Conserved En.    Temperature
   -2.49238e+05    4.39321e+04   -2.05306e+05   -1.55034e+05    3.04350e+02
 Pres. DC (bar) Pressure (bar)   Constr. rmsd
   -2.48781e+02    8.51580e+01    2.70166e-06

           Step           Time
       21750000    43500.00000

   Energies (kJ/mol)
           Bond          Angle    Proper Dih.  Improper Dih.          LJ-14
    1.52996e+03    3.65792e+03    5.08883e+03    2.74261e+02    1.86868e+03
     Coulomb-14        LJ (SR)  Disper. corr.   Coulomb (SR)   Coul. recip.
    2.65879e+04    4.00213e+04   -2.45841e+03   -3.28102e+05    1.57717e+03
      Potential    Kinetic En.   Total Energy  Conserved En.    Temperature
   -2.49955e+05    4.37923e+04   -2.06163e+05   -1.54992e+05    3.03382e+02
 Pres. DC (bar) Pressure (bar)   Constr. rmsd
   -2.45798e+02   -6.53418e+02    2.57807e-06

           Step           Time
       21800000    43600.00000

   Energies (kJ/mol)
           Bond          Angle    Proper Dih.  Improper Dih.          LJ-14
    1.40808e+03    4.04787e+03    5.10098e+03    2.41526e+02    1.91016e+03
     Coulomb-14        LJ (SR)  Disper. corr.   Coulomb (SR)   Coul. recip.
    2.65672e+04    4.18469e+04   -2.47489e+03   -3.29202e+05    1.54176e+03
      Potential    Kinetic En.   Total Energy  Conserved En.    Temperature
   -2.49012e+05    4.30048e+04   -2.06008e+05   -1.54863e+05    2.97926e+02
 Pres. DC (bar) Pressure (bar)   Constr. rmsd
   -2.49101e+02    4.54876e+02    2.66444e-06

           Step           Time
       21850000    43700.00000

   Energies (kJ/mol)
           Bond          Angle    Proper Dih.  Improper Dih.          LJ-14
    1.65319e+03    3.81038e+03    5.14656e+03    2.57200e+02    1.90017e+03
     Coulomb-14        LJ (SR)  Disper. corr.   Coulomb (SR)   Coul. recip.
    2.66514e+04    4.12094e+04   -2.46601e+03   -3.28799e+05    1.57276e+03
      Potential    Kinetic En.   Total Energy  Conserved En.    Temperature
   -2.49064e+05    4.35308e+04   -2.05533e+05   -1.54738e+05    3.01570e+02
 Pres. DC (bar) Pressure (bar)   Constr. rmsd
   -2.47318e+02   -9.37118e+01    2.69275e-06

           Step           Time
       21900000    43800.00000

   Energies (kJ/mol)
           Bond          Angle    Proper Dih.  Improper Dih.          LJ-14
    1.43069e+03    3.88793e+03    5.17322e+03    2.62790e+02    1.94501e+03
     Coulomb-14        LJ (SR)  Disper. corr.   Coulomb (SR)   Coul. recip.
    2.67032e+04    4.08501e+04   -2.45198e+03   -3.28345e+05    1.61650e+03
      Potential    Kinetic En.   Total Energy  Conserved En.    Temperature
   -2.48927e+05    4.37350e+04   -2.05192e+05   -1.54653e+05    3.02984e+02
 Pres. DC (bar) Pressure (bar)   Constr. rmsd
   -2.44515e+02   -1.50486e+02    2.69248e-06

           Step           Time
       21950000    43900.00000

   Energies (kJ/mol)
           Bond          Angle    Proper Dih.  Improper Dih.          LJ-14
    1.61506e+03    3.93115e+03    5.07938e+03    2.70604e+02    1.83919e+03
     Coulomb-14        LJ (SR)  Disper. corr.   Coulomb (SR)   Coul. recip.
    2.66340e+04    4.21800e+04   -2.48011e+03   -3.29448e+05    1.63989e+03
      Potential    Kinetic En.   Total Energy  Conserved En.    Temperature
   -2.48739e+05    4.35120e+04   -2.05227e+05   -1.54529e+05    3.01440e+02
 Pres. DC (bar) Pressure (bar)   Constr. rmsd
   -2.50151e+02    2.31631e+02    3.04161e-06

           Step           Time
       22000000    44000.00000

   Energies (kJ/mol)
           Bond          Angle    Proper Dih.  Improper Dih.          LJ-14
    1.47597e+03    3.92495e+03    5.12051e+03    2.63100e+02    1.85475e+03
     Coulomb-14        LJ (SR)  Disper. corr.   Coulomb (SR)   Coul. recip.
    2.64630e+04    4.09240e+04   -2.46303e+03   -3.28116e+05    1.60174e+03
      Potential    Kinetic En.   Total Energy  Conserved En.    Temperature
   -2.48951e+05    4.33315e+04   -2.05620e+05   -1.54423e+05    3.00189e+02
 Pres. DC (bar) Pressure (bar)   Constr. rmsd
   -2.46722e+02   -2.21473e+02    3.07178e-06

           Step           Time
       22050000    44100.00000

   Energies (kJ/mol)
           Bond          Angle    Proper Dih.  Improper Dih.          LJ-14
    1.39720e+03    4.00282e+03    5.22204e+03    2.55878e+02    1.93719e+03
     Coulomb-14        LJ (SR)  Disper. corr.   Coulomb (SR)   Coul. recip.
    2.66884e+04    4.02858e+04   -2.45873e+03   -3.26914e+05    1.59381e+03
      Potential    Kinetic En.   Total Energy  Conserved En.    Temperature
   -2.47990e+05    4.36994e+04   -2.04290e+05   -1.54303e+05    3.02738e+02
 Pres. DC (bar) Pressure (bar)   Constr. rmsd
   -2.45862e+02   -1.02733e+02    2.69645e-06

           Step           Time
       22100000    44200.00000

   Energies (kJ/mol)
           Bond          Angle    Proper Dih.  Improper Dih.          LJ-14
    1.46384e+03    3.96319e+03    5.12923e+03    2.90486e+02    1.98966e+03
     Coulomb-14        LJ (SR)  Disper. corr.   Coulomb (SR)   Coul. recip.
    2.64131e+04    4.23952e+04   -2.48034e+03   -3.30014e+05    1.58463e+03
      Potential    Kinetic En.   Total Energy  Conserved En.    Temperature
   -2.49265e+05    4.32279e+04   -2.06037e+05   -1.54143e+05    2.99471e+02
 Pres. DC (bar) Pressure (bar)   Constr. rmsd
   -2.50198e+02    4.98322e+02    2.69474e-06

           Step           Time
       22150000    44300.00000

   Energies (kJ/mol)
           Bond          Angle    Proper Dih.  Improper Dih.          LJ-14
    1.49397e+03    3.81608e+03    5.20822e+03    2.75023e+02    1.97453e+03
     Coulomb-14        LJ (SR)  Disper. corr.   Coulomb (SR)   Coul. recip.
    2.66186e+04    4.14431e+04   -2.49239e+03   -3.29092e+05    1.57610e+03
      Potential    Kinetic En.   Total Energy  Conserved En.    Temperature
   -2.49179e+05    4.37077e+04   -2.05471e+05   -1.54012e+05    3.02795e+02
 Pres. DC (bar) Pressure (bar)   Constr. rmsd
   -2.52632e+02    3.78088e+02    3.07846e-06

           Step           Time
       22200000    44400.00000

   Energies (kJ/mol)
           Bond          Angle    Proper Dih.  Improper Dih.          LJ-14
    1.48814e+03    3.93848e+03    5.13209e+03    2.43157e+02    1.92654e+03
     Coulomb-14        LJ (SR)  Disper. corr.   Coulomb (SR)   Coul. recip.
    2.67184e+04    4.06411e+04   -2.45726e+03   -3.28217e+05    1.56622e+03
      Potential    Kinetic En.   Total Energy  Conserved En.    Temperature
   -2.49020e+05    4.36115e+04   -2.05409e+05   -1.53906e+05    3.02129e+02
 Pres. DC (bar) Pressure (bar)   Constr. rmsd
   -2.45569e+02   -2.28173e+02    2.67886e-06

           Step           Time
       22250000    44500.00000

   Energies (kJ/mol)
           Bond          Angle    Proper Dih.  Improper Dih.          LJ-14
    1.53836e+03    3.85597e+03    5.19283e+03    2.04363e+02    1.94765e+03
     Coulomb-14        LJ (SR)  Disper. corr.   Coulomb (SR)   Coul. recip.
    2.65817e+04    4.06495e+04   -2.47216e+03   -3.26991e+05    1.56998e+03
      Potential    Kinetic En.   Total Energy  Conserved En.    Temperature
   -2.47923e+05    4.41656e+04   -2.03757e+05   -1.53780e+05    3.05968e+02
 Pres. DC (bar) Pressure (bar)   Constr. rmsd
   -2.48552e+02   -2.95757e+01    3.02701e-06

           Step           Time
       22300000    44600.00000

   Energies (kJ/mol)
           Bond          Angle    Proper Dih.  Improper Dih.          LJ-14
    1.50688e+03    4.00393e+03    5.16237e+03    2.40467e+02    1.90432e+03
     Coulomb-14        LJ (SR)  Disper. corr.   Coulomb (SR)   Coul. recip.
    2.65256e+04    4.20434e+04   -2.46913e+03   -3.30020e+05    1.54681e+03
      Potential    Kinetic En.   Total Energy  Conserved En.    Temperature
   -2.49555e+05    4.32642e+04   -2.06291e+05   -1.53675e+05    2.99723e+02
 Pres. DC (bar) Pressure (bar)   Constr. rmsd
   -2.47943e+02   -4.54076e+01    2.74852e-06

           Step           Time
       22350000    44700.00000

   Energies (kJ/mol)
           Bond          Angle    Proper Dih.  Improper Dih.          LJ-14
    1.39306e+03    3.91516e+03    5.08206e+03    2.73741e+02    1.89529e+03
     Coulomb-14        LJ (SR)  Disper. corr.   Coulomb (SR)   Coul. recip.
    2.65824e+04    4.16278e+04   -2.46466e+03   -3.29141e+05    1.56326e+03
      Potential    Kinetic En.   Total Energy  Conserved En.    Temperature
   -2.49273e+05    4.33761e+04   -2.05897e+05   -1.53566e+05    3.00498e+02
 Pres. DC (bar) Pressure (bar)   Constr. rmsd
   -2.47047e+02    1.26332e+02    2.93348e-06

           Step           Time
       22400000    44800.00000

   Energies (kJ/mol)
           Bond          Angle    Proper Dih.  Improper Dih.          LJ-14
    1.43672e+03    3.97749e+03    5.19527e+03    2.74676e+02    1.97523e+03
     Coulomb-14        LJ (SR)  Disper. corr.   Coulomb (SR)   Coul. recip.
    2.65651e+04    4.03291e+04   -2.45670e+03   -3.27709e+05    1.53846e+03
      Potential    Kinetic En.   Total Energy  Conserved En.    Temperature
   -2.48874e+05    4.35429e+04   -2.05331e+05   -1.53445e+05    3.01653e+02
 Pres. DC (bar) Pressure (bar)   Constr. rmsd
   -2.45457e+02   -6.73119e+01    2.67074e-06

           Step           Time
       22450000    44900.00000

   Energies (kJ/mol)
           Bond          Angle    Proper Dih.  Improper Dih.          LJ-14
    1.58663e+03    3.89577e+03    5.17270e+03    2.24107e+02    1.88492e+03
     Coulomb-14        LJ (SR)  Disper. corr.   Coulomb (SR)   Coul. recip.
    2.67384e+04    4.14330e+04   -2.47319e+03   -3.28931e+05    1.54910e+03
      Potential    Kinetic En.   Total Energy  Conserved En.    Temperature
   -2.48920e+05    4.37201e+04   -2.05200e+05   -1.53372e+05    3.02881e+02
 Pres. DC (bar) Pressure (bar)   Constr. rmsd
   -2.48758e+02    9.54219e+01    2.77518e-06

           Step           Time
       22500000    45000.00000

   Energies (kJ/mol)
           Bond          Angle    Proper Dih.  Improper Dih.          LJ-14
    1.40023e+03    3.72489e+03    5.18098e+03    2.32096e+02    1.94226e+03
     Coulomb-14        LJ (SR)  Disper. corr.   Coulomb (SR)   Coul. recip.
    2.66321e+04    4.07578e+04   -2.47004e+03   -3.28651e+05    1.55112e+03
      Potential    Kinetic En.   Total Energy  Conserved En.    Temperature
   -2.49700e+05    4.35527e+04   -2.06147e+05   -1.53214e+05    3.01721e+02
 Pres. DC (bar) Pressure (bar)   Constr. rmsd
   -2.48126e+02   -1.89266e+02    2.53466e-06

           Step           Time
       22550000    45100.00000

   Energies (kJ/mol)
           Bond          Angle    Proper Dih.  Improper Dih.          LJ-14
    1.63978e+03    3.98201e+03    5.15897e+03    2.20986e+02    1.84714e+03
     Coulomb-14        LJ (SR)  Disper. corr.   Coulomb (SR)   Coul. recip.
    2.64564e+04    4.06736e+04   -2.46270e+03   -3.26946e+05    1.59827e+03
      Potential    Kinetic En.   Total Energy  Conserved En.    Temperature
   -2.47831e+05    4.35410e+04   -2.04290e+05   -1.53118e+05    3.01641e+02
 Pres. DC (bar) Pressure (bar)   Constr. rmsd
   -2.46656e+02   -8.22495e+01    2.86953e-06

           Step           Time
       22600000    45200.00000

   Energies (kJ/mol)
           Bond          Angle    Proper Dih.  Improper Dih.          LJ-14
    1.63467e+03    3.78117e+03    5.12518e+03    2.52268e+02    1.89306e+03
     Coulomb-14        LJ (SR)  Disper. corr.   Coulomb (SR)   Coul. recip.
    2.65755e+04    4.11512e+04   -2.46009e+03   -3.27953e+05    1.65257e+03
      Potential    Kinetic En.   Total Energy  Conserved En.    Temperature
   -2.48347e+05    4.36943e+04   -2.04653e+05   -1.53045e+05    3.02703e+02
 Pres. DC (bar) Pressure (bar)   Constr. rmsd
   -2.46133e+02    1.57668e+00    2.86489e-06

           Step           Time
       22650000    45300.00000

   Energies (kJ/mol)
           Bond          Angle    Proper Dih.  Improper Dih.          LJ-14
    1.67245e+03    3.88965e+03    5.16102e+03    2.67693e+02    1.82933e+03
     Coulomb-14        LJ (SR)  Disper. corr.   Coulomb (SR)   Coul. recip.
    2.65235e+04    3.99632e+04   -2.46383e+03   -3.26167e+05    1.49146e+03
      Potential    Kinetic En.   Total Energy  Conserved En.    Temperature
   -2.47833e+05    4.38057e+04   -2.04027e+05   -1.52906e+05    3.03474e+02
 Pres. DC (bar) Pressure (bar)   Constr. rmsd
   -2.46882e+02   -8.56804e+02    2.73788e-06

           Step           Time
       22700000    45400.00000

   Energies (kJ/mol)
           Bond          Angle    Proper Dih.  Improper Dih.          LJ-14
    1.48901e+03    3.99132e+03    5.23259e+03    2.61466e+02    1.87097e+03
     Coulomb-14        LJ (SR)  Disper. corr.   Coulomb (SR)   Coul. recip.
    2.65189e+04    4.21121e+04   -2.45267e+03   -3.29336e+05    1.56490e+03
      Potential    Kinetic En.   Total Energy  Conserved En.    Temperature
   -2.48747e+05    4.33833e+04   -2.05364e+05   -1.52755e+05    3.00548e+02
 Pres. DC (bar) Pressure (bar)   Constr. rmsd
   -2.44653e+02    2.17588e+02    2.68997e-06

           Step           Time
       22750000    45500.00000

   Energies (kJ/mol)
           Bond          Angle    Proper Dih.  Improper Dih.          LJ-14
    1.47532e+03    3.92383e+03    5.17047e+03    2.44516e+02    1.90121e+03
     Coulomb-14        LJ (SR)  Disper. corr.   Coulomb (SR)   Coul. recip.
    2.65916e+04    4.07333e+04   -2.46285e+03   -3.27747e+05    1.54792e+03
      Potential    Kinetic En.   Total Energy  Conserved En.    Temperature
   -2.48622e+05    4.34039e+04   -2.05218e+05   -1.52665e+05    3.00691e+02
 Pres. DC (bar) Pressure (bar)   Constr. rmsd
   -2.46686e+02   -6.69103e+01    3.22470e-06

           Step           Time
       22800000    45600.00000

   Energies (kJ/mol)
           Bond          Angle    Proper Dih.  Improper Dih.          LJ-14
    1.35872e+03    4.10002e+03    5.23810e+03    2.33625e+02    1.92276e+03
     Coulomb-14        LJ (SR)  Disper. corr.   Coulomb (SR)   Coul. recip.
    2.64498e+04    4.11282e+04   -2.47780e+03   -3.28563e+05    1.56196e+03
      Potential    Kinetic En.   Total Energy  Conserved En.    Temperature
   -2.49047e+05    4.40433e+04   -2.05004e+05   -1.52573e+05    3.05120e+02
 Pres. DC (bar) Pressure (bar)   Constr. rmsd
   -2.49686e+02    3.05857e+02    3.11245e-06

           Step           Time
       22850000    45700.00000

   Energies (kJ/mol)
           Bond          Angle    Proper Dih.  Improper Dih.          LJ-14
    1.41194e+03    3.86206e+03    5.26347e+03    2.50168e+02    1.85017e+03
     Coulomb-14        LJ (SR)  Disper. corr.   Coulomb (SR)   Coul. recip.
    2.65002e+04    4.05930e+04   -2.46949e+03   -3.28628e+05    1.57286e+03
      Potential    Kinetic En.   Total Energy  Conserved En.    Temperature
   -2.49794e+05    4.35207e+04   -2.06273e+05   -1.52468e+05    3.01500e+02
 Pres. DC (bar) Pressure (bar)   Constr. rmsd
   -2.48015e+02   -4.66129e+02    2.88894e-06

           Step           Time
       22900000    45800.00000

   Energies (kJ/mol)
           Bond          Angle    Proper Dih.  Improper Dih.          LJ-14
    1.47034e+03    3.98576e+03    5.11846e+03    2.07284e+02    1.91185e+03
     Coulomb-14        LJ (SR)  Disper. corr.   Coulomb (SR)   Coul. recip.
    2.65656e+04    4.14175e+04   -2.46756e+03   -3.27851e+05    1.61811e+03
      Potential    Kinetic En.   Total Energy  Conserved En.    Temperature
   -2.48024e+05    4.43073e+04   -2.03716e+05   -1.52447e+05    3.06949e+02
 Pres. DC (bar) Pressure (bar)   Constr. rmsd
   -2.47629e+02    2.29713e+02    3.07630e-06

           Step           Time
       22950000    45900.00000

   Energies (kJ/mol)
           Bond          Angle    Proper Dih.  Improper Dih.          LJ-14
    1.44731e+03    3.90787e+03    5.19334e+03    2.39157e+02    1.89621e+03
     Coulomb-14        LJ (SR)  Disper. corr.   Coulomb (SR)   Coul. recip.
    2.65590e+04    4.16817e+04   -2.45858e+03   -3.28697e+05    1.60165e+03
      Potential    Kinetic En.   Total Energy  Conserved En.    Temperature
   -2.48629e+05    4.35836e+04   -2.05046e+05   -1.52301e+05    3.01935e+02
 Pres. DC (bar) Pressure (bar)   Constr. rmsd
   -2.45832e+02    4.92218e+01    3.25973e-06

           Step           Time
       23000000    46000.00000

   Energies (kJ/mol)
           Bond          Angle    Proper Dih.  Improper Dih.          LJ-14
    1.53335e+03    4.05562e+03    5.25309e+03    2.48301e+02    1.82956e+03
     Coulomb-14        LJ (SR)  Disper. corr.   Coulomb (SR)   Coul. recip.
    2.63146e+04    4.03014e+04   -2.46075e+03   -3.26324e+05    1.58506e+03
      Potential    Kinetic En.   Total Energy  Conserved En.    Temperature
   -2.47664e+05    4.37306e+04   -2.03934e+05   -1.52187e+05    3.02954e+02
 Pres. DC (bar) Pressure (bar)   Constr. rmsd
   -2.46266e+02   -1.53796e+02    2.90040e-06

           Step           Time
       23050000    46100.00000

   Energies (kJ/mol)
           Bond          Angle    Proper Dih.  Improper Dih.          LJ-14
    1.42515e+03    3.99621e+03    5.16305e+03    2.16325e+02    1.88093e+03
     Coulomb-14        LJ (SR)  Disper. corr.   Coulomb (SR)   Coul. recip.
    2.64585e+04    4.04599e+04   -2.46432e+03   -3.27955e+05    1.55091e+03
      Potential    Kinetic En.   Total Energy  Conserved En.    Temperature
   -2.49268e+05    4.35521e+04   -2.05716e+05   -1.52082e+05    3.01717e+02
 Pres. DC (bar) Pressure (bar)   Constr. rmsd
   -2.46980e+02   -2.23855e+02    3.23048e-06

           Step           Time
       23100000    46200.00000

   Energies (kJ/mol)
           Bond          Angle    Proper Dih.  Improper Dih.          LJ-14
    1.48863e+03    4.12390e+03    5.18052e+03    2.12976e+02    1.89702e+03
     Coulomb-14        LJ (SR)  Disper. corr.   Coulomb (SR)   Coul. recip.
    2.64932e+04    4.14558e+04   -2.48508e+03   -3.27911e+05    1.59025e+03
      Potential    Kinetic En.   Total Energy  Conserved En.    Temperature
   -2.47954e+05    4.40492e+04   -2.03904e+05   -1.51911e+05    3.05161e+02
 Pres. DC (bar) Pressure (bar)   Constr. rmsd
   -2.51153e+02    1.96550e+02    3.26396e-06

           Step           Time
       23150000    46300.00000

   Energies (kJ/mol)
           Bond          Angle    Proper Dih.  Improper Dih.          LJ-14
    1.50157e+03    4.02997e+03    5.21902e+03    2.51373e+02    1.87763e+03
     Coulomb-14        LJ (SR)  Disper. corr.   Coulomb (SR)   Coul. recip.
    2.64816e+04    4.16440e+04   -2.45962e+03   -3.28606e+05    1.57667e+03
      Potential    Kinetic En.   Total Energy  Conserved En.    Temperature
   -2.48484e+05    4.39049e+04   -2.04579e+05   -1.51850e+05    3.04161e+02
 Pres. DC (bar) Pressure (bar)   Constr. rmsd
   -2.46039e+02    2.81118e+02    3.07896e-06

           Step           Time
       23200000    46400.00000

   Energies (kJ/mol)
           Bond          Angle    Proper Dih.  Improper Dih.          LJ-14
    1.54415e+03    4.02796e+03    5.19419e+03    2.57240e+02    1.88850e+03
     Coulomb-14        LJ (SR)  Disper. corr.   Coulomb (SR)   Coul. recip.
    2.65739e+04    4.06830e+04   -2.47307e+03   -3.27761e+05    1.57588e+03
      Potential    Kinetic En.   Total Energy  Conserved En.    Temperature
   -2.48489e+05    4.33850e+04   -2.05104e+05   -1.51747e+05    3.00559e+02
 Pres. DC (bar) Pressure (bar)   Constr. rmsd
   -2.48734e+02   -2.13808e+02    3.06607e-06

           Step           Time
       23250000    46500.00000

   Energies (kJ/mol)
           Bond          Angle    Proper Dih.  Improper Dih.          LJ-14
    1.49488e+03    3.96640e+03    5.17010e+03    2.44725e+02    1.86788e+03
     Coulomb-14        LJ (SR)  Disper. corr.   Coulomb (SR)   Coul. recip.
    2.64635e+04    4.07776e+04   -2.46402e+03   -3.28465e+05    1.56442e+03
      Potential    Kinetic En.   Total Energy  Conserved En.    Temperature
   -2.49379e+05    4.34234e+04   -2.05956e+05   -1.51594e+05    3.00826e+02
 Pres. DC (bar) Pressure (bar)   Constr. rmsd
   -2.46920e+02   -1.82984e+02    2.83879e-06

           Step           Time
       23300000    46600.00000

   Energies (kJ/mol)
           Bond          Angle    Proper Dih.  Improper Dih.          LJ-14
    1.47280e+03    4.01753e+03    5.21558e+03    2.22623e+02    1.88157e+03
     Coulomb-14        LJ (SR)  Disper. corr.   Coulomb (SR)   Coul. recip.
    2.65764e+04    4.15838e+04   -2.47622e+03   -3.28972e+05    1.56383e+03
      Potential    Kinetic En.   Total Energy  Conserved En.    Temperature
   -2.48915e+05    4.33631e+04   -2.05551e+05   -1.51403e+05    3.00408e+02
 Pres. DC (bar) Pressure (bar)   Constr. rmsd
   -2.49368e+02    1.10138e+02    2.58585e-06

           Step           Time
       23350000    46700.00000

   Energies (kJ/mol)
           Bond          Angle    Proper Dih.  Improper Dih.          LJ-14
    1.42137e+03    4.00485e+03    5.15496e+03    2.32159e+02    1.83304e+03
     Coulomb-14        LJ (SR)  Disper. corr.   Coulomb (SR)   Coul. recip.
    2.66565e+04    4.10917e+04   -2.45803e+03   -3.29084e+05    1.58112e+03
      Potential    Kinetic En.   Total Energy  Conserved En.    Temperature
   -2.49567e+05    4.32219e+04   -2.06345e+05   -1.51333e+05    2.99430e+02
 Pres. DC (bar) Pressure (bar)   Constr. rmsd
   -2.45722e+02   -1.99329e+02    2.84150e-06

           Step           Time
       23400000    46800.00000

   Energies (kJ/mol)
           Bond          Angle    Proper Dih.  Improper Dih.          LJ-14
    1.45879e+03    3.99186e+03    5.12874e+03    2.33826e+02    1.89787e+03
     Coulomb-14        LJ (SR)  Disper. corr.   Coulomb (SR)   Coul. recip.
    2.66771e+04    4.10380e+04   -2.45679e+03   -3.28758e+05    1.50506e+03
      Potential    Kinetic En.   Total Energy  Conserved En.    Temperature
   -2.49284e+05    4.38720e+04   -2.05412e+05   -1.51217e+05    3.03934e+02
 Pres. DC (bar) Pressure (bar)   Constr. rmsd
   -2.45474e+02   -9.77309e+01    2.87526e-06

           Step           Time
       23450000    46900.00000

   Energies (kJ/mol)
           Bond          Angle    Proper Dih.  Improper Dih.          LJ-14
    1.47827e+03    3.98139e+03    5.15347e+03    2.37319e+02    1.91338e+03
     Coulomb-14        LJ (SR)  Disper. corr.   Coulomb (SR)   Coul. recip.
    2.65879e+04    4.12325e+04   -2.46637e+03   -3.27846e+05    1.56105e+03
      Potential    Kinetic En.   Total Energy  Conserved En.    Temperature
   -2.48168e+05    4.40048e+04   -2.04163e+05   -1.51047e+05    3.04853e+02
 Pres. DC (bar) Pressure (bar)   Constr. rmsd
   -2.47391e+02    2.09848e+02    2.96789e-06

           Step           Time
       23500000    47000.00000

   Energies (kJ/mol)
           Bond          Angle    Proper Dih.  Improper Dih.          LJ-14
    1.53641e+03    3.78951e+03    5.09067e+03    2.37904e+02    1.93916e+03
     Coulomb-14        LJ (SR)  Disper. corr.   Coulomb (SR)   Coul. recip.
    2.65121e+04    4.07212e+04   -2.46241e+03   -3.27470e+05    1.60789e+03
      Potential    Kinetic En.   Total Energy  Conserved En.    Temperature
   -2.48497e+05    4.35524e+04   -2.04945e+05   -1.50930e+05    3.01719e+02
 Pres. DC (bar) Pressure (bar)   Constr. rmsd
   -2.46598e+02   -1.19238e+02    2.96465e-06

           Step           Time
       23550000    47100.00000

   Energies (kJ/mol)
           Bond          Angle    Proper Dih.  Improper Dih.          LJ-14
    1.39691e+03    3.79291e+03    5.12786e+03    2.59001e+02    1.92579e+03
     Coulomb-14        LJ (SR)  Disper. corr.   Coulomb (SR)   Coul. recip.
    2.67016e+04    4.08206e+04   -2.45622e+03   -3.28881e+05    1.56703e+03
      Potential    Kinetic En.   Total Energy  Conserved En.    Temperature
   -2.49746e+05    4.38148e+04   -2.05931e+05   -1.50793e+05    3.03537e+02
 Pres. DC (bar) Pressure (bar)   Constr. rmsd
   -2.45361e+02   -1.39659e+02    3.24051e-06

           Step           Time
       23600000    47200.00000

   Energies (kJ/mol)
           Bond          Angle    Proper Dih.  Improper Dih.          LJ-14
    1.43339e+03    3.69835e+03    5.07465e+03    2.62000e+02    1.99215e+03
     Coulomb-14        LJ (SR)  Disper. corr.   Coulomb (SR)   Coul. recip.
    2.67159e+04    4.15721e+04   -2.44490e+03   -3.29515e+05    1.57594e+03
      Potential    Kinetic En.   Total Energy  Conserved En.    Temperature
   -2.49636e+05    4.33070e+04   -2.06329e+05   -1.50646e+05    3.00019e+02
 Pres. DC (bar) Pressure (bar)   Constr. rmsd
   -2.43106e+02    9.01425e+01    2.88654e-06

           Step           Time
       23650000    47300.00000

   Energies (kJ/mol)
           Bond          Angle    Proper Dih.  Improper Dih.          LJ-14
    1.52313e+03    3.79958e+03    5.19001e+03    2.52122e+02    1.86094e+03
     Coulomb-14        LJ (SR)  Disper. corr.   Coulomb (SR)   Coul. recip.
    2.66840e+04    4.06866e+04   -2.46701e+03   -3.28265e+05    1.55703e+03
      Potential    Kinetic En.   Total Energy  Conserved En.    Temperature
   -2.49179e+05    4.35479e+04   -2.05631e+05   -1.50535e+05    3.01689e+02
 Pres. DC (bar) Pressure (bar)   Constr. rmsd
   -2.47518e+02   -2.51450e+02    2.77355e-06

           Step           Time
       23700000    47400.00000

   Energies (kJ/mol)
           Bond          Angle    Proper Dih.  Improper Dih.          LJ-14
    1.44005e+03    3.85533e+03    5.13301e+03    2.47854e+02    1.93603e+03
     Coulomb-14        LJ (SR)  Disper. corr.   Coulomb (SR)   Coul. recip.
    2.67086e+04    4.15942e+04   -2.45730e+03   -3.28637e+05    1.59454e+03
      Potential    Kinetic En.   Total Energy  Conserved En.    Temperature
   -2.48584e+05    4.29148e+04   -2.05669e+05   -1.50396e+05    2.97302e+02
 Pres. DC (bar) Pressure (bar)   Constr. rmsd
   -2.45577e+02    2.08205e+02    2.80571e-06

           Step           Time
       23750000    47500.00000

   Energies (kJ/mol)
           Bond          Angle    Proper Dih.  Improper Dih.          LJ-14
    1.47514e+03    4.04427e+03    5.14035e+03    2.25660e+02    1.86408e+03
     Coulomb-14        LJ (SR)  Disper. corr.   Coulomb (SR)   Coul. recip.
    2.66531e+04    4.09744e+04   -2.46116e+03   -3.28002e+05    1.58476e+03
      Potential    Kinetic En.   Total Energy  Conserved En.    Temperature
   -2.48501e+05    4.39552e+04   -2.04546e+05   -1.50270e+05    3.04510e+02
 Pres. DC (bar) Pressure (bar)   Constr. rmsd
   -2.46347e+02    1.87674e+02    2.98303e-06

           Step           Time
       23800000    47600.00000

   Energies (kJ/mol)
           Bond          Angle    Proper Dih.  Improper Dih.          LJ-14
    1.41031e+03    4.03143e+03    5.15861e+03    2.38883e+02    1.90297e+03
     Coulomb-14        LJ (SR)  Disper. corr.   Coulomb (SR)   Coul. recip.
    2.66232e+04    4.14229e+04   -2.46867e+03   -3.28549e+05    1.53320e+03
      Potential    Kinetic En.   Total Energy  Conserved En.    Temperature
   -2.48696e+05    4.32826e+04   -2.05413e+05   -1.50024e+05    2.99850e+02
 Pres. DC (bar) Pressure (bar)   Constr. rmsd
   -2.47850e+02    2.51408e+02    2.80126e-06

           Step           Time
       23850000    47700.00000

   Energies (kJ/mol)
           Bond          Angle    Proper Dih.  Improper Dih.          LJ-14
    1.55577e+03    3.84256e+03    5.14926e+03    2.34896e+02    1.89639e+03
     Coulomb-14        LJ (SR)  Disper. corr.   Coulomb (SR)   Coul. recip.
    2.66023e+04    4.01058e+04   -2.43964e+03   -3.26627e+05    1.62636e+03
      Potential    Kinetic En.   Total Energy  Conserved En.    Temperature
   -2.48053e+05    4.25638e+04   -2.05489e+05   -1.49847e+05    2.94871e+02
 Pres. DC (bar) Pressure (bar)   Constr. rmsd
   -2.42063e+02   -5.26517e+02    3.05187e-06

           Step           Time
       23900000    47800.00000

   Energies (kJ/mol)
           Bond          Angle    Proper Dih.  Improper Dih.          LJ-14
    1.57224e+03    3.96900e+03    5.16692e+03    2.45628e+02    1.91071e+03
     Coulomb-14        LJ (SR)  Disper. corr.   Coulomb (SR)   Coul. recip.
    2.65174e+04    4.06230e+04   -2.47620e+03   -3.27376e+05    1.59457e+03
      Potential    Kinetic En.   Total Energy  Conserved En.    Temperature
   -2.48253e+05    4.37761e+04   -2.04476e+05   -1.49791e+05    3.03269e+02
 Pres. DC (bar) Pressure (bar)   Constr. rmsd
   -2.49363e+02    7.86511e+01    3.00711e-06

           Step           Time
       23950000    47900.00000

   Energies (kJ/mol)
           Bond          Angle    Proper Dih.  Improper Dih.          LJ-14
    1.49022e+03    3.85672e+03    5.23430e+03    2.44290e+02    1.84353e+03
     Coulomb-14        LJ (SR)  Disper. corr.   Coulomb (SR)   Coul. recip.
    2.65621e+04    4.11052e+04   -2.47041e+03   -3.28859e+05    1.55916e+03
      Potential    Kinetic En.   Total Energy  Conserved En.    Temperature
   -2.49434e+05    4.37807e+04   -2.05653e+05   -1.49655e+05    3.03301e+02
 Pres. DC (bar) Pressure (bar)   Constr. rmsd
   -2.48201e+02   -1.91188e+02    3.01432e-06

           Step           Time
       24000000    48000.00000

   Energies (kJ/mol)
           Bond          Angle    Proper Dih.  Improper Dih.          LJ-14
    1.46715e+03    3.80582e+03    5.09098e+03    2.83287e+02    1.90894e+03
     Coulomb-14        LJ (SR)  Disper. corr.   Coulomb (SR)   Coul. recip.
    2.65856e+04    4.13004e+04   -2.46858e+03   -3.28766e+05    1.54561e+03
      Potential    Kinetic En.   Total Energy  Conserved En.    Temperature
   -2.49247e+05    4.36247e+04   -2.05622e+05   -1.49552e+05    3.02220e+02
 Pres. DC (bar) Pressure (bar)   Constr. rmsd
   -2.47834e+02    1.06723e+02    2.62250e-06

           Step           Time
       24050000    48100.00000

   Energies (kJ/mol)
           Bond          Angle    Proper Dih.  Improper Dih.          LJ-14
    1.52035e+03    4.04163e+03    5.18278e+03    2.26624e+02    1.90353e+03
     Coulomb-14        LJ (SR)  Disper. corr.   Coulomb (SR)   Coul. recip.
    2.67320e+04    4.11410e+04   -2.46299e+03   -3.28231e+05    1.55438e+03
      Potential    Kinetic En.   Total Energy  Conserved En.    Temperature
   -2.48392e+05    4.39479e+04   -2.04444e+05   -1.49356e+05    3.04459e+02
 Pres. DC (bar) Pressure (bar)   Constr. rmsd
   -2.46713e+02   -9.13000e+01    2.94175e-06

Writing checkpoint, step 24073300 at Mon Mar  7 18:16:46 2022


           Step           Time
       24100000    48200.00000

   Energies (kJ/mol)
           Bond          Angle    Proper Dih.  Improper Dih.          LJ-14
    1.47444e+03    3.95124e+03    5.10440e+03    2.56789e+02    1.96213e+03
     Coulomb-14        LJ (SR)  Disper. corr.   Coulomb (SR)   Coul. recip.
    2.66942e+04    4.05630e+04   -2.45781e+03   -3.27834e+05    1.62209e+03
      Potential    Kinetic En.   Total Energy  Conserved En.    Temperature
   -2.48664e+05    4.38302e+04   -2.04833e+05   -1.49337e+05    3.03644e+02
 Pres. DC (bar) Pressure (bar)   Constr. rmsd
   -2.45677e+02   -1.04254e+01    2.77631e-06

           Step           Time
       24150000    48300.00000

   Energies (kJ/mol)
           Bond          Angle    Proper Dih.  Improper Dih.          LJ-14
    1.48515e+03    3.85404e+03    5.10366e+03    2.23483e+02    1.95663e+03
     Coulomb-14        LJ (SR)  Disper. corr.   Coulomb (SR)   Coul. recip.
    2.66533e+04    4.14459e+04   -2.46580e+03   -3.29494e+05    1.60294e+03
      Potential    Kinetic En.   Total Energy  Conserved En.    Temperature
   -2.49634e+05    4.29181e+04   -2.06716e+05   -1.49130e+05    2.97325e+02
 Pres. DC (bar) Pressure (bar)   Constr. rmsd
   -2.47276e+02    3.35217e+01    2.52109e-06

           Step           Time
       24200000    48400.00000

   Energies (kJ/mol)
           Bond          Angle    Proper Dih.  Improper Dih.          LJ-14
    1.54199e+03    4.02069e+03    5.12961e+03    2.41161e+02    1.91598e+03
     Coulomb-14        LJ (SR)  Disper. corr.   Coulomb (SR)   Coul. recip.
    2.67002e+04    4.03472e+04   -2.45661e+03   -3.28370e+05    1.53249e+03
      Potential    Kinetic En.   Total Energy  Conserved En.    Temperature
   -2.49398e+05    4.38039e+04   -2.05594e+05   -1.48987e+05    3.03462e+02
 Pres. DC (bar) Pressure (bar)   Constr. rmsd
   -2.45437e+02   -4.87995e+02    2.80284e-06

           Step           Time
       24250000    48500.00000

   Energies (kJ/mol)
           Bond          Angle    Proper Dih.  Improper Dih.          LJ-14
    1.45347e+03    3.97531e+03    5.23703e+03    2.40358e+02    1.94009e+03
     Coulomb-14        LJ (SR)  Disper. corr.   Coulomb (SR)   Coul. recip.
    2.66535e+04    4.11528e+04   -2.46915e+03   -3.28357e+05    1.56320e+03
      Potential    Kinetic En.   Total Energy  Conserved En.    Temperature
   -2.48611e+05    4.35266e+04   -2.05084e+05   -1.48825e+05    3.01541e+02
 Pres. DC (bar) Pressure (bar)   Constr. rmsd
   -2.47947e+02    1.51139e+02    2.69752e-06

           Step           Time
       24300000    48600.00000

   Energies (kJ/mol)
           Bond          Angle    Proper Dih.  Improper Dih.          LJ-14
    1.45255e+03    3.72306e+03    5.12494e+03    2.46981e+02    1.90666e+03
     Coulomb-14        LJ (SR)  Disper. corr.   Coulomb (SR)   Coul. recip.
    2.67834e+04    4.10265e+04   -2.47304e+03   -3.27835e+05    1.57616e+03
      Potential    Kinetic En.   Total Energy  Conserved En.    Temperature
   -2.48468e+05    4.32105e+04   -2.05258e+05   -1.48792e+05    2.99351e+02
 Pres. DC (bar) Pressure (bar)   Constr. rmsd
   -2.48728e+02    1.98043e+02    2.70942e-06

           Step           Time
       24350000    48700.00000

   Energies (kJ/mol)
           Bond          Angle    Proper Dih.  Improper Dih.          LJ-14
    1.47694e+03    3.77474e+03    5.18901e+03    2.46487e+02    1.90691e+03
     Coulomb-14        LJ (SR)  Disper. corr.   Coulomb (SR)   Coul. recip.
    2.66092e+04    4.16823e+04   -2.46050e+03   -3.28822e+05    1.57466e+03
      Potential    Kinetic En.   Total Energy  Conserved En.    Temperature
   -2.48822e+05    4.34873e+04   -2.05335e+05   -1.48601e+05    3.01268e+02
 Pres. DC (bar) Pressure (bar)   Constr. rmsd
   -2.46214e+02    2.41092e+02    3.07047e-06

           Step           Time
       24400000    48800.00000

   Energies (kJ/mol)
           Bond          Angle    Proper Dih.  Improper Dih.          LJ-14
    1.52853e+03    3.90398e+03    5.18248e+03    2.60748e+02    1.90248e+03
     Coulomb-14        LJ (SR)  Disper. corr.   Coulomb (SR)   Coul. recip.
    2.67166e+04    4.15785e+04   -2.47852e+03   -3.28793e+05    1.51034e+03
      Potential    Kinetic En.   Total Energy  Conserved En.    Temperature
   -2.48688e+05    4.30760e+04   -2.05612e+05   -1.48493e+05    2.98419e+02
 Pres. DC (bar) Pressure (bar)   Constr. rmsd
   -2.49831e+02    3.38730e+02    3.07554e-06

           Step           Time
       24450000    48900.00000

   Energies (kJ/mol)
           Bond          Angle    Proper Dih.  Improper Dih.          LJ-14
    1.48873e+03    3.85549e+03    5.13935e+03    2.58491e+02    1.91164e+03
     Coulomb-14        LJ (SR)  Disper. corr.   Coulomb (SR)   Coul. recip.
    2.66946e+04    4.10682e+04   -2.45950e+03   -3.28396e+05    1.55970e+03
      Potential    Kinetic En.   Total Energy  Conserved En.    Temperature
   -2.48879e+05    4.33935e+04   -2.05486e+05   -1.48369e+05    3.00618e+02
 Pres. DC (bar) Pressure (bar)   Constr. rmsd
   -2.46015e+02   -3.72930e+02    3.05410e-06

           Step           Time
       24500000    49000.00000

   Energies (kJ/mol)
           Bond          Angle    Proper Dih.  Improper Dih.          LJ-14
    1.60589e+03    3.75634e+03    5.16052e+03    2.12579e+02    1.92237e+03
     Coulomb-14        LJ (SR)  Disper. corr.   Coulomb (SR)   Coul. recip.
    2.66013e+04    4.02790e+04   -2.47281e+03   -3.27798e+05    1.54618e+03
      Potential    Kinetic En.   Total Energy  Conserved En.    Temperature
   -2.49187e+05    4.32400e+04   -2.05947e+05   -1.48218e+05    2.99555e+02
 Pres. DC (bar) Pressure (bar)   Constr. rmsd
   -2.48681e+02   -4.03491e+02    3.04303e-06

           Step           Time
       24550000    49100.00000

   Energies (kJ/mol)
           Bond          Angle    Proper Dih.  Improper Dih.          LJ-14
    1.61042e+03    3.62650e+03    5.14718e+03    2.53926e+02    1.89032e+03
     Coulomb-14        LJ (SR)  Disper. corr.   Coulomb (SR)   Coul. recip.
    2.68061e+04    4.15580e+04   -2.47476e+03   -3.29990e+05    1.50220e+03
      Potential    Kinetic En.   Total Energy  Conserved En.    Temperature
   -2.50070e+05    4.32262e+04   -2.06844e+05   -1.48091e+05    2.99460e+02
 Pres. DC (bar) Pressure (bar)   Constr. rmsd
   -2.49073e+02    1.06506e+02    2.84585e-06

           Step           Time
       24600000    49200.00000

   Energies (kJ/mol)
           Bond          Angle    Proper Dih.  Improper Dih.          LJ-14
    1.41344e+03    4.07180e+03    5.20026e+03    2.57896e+02    1.90871e+03
     Coulomb-14        LJ (SR)  Disper. corr.   Coulomb (SR)   Coul. recip.
    2.65948e+04    4.15272e+04   -2.46240e+03   -3.28638e+05    1.60121e+03
      Potential    Kinetic En.   Total Energy  Conserved En.    Temperature
   -2.48525e+05    4.47179e+04   -2.03807e+05   -1.47999e+05    3.09794e+02
 Pres. DC (bar) Pressure (bar)   Constr. rmsd
   -2.46594e+02    1.58468e+02    3.08148e-06

           Step           Time
       24650000    49300.00000

   Energies (kJ/mol)
           Bond          Angle    Proper Dih.  Improper Dih.          LJ-14
    1.54030e+03    3.89691e+03    5.11950e+03    2.49339e+02    1.84648e+03
     Coulomb-14        LJ (SR)  Disper. corr.   Coulomb (SR)   Coul. recip.
    2.66128e+04    4.00973e+04   -2.47242e+03   -3.26635e+05    1.48908e+03
      Potential    Kinetic En.   Total Energy  Conserved En.    Temperature
   -2.48256e+05    4.30367e+04   -2.05219e+05   -1.47857e+05    2.98147e+02
 Pres. DC (bar) Pressure (bar)   Constr. rmsd
   -2.48604e+02   -2.99286e+02    2.72783e-06

           Step           Time
       24700000    49400.00000

   Energies (kJ/mol)
           Bond          Angle    Proper Dih.  Improper Dih.          LJ-14
    1.42736e+03    3.80061e+03    5.17259e+03    2.07270e+02    1.96050e+03
     Coulomb-14        LJ (SR)  Disper. corr.   Coulomb (SR)   Coul. recip.
    2.67513e+04    4.10388e+04   -2.47595e+03   -3.28748e+05    1.52306e+03
      Potential    Kinetic En.   Total Energy  Conserved En.    Temperature
   -2.49342e+05    4.32267e+04   -2.06116e+05   -1.47756e+05    2.99463e+02
 Pres. DC (bar) Pressure (bar)   Constr. rmsd
   -2.49314e+02   -1.35228e+02    3.18109e-06

           Step           Time
       24750000    49500.00000

   Energies (kJ/mol)
           Bond          Angle    Proper Dih.  Improper Dih.          LJ-14
    1.41621e+03    3.78802e+03    5.16388e+03    2.20284e+02    1.92443e+03
     Coulomb-14        LJ (SR)  Disper. corr.   Coulomb (SR)   Coul. recip.
    2.66976e+04    4.19994e+04   -2.48293e+03   -3.30539e+05    1.47099e+03
      Potential    Kinetic En.   Total Energy  Conserved En.    Temperature
   -2.50341e+05    4.33735e+04   -2.06968e+05   -1.47618e+05    3.00480e+02
 Pres. DC (bar) Pressure (bar)   Constr. rmsd
   -2.50720e+02    4.42004e+02    3.01722e-06

           Step           Time
       24800000    49600.00000

   Energies (kJ/mol)
           Bond          Angle    Proper Dih.  Improper Dih.          LJ-14
    1.65371e+03    4.01119e+03    5.15293e+03    2.31058e+02    1.91554e+03
     Coulomb-14        LJ (SR)  Disper. corr.   Coulomb (SR)   Coul. recip.
    2.65690e+04    4.08815e+04   -2.46719e+03   -3.27680e+05    1.55635e+03
      Potential    Kinetic En.   Total Energy  Conserved En.    Temperature
   -2.48176e+05    4.40268e+04   -2.04149e+05   -1.47438e+05    3.05006e+02
 Pres. DC (bar) Pressure (bar)   Constr. rmsd
   -2.47554e+02    2.52906e+01    3.10278e-06

           Step           Time
       24850000    49700.00000

   Energies (kJ/mol)
           Bond          Angle    Proper Dih.  Improper Dih.          LJ-14
    1.43621e+03    3.81628e+03    5.16903e+03    2.45267e+02    1.93941e+03
     Coulomb-14        LJ (SR)  Disper. corr.   Coulomb (SR)   Coul. recip.
    2.66614e+04    4.09628e+04   -2.45645e+03   -3.27730e+05    1.61596e+03
      Potential    Kinetic En.   Total Energy  Conserved En.    Temperature
   -2.48341e+05    4.37155e+04   -2.04625e+05   -1.47329e+05    3.02849e+02
 Pres. DC (bar) Pressure (bar)   Constr. rmsd
   -2.45406e+02    5.81175e+01    3.01417e-06

           Step           Time
       24900000    49800.00000

   Energies (kJ/mol)
           Bond          Angle    Proper Dih.  Improper Dih.          LJ-14
    1.45414e+03    3.90198e+03    5.10578e+03    2.45327e+02    1.92204e+03
     Coulomb-14        LJ (SR)  Disper. corr.   Coulomb (SR)   Coul. recip.
    2.66628e+04    4.11003e+04   -2.46322e+03   -3.28113e+05    1.54252e+03
      Potential    Kinetic En.   Total Energy  Conserved En.    Temperature
   -2.48641e+05    4.36922e+04   -2.04949e+05   -1.47282e+05    3.02688e+02
 Pres. DC (bar) Pressure (bar)   Constr. rmsd
   -2.46760e+02   -7.50767e+01    2.88474e-06

           Step           Time
       24950000    49900.00000

   Energies (kJ/mol)
           Bond          Angle    Proper Dih.  Improper Dih.          LJ-14
    1.40455e+03    3.94176e+03    5.05625e+03    2.54896e+02    1.99770e+03
     Coulomb-14        LJ (SR)  Disper. corr.   Coulomb (SR)   Coul. recip.
    2.66936e+04    4.02029e+04   -2.46475e+03   -3.27662e+05    1.53973e+03
      Potential    Kinetic En.   Total Energy  Conserved En.    Temperature
   -2.49035e+05    4.38094e+04   -2.05226e+05   -1.47118e+05    3.03500e+02
 Pres. DC (bar) Pressure (bar)   Constr. rmsd
   -2.47066e+02   -1.18044e+02    3.02215e-06

           Step           Time
       25000000    50000.00000

   Energies (kJ/mol)
           Bond          Angle    Proper Dih.  Improper Dih.          LJ-14
    1.46695e+03    3.81968e+03    5.26934e+03    2.69957e+02    1.87951e+03
     Coulomb-14        LJ (SR)  Disper. corr.   Coulomb (SR)   Coul. recip.
    2.66661e+04    4.15631e+04   -2.46319e+03   -3.28238e+05    1.57057e+03
      Potential    Kinetic En.   Total Energy  Conserved En.    Temperature
   -2.48196e+05    4.40805e+04   -2.04116e+05   -1.46983e+05    3.05378e+02
 Pres. DC (bar) Pressure (bar)   Constr. rmsd
   -2.46753e+02    1.55726e+02    2.86021e-06

           Step           Time
       25050000    50100.00000

   Energies (kJ/mol)
           Bond          Angle    Proper Dih.  Improper Dih.          LJ-14
    1.50136e+03    3.95401e+03    5.17781e+03    2.84538e+02    1.92493e+03
     Coulomb-14        LJ (SR)  Disper. corr.   Coulomb (SR)   Coul. recip.
    2.65566e+04    4.12203e+04   -2.45989e+03   -3.28709e+05    1.58189e+03
      Potential    Kinetic En.   Total Energy  Conserved En.    Temperature
   -2.48968e+05    4.38311e+04   -2.05137e+05   -1.46879e+05    3.03650e+02
 Pres. DC (bar) Pressure (bar)   Constr. rmsd
   -2.46094e+02    1.13176e+01    2.90358e-06

           Step           Time
       25100000    50200.00000

   Energies (kJ/mol)
           Bond          Angle    Proper Dih.  Improper Dih.          LJ-14
    1.43705e+03    3.89573e+03    5.12462e+03    2.56314e+02    1.91814e+03
     Coulomb-14        LJ (SR)  Disper. corr.   Coulomb (SR)   Coul. recip.
    2.66972e+04    4.04920e+04   -2.46401e+03   -3.27520e+05    1.54013e+03
      Potential    Kinetic En.   Total Energy  Conserved En.    Temperature
   -2.48623e+05    4.33837e+04   -2.05239e+05   -1.46755e+05    3.00551e+02
 Pres. DC (bar) Pressure (bar)   Constr. rmsd
   -2.46918e+02    6.22455e+01    2.97935e-06

           Step           Time
       25150000    50300.00000

   Energies (kJ/mol)
           Bond          Angle    Proper Dih.  Improper Dih.          LJ-14
    1.49535e+03    3.91671e+03    5.06579e+03    2.48825e+02    1.86296e+03
     Coulomb-14        LJ (SR)  Disper. corr.   Coulomb (SR)   Coul. recip.
    2.64929e+04    4.14685e+04   -2.47735e+03   -3.29230e+05    1.57478e+03
      Potential    Kinetic En.   Total Energy  Conserved En.    Temperature
   -2.49582e+05    4.38220e+04   -2.05760e+05   -1.46656e+05    3.03587e+02
 Pres. DC (bar) Pressure (bar)   Constr. rmsd
   -2.49596e+02    2.50010e+02    3.03147e-06

           Step           Time
       25200000    50400.00000

   Energies (kJ/mol)
           Bond          Angle    Proper Dih.  Improper Dih.          LJ-14
    1.45930e+03    4.08766e+03    5.21083e+03    2.50469e+02    1.89026e+03
     Coulomb-14        LJ (SR)  Disper. corr.   Coulomb (SR)   Coul. recip.
    2.64841e+04    4.07809e+04   -2.45408e+03   -3.27420e+05    1.63096e+03
      Potential    Kinetic En.   Total Energy  Conserved En.    Temperature
   -2.48080e+05    4.38122e+04   -2.04267e+05   -1.46552e+05    3.03519e+02
 Pres. DC (bar) Pressure (bar)   Constr. rmsd
   -2.44934e+02   -6.44067e+01    3.15465e-06

           Step           Time
       25250000    50500.00000

   Energies (kJ/mol)
           Bond          Angle    Proper Dih.  Improper Dih.          LJ-14
    1.40333e+03    3.92494e+03    5.16780e+03    2.64238e+02    1.96721e+03
     Coulomb-14        LJ (SR)  Disper. corr.   Coulomb (SR)   Coul. recip.
    2.65481e+04    4.13364e+04   -2.47565e+03   -3.28291e+05    1.58329e+03
      Potential    Kinetic En.   Total Energy  Conserved En.    Temperature
   -2.48571e+05    4.33473e+04   -2.05224e+05   -1.46362e+05    3.00299e+02
 Pres. DC (bar) Pressure (bar)   Constr. rmsd
   -2.49252e+02    3.45948e+02    3.38184e-06

           Step           Time
       25300000    50600.00000

   Energies (kJ/mol)
           Bond          Angle    Proper Dih.  Improper Dih.          LJ-14
    1.51727e+03    3.81771e+03    5.16281e+03    2.41591e+02    1.88684e+03
     Coulomb-14        LJ (SR)  Disper. corr.   Coulomb (SR)   Coul. recip.
    2.66743e+04    4.15009e+04   -2.46611e+03   -3.29146e+05    1.52549e+03
      Potential    Kinetic En.   Total Energy  Conserved En.    Temperature
   -2.49285e+05    4.32362e+04   -2.06049e+05   -1.46291e+05    2.99529e+02
 Pres. DC (bar) Pressure (bar)   Constr. rmsd
   -2.47338e+02   -8.35408e+01    2.65178e-06

           Step           Time
       25350000    50700.00000

   Energies (kJ/mol)
           Bond          Angle    Proper Dih.  Improper Dih.          LJ-14
    1.44501e+03    3.91382e+03    5.22007e+03    2.48255e+02    1.87261e+03
     Coulomb-14        LJ (SR)  Disper. corr.   Coulomb (SR)   Coul. recip.
    2.65324e+04    4.07742e+04   -2.46593e+03   -3.28461e+05    1.55974e+03
      Potential    Kinetic En.   Total Energy  Conserved En.    Temperature
   -2.49361e+05    4.31425e+04   -2.06219e+05   -1.46161e+05    2.98880e+02
 Pres. DC (bar) Pressure (bar)   Constr. rmsd
   -2.47302e+02   -3.07007e+01    2.80682e-06

           Step           Time
       25400000    50800.00000

   Energies (kJ/mol)
           Bond          Angle    Proper Dih.  Improper Dih.          LJ-14
    1.47394e+03    3.94511e+03    5.09937e+03    2.24926e+02    1.88476e+03
     Coulomb-14        LJ (SR)  Disper. corr.   Coulomb (SR)   Coul. recip.
    2.65629e+04    4.15519e+04   -2.48103e+03   -3.29246e+05    1.55309e+03
      Potential    Kinetic En.   Total Energy  Conserved En.    Temperature
   -2.49431e+05    4.37556e+04   -2.05676e+05   -1.46076e+05    3.03127e+02
 Pres. DC (bar) Pressure (bar)   Constr. rmsd
   -2.50337e+02    2.39586e+02    3.17789e-06

           Step           Time
       25450000    50900.00000

   Energies (kJ/mol)
           Bond          Angle    Proper Dih.  Improper Dih.          LJ-14
    1.48054e+03    3.88194e+03    5.15674e+03    2.02670e+02    1.93023e+03
     Coulomb-14        LJ (SR)  Disper. corr.   Coulomb (SR)   Coul. recip.
    2.67643e+04    4.16835e+04   -2.46250e+03   -3.29085e+05    1.57699e+03
      Potential    Kinetic En.   Total Energy  Conserved En.    Temperature
   -2.48871e+05    4.33795e+04   -2.05491e+05   -1.45948e+05    3.00522e+02
 Pres. DC (bar) Pressure (bar)   Constr. rmsd
   -2.46615e+02    2.71301e+02    2.86537e-06

           Step           Time
       25500000    51000.00000

   Energies (kJ/mol)
           Bond          Angle    Proper Dih.  Improper Dih.          LJ-14
    1.41970e+03    3.81537e+03    5.15717e+03    2.20003e+02    1.89040e+03
     Coulomb-14        LJ (SR)  Disper. corr.   Coulomb (SR)   Coul. recip.
    2.65696e+04    4.02909e+04   -2.47157e+03   -3.27962e+05    1.58921e+03
      Potential    Kinetic En.   Total Energy  Conserved En.    Temperature
   -2.49482e+05    4.37528e+04   -2.05729e+05   -1.45874e+05    3.03108e+02
 Pres. DC (bar) Pressure (bar)   Constr. rmsd
   -2.48434e+02   -3.59789e+02    3.14865e-06

           Step           Time
       25550000    51100.00000

   Energies (kJ/mol)
           Bond          Angle    Proper Dih.  Improper Dih.          LJ-14
    1.60782e+03    3.86930e+03    5.22920e+03    2.20308e+02    1.86088e+03
     Coulomb-14        LJ (SR)  Disper. corr.   Coulomb (SR)   Coul. recip.
    2.64523e+04    4.14267e+04   -2.46285e+03   -3.28152e+05    1.56100e+03
      Potential    Kinetic En.   Total Energy  Conserved En.    Temperature
   -2.48387e+05    4.42312e+04   -2.04156e+05   -1.45766e+05    3.06422e+02
 Pres. DC (bar) Pressure (bar)   Constr. rmsd
   -2.46685e+02   -1.22253e+00    3.18043e-06

           Step           Time
       25600000    51200.00000

   Energies (kJ/mol)
           Bond          Angle    Proper Dih.  Improper Dih.          LJ-14
    1.45182e+03    4.02241e+03    5.10707e+03    2.39448e+02    1.93653e+03
     Coulomb-14        LJ (SR)  Disper. corr.   Coulomb (SR)   Coul. recip.
    2.66791e+04    4.14988e+04   -2.45956e+03   -3.28559e+05    1.56360e+03
      Potential    Kinetic En.   Total Energy  Conserved En.    Temperature
   -2.48520e+05    4.40889e+04   -2.04431e+05   -1.45611e+05    3.05436e+02
 Pres. DC (bar) Pressure (bar)   Constr. rmsd
   -2.46027e+02    1.18782e+02    3.33225e-06

           Step           Time
       25650000    51300.00000

   Energies (kJ/mol)
           Bond          Angle    Proper Dih.  Improper Dih.          LJ-14
    1.50623e+03    3.94597e+03    5.17141e+03    2.38257e+02    1.85802e+03
     Coulomb-14        LJ (SR)  Disper. corr.   Coulomb (SR)   Coul. recip.
    2.64372e+04    4.13659e+04   -2.47320e+03   -3.28428e+05    1.50423e+03
      Potential    Kinetic En.   Total Energy  Conserved En.    Temperature
   -2.48874e+05    4.38718e+04   -2.05002e+05   -1.45588e+05    3.03932e+02
 Pres. DC (bar) Pressure (bar)   Constr. rmsd
   -2.48760e+02    1.29742e+02    3.42400e-06

           Step           Time
       25700000    51400.00000

   Energies (kJ/mol)
           Bond          Angle    Proper Dih.  Improper Dih.          LJ-14
    1.59569e+03    3.97820e+03    5.26706e+03    2.30065e+02    1.90628e+03
     Coulomb-14        LJ (SR)  Disper. corr.   Coulomb (SR)   Coul. recip.
    2.64730e+04    4.06359e+04   -2.47312e+03   -3.27334e+05    1.56205e+03
      Potential    Kinetic En.   Total Energy  Conserved En.    Temperature
   -2.48159e+05    4.39864e+04   -2.04172e+05   -1.45461e+05    3.04726e+02
 Pres. DC (bar) Pressure (bar)   Constr. rmsd
   -2.48745e+02    5.74118e+01    2.86928e-06

           Step           Time
       25750000    51500.00000

   Energies (kJ/mol)
           Bond          Angle    Proper Dih.  Improper Dih.          LJ-14
    1.48009e+03    4.02639e+03    5.17100e+03    2.18570e+02    1.94207e+03
     Coulomb-14        LJ (SR)  Disper. corr.   Coulomb (SR)   Coul. recip.
    2.66430e+04    4.17107e+04   -2.45910e+03   -3.28846e+05    1.58831e+03
      Potential    Kinetic En.   Total Energy  Conserved En.    Temperature
   -2.48525e+05    4.37117e+04   -2.04814e+05   -1.45318e+05    3.02823e+02
 Pres. DC (bar) Pressure (bar)   Constr. rmsd
   -2.45936e+02    2.53401e+02    2.98324e-06

           Step           Time
       25800000    51600.00000

   Energies (kJ/mol)
           Bond          Angle    Proper Dih.  Improper Dih.          LJ-14
    1.44553e+03    3.92806e+03    5.11571e+03    2.13821e+02    1.92420e+03
     Coulomb-14        LJ (SR)  Disper. corr.   Coulomb (SR)   Coul. recip.
    2.66476e+04    4.05716e+04   -2.45800e+03   -3.28306e+05    1.53919e+03
      Potential    Kinetic En.   Total Energy  Conserved En.    Temperature
   -2.49379e+05    4.33106e+04   -2.06068e+05   -1.45212e+05    3.00044e+02
 Pres. DC (bar) Pressure (bar)   Constr. rmsd
   -2.45715e+02   -3.72599e+01    2.93001e-06

           Step           Time
       25850000    51700.00000

   Energies (kJ/mol)
           Bond          Angle    Proper Dih.  Improper Dih.          LJ-14
    1.60834e+03    3.88883e+03    5.20305e+03    2.48163e+02    1.89917e+03
     Coulomb-14        LJ (SR)  Disper. corr.   Coulomb (SR)   Coul. recip.
    2.66013e+04    4.16182e+04   -2.46734e+03   -3.28371e+05    1.57161e+03
      Potential    Kinetic En.   Total Energy  Conserved En.    Temperature
   -2.48200e+05    4.41987e+04   -2.04001e+05   -1.45048e+05    3.06197e+02
 Pres. DC (bar) Pressure (bar)   Constr. rmsd
   -2.47585e+02    4.36242e+01    3.22124e-06

           Step           Time
       25900000    51800.00000

   Energies (kJ/mol)
           Bond          Angle    Proper Dih.  Improper Dih.          LJ-14
    1.57642e+03    4.08729e+03    5.13821e+03    2.42958e+02    1.96416e+03
     Coulomb-14        LJ (SR)  Disper. corr.   Coulomb (SR)   Coul. recip.
    2.67913e+04    4.00534e+04   -2.45793e+03   -3.26707e+05    1.51509e+03
      Potential    Kinetic En.   Total Energy  Conserved En.    Temperature
   -2.47796e+05    4.39275e+04   -2.03869e+05   -1.44880e+05    3.04318e+02
 Pres. DC (bar) Pressure (bar)   Constr. rmsd
   -2.45701e+02   -1.66399e+02    2.97906e-06

           Step           Time
       25950000    51900.00000

   Energies (kJ/mol)
           Bond          Angle    Proper Dih.  Improper Dih.          LJ-14
    1.58897e+03    3.88008e+03    5.25119e+03    2.72421e+02    1.91244e+03
     Coulomb-14        LJ (SR)  Disper. corr.   Coulomb (SR)   Coul. recip.
    2.65046e+04    4.24296e+04   -2.47675e+03   -3.29866e+05    1.56279e+03
      Potential    Kinetic En.   Total Energy  Conserved En.    Temperature
   -2.48940e+05    4.41547e+04   -2.04786e+05   -1.44703e+05    3.05892e+02
 Pres. DC (bar) Pressure (bar)   Constr. rmsd
   -2.49474e+02    5.27561e+02    3.29175e-06

           Step           Time
       26000000    52000.00000

   Energies (kJ/mol)
           Bond          Angle    Proper Dih.  Improper Dih.          LJ-14
    1.50970e+03    3.86837e+03    5.14800e+03    2.47165e+02    1.87993e+03
     Coulomb-14        LJ (SR)  Disper. corr.   Coulomb (SR)   Coul. recip.
    2.65306e+04    4.13379e+04   -2.47820e+03   -3.28935e+05    1.64170e+03
      Potential    Kinetic En.   Total Energy  Conserved En.    Temperature
   -2.49249e+05    4.36757e+04   -2.05574e+05   -1.44555e+05    3.02574e+02
 Pres. DC (bar) Pressure (bar)   Constr. rmsd
   -2.49765e+02    1.67563e+02    2.97931e-06

           Step           Time
       26050000    52100.00000

   Energies (kJ/mol)
           Bond          Angle    Proper Dih.  Improper Dih.          LJ-14
    1.60719e+03    3.95416e+03    5.19231e+03    2.79185e+02    1.88871e+03
     Coulomb-14        LJ (SR)  Disper. corr.   Coulomb (SR)   Coul. recip.
    2.64699e+04    4.19789e+04   -2.46776e+03   -3.28576e+05    1.59939e+03
      Potential    Kinetic En.   Total Energy  Conserved En.    Temperature
   -2.48074e+05    4.42676e+04   -2.03806e+05   -1.44519e+05    3.06674e+02
 Pres. DC (bar) Pressure (bar)   Constr. rmsd
   -2.47668e+02    2.70970e+02    3.16035e-06

           Step           Time
       26100000    52200.00000

   Energies (kJ/mol)
           Bond          Angle    Proper Dih.  Improper Dih.          LJ-14
    1.40744e+03    4.24691e+03    5.19586e+03    2.34849e+02    1.89205e+03
     Coulomb-14        LJ (SR)  Disper. corr.   Coulomb (SR)   Coul. recip.
    2.64158e+04    4.09851e+04   -2.45582e+03   -3.27436e+05    1.58907e+03
      Potential    Kinetic En.   Total Energy  Conserved En.    Temperature
   -2.47925e+05    4.23078e+04   -2.05617e+05   -1.44386e+05    2.93097e+02
 Pres. DC (bar) Pressure (bar)   Constr. rmsd
   -2.45281e+02    1.80143e+02    2.67248e-06

           Step           Time
       26150000    52300.00000

   Energies (kJ/mol)
           Bond          Angle    Proper Dih.  Improper Dih.          LJ-14
    1.49122e+03    3.96241e+03    5.14211e+03    2.67790e+02    1.94970e+03
     Coulomb-14        LJ (SR)  Disper. corr.   Coulomb (SR)   Coul. recip.
    2.67006e+04    4.20118e+04   -2.47205e+03   -3.30273e+05    1.61949e+03
      Potential    Kinetic En.   Total Energy  Conserved En.    Temperature
   -2.49600e+05    4.37930e+04   -2.05807e+05   -1.44267e+05    3.03386e+02
 Pres. DC (bar) Pressure (bar)   Constr. rmsd
   -2.48529e+02    3.98544e+02    2.80155e-06

           Step           Time
       26200000    52400.00000

   Energies (kJ/mol)
           Bond          Angle    Proper Dih.  Improper Dih.          LJ-14
    1.55497e+03    4.02606e+03    5.22043e+03    2.55350e+02    1.86242e+03
     Coulomb-14        LJ (SR)  Disper. corr.   Coulomb (SR)   Coul. recip.
    2.65029e+04    4.03341e+04   -2.48089e+03   -3.27035e+05    1.60729e+03
      Potential    Kinetic En.   Total Energy  Conserved En.    Temperature
   -2.48152e+05    4.40420e+04   -2.04110e+05   -1.44155e+05    3.05111e+02
 Pres. DC (bar) Pressure (bar)   Constr. rmsd
   -2.50308e+02   -1.85972e+02    3.28747e-06

           Step           Time
       26250000    52500.00000

   Energies (kJ/mol)
           Bond          Angle    Proper Dih.  Improper Dih.          LJ-14
    1.46093e+03    4.06058e+03    5.14009e+03    2.25911e+02    1.91647e+03
     Coulomb-14        LJ (SR)  Disper. corr.   Coulomb (SR)   Coul. recip.
    2.65549e+04    4.01119e+04   -2.45977e+03   -3.27085e+05    1.59801e+03
      Potential    Kinetic En.   Total Energy  Conserved En.    Temperature
   -2.48476e+05    4.31479e+04   -2.05328e+05   -1.43994e+05    2.98917e+02
 Pres. DC (bar) Pressure (bar)   Constr. rmsd
   -2.46069e+02   -1.44271e+02    3.14014e-06

           Step           Time
       26300000    52600.00000

   Energies (kJ/mol)
           Bond          Angle    Proper Dih.  Improper Dih.          LJ-14
    1.62245e+03    3.91374e+03    5.18122e+03    2.46507e+02    1.90380e+03
     Coulomb-14        LJ (SR)  Disper. corr.   Coulomb (SR)   Coul. recip.
    2.64870e+04    4.19531e+04   -2.47035e+03   -3.29012e+05    1.57102e+03
      Potential    Kinetic En.   Total Energy  Conserved En.    Temperature
   -2.48604e+05    4.39486e+04   -2.04655e+05   -1.43938e+05    3.04464e+02
 Pres. DC (bar) Pressure (bar)   Constr. rmsd
   -2.48188e+02    4.01298e+02    2.89559e-06

           Step           Time
       26350000    52700.00000

   Energies (kJ/mol)
           Bond          Angle    Proper Dih.  Improper Dih.          LJ-14
    1.40896e+03    3.89295e+03    5.13994e+03    2.24481e+02    1.90944e+03
     Coulomb-14        LJ (SR)  Disper. corr.   Coulomb (SR)   Coul. recip.
    2.67079e+04    4.05091e+04   -2.46654e+03   -3.27702e+05    1.64218e+03
      Potential    Kinetic En.   Total Energy  Conserved En.    Temperature
   -2.48734e+05    4.32107e+04   -2.05523e+05   -1.43780e+05    2.99352e+02
 Pres. DC (bar) Pressure (bar)   Constr. rmsd
   -2.47424e+02   -1.45685e+02    2.90573e-06

           Step           Time
       26400000    52800.00000

   Energies (kJ/mol)
           Bond          Angle    Proper Dih.  Improper Dih.          LJ-14
    1.50989e+03    4.02024e+03    5.18397e+03    2.01452e+02    1.86019e+03
     Coulomb-14        LJ (SR)  Disper. corr.   Coulomb (SR)   Coul. recip.
    2.64852e+04    4.02750e+04   -2.45834e+03   -3.27625e+05    1.51323e+03
      Potential    Kinetic En.   Total Energy  Conserved En.    Temperature
   -2.49034e+05    4.41427e+04   -2.04892e+05   -1.43656e+05    3.05809e+02
 Pres. DC (bar) Pressure (bar)   Constr. rmsd
   -2.45784e+02   -2.94265e+02    2.82881e-06

           Step           Time
       26450000    52900.00000

   Energies (kJ/mol)
           Bond          Angle    Proper Dih.  Improper Dih.          LJ-14
    1.44226e+03    3.99865e+03    5.06716e+03    2.74275e+02    1.91003e+03
     Coulomb-14        LJ (SR)  Disper. corr.   Coulomb (SR)   Coul. recip.
    2.65255e+04    4.16118e+04   -2.45060e+03   -3.28508e+05    1.49312e+03
      Potential    Kinetic En.   Total Energy  Conserved En.    Temperature
   -2.48636e+05    4.39730e+04   -2.04663e+05   -1.43581e+05    3.04633e+02
 Pres. DC (bar) Pressure (bar)   Constr. rmsd
   -2.44240e+02    1.12131e+02    3.02802e-06

           Step           Time
       26500000    53000.00000

   Energies (kJ/mol)
           Bond          Angle    Proper Dih.  Improper Dih.          LJ-14
    1.43120e+03    3.83949e+03    5.13974e+03    2.34168e+02    1.88758e+03
     Coulomb-14        LJ (SR)  Disper. corr.   Coulomb (SR)   Coul. recip.
    2.66486e+04    4.03600e+04   -2.47293e+03   -3.28325e+05    1.57424e+03
      Potential    Kinetic En.   Total Energy  Conserved En.    Temperature
   -2.49683e+05    4.37046e+04   -2.05978e+05   -1.43443e+05    3.02774e+02
 Pres. DC (bar) Pressure (bar)   Constr. rmsd
   -2.48707e+02   -2.37219e+02    3.41040e-06

Writing checkpoint, step 26546700 at Mon Mar  7 18:31:46 2022


           Step           Time
       26550000    53100.00000

   Energies (kJ/mol)
           Bond          Angle    Proper Dih.  Improper Dih.          LJ-14
    1.50604e+03    4.02464e+03    5.11804e+03    2.63552e+02    1.84131e+03
     Coulomb-14        LJ (SR)  Disper. corr.   Coulomb (SR)   Coul. recip.
    2.66838e+04    4.08045e+04   -2.46333e+03   -3.28695e+05    1.58941e+03
      Potential    Kinetic En.   Total Energy  Conserved En.    Temperature
   -2.49327e+05    4.42425e+04   -2.05085e+05   -1.43350e+05    3.06500e+02
 Pres. DC (bar) Pressure (bar)   Constr. rmsd
   -2.46781e+02   -9.03355e+01    3.31706e-06

           Step           Time
       26600000    53200.00000

   Energies (kJ/mol)
           Bond          Angle    Proper Dih.  Improper Dih.          LJ-14
    1.34464e+03    3.90367e+03    5.13367e+03    2.30353e+02    1.86597e+03
     Coulomb-14        LJ (SR)  Disper. corr.   Coulomb (SR)   Coul. recip.
    2.66151e+04    4.08923e+04   -2.44405e+03   -3.28325e+05    1.60623e+03
      Potential    Kinetic En.   Total Energy  Conserved En.    Temperature
   -2.49177e+05    4.37608e+04   -2.05416e+05   -1.43251e+05    3.03163e+02
 Pres. DC (bar) Pressure (bar)   Constr. rmsd
   -2.42938e+02   -2.87723e+02    3.11546e-06

           Step           Time
       26650000    53300.00000

   Energies (kJ/mol)
           Bond          Angle    Proper Dih.  Improper Dih.          LJ-14
    1.51647e+03    3.86265e+03    5.03796e+03    2.23498e+02    1.97072e+03
     Coulomb-14        LJ (SR)  Disper. corr.   Coulomb (SR)   Coul. recip.
    2.65882e+04    4.15434e+04   -2.46886e+03   -3.28834e+05    1.61386e+03
      Potential    Kinetic En.   Total Energy  Conserved En.    Temperature
   -2.48946e+05    4.34005e+04   -2.05545e+05   -1.43080e+05    3.00667e+02
 Pres. DC (bar) Pressure (bar)   Constr. rmsd
   -2.47890e+02    1.62215e+02    3.00292e-06

           Step           Time
       26700000    53400.00000

   Energies (kJ/mol)
           Bond          Angle    Proper Dih.  Improper Dih.          LJ-14
    1.41032e+03    3.75745e+03    5.16000e+03    2.13935e+02    1.88891e+03
     Coulomb-14        LJ (SR)  Disper. corr.   Coulomb (SR)   Coul. recip.
    2.67197e+04    4.10095e+04   -2.46614e+03   -3.28915e+05    1.60778e+03
      Potential    Kinetic En.   Total Energy  Conserved En.    Temperature
   -2.49613e+05    4.32825e+04   -2.06331e+05   -1.43004e+05    2.99849e+02
 Pres. DC (bar) Pressure (bar)   Constr. rmsd
   -2.47345e+02   -1.99807e+02    3.14304e-06

           Step           Time
       26750000    53500.00000

   Energies (kJ/mol)
           Bond          Angle    Proper Dih.  Improper Dih.          LJ-14
    1.45472e+03    3.84288e+03    5.14197e+03    2.30659e+02    1.91520e+03
     Coulomb-14        LJ (SR)  Disper. corr.   Coulomb (SR)   Coul. recip.
    2.66289e+04    4.08572e+04   -2.48027e+03   -3.27935e+05    1.55136e+03
      Potential    Kinetic En.   Total Energy  Conserved En.    Temperature
   -2.48792e+05    4.37282e+04   -2.05064e+05   -1.42884e+05    3.02937e+02
 Pres. DC (bar) Pressure (bar)   Constr. rmsd
   -2.50184e+02    1.33940e+01    2.90379e-06

           Step           Time
       26800000    53600.00000

   Energies (kJ/mol)
           Bond          Angle    Proper Dih.  Improper Dih.          LJ-14
    1.58314e+03    3.85981e+03    5.20030e+03    2.51824e+02    1.86823e+03
     Coulomb-14        LJ (SR)  Disper. corr.   Coulomb (SR)   Coul. recip.
    2.64639e+04    4.11271e+04   -2.46489e+03   -3.28093e+05    1.55314e+03
      Potential    Kinetic En.   Total Energy  Conserved En.    Temperature
   -2.48650e+05    4.38272e+04   -2.04823e+05   -1.42771e+05    3.03623e+02
 Pres. DC (bar) Pressure (bar)   Constr. rmsd
   -2.47093e+02   -2.40033e+02    3.23961e-06

           Step           Time
       26850000    53700.00000

   Energies (kJ/mol)
           Bond          Angle    Proper Dih.  Improper Dih.          LJ-14
    1.45038e+03    4.00970e+03    5.16969e+03    2.43897e+02    1.87129e+03
     Coulomb-14        LJ (SR)  Disper. corr.   Coulomb (SR)   Coul. recip.
    2.65324e+04    4.10830e+04   -2.45773e+03   -3.28433e+05    1.55509e+03
      Potential    Kinetic En.   Total Energy  Conserved En.    Temperature
   -2.48975e+05    4.36570e+04   -2.05318e+05   -1.42625e+05    3.02444e+02
 Pres. DC (bar) Pressure (bar)   Constr. rmsd
   -2.45662e+02   -1.38900e+02    2.98149e-06

           Step           Time
       26900000    53800.00000

   Energies (kJ/mol)
           Bond          Angle    Proper Dih.  Improper Dih.          LJ-14
    1.44487e+03    3.94698e+03    5.22283e+03    2.68902e+02    1.95805e+03
     Coulomb-14        LJ (SR)  Disper. corr.   Coulomb (SR)   Coul. recip.
    2.65718e+04    4.19833e+04   -2.47008e+03   -3.29047e+05    1.60463e+03
      Potential    Kinetic En.   Total Energy  Conserved En.    Temperature
   -2.48516e+05    4.41465e+04   -2.04369e+05   -1.42485e+05    3.05835e+02
 Pres. DC (bar) Pressure (bar)   Constr. rmsd
   -2.48135e+02    3.83896e+02    3.50188e-06

           Step           Time
       26950000    53900.00000

   Energies (kJ/mol)
           Bond          Angle    Proper Dih.  Improper Dih.          LJ-14
    1.46351e+03    4.01088e+03    5.10179e+03    2.34735e+02    1.93136e+03
     Coulomb-14        LJ (SR)  Disper. corr.   Coulomb (SR)   Coul. recip.
    2.66342e+04    3.95735e+04   -2.45824e+03   -3.25754e+05    1.62171e+03
      Potential    Kinetic En.   Total Energy  Conserved En.    Temperature
   -2.47641e+05    4.39134e+04   -2.03727e+05   -1.42373e+05    3.04220e+02
 Pres. DC (bar) Pressure (bar)   Constr. rmsd
   -2.45765e+02   -2.43301e+02    3.30200e-06

           Step           Time
       27000000    54000.00000

   Energies (kJ/mol)
           Bond          Angle    Proper Dih.  Improper Dih.          LJ-14
    1.39493e+03    3.77541e+03    5.11165e+03    2.46769e+02    1.87275e+03
     Coulomb-14        LJ (SR)  Disper. corr.   Coulomb (SR)   Coul. recip.
    2.66712e+04    4.16506e+04   -2.46536e+03   -3.29297e+05    1.51483e+03
      Potential    Kinetic En.   Total Energy  Conserved En.    Temperature
   -2.49524e+05    4.31585e+04   -2.06365e+05   -1.42226e+05    2.98991e+02
 Pres. DC (bar) Pressure (bar)   Constr. rmsd
   -2.47188e+02    1.57228e+02    3.36300e-06

           Step           Time
       27050000    54100.00000

   Energies (kJ/mol)
           Bond          Angle    Proper Dih.  Improper Dih.          LJ-14
    1.45926e+03    3.97305e+03    5.11762e+03    2.37129e+02    1.93901e+03
     Coulomb-14        LJ (SR)  Disper. corr.   Coulomb (SR)   Coul. recip.
    2.67573e+04    4.07238e+04   -2.46668e+03   -3.27297e+05    1.60114e+03
      Potential    Kinetic En.   Total Energy  Conserved En.    Temperature
   -2.47955e+05    4.35419e+04   -2.04413e+05   -1.42071e+05    3.01647e+02
 Pres. DC (bar) Pressure (bar)   Constr. rmsd
   -2.47451e+02    1.43564e+02    2.96800e-06

           Step           Time
       27100000    54200.00000

   Energies (kJ/mol)
           Bond          Angle    Proper Dih.  Improper Dih.          LJ-14
    1.37689e+03    3.92290e+03    5.17278e+03    2.61386e+02    1.97505e+03
     Coulomb-14        LJ (SR)  Disper. corr.   Coulomb (SR)   Coul. recip.
    2.66874e+04    4.18808e+04   -2.47993e+03   -3.29361e+05    1.57140e+03
      Potential    Kinetic En.   Total Energy  Conserved En.    Temperature
   -2.48993e+05    4.41939e+04   -2.04799e+05   -1.42034e+05    3.06164e+02
 Pres. DC (bar) Pressure (bar)   Constr. rmsd
   -2.50114e+02    6.47077e+02    3.11606e-06

           Step           Time
       27150000    54300.00000

   Energies (kJ/mol)
           Bond          Angle    Proper Dih.  Improper Dih.          LJ-14
    1.47838e+03    3.79612e+03    5.11660e+03    2.45487e+02    1.97865e+03
     Coulomb-14        LJ (SR)  Disper. corr.   Coulomb (SR)   Coul. recip.
    2.66362e+04    4.18212e+04   -2.46476e+03   -3.28875e+05    1.55086e+03
      Potential    Kinetic En.   Total Energy  Conserved En.    Temperature
   -2.48717e+05    4.38888e+04   -2.04828e+05   -1.41874e+05    3.04050e+02
 Pres. DC (bar) Pressure (bar)   Constr. rmsd
   -2.47067e+02    4.78976e+02    3.23209e-06

           Step           Time
       27200000    54400.00000

   Energies (kJ/mol)
           Bond          Angle    Proper Dih.  Improper Dih.          LJ-14
    1.52743e+03    3.90500e+03    5.10896e+03    2.48087e+02    1.91928e+03
     Coulomb-14        LJ (SR)  Disper. corr.   Coulomb (SR)   Coul. recip.
    2.66022e+04    4.08269e+04   -2.46132e+03   -3.27709e+05    1.56271e+03
      Potential    Kinetic En.   Total Energy  Conserved En.    Temperature
   -2.48470e+05    4.33330e+04   -2.05137e+05   -1.41739e+05    3.00200e+02
 Pres. DC (bar) Pressure (bar)   Constr. rmsd
   -2.46380e+02    1.96814e+02    2.91052e-06

           Step           Time
       27250000    54500.00000

   Energies (kJ/mol)
           Bond          Angle    Proper Dih.  Improper Dih.          LJ-14
    1.44285e+03    3.86685e+03    5.15002e+03    2.25306e+02    1.90940e+03
     Coulomb-14        LJ (SR)  Disper. corr.   Coulomb (SR)   Coul. recip.
    2.66307e+04    4.07355e+04   -2.45853e+03   -3.27810e+05    1.56677e+03
      Potential    Kinetic En.   Total Energy  Conserved En.    Temperature
   -2.48741e+05    4.40841e+04   -2.04657e+05   -1.41595e+05    3.05403e+02
 Pres. DC (bar) Pressure (bar)   Constr. rmsd
   -2.45821e+02    8.72830e+00    3.13313e-06

           Step           Time
       27300000    54600.00000

   Energies (kJ/mol)
           Bond          Angle    Proper Dih.  Improper Dih.          LJ-14
    1.50372e+03    3.89224e+03    5.09889e+03    2.30489e+02    1.93810e+03
     Coulomb-14        LJ (SR)  Disper. corr.   Coulomb (SR)   Coul. recip.
    2.65534e+04    4.23085e+04   -2.45514e+03   -3.29576e+05    1.63757e+03
      Potential    Kinetic En.   Total Energy  Conserved En.    Temperature
   -2.48868e+05    4.36816e+04   -2.05186e+05   -1.41498e+05    3.02614e+02
 Pres. DC (bar) Pressure (bar)   Constr. rmsd
   -2.45144e+02    1.77126e+02    2.98203e-06

           Step           Time
       27350000    54700.00000

   Energies (kJ/mol)
           Bond          Angle    Proper Dih.  Improper Dih.          LJ-14
    1.48799e+03    3.88756e+03    5.11746e+03    2.25321e+02    1.93677e+03
     Coulomb-14        LJ (SR)  Disper. corr.   Coulomb (SR)   Coul. recip.
    2.66667e+04    4.16015e+04   -2.48335e+03   -3.29129e+05    1.52681e+03
      Potential    Kinetic En.   Total Energy  Conserved En.    Temperature
   -2.49162e+05    4.32880e+04   -2.05874e+05   -1.41342e+05    2.99887e+02
 Pres. DC (bar) Pressure (bar)   Constr. rmsd
   -2.50804e+02    2.76366e+02    2.81454e-06

           Step           Time
       27400000    54800.00000

   Energies (kJ/mol)
           Bond          Angle    Proper Dih.  Improper Dih.          LJ-14
    1.55334e+03    3.97427e+03    5.09825e+03    2.55233e+02    1.91226e+03
     Coulomb-14        LJ (SR)  Disper. corr.   Coulomb (SR)   Coul. recip.
    2.67190e+04    4.15280e+04   -2.45214e+03   -3.28980e+05    1.56346e+03
      Potential    Kinetic En.   Total Energy  Conserved En.    Temperature
   -2.48829e+05    4.41163e+04   -2.04712e+05   -1.41256e+05    3.05626e+02
 Pres. DC (bar) Pressure (bar)   Constr. rmsd
   -2.44547e+02   -2.65419e+02    3.02501e-06

           Step           Time
       27450000    54900.00000

   Energies (kJ/mol)
           Bond          Angle    Proper Dih.  Improper Dih.          LJ-14
    1.54381e+03    3.85579e+03    5.10727e+03    2.38568e+02    1.93242e+03
     Coulomb-14        LJ (SR)  Disper. corr.   Coulomb (SR)   Coul. recip.
    2.67137e+04    4.08553e+04   -2.46487e+03   -3.27859e+05    1.55939e+03
      Potential    Kinetic En.   Total Energy  Conserved En.    Temperature
   -2.48518e+05    4.33171e+04   -2.05201e+05   -1.41120e+05    3.00089e+02
 Pres. DC (bar) Pressure (bar)   Constr. rmsd
   -2.47090e+02   -9.76172e+01    3.02173e-06

           Step           Time
       27500000    55000.00000

   Energies (kJ/mol)
           Bond          Angle    Proper Dih.  Improper Dih.          LJ-14
    1.66955e+03    3.91182e+03    5.09540e+03    2.41979e+02    1.93428e+03
     Coulomb-14        LJ (SR)  Disper. corr.   Coulomb (SR)   Coul. recip.
    2.66713e+04    4.16615e+04   -2.47932e+03   -3.29597e+05    1.56849e+03
      Potential    Kinetic En.   Total Energy  Conserved En.    Temperature
   -2.49322e+05    4.43766e+04   -2.04945e+05   -1.40994e+05    3.07429e+02
 Pres. DC (bar) Pressure (bar)   Constr. rmsd
   -2.49992e+02    1.62185e+02    2.85169e-06

           Step           Time
       27550000    55100.00000

   Energies (kJ/mol)
           Bond          Angle    Proper Dih.  Improper Dih.          LJ-14
    1.52034e+03    3.88024e+03    5.15958e+03    2.80657e+02    1.91695e+03
     Coulomb-14        LJ (SR)  Disper. corr.   Coulomb (SR)   Coul. recip.
    2.65358e+04    4.09739e+04   -2.45956e+03   -3.27062e+05    1.53113e+03
      Potential    Kinetic En.   Total Energy  Conserved En.    Temperature
   -2.47723e+05    4.35598e+04   -2.04163e+05   -1.40858e+05    3.01771e+02
 Pres. DC (bar) Pressure (bar)   Constr. rmsd
   -2.46028e+02   -1.27045e+02    3.12796e-06

           Step           Time
       27600000    55200.00000

   Energies (kJ/mol)
           Bond          Angle    Proper Dih.  Improper Dih.          LJ-14
    1.46180e+03    3.91583e+03    5.08304e+03    2.18142e+02    1.87684e+03
     Coulomb-14        LJ (SR)  Disper. corr.   Coulomb (SR)   Coul. recip.
    2.66323e+04    4.14835e+04   -2.46770e+03   -3.29959e+05    1.54363e+03
      Potential    Kinetic En.   Total Energy  Conserved En.    Temperature
   -2.50211e+05    4.33902e+04   -2.06821e+05   -1.40768e+05    3.00596e+02
 Pres. DC (bar) Pressure (bar)   Constr. rmsd
   -2.47657e+02   -1.50115e+02    2.95976e-06

           Step           Time
       27650000    55300.00000

   Energies (kJ/mol)
           Bond          Angle    Proper Dih.  Improper Dih.          LJ-14
    1.47925e+03    3.88459e+03    5.07625e+03    2.84951e+02    1.94050e+03
     Coulomb-14        LJ (SR)  Disper. corr.   Coulomb (SR)   Coul. recip.
    2.67072e+04    4.10627e+04   -2.45409e+03   -3.27540e+05    1.60884e+03
      Potential    Kinetic En.   Total Energy  Conserved En.    Temperature
   -2.47950e+05    4.40038e+04   -2.03946e+05   -1.40576e+05    3.04847e+02
 Pres. DC (bar) Pressure (bar)   Constr. rmsd
   -2.44935e+02   -1.25369e+02    3.20499e-06

           Step           Time
       27700000    55400.00000

   Energies (kJ/mol)
           Bond          Angle    Proper Dih.  Improper Dih.          LJ-14
    1.44041e+03    4.06884e+03    5.19561e+03    2.24225e+02    1.87631e+03
     Coulomb-14        LJ (SR)  Disper. corr.   Coulomb (SR)   Coul. recip.
    2.65211e+04    4.08177e+04   -2.45630e+03   -3.27147e+05    1.57899e+03
      Potential    Kinetic En.   Total Energy  Conserved En.    Temperature
   -2.47880e+05    4.41002e+04   -2.03780e+05   -1.40462e+05    3.05514e+02
 Pres. DC (bar) Pressure (bar)   Constr. rmsd
   -2.45376e+02   -1.25812e+02    2.85273e-06

           Step           Time
       27750000    55500.00000

   Energies (kJ/mol)
           Bond          Angle    Proper Dih.  Improper Dih.          LJ-14
    1.52169e+03    3.73760e+03    5.15688e+03    2.79681e+02    1.92849e+03
     Coulomb-14        LJ (SR)  Disper. corr.   Coulomb (SR)   Coul. recip.
    2.67585e+04    4.11129e+04   -2.46436e+03   -3.28684e+05    1.56188e+03
      Potential    Kinetic En.   Total Energy  Conserved En.    Temperature
   -2.49091e+05    4.36413e+04   -2.05449e+05   -1.40330e+05    3.02336e+02
 Pres. DC (bar) Pressure (bar)   Constr. rmsd
   -2.46987e+02   -2.16169e+02    2.78245e-06

           Step           Time
       27800000    55600.00000

   Energies (kJ/mol)
           Bond          Angle    Proper Dih.  Improper Dih.          LJ-14
    1.51928e+03    3.90728e+03    5.10362e+03    2.40389e+02    1.88930e+03
     Coulomb-14        LJ (SR)  Disper. corr.   Coulomb (SR)   Coul. recip.
    2.66988e+04    4.05638e+04   -2.47196e+03   -3.27412e+05    1.54536e+03
      Potential    Kinetic En.   Total Energy  Conserved En.    Temperature
   -2.48416e+05    4.32261e+04   -2.05190e+05   -1.40218e+05    2.99459e+02
 Pres. DC (bar) Pressure (bar)   Constr. rmsd
   -2.48512e+02   -3.18238e+02    3.01655e-06

           Step           Time
       27850000    55700.00000

   Energies (kJ/mol)
           Bond          Angle    Proper Dih.  Improper Dih.          LJ-14
    1.46795e+03    3.88324e+03    5.16319e+03    2.47024e+02    1.93089e+03
     Coulomb-14        LJ (SR)  Disper. corr.   Coulomb (SR)   Coul. recip.
    2.65201e+04    4.13015e+04   -2.44317e+03   -3.28604e+05    1.59001e+03
      Potential    Kinetic En.   Total Energy  Conserved En.    Temperature
   -2.48944e+05    4.39458e+04   -2.04998e+05   -1.40065e+05    3.04445e+02
 Pres. DC (bar) Pressure (bar)   Constr. rmsd
   -2.42762e+02    7.49295e+01    3.11277e-06

           Step           Time
       27900000    55800.00000

   Energies (kJ/mol)
           Bond          Angle    Proper Dih.  Improper Dih.          LJ-14
    1.38905e+03    3.97091e+03    5.18080e+03    2.97217e+02    1.96261e+03
     Coulomb-14        LJ (SR)  Disper. corr.   Coulomb (SR)   Coul. recip.
    2.65508e+04    4.10797e+04   -2.46681e+03   -3.27471e+05    1.51803e+03
      Potential    Kinetic En.   Total Energy  Conserved En.    Temperature
   -2.47989e+05    4.33218e+04   -2.04667e+05   -1.39959e+05    3.00122e+02
 Pres. DC (bar) Pressure (bar)   Constr. rmsd
   -2.47478e+02    4.87507e+02    3.05081e-06

           Step           Time
       27950000    55900.00000

   Energies (kJ/mol)
           Bond          Angle    Proper Dih.  Improper Dih.          LJ-14
    1.46741e+03    3.85684e+03    5.14250e+03    2.42680e+02    1.85215e+03
     Coulomb-14        LJ (SR)  Disper. corr.   Coulomb (SR)   Coul. recip.
    2.65736e+04    4.11144e+04   -2.47842e+03   -3.28768e+05    1.55043e+03
      Potential    Kinetic En.   Total Energy  Conserved En.    Temperature
   -2.49447e+05    4.38605e+04   -2.05586e+05   -1.39794e+05    3.03854e+02
 Pres. DC (bar) Pressure (bar)   Constr. rmsd
   -2.49811e+02    5.16586e+01    3.14819e-06

           Step           Time
       28000000    56000.00000

   Energies (kJ/mol)
           Bond          Angle    Proper Dih.  Improper Dih.          LJ-14
    1.49900e+03    4.02066e+03    5.13770e+03    2.71047e+02    1.90345e+03
     Coulomb-14        LJ (SR)  Disper. corr.   Coulomb (SR)   Coul. recip.
    2.66807e+04    4.17338e+04   -2.45873e+03   -3.29434e+05    1.57002e+03
      Potential    Kinetic En.   Total Energy  Conserved En.    Temperature
   -2.49076e+05    4.41311e+04   -2.04945e+05   -1.39674e+05    3.05728e+02
 Pres. DC (bar) Pressure (bar)   Constr. rmsd
   -2.45862e+02    1.28401e+02    3.36034e-06

           Step           Time
       28050000    56100.00000

   Energies (kJ/mol)
           Bond          Angle    Proper Dih.  Improper Dih.          LJ-14
    1.46124e+03    3.89428e+03    5.07755e+03    2.76243e+02    1.85798e+03
     Coulomb-14        LJ (SR)  Disper. corr.   Coulomb (SR)   Coul. recip.
    2.65929e+04    4.14289e+04   -2.47238e+03   -3.28267e+05    1.57989e+03
      Potential    Kinetic En.   Total Energy  Conserved En.    Temperature
   -2.48571e+05    4.33209e+04   -2.05250e+05   -1.39568e+05    3.00116e+02
 Pres. DC (bar) Pressure (bar)   Constr. rmsd
   -2.48595e+02    1.81533e+02    2.91710e-06

           Step           Time
       28100000    56200.00000

   Energies (kJ/mol)
           Bond          Angle    Proper Dih.  Improper Dih.          LJ-14
    1.54021e+03    3.93389e+03    5.20699e+03    2.34233e+02    1.93356e+03
     Coulomb-14        LJ (SR)  Disper. corr.   Coulomb (SR)   Coul. recip.
    2.68135e+04    4.12714e+04   -2.46967e+03   -3.28443e+05    1.62778e+03
      Potential    Kinetic En.   Total Energy  Conserved En.    Temperature
   -2.48351e+05    4.39937e+04   -2.04357e+05   -1.39489e+05    3.04776e+02
 Pres. DC (bar) Pressure (bar)   Constr. rmsd
   -2.48051e+02    1.58542e+02    2.97056e-06

           Step           Time
       28150000    56300.00000

   Energies (kJ/mol)
           Bond          Angle    Proper Dih.  Improper Dih.          LJ-14
    1.54547e+03    3.95488e+03    5.16965e+03    2.15363e+02    1.89445e+03
     Coulomb-14        LJ (SR)  Disper. corr.   Coulomb (SR)   Coul. recip.
    2.64326e+04    4.15336e+04   -2.46920e+03   -3.28810e+05    1.48447e+03
      Potential    Kinetic En.   Total Energy  Conserved En.    Temperature
   -2.49048e+05    4.37573e+04   -2.05291e+05   -1.39387e+05    3.03139e+02
 Pres. DC (bar) Pressure (bar)   Constr. rmsd
   -2.47957e+02   -1.13635e+01    3.19548e-06

           Step           Time
       28200000    56400.00000

   Energies (kJ/mol)
           Bond          Angle    Proper Dih.  Improper Dih.          LJ-14
    1.46235e+03    3.85683e+03    5.17510e+03    2.16625e+02    1.91845e+03
     Coulomb-14        LJ (SR)  Disper. corr.   Coulomb (SR)   Coul. recip.
    2.67746e+04    4.06694e+04   -2.46936e+03   -3.27536e+05    1.51661e+03
      Potential    Kinetic En.   Total Energy  Conserved En.    Temperature
   -2.48415e+05    4.32764e+04   -2.05139e+05   -1.39211e+05    2.99807e+02
 Pres. DC (bar) Pressure (bar)   Constr. rmsd
   -2.47989e+02   -1.54685e+02    3.37792e-06

           Step           Time
       28250000    56500.00000

   Energies (kJ/mol)
           Bond          Angle    Proper Dih.  Improper Dih.          LJ-14
    1.51132e+03    4.01005e+03    5.12926e+03    2.38731e+02    1.88462e+03
     Coulomb-14        LJ (SR)  Disper. corr.   Coulomb (SR)   Coul. recip.
    2.66965e+04    4.16810e+04   -2.45279e+03   -3.27521e+05    1.63191e+03
      Potential    Kinetic En.   Total Energy  Conserved En.    Temperature
   -2.47190e+05    4.31540e+04   -2.04036e+05   -1.39076e+05    2.98959e+02
 Pres. DC (bar) Pressure (bar)   Constr. rmsd
   -2.44676e+02    2.28965e+02    3.23204e-06

           Step           Time
       28300000    56600.00000

   Energies (kJ/mol)
           Bond          Angle    Proper Dih.  Improper Dih.          LJ-14
    1.44286e+03    3.98926e+03    5.19928e+03    2.66418e+02    1.93228e+03
     Coulomb-14        LJ (SR)  Disper. corr.   Coulomb (SR)   Coul. recip.
    2.67928e+04    4.07154e+04   -2.46478e+03   -3.27315e+05    1.54550e+03
      Potential    Kinetic En.   Total Energy  Conserved En.    Temperature
   -2.47896e+05    4.40390e+04   -2.03857e+05   -1.38988e+05    3.05090e+02
 Pres. DC (bar) Pressure (bar)   Constr. rmsd
   -2.47071e+02    1.73146e+02    3.04346e-06

           Step           Time
       28350000    56700.00000

   Energies (kJ/mol)
           Bond          Angle    Proper Dih.  Improper Dih.          LJ-14
    1.50088e+03    3.92287e+03    5.15145e+03    2.53486e+02    1.88767e+03
     Coulomb-14        LJ (SR)  Disper. corr.   Coulomb (SR)   Coul. recip.
    2.68152e+04    4.13343e+04   -2.46121e+03   -3.28379e+05    1.59026e+03
      Potential    Kinetic En.   Total Energy  Conserved En.    Temperature
   -2.48384e+05    4.45589e+04   -2.03825e+05   -1.38879e+05    3.08692e+02
 Pres. DC (bar) Pressure (bar)   Constr. rmsd
   -2.46358e+02    1.14203e+02    3.43045e-06

           Step           Time
       28400000    56800.00000

   Energies (kJ/mol)
           Bond          Angle    Proper Dih.  Improper Dih.          LJ-14
    1.53015e+03    3.73768e+03    5.14105e+03    2.94792e+02    1.93040e+03
     Coulomb-14        LJ (SR)  Disper. corr.   Coulomb (SR)   Coul. recip.
    2.66239e+04    4.11303e+04   -2.47751e+03   -3.28758e+05    1.52607e+03
      Potential    Kinetic En.   Total Energy  Conserved En.    Temperature
   -2.49321e+05    4.24188e+04   -2.06902e+05   -1.38679e+05    2.93866e+02
 Pres. DC (bar) Pressure (bar)   Constr. rmsd
   -2.49628e+02   -6.34749e+01    2.92853e-06

           Step           Time
       28450000    56900.00000

   Energies (kJ/mol)
           Bond          Angle    Proper Dih.  Improper Dih.          LJ-14
    1.47545e+03    3.91604e+03    5.23685e+03    2.52208e+02    1.87919e+03
     Coulomb-14        LJ (SR)  Disper. corr.   Coulomb (SR)   Coul. recip.
    2.66618e+04    4.05855e+04   -2.45377e+03   -3.27741e+05    1.57795e+03
      Potential    Kinetic En.   Total Energy  Conserved En.    Temperature
   -2.48610e+05    4.36567e+04   -2.04954e+05   -1.38651e+05    3.02442e+02
 Pres. DC (bar) Pressure (bar)   Constr. rmsd
   -2.44872e+02   -4.70847e+02    3.22775e-06

           Step           Time
       28500000    57000.00000

   Energies (kJ/mol)
           Bond          Angle    Proper Dih.  Improper Dih.          LJ-14
    1.50873e+03    3.85238e+03    5.16241e+03    2.81139e+02    1.93137e+03
     Coulomb-14        LJ (SR)  Disper. corr.   Coulomb (SR)   Coul. recip.
    2.67428e+04    4.10318e+04   -2.46193e+03   -3.28599e+05    1.52815e+03
      Potential    Kinetic En.   Total Energy  Conserved En.    Temperature
   -2.49022e+05    4.28569e+04   -2.06166e+05   -1.38449e+05    2.96901e+02
 Pres. DC (bar) Pressure (bar)   Constr. rmsd
   -2.46501e+02   -1.60055e+02    3.00061e-06

           Step           Time
       28550000    57100.00000

   Energies (kJ/mol)
           Bond          Angle    Proper Dih.  Improper Dih.          LJ-14
    1.60910e+03    3.94915e+03    5.18634e+03    2.47203e+02    1.89552e+03
     Coulomb-14        LJ (SR)  Disper. corr.   Coulomb (SR)   Coul. recip.
    2.67108e+04    4.08030e+04   -2.47137e+03   -3.28416e+05    1.67142e+03
      Potential    Kinetic En.   Total Energy  Conserved En.    Temperature
   -2.48815e+05    4.32776e+04   -2.05537e+05   -1.38370e+05    2.99816e+02
 Pres. DC (bar) Pressure (bar)   Constr. rmsd
   -2.48392e+02   -7.15949e+01    3.23030e-06

           Step           Time
       28600000    57200.00000

   Energies (kJ/mol)
           Bond          Angle    Proper Dih.  Improper Dih.          LJ-14
    1.35662e+03    4.05395e+03    5.21527e+03    2.65054e+02    1.93053e+03
     Coulomb-14        LJ (SR)  Disper. corr.   Coulomb (SR)   Coul. recip.
    2.68714e+04    4.11395e+04   -2.47655e+03   -3.28403e+05    1.53336e+03
      Potential    Kinetic En.   Total Energy  Conserved En.    Temperature
   -2.48514e+05    4.31212e+04   -2.05393e+05   -1.38244e+05    2.98732e+02
 Pres. DC (bar) Pressure (bar)   Constr. rmsd
   -2.49433e+02   -2.57372e+01    2.99143e-06

           Step           Time
       28650000    57300.00000

   Energies (kJ/mol)
           Bond          Angle    Proper Dih.  Improper Dih.          LJ-14
    1.49417e+03    4.02153e+03    5.19528e+03    2.60032e+02    1.92228e+03
     Coulomb-14        LJ (SR)  Disper. corr.   Coulomb (SR)   Coul. recip.
    2.65890e+04    4.05979e+04   -2.45355e+03   -3.27487e+05    1.56389e+03
      Potential    Kinetic En.   Total Energy  Conserved En.    Temperature
   -2.48297e+05    4.29311e+04   -2.05366e+05   -1.38075e+05    2.97415e+02
 Pres. DC (bar) Pressure (bar)   Constr. rmsd
   -2.44829e+02    8.66949e+01    2.80485e-06

Writing checkpoint, step 28683800 at Mon Mar  7 18:46:46 2022


           Step           Time
       28700000    57400.00000

   Energies (kJ/mol)
           Bond          Angle    Proper Dih.  Improper Dih.          LJ-14
    1.57590e+03    3.97296e+03    5.15645e+03    2.23180e+02    1.92475e+03
     Coulomb-14        LJ (SR)  Disper. corr.   Coulomb (SR)   Coul. recip.
    2.66075e+04    4.15761e+04   -2.45607e+03   -3.28317e+05    1.57873e+03
      Potential    Kinetic En.   Total Energy  Conserved En.    Temperature
   -2.48157e+05    4.39460e+04   -2.04211e+05   -1.38036e+05    3.04446e+02
 Pres. DC (bar) Pressure (bar)   Constr. rmsd
   -2.45330e+02   -6.30414e+01    3.34839e-06

           Step           Time
       28750000    57500.00000

   Energies (kJ/mol)
           Bond          Angle    Proper Dih.  Improper Dih.          LJ-14
    1.55478e+03    3.80610e+03    5.13226e+03    2.63271e+02    1.92840e+03
     Coulomb-14        LJ (SR)  Disper. corr.   Coulomb (SR)   Coul. recip.
    2.67468e+04    4.09122e+04   -2.46217e+03   -3.28718e+05    1.53241e+03
      Potential    Kinetic En.   Total Energy  Conserved En.    Temperature
   -2.49304e+05    4.34737e+04   -2.05830e+05   -1.37885e+05    3.01174e+02
 Pres. DC (bar) Pressure (bar)   Constr. rmsd
   -2.46549e+02   -1.81215e+02    3.08095e-06

           Step           Time
       28800000    57600.00000

   Energies (kJ/mol)
           Bond          Angle    Proper Dih.  Improper Dih.          LJ-14
    1.61562e+03    3.80783e+03    5.21484e+03    2.54414e+02    1.91033e+03
     Coulomb-14        LJ (SR)  Disper. corr.   Coulomb (SR)   Coul. recip.
    2.67334e+04    4.11979e+04   -2.46420e+03   -3.28758e+05    1.55368e+03
      Potential    Kinetic En.   Total Energy  Conserved En.    Temperature
   -2.48934e+05    4.39392e+04   -2.04995e+05   -1.37732e+05    3.04399e+02
 Pres. DC (bar) Pressure (bar)   Constr. rmsd
   -2.46955e+02   -2.05394e+01    2.92593e-06

           Step           Time
       28850000    57700.00000

   Energies (kJ/mol)
           Bond          Angle    Proper Dih.  Improper Dih.          LJ-14
    1.50652e+03    3.80296e+03    5.11259e+03    2.94506e+02    1.89364e+03
     Coulomb-14        LJ (SR)  Disper. corr.   Coulomb (SR)   Coul. recip.
    2.65901e+04    4.22687e+04   -2.47513e+03   -3.30020e+05    1.55640e+03
      Potential    Kinetic En.   Total Energy  Conserved En.    Temperature
   -2.49470e+05    4.33603e+04   -2.06110e+05   -1.37585e+05    3.00389e+02
 Pres. DC (bar) Pressure (bar)   Constr. rmsd
   -2.49149e+02    2.14305e+02    2.96022e-06

           Step           Time
       28900000    57800.00000

   Energies (kJ/mol)
           Bond          Angle    Proper Dih.  Improper Dih.          LJ-14
    1.45965e+03    4.09455e+03    5.06822e+03    2.53540e+02    1.93744e+03
     Coulomb-14        LJ (SR)  Disper. corr.   Coulomb (SR)   Coul. recip.
    2.67549e+04    4.15247e+04   -2.47884e+03   -3.29172e+05    1.57309e+03
      Potential    Kinetic En.   Total Energy  Conserved En.    Temperature
   -2.48984e+05    4.45656e+04   -2.04419e+05   -1.37458e+05    3.08739e+02
 Pres. DC (bar) Pressure (bar)   Constr. rmsd
   -2.49894e+02    4.23676e+02    3.35380e-06

           Step           Time
       28950000    57900.00000

   Energies (kJ/mol)
           Bond          Angle    Proper Dih.  Improper Dih.          LJ-14
    1.55864e+03    3.77829e+03    5.05855e+03    2.16022e+02    1.90348e+03
     Coulomb-14        LJ (SR)  Disper. corr.   Coulomb (SR)   Coul. recip.
    2.67185e+04    4.07113e+04   -2.45723e+03   -3.27502e+05    1.57397e+03
      Potential    Kinetic En.   Total Energy  Conserved En.    Temperature
   -2.48441e+05    4.35219e+04   -2.04919e+05   -1.37356e+05    3.01508e+02
 Pres. DC (bar) Pressure (bar)   Constr. rmsd
   -2.45563e+02   -1.22854e+02    2.96928e-06

           Step           Time
       29000000    58000.00000

   Energies (kJ/mol)
           Bond          Angle    Proper Dih.  Improper Dih.          LJ-14
    1.64222e+03    3.90059e+03    5.15476e+03    2.38048e+02    1.85181e+03
     Coulomb-14        LJ (SR)  Disper. corr.   Coulomb (SR)   Coul. recip.
    2.67216e+04    4.00230e+04   -2.46900e+03   -3.26316e+05    1.50905e+03
      Potential    Kinetic En.   Total Energy  Conserved En.    Temperature
   -2.47744e+05    4.40878e+04   -2.03656e+05   -1.37282e+05    3.05428e+02
 Pres. DC (bar) Pressure (bar)   Constr. rmsd
   -2.47917e+02   -4.14697e+02    3.21832e-06

           Step           Time
       29050000    58100.00000

   Energies (kJ/mol)
           Bond          Angle    Proper Dih.  Improper Dih.          LJ-14
    1.58959e+03    3.82330e+03    5.09986e+03    2.51238e+02    1.97193e+03
     Coulomb-14        LJ (SR)  Disper. corr.   Coulomb (SR)   Coul. recip.
    2.64249e+04    4.17003e+04   -2.45927e+03   -3.29101e+05    1.55886e+03
      Potential    Kinetic En.   Total Energy  Conserved En.    Temperature
   -2.49140e+05    4.33558e+04   -2.05785e+05   -1.37096e+05    3.00357e+02
 Pres. DC (bar) Pressure (bar)   Constr. rmsd
   -2.45970e+02    1.19119e+02    3.18481e-06

           Step           Time
       29100000    58200.00000

   Energies (kJ/mol)
           Bond          Angle    Proper Dih.  Improper Dih.          LJ-14
    1.48105e+03    3.76533e+03    5.08548e+03    1.95765e+02    1.92408e+03
     Coulomb-14        LJ (SR)  Disper. corr.   Coulomb (SR)   Coul. recip.
    2.66433e+04    3.99603e+04   -2.45619e+03   -3.26862e+05    1.58970e+03
      Potential    Kinetic En.   Total Energy  Conserved En.    Temperature
   -2.48673e+05    4.31422e+04   -2.05531e+05   -1.36958e+05    2.98878e+02
 Pres. DC (bar) Pressure (bar)   Constr. rmsd
   -2.45355e+02   -3.49671e+02    3.12079e-06

           Step           Time
       29150000    58300.00000

   Energies (kJ/mol)
           Bond          Angle    Proper Dih.  Improper Dih.          LJ-14
    1.49629e+03    3.98122e+03    5.14656e+03    2.43044e+02    1.89342e+03
     Coulomb-14        LJ (SR)  Disper. corr.   Coulomb (SR)   Coul. recip.
    2.66189e+04    4.10380e+04   -2.46868e+03   -3.28301e+05    1.57298e+03
      Potential    Kinetic En.   Total Energy  Conserved En.    Temperature
   -2.48780e+05    4.32984e+04   -2.05481e+05   -1.36781e+05    2.99959e+02
 Pres. DC (bar) Pressure (bar)   Constr. rmsd
   -2.47854e+02    4.58140e+01    3.03869e-06

           Step           Time
       29200000    58400.00000

   Energies (kJ/mol)
           Bond          Angle    Proper Dih.  Improper Dih.          LJ-14
    1.43067e+03    4.10649e+03    5.17800e+03    2.52008e+02    1.95225e+03
     Coulomb-14        LJ (SR)  Disper. corr.   Coulomb (SR)   Coul. recip.
    2.65606e+04    4.01438e+04   -2.44733e+03   -3.27278e+05    1.56896e+03
      Potential    Kinetic En.   Total Energy  Conserved En.    Temperature
   -2.48533e+05    4.29968e+04   -2.05536e+05   -1.36633e+05    2.97870e+02
 Pres. DC (bar) Pressure (bar)   Constr. rmsd
   -2.43589e+02   -3.23148e+02    3.02956e-06

           Step           Time
       29250000    58500.00000

   Energies (kJ/mol)
           Bond          Angle    Proper Dih.  Improper Dih.          LJ-14
    1.58910e+03    3.88040e+03    5.21032e+03    2.39973e+02    1.88329e+03
     Coulomb-14        LJ (SR)  Disper. corr.   Coulomb (SR)   Coul. recip.
    2.67721e+04    4.18110e+04   -2.46889e+03   -3.28811e+05    1.59860e+03
      Potential    Kinetic En.   Total Energy  Conserved En.    Temperature
   -2.48295e+05    4.35091e+04   -2.04786e+05   -1.36530e+05    3.01419e+02
 Pres. DC (bar) Pressure (bar)   Constr. rmsd
   -2.47896e+02    2.27118e+02    2.70615e-06

           Step           Time
       29300000    58600.00000

   Energies (kJ/mol)
           Bond          Angle    Proper Dih.  Improper Dih.          LJ-14
    1.52802e+03    4.13487e+03    5.10407e+03    2.26154e+02    1.93320e+03
     Coulomb-14        LJ (SR)  Disper. corr.   Coulomb (SR)   Coul. recip.
    2.67121e+04    4.02318e+04   -2.46837e+03   -3.26750e+05    1.56688e+03
      Potential    Kinetic En.   Total Energy  Conserved En.    Temperature
   -2.47782e+05    4.27993e+04   -2.04982e+05   -1.36451e+05    2.96502e+02
 Pres. DC (bar) Pressure (bar)   Constr. rmsd
   -2.47792e+02   -3.04590e+02    2.81345e-06

           Step           Time
       29350000    58700.00000

   Energies (kJ/mol)
           Bond          Angle    Proper Dih.  Improper Dih.          LJ-14
    1.49152e+03    3.83904e+03    5.11826e+03    2.51531e+02    1.86783e+03
     Coulomb-14        LJ (SR)  Disper. corr.   Coulomb (SR)   Coul. recip.
    2.66462e+04    4.16628e+04   -2.45464e+03   -3.28999e+05    1.50111e+03
      Potential    Kinetic En.   Total Energy  Conserved En.    Temperature
   -2.49075e+05    4.33324e+04   -2.05743e+05   -1.36347e+05    3.00195e+02
 Pres. DC (bar) Pressure (bar)   Constr. rmsd
   -2.45046e+02   -3.59729e+01    3.44102e-06

           Step           Time
       29400000    58800.00000

   Energies (kJ/mol)
           Bond          Angle    Proper Dih.  Improper Dih.          LJ-14
    1.49939e+03    3.96800e+03    5.12997e+03    2.21716e+02    1.84568e+03
     Coulomb-14        LJ (SR)  Disper. corr.   Coulomb (SR)   Coul. recip.
    2.68772e+04    4.17562e+04   -2.47021e+03   -3.29008e+05    1.54295e+03
      Potential    Kinetic En.   Total Energy  Conserved En.    Temperature
   -2.48637e+05    4.40409e+04   -2.04597e+05   -1.36237e+05    3.05104e+02
 Pres. DC (bar) Pressure (bar)   Constr. rmsd
   -2.48160e+02    1.18129e+02    3.27532e-06

           Step           Time
       29450000    58900.00000

   Energies (kJ/mol)
           Bond          Angle    Proper Dih.  Improper Dih.          LJ-14
    1.43948e+03    3.95721e+03    5.23167e+03    2.52448e+02    1.94648e+03
     Coulomb-14        LJ (SR)  Disper. corr.   Coulomb (SR)   Coul. recip.
    2.67407e+04    4.09473e+04   -2.46818e+03   -3.28431e+05    1.57866e+03
      Potential    Kinetic En.   Total Energy  Conserved En.    Temperature
   -2.48805e+05    4.41884e+04   -2.04617e+05   -1.36172e+05    3.06126e+02
 Pres. DC (bar) Pressure (bar)   Constr. rmsd
   -2.47753e+02   -2.12253e+01    3.01305e-06

           Step           Time
       29500000    59000.00000

   Energies (kJ/mol)
           Bond          Angle    Proper Dih.  Improper Dih.          LJ-14
    1.35883e+03    3.92573e+03    5.14918e+03    2.54961e+02    1.91421e+03
     Coulomb-14        LJ (SR)  Disper. corr.   Coulomb (SR)   Coul. recip.
    2.69270e+04    4.07261e+04   -2.46135e+03   -3.28152e+05    1.58509e+03
      Potential    Kinetic En.   Total Energy  Conserved En.    Temperature
   -2.48772e+05    4.32949e+04   -2.05477e+05   -1.36015e+05    2.99935e+02
 Pres. DC (bar) Pressure (bar)   Constr. rmsd
   -2.46386e+02    1.97800e+02    3.33706e-06

           Step           Time
       29550000    59100.00000

   Energies (kJ/mol)
           Bond          Angle    Proper Dih.  Improper Dih.          LJ-14
    1.53745e+03    4.02184e+03    5.09614e+03    2.24046e+02    1.84217e+03
     Coulomb-14        LJ (SR)  Disper. corr.   Coulomb (SR)   Coul. recip.
    2.65885e+04    4.01908e+04   -2.46188e+03   -3.27436e+05    1.57269e+03
      Potential    Kinetic En.   Total Energy  Conserved En.    Temperature
   -2.48824e+05    4.41529e+04   -2.04671e+05   -1.35885e+05    3.05879e+02
 Pres. DC (bar) Pressure (bar)   Constr. rmsd
   -2.46491e+02   -3.71739e+02    3.23552e-06

           Step           Time
       29600000    59200.00000

   Energies (kJ/mol)
           Bond          Angle    Proper Dih.  Improper Dih.          LJ-14
    1.60417e+03    3.84118e+03    5.13501e+03    2.23234e+02    1.84711e+03
     Coulomb-14        LJ (SR)  Disper. corr.   Coulomb (SR)   Coul. recip.
    2.65385e+04    4.10167e+04   -2.46809e+03   -3.27689e+05    1.58160e+03
      Potential    Kinetic En.   Total Energy  Conserved En.    Temperature
   -2.48369e+05    4.34169e+04   -2.04952e+05   -1.35842e+05    3.00780e+02
 Pres. DC (bar) Pressure (bar)   Constr. rmsd
   -2.47735e+02   -2.37251e+02    3.06086e-06

           Step           Time
       29650000    59300.00000

   Energies (kJ/mol)
           Bond          Angle    Proper Dih.  Improper Dih.          LJ-14
    1.46763e+03    4.07964e+03    5.04886e+03    2.26415e+02    1.88701e+03
     Coulomb-14        LJ (SR)  Disper. corr.   Coulomb (SR)   Coul. recip.
    2.65844e+04    4.11787e+04   -2.45702e+03   -3.28276e+05    1.54856e+03
      Potential    Kinetic En.   Total Energy  Conserved En.    Temperature
   -2.48712e+05    4.33769e+04   -2.05335e+05   -1.35739e+05    3.00503e+02
 Pres. DC (bar) Pressure (bar)   Constr. rmsd
   -2.45521e+02    8.21359e+01    2.79971e-06

           Step           Time
       29700000    59400.00000

   Energies (kJ/mol)
           Bond          Angle    Proper Dih.  Improper Dih.          LJ-14
    1.50899e+03    3.79807e+03    5.13950e+03    2.41679e+02    1.87665e+03
     Coulomb-14        LJ (SR)  Disper. corr.   Coulomb (SR)   Coul. recip.
    2.65730e+04    4.10967e+04   -2.48352e+03   -3.27882e+05    1.49738e+03
      Potential    Kinetic En.   Total Energy  Conserved En.    Temperature
   -2.48634e+05    4.37718e+04   -2.04862e+05   -1.35598e+05    3.03239e+02
 Pres. DC (bar) Pressure (bar)   Constr. rmsd
   -2.50838e+02    3.72064e+02    3.17488e-06

           Step           Time
       29750000    59500.00000

   Energies (kJ/mol)
           Bond          Angle    Proper Dih.  Improper Dih.          LJ-14
    1.48872e+03    3.73229e+03    5.21036e+03    2.23023e+02    1.94948e+03
     Coulomb-14        LJ (SR)  Disper. corr.   Coulomb (SR)   Coul. recip.
    2.65403e+04    4.16192e+04   -2.48142e+03   -3.29772e+05    1.57184e+03
      Potential    Kinetic En.   Total Energy  Conserved En.    Temperature
   -2.49918e+05    4.36577e+04   -2.06261e+05   -1.35432e+05    3.02449e+02
 Pres. DC (bar) Pressure (bar)   Constr. rmsd
   -2.50414e+02    2.34105e+02    3.28144e-06

           Step           Time
       29800000    59600.00000

   Energies (kJ/mol)
           Bond          Angle    Proper Dih.  Improper Dih.          LJ-14
    1.52685e+03    3.90151e+03    5.17721e+03    2.53220e+02    1.91451e+03
     Coulomb-14        LJ (SR)  Disper. corr.   Coulomb (SR)   Coul. recip.
    2.66102e+04    4.07146e+04   -2.45853e+03   -3.26869e+05    1.60433e+03
      Potential    Kinetic En.   Total Energy  Conserved En.    Temperature
   -2.47625e+05    4.41870e+04   -2.03438e+05   -1.35405e+05    3.06116e+02
 Pres. DC (bar) Pressure (bar)   Constr. rmsd
   -2.45822e+02   -2.11026e+02    3.11737e-06

           Step           Time
       29850000    59700.00000

   Energies (kJ/mol)
           Bond          Angle    Proper Dih.  Improper Dih.          LJ-14
    1.49826e+03    3.71128e+03    5.19008e+03    2.61933e+02    1.94472e+03
     Coulomb-14        LJ (SR)  Disper. corr.   Coulomb (SR)   Coul. recip.
    2.66333e+04    4.15116e+04   -2.46540e+03   -3.29087e+05    1.61677e+03
      Potential    Kinetic En.   Total Energy  Conserved En.    Temperature
   -2.49184e+05    4.32085e+04   -2.05976e+05   -1.35235e+05    2.99337e+02
 Pres. DC (bar) Pressure (bar)   Constr. rmsd
   -2.47197e+02    1.53651e+02    3.01817e-06

           Step           Time
       29900000    59800.00000

   Energies (kJ/mol)
           Bond          Angle    Proper Dih.  Improper Dih.          LJ-14
    1.58490e+03    3.84259e+03    5.25869e+03    2.31022e+02    1.97632e+03
     Coulomb-14        LJ (SR)  Disper. corr.   Coulomb (SR)   Coul. recip.
    2.67009e+04    4.16188e+04   -2.47173e+03   -3.29162e+05    1.53955e+03
      Potential    Kinetic En.   Total Energy  Conserved En.    Temperature
   -2.48880e+05    4.35886e+04   -2.05292e+05   -1.35134e+05    3.01970e+02
 Pres. DC (bar) Pressure (bar)   Constr. rmsd
   -2.48466e+02    4.67968e+02    2.82340e-06

           Step           Time
       29950000    59900.00000

   Energies (kJ/mol)
           Bond          Angle    Proper Dih.  Improper Dih.          LJ-14
    1.53281e+03    3.89062e+03    5.17974e+03    2.22033e+02    2.02173e+03
     Coulomb-14        LJ (SR)  Disper. corr.   Coulomb (SR)   Coul. recip.
    2.66963e+04    4.13993e+04   -2.47191e+03   -3.28847e+05    1.58969e+03
      Potential    Kinetic En.   Total Energy  Conserved En.    Temperature
   -2.48787e+05    4.33176e+04   -2.05470e+05   -1.34984e+05    3.00092e+02
 Pres. DC (bar) Pressure (bar)   Constr. rmsd
   -2.48502e+02    3.61598e+02    3.02532e-06

           Step           Time
       30000000    60000.00000

   Energies (kJ/mol)
           Bond          Angle    Proper Dih.  Improper Dih.          LJ-14
    1.62970e+03    3.75144e+03    5.10010e+03    2.02558e+02    1.91511e+03
     Coulomb-14        LJ (SR)  Disper. corr.   Coulomb (SR)   Coul. recip.
    2.65492e+04    4.03460e+04   -2.45580e+03   -3.26626e+05    1.54128e+03
      Potential    Kinetic En.   Total Energy  Conserved En.    Temperature
   -2.48046e+05    4.32102e+04   -2.04836e+05   -1.34876e+05    2.99348e+02
 Pres. DC (bar) Pressure (bar)   Constr. rmsd
   -2.45277e+02   -3.03461e+02    2.93260e-06
[truncated: 5,970,955 more chars]
