# Supplementary material for: Comparative Molecular Dynamics Study of the Thermal Stability of CheY Proteins from Hyperthermophilic and Mesophilic Organisms
Source: J Chem Inf Model. 2026 Mar 10;66(6):3259–75. doi: 10.1021/acs.jcim.5c02944 (PMC13014450; doi:10.1021/acs.jcim.5c02944)
Supplement: Supplementary file 1 [file ci5c02944_si_001.zip › 12.Data_Availability_Statement_Alas_etal_JCIM/README.txt]

Data Availability Statement

Comparative Molecular Dynamics Study of the Thermal Stability of CheY Proteins from Hyperthermophilic and Mesophilic Organisms

Salomón J. Alas-Guardado, Melisa S. Anzures-Mendoza, 
José Y. Sol-Fragoso, Edgar López-Pérez

1. Input Files for: 
a) 1TMY 
   1TMY.pdb (original X-ray structure of the protein TmY)
   topol.top (topology)
   posre.itp (position restraints)
   1TMY_solv_ions.gro (contains all the atoms of the TmY protein, solvent, and ions)

b) 3CHY
   3CHY.pdb (original X-ray structure of the protein EcY)
   topol.top (topology)
   posre.itp (position restraints)
   3chy_solv_ions.gro (contains all the atoms of the EcY protein, solvent, and ions)

2. Output Files for 1TMY and 3CHY 
   em.log (energy minimization text)
   md_1ms.log (molecular dynamics production at 1 microsecond)
   conf0.pdb (first configuration (t = 0 ns) of the system) 

3. Scripts for 1TMY at 302 K (input files)

a) ions.mdp (addition of ions)
b) minim.mdp (energy minimization)
c) nvt.mdp (NVT equilibration)
d) npt.mdp (NPT equilibration)
e) md.mdp (production at 1 microsecond)

The scripts for 3CHY are the same.

4. Python v3.9 script that analyzes protein secondary structures using GROMACS v2024.
