# Supplementary material for: Comparative Molecular Dynamics Study of the Thermal Stability of CheY Proteins from Hyperthermophilic and Mesophilic Organisms
Source: J Chem Inf Model. 2026 Mar 10;66(6):3259–75. doi: 10.1021/acs.jcim.5c02944 (PMC13014450; doi:10.1021/acs.jcim.5c02944)
Supplement: Supplementary file 1 [file ci5c02944_si_001.zip › 12.Data_Availability_Statement_Alas_etal_JCIM/Script_SS/SS_analysis.py]

##############################################################
#                                                            #
#  Calculation of native secondary structures using gmx2024  #
#          Created by Edgar Lopez and Salomon Alas           #
#                (April 2025, Mexico City)                   #
#                                                            #
##############################################################

entry = input('SS.dat file?' )

# Libraries
import statistics
import matplotlib.pyplot as plt
import numpy as np
import pandas as pd
import json
import csv

def printSS_indiv(data, filename="data.txt"):
    with open(filename, 'w') as f:
        rows = len(next(iter(data.values())))
        for i in range(rows):
            for key, value in data.items():
                f.write(str(value[i]) + " ")
            f.write("\n")

############################
#        Native SS         #
############################

# beta strands
betasfin = dict()
betasini = dict()
cbini = 0
cbfin = 0

entry2 = open(entry)
for lines in entry2:
    residues = len(lines)
    residues_cor = residues-1
    lines = lines.replace('E','E')
    for pos in range(0,len(lines)):
        if lines[pos] == 'E' and lines[pos-1] != 'E':
            cbini = cbini +1
            betasini[cbini] = pos
        if lines[pos] == 'E' and lines[pos+1] != 'E':
            cbfin = cbfin +1
            betasfin[cbfin] = pos + 1
    break

betastot = dict()
kk1 = list()
kk2 = list()
for cl,v in betasini.items():
    kk1.append(v)   
for cl,v in betasfin.items():
    kk2.append(v)
for i in range(0,len(kk1)):
    betastot[kk1[i]] = kk2[i]


# alpha helices
alphasfin = dict()
alphasini = dict()
caini = 0
cafin = 0

entry2 = open(entry)
for lines in entry2:
    lines = lines.replace('H','H')
    for pos in range(0,len(lines)):
        if lines[pos] == 'H' and lines[pos-1] != 'H':
            caini = caini + 1
            alphasini[caini] = pos
        if lines[pos] == 'H' and lines[pos+1] != 'H':
            cafin = cafin + 1
            alphasfin[cafin] = pos + 1
    break

alphastot = dict()
edlo1 = list()
edlo2 = list()
for cl,v in alphasini.items():
    edlo1.append(v)
for cl,v in alphasfin.items():
    edlo2.append(v)
for i in range(0,len(edlo1)):
    alphastot[edlo1[i]] = edlo2[i]


# 3-10 helices
alphasfinG = dict()
alphasiniG = dict()
cainiG = 0
cafinG = 0

entry2 = open(entry)
for lines in entry2:
    lines = lines.replace('G','G')
    for pos in range(0,len(lines)):
        if lines[pos] == 'G' and lines[pos-1] != 'G':
            cainiG = cainiG + 1
            alphasiniG[cainiG] = pos
        if lines[pos] == 'G' and lines[pos+1] != 'G':
            cafinG = cafinG + 1
            alphasfinG[cafinG] = pos + 1
    break

alphastotG = dict()
edlo1 = list()
edlo2 = list()
for cl,v in alphasiniG.items():
    edlo1.append(v)
for cl,v in alphasfinG.items():
    edlo2.append(v)
for i in range(0,len(edlo1)):
    alphastotG[edlo1[i]] = edlo2[i]


######################################
#  Calculation of native structures  #
######################################

# alpha helices
entry2 = open(entry)
cont = 0
nativealpha = dict()
for lines in entry2:
    #lines = lines.replace('G','H')
    lines = lines.replace('H','H')
    for cl,v in alphastot.items():
        cont = cont + 1
        edlo = lines[cl:v]
        edlo2 = edlo.count('H')
        nativealpha[cont] = edlo2

edlo = list()
alphasprom = list()
alphasdesvest = list()
for i in range(1,len(alphastot)+1):          
    for j in range(1,int(len(nativealpha)/len(alphastot)+1)):      
        edlo.append(nativealpha[i])
        i = i + len(alphastot)
    alphasprom.append(statistics.mean(edlo)*100/residues_cor)
    alphasdesvest.append(statistics.pstdev(edlo)*100/residues_cor)
    edlo = list()                           

# Print number of alpha residues
edlo = list()
edlo1 = list()
alphas_ind = {}
for i in range(1,len(alphastot)+1):
    edlo = f"alpha_{i}"
    edlo1 = list()
    for j in range(1,int(len(nativealpha)/len(alphastot)+1)):       
        edlo1.append(nativealpha[i])
        i = i + len(alphastot)
    alphas_ind[edlo] = edlo1
printSS_indiv(alphas_ind, "alphaind.txt")

nativealphatot = list()
edlo = list()
h = 0
for i in range(1,int(len(nativealpha)/len(alphastot)+1)):
    for j in range(1,len(alphastot)+1):
        edlo.append(nativealpha[j+h])
    h = h + len(alphastot)
    nativealphatot.append(sum(edlo)*100/residues_cor)
    edlo = list()

# 3-10 helices
entry2 = open(entry)
cont = 0
nativealphaG = dict()
for lines in entry2:
    lines = lines.replace('G','G')
    for cl,v in alphastotG.items():
        cont = cont + 1
        edlo = lines[cl:v]
        edlo2 = edlo.count('G')
        nativealphaG[cont] = edlo2

edlo = list()
alphaspromG = list()
alphasdesvestG = list()
for i in range(1,len(alphastotG)+1):
    for j in range(1,int(len(nativealphaG)/len(alphastotG)+1)):
        edlo.append(nativealphaG[i])
        i = i + len(alphastotG)
    alphaspromG.append(statistics.mean(edlo)*100/residues_cor)
    alphasdesvestG.append(statistics.pstdev(edlo)*100/residues_cor)
    edlo = list()
    
# Print number of 3-10 residues 
edlo = list()
edlo1 = list()
alphasG_ind = {}
for i in range(1,len(alphastotG)+1):
    edlo = f"alphaG_{i}"
    edlo1 = list()
    for j in range(1,int(len(nativealphaG)/len(alphastotG)+1)):       
        edlo1.append(nativealphaG[i])
        i = i + len(alphastotG)
    alphasG_ind[edlo] = edlo1
printSS_indiv(alphasG_ind, "3-10alphaind.txt")

nativealphatotG = list()
edlo = list()
h = 0
for i in range(1,int(len(nativealphaG)/len(alphastotG)+1)):
    for j in range(1,len(alphastotG)+1):
        edlo.append(nativealphaG[j+h])
    h = h + len(alphastotG)
    nativealphatotG.append(sum(edlo)*100/residues_cor)
    edlo = list()

# beta strands
entry2 = open(entry)
cont = 0
nativebeta = dict()
for lines in entry2:
    lines = lines.replace('E','E')
    for cl,v in betastot.items():
        cont = cont + 1
        kk = lines[cl:v]
        kk2 = kk.count('E')
        nativebeta[cont] = kk2

edlo = list()
betasprom = list()
betasdesvest = list()
for i in range(1,len(betastot)+1):
    for j in range(1,int(len(nativebeta)/len(betastot)+1)):
        edlo.append(nativebeta[i])
        i = i + len(betastot)
    betasprom.append(statistics.mean(edlo)*100/residues_cor)
    betasdesvest.append(statistics.pstdev(edlo)*100/residues_cor)
    edlo = list()

# Print number of beta residues
edlo = list()
edlo1 = list()
betas_ind = {}
for i in range(1,len(betastot)+1):
    edlo = f"beta_{i}"
    edlo1 = list()
    for j in range(1,int(len(nativebeta)/len(betastot)+1)):       
        edlo1.append(nativebeta[i])
        i = i + len(betastot)
    betas_ind[edlo] = edlo1
printSS_indiv(betas_ind, "betaind.txt")

nativebetatot = list()
edlo = list()
h = 0
for i in range(1,int(len(nativebeta)/len(betastot)+1)):
    for j in range(1,len(betastot)+1):
        edlo.append(nativebeta[j+h])
    h = h + len(betastot)
    nativebetatot.append(sum(edlo)*100/residues_cor)
    edlo = list()


###########################
#     Print total SS      #
###########################

# alpha helice
with open('alphatot.txt','w') as filehandle:
    for listitem in nativealphatot:
        filehandle.write('%s\n' % listitem)

# 3-10 helice
with open('3-10alphatot.txt','w') as filehandle:
    for listitem in nativealphatotG:
        filehandle.write('%s\n' % listitem)

# beta strand
with open('betatot.txt','w') as filehandle:
    for listitem in nativebetatot:
        filehandle.write('%s\n' % listitem)


############################
#    Print % of each SS    #
############################

print('Mean of each alpha helice (%)')
print(alphasprom)
print('Standard Deviation of each alpha helice (%)')
print(alphasdesvest)
print('Mean of each 3-10 helice (%)')
print(alphaspromG)
print('Standard Deviation of each 3-10 helice (%)')
print(alphasdesvestG)
print('Mean of each beta strand (%)')
print(betasprom)
print('Standard Deviation of each beta strand (%)')
print(betasdesvest)


################################
#    SS profiles (patterns)    #
################################

with open(entry, 'r') as file:
    lines = file.readlines()
data = [[char for char in line.strip()] for line in lines]
df = pd.DataFrame.from_records(data)
ss_transform = {'E': '0.1', 'T': '0.15', 'B': '0.2', 'S': '0.2', '~': '0.2', 'P': '0.2', 'H': '0.3', 'I': '0.3', 'G': '0.4' }
df_transform = df.replace(ss_transform)
arr1 = np.array(df_transform)
arr2 = arr1.transpose()
patternSS = arr2.astype(float) 

# pattern parameters

plt.imshow(patternSS, aspect='auto', origin='lower', cmap='hsv')
ax = plt.gca();
plt.xlabel("frame")
plt.ylabel("residue")
#ax.set_yticks(np.arange(0,90,10));
#ax.set_yticks(np.arange(0,90,1), minor=True);
plt.savefig('SS.png', dpi=600)
